# Supplementary material for: Unraveling the Plasmodium vivax sporozoite transcriptional journey from mosquito vector to human host
Source: Sci Rep. 2018 Aug 15;8:12183. doi: 10.1038/s41598-018-30713-1 (PMC6093925; doi:10.1038/s41598-018-30713-1)
Supplement: Supplementary file 2 — Supplementary Dataset 1 [file 41598_2018_30713_MOESM2_ESM.xlsx]

## Sheet: Lindner_Py_YMWT
Gene ID	Gene Description	Gene Symbol	Spz_WT	BP	MF	CC	Ortholog Group
PYYM_1351000	conserved Plasmodium protein, unknown function	null	23881	null	null	null	OG5_194151
PYYM_1436300	cell traversal protein for ookinetes and sporozoites	CelTOS	21888.4	null	null	null	OG5_171217
PYYM_1404400	early transcribed membrane protein	UIS3	17757.5	null	null	null	OG5_167441
PYYM_1313500	gamete egress and sporozoite traversal protein, putative	GEST	11457.4	null	null	null	OG5_167368
PYYM_0911800	conserved Plasmodium protein, unknown function	null	8607.59	null	null	null	OG5_167176
PYYM_0712000	heat shock protein, putative	HSP70	8367.95	null	null	null	OG5_126588
PYYM_0100800	conserved rodent malaria protein, unknown function	null	7438.21	null	null	null	OG5_pyoe|PY02405
PYYM_0405600	circumsporozoite (CS) protein	CSP	6443.26	null	null	cell surface	OG5_159725
PYYM_1225200	plasmepsin X	null	4395.06	proteolysis	aspartic-type endopeptidase activity	null	OG5_133546
PYYM_1357700	sporozoite protein essential for cell traversal	SPECT1	4304.36	null	null	null	OG5_167429
PYYM_0816000	inhibitor of cysteine proteases	ICP	3772.58	null	null	null	OG5_167138
PYYM_1003500	6-cysteine protein	P36	3716.39	null	null	null	OG5_167214
PYYM_1209400	zinc finger C-x8-C-x5-C-x3-H type, putative	null	3666.73	null	metal ion binding	null	OG5_161380
PYYM_1007700	perforin-like protein 1	PLP1	3451.65	null	null	null	OG5_134280
PYYM_1113100	conserved Plasmodium protein, unknown function	null	3203.64	null	null	null	OG5_167273
PYYM_0719200	mRNA-binding protein PUF2	PUF2	3065.75	null	RNA binding, binding	null	OG5_126869
PYYM_1007600	sporozoite invasion-associated protein 1, putative	SIAP1	2927.25	null	null	null	OG5_153539
PYYM_1212500	conserved Plasmodium protein, unknown function	null	2857.61	null	null	null	OG5_157168
PYYM_1003600	6-cysteine protein	P36p	2708.52	null	null	null	OG5_167215
PYYM_0828900	conserved Plasmodium protein, unknown function	null	2658.62	null	null	null	OG5_167156
PYYM_0702100	GPI-anchored micronemal antigen, putative	GAMA	2599.53	null	null	null	OG5_158061
PYYM_0624800	18S ribosomal RNA	null	2594.55	null	null	null	ORTH_28623.tmp
PYYM_1460900	translation initiation factor SUI1, putative	null	2577.01	translational initiation	translation initiation factor activity	null	OG5_127384
PYYM_1144100	ubiquitin-60S ribosomal protein L40, putative	null	2544.54	translation	protein binding, structural constituent of ribosome	ribosome	OG5_128257
PYYM_1433100	conserved Plasmodium protein, unknown function	null	2498.63	null	null	null	OG5_152850
PYYM_1429000	sporozoite surface protein 3	SSP3	2470.71	null	null	null	OG5_167464
PYYM_1426700	conserved Plasmodium protein, unknown function	null	2300.12	null	null	null	OG5_158073
PYYM_0205900	chromatin assembly factor 1 protein WD40 domain, putative	null	2217.56	null	protein binding	null	OG5_127148
PYYM_0212000	thrombospondin related sporozoite protein, putative	TRSP	2195.54	null	null	null	OG5_166471
PYYM_1311500	glutaminyl-peptide cyclotransferase, putative	null	2176.5	null	null	null	OG5_132955
PYYM_1036600	conserved Plasmodium protein, unknown function	null	2169.66	null	null	null	OG5_158063
PYYM_1130400	phosphatidylcholine-sterol acyltransferase, putative	PL	2102.9	lipid metabolic process	O-acyltransferase activity	null	OG5_128356
PYYM_1039500	conserved Plasmodium protein, unknown function	null	2074.24	null	null	null	OG5_167257
PYYM_1458900	conserved Plasmodium protein, unknown function	UIS8	2009.97	null	null	null	OG5_165934
PYYM_1126000	conserved Plasmodium protein, unknown function	null	2009.43	null	null	null	OG5_158530
PYYM_1118100	TRAP-like protein	TLP	1909.37	null	null	null	OG5_159914
PYYM_0305600	egress cysteine protease 1	SERA5	1893.75	proteolysis	cysteine-type peptidase activity	null	OG5_167008
PYYM_1333100	conserved Plasmodium protein, unknown function	null	1697.46	null	null	null	OG5_141603
PYYM_0304300	conserved Plasmodium protein, unknown function	null	1639.72	null	nucleic acid binding	null	OG5_161668
PYYM_0712300	conserved Plasmodium protein, unknown function	null	1628.6	null	null	null	OG5_128284
PYYM_1453700	conserved Plasmodium protein, unknown function	null	1597.68	null	null	null	OG5_161381
PYYM_0721000	conserved Plasmodium protein, unknown function	null	1538.66	null	null	null	OG5_147633
PYYM_0902200	merozoite adhesive erythrocytic binding protein	MAEBL	1536.81	pathogenesis	null	membrane	OG5_126854
PYYM_0511100	conserved Plasmodium protein, unknown function	null	1496.94	null	null	null	OG5_205359
PYYM_0702000	conserved Plasmodium protein, unknown function	null	1421.22	null	null	null	OG5_146989
PYYM_0932700	dipeptidyl aminopeptidase 1, putative	DPAP1	1376.71	proteolysis	cysteine-type peptidase activity	null	OG5_130494
PYYM_1357800	myosin A	MyoA	1350.06	null	ATP binding, motor activity	myosin complex	OG5_126672
PYYM_1412800	RNA-binding protein, putative	null	1348.58	null	nucleic acid binding	null	OG5_153573
PYYM_1003900	conserved Plasmodium protein, unknown function	null	1310.32	null	null	null	OG5_167217
PYYM_0607600	conserved Plasmodium protein, unknown function	null	1296.84	null	null	null	OG5_165085
PYYM_1329700	serine/threonine protein phosphatase, putative	UIS2	1293.77	null	null	null	OG5_145156
PYYM_0611900	polyubiquitin, putative	null	1291.8	null	protein binding	null	OG5_126703
PYYM_0720400	conserved Plasmodium protein, unknown function	null	1275.19	null	null	null	OG5_167120
PYYM_1414600	conserved Plasmodium protein, unknown function	null	1262.62	null	null	null	OG5_184660
PYYM_1321700	thioredoxin 1, putative	TRX1	1248.42	cell redox homeostasis, glycerol ether metabolic process	protein disulfide oxidoreductase activity	null	OG5_126613
PYYM_1118900	conserved Plasmodium protein, unknown function	null	1247.96	null	null	null	OG5_143199
PYYM_1119100	histone H3 variant, putative	H3.3	1214.67	null	DNA binding, protein heterodimerization activity	nucleosome	OG5_126569
PYYM_0624950	Plasmodium exported protein, unknown function	null	1089.41	null	null	null	OG5_205368
PYYM_0403800	conserved Plasmodium protein, unknown function	null	1081.71	null	null	null	OG5_147424
PYYM_1019000	lipase, putative	UIS28	1068.34	lipid metabolic process	null	null	OG5_160704
PYYM_1012000	conserved Plasmodium protein, unknown function	null	1065.62	null	null	null	OG5_150579
PYYM_0808700	heat shock protein 90, putative	HSP90	1059.36	protein folding, response to stress	ATP binding, unfolded protein binding	null	OG5_126623
PYYM_1432600	iron-sulfur subunit of succinate dehydrogenase, putative	null	1054.84	oxidation-reduction process, tricarboxylic acid cycle	2 iron, 2 sulfur cluster binding, electron carrier activity, iron-sulfur cluster binding, oxidoreductase activity	null	OG5_126893
PYYM_1228100	gamete release protein, putative	GAMER	1044.57	null	null	null	OG5_173878
PYYM_0511200	conserved Plasmodium protein, unknown function	null	1021.02	null	null	null	OG5_166587
PYYM_0613400	N-acetyltransferase, putative	null	962.058	null	N-acetyltransferase activity	null	OG5_144531
PYYM_1247000	zinc finger protein, putative	null	956.837	null	protein binding, zinc ion binding	null	OG5_137832
PYYM_1324200	bax inhibitor 1, putative	null	955.707	null	null	null	OG5_129362
PYYM_0508700	conserved Plasmodium protein, unknown function	null	951.232	null	null	null	OG5_153865
PYYM_0823200	thioredoxin-like protein 1, putative	TrxL1	946.675	null	null	null	OG5_147285
PYYM_1319000	nifU protein, putative	null	943.718	iron-sulfur cluster assembly	iron ion binding, iron-sulfur cluster binding	null	OG5_127020
PYYM_0502200	conserved Plasmodium protein, unknown function	null	941.237	null	null	null	OG5_167033
PYYM_1459400	conserved Plasmodium protein, unknown function	null	939.463	oxidation-reduction process	thiol oxidase activity	null	OG5_163057
PYYM_0714400	small heat shock protein HSP20, putative	HSP20	930.533	null	null	null	OG5_144441
PYYM_0506900	ZIP domain-containing protein, putative	ZIPCO	912.449	metal ion transport, transmembrane transport	metal ion transmembrane transporter activity	membrane	OG5_144058
PYYM_0522700	conserved Plasmodium protein, unknown function	null	903.946	null	null	null	OG5_167063
PYYM_0211900	conserved Plasmodium protein, unknown function	null	896.385	null	null	null	OG5_166995
PYYM_1459000	mitochondrial carrier protein, putative	null	893.404	null	null	null	OG5_128405
PYYM_0517400	S-adenosylmethionine decarboxylase, putative	null	890.592	spermidine biosynthetic process, spermine biosynthetic process	adenosylmethionine decarboxylase activity, catalytic activity	null	OG5_126750
PYYM_0836100	profilin, putative	PFN	890.229	actin cytoskeleton organization	actin binding	null	OG5_141746
PYYM_1127900	pyruvate kinase, putative	null	867.714	glycolytic process	catalytic activity, magnesium ion binding, potassium ion binding, pyruvate kinase activity	null	OG5_126685
PYYM_1240600	DnaJ protein, putative	null	854.622	null	null	null	OG5_129626
PYYM_0826100	S-adenosylmethionine synthetase, putative	null	847.666	S-adenosylmethionine biosynthetic process	ATP binding, methionine adenosyltransferase activity	null	OG5_126734
PYYM_1028300	NADP-specific glutamate dehydrogenase, putative	GDH1	839.469	cellular amino acid metabolic process, oxidation-reduction process	oxidoreductase activity, oxidoreductase activity, acting on the CH-NH2 group of donors, NAD or NADP as acceptor	null	OG5_126857
PYYM_0817800	conserved Plasmodium protein, unknown function	null	830.436	null	null	null	OG5_205378
PYYM_1413700	conserved Plasmodium protein, unknown function	null	826.973	null	null	null	OG5_167450
PYYM_0714500	conserved Plasmodium protein, unknown function	null	818.836	null	calcium ion binding	null	OG5_158067
PYYM_0513100	conserved Plasmodium protein, unknown function	null	813.436	null	null	null	OG5_184626
PYYM_1243000	inner membrane complex protein 1g, putative	IMC1g	807.724	null	null	null	OG5_146323
PYYM_1357300	aconitate hydratase, putative	null	799.481	metabolic process	null	null	OG5_126691
PYYM_0304800	pantothenate transporter	PAT	794.888	transmembrane transport	null	integral component of membrane	OG5_131121
PYYM_0208700	serine/threonine protein kinase, putative	IK2	781.756	protein phosphorylation	ATP binding, protein kinase activity, transferase activity, transferring phosphorus-containing groups	null	OG5_166993
PYYM_1453500	conserved Plasmodium protein, unknown function	null	779.259	null	null	null	OG5_127883
PYYM_0917700	conserved Plasmodium protein, unknown function	null	777.638	null	null	null	OG5_205502
PYYM_0513400	inner membrane complex protein 1m, putative	IMC1m	775.701	null	null	null	OG5_167052
PYYM_1309400	fructose-bisphosphate aldolase 2	ALDO2	765.497	glycolytic process	fructose-bisphosphate aldolase activity	null	OG5_127143
PYYM_0312600	long-chain acyl-CoA synthase, putative	null	750.536	metabolic process	catalytic activity	null	OG5_136613
PYYM_0706400	nucleoside transporter, putative	NT2	730.002	null	null	null	OG5_166420
PYYM_1236600	V-type proton ATPase 16 kDa proteolipid subunit, putative	null	724.188	ATP hydrolysis coupled proton transport	hydrogen ion transmembrane transporter activity	proton-transporting V-type ATPase, V0 domain, proton-transporting two-sector ATPase complex, proton-transporting domain	OG5_126803
PYYM_0929400	conserved Plasmodium protein, unknown function	null	710.314	null	null	null	OG5_167198
PYYM_1426600	conserved Plasmodium protein, unknown function	null	701.542	null	null	null	OG5_167462
PYYM_1109800	6-cysteine protein	P38	684.039	null	null	null	OG5_167268
PYYM_0823400	sugar transporter, putative	null	682.895	transmembrane transport	transmembrane transporter activity	integral component of membrane	OG5_164895
PYYM_1455200	p25-alpha family protein, putative	null	682.652	null	null	null	OG5_129676
PYYM_1039400	conserved Plasmodium protein, unknown function	null	681.688	null	null	null	OG5_171953
PYYM_0934900	rhomboid protease ROM1	ROM1	676.971	proteolysis	serine-type endopeptidase activity	integral component of membrane	OG5_137241
PYYM_1237100	conserved Plasmodium protein, unknown function	null	675.147	null	null	null	OG5_157217
PYYM_1027800	inner membrane complex protein 1l, putative	IMC1l	666.669	null	null	null	OG5_163810
PYYM_1106000	ATP-dependent helicase, putative	null	658.824	null	ATP binding, nucleic acid binding	null	OG5_150571
PYYM_1437800	conserved Plasmodium protein, unknown function	null	654.532	null	null	null	OG5_167478
PYYM_1217400	U4/U6.U5 tri-snRNP-associated protein 1, putative	SART1	634.215	null	null	null	OG5_128840
PYYM_1358000	phosphoenolpyruvate carboxykinase, putative	PEPCK	634.153	gluconeogenesis	ATP binding, phosphoenolpyruvate carboxykinase (ATP) activity, phosphoenolpyruvate carboxykinase activity, purine nucleotide binding	null	OG5_128435
PYYM_1128300	E3 ubiquitin-protein ligase RNF5, putative	RNF5	634.015	null	protein binding, zinc ion binding	null	OG5_128528
PYYM_0937400	inositol 5-phosphatase, putative	null	631.667	phosphatidylinositol dephosphorylation	null	null	OG5_140109
PYYM_0112100	6-cysteine protein	P12p	612.226	null	null	null	OG5_166986
PYYM_0910800	conserved Plasmodium protein, unknown function	null	611.317	null	protein binding	null	OG5_150004
PYYM_1346900	conserved Plasmodium protein, unknown function	null	606.221	null	null	null	OG5_167416
PYYM_1226500	vacuolar proton translocating ATPase subunit A, putative	null	600.756	ATP hydrolysis coupled proton transport	hydrogen ion transmembrane transporter activity	proton-transporting V-type ATPase, V0 domain, vacuolar proton-transporting V-type ATPase, V0 domain	OG5_126705
PYYM_0712400	zinc finger protein, putative	null	597.03	null	DNA binding, zinc ion binding	null	OG5_127624
PYYM_1461800	ADP-ribosylation factor GTPase-activating protein, putative	ARFGAP	596.7	regulation of ARF GTPase activity	ARF GTPase activator activity, zinc ion binding	null	OG5_127813
PYYM_1433300	dynein light chain 1, putative	null	588.051	microtubule-based process	null	microtubule associated complex	OG5_127498
PYYM_0922600	conserved Plasmodium protein, unknown function	null	583.951	null	null	null	OG5_173843
PYYM_1344200	conserved Plasmodium protein, unknown function	null	583.57	null	null	null	OG5_160594
PYYM_1426500	superoxide dismutase [Fe], putative	null	583.388	oxidation-reduction process, superoxide metabolic process	metal ion binding, superoxide dismutase activity	null	OG5_126676
PYYM_0606600	conserved Plasmodium protein, unknown function	null	582.885	null	null	null	OG5_165562
PYYM_0910300	conserved Plasmodium protein, unknown function	null	579.847	null	null	null	OG5_184639
PYYM_1139400	falcilysin, putative	FLN	574.834	proteolysis	catalytic activity, metal ion binding	null	OG5_127676
PYYM_0716500	conserved Plasmodium protein, unknown function	null	570.768	null	null	null	OG5_167116
PYYM_0822900	nucleosome assembly protein	NAPS	564.484	nucleosome assembly	null	nucleus	OG5_129036
PYYM_0212600	zinc carboxy peptidase, putative	null	561.278	proteolysis	metallocarboxypeptidase activity, zinc ion binding	null	OG5_127925
PYYM_0214200	cysteine desulfurase, putative	NFS	548.2	metabolic process	null	null	OG5_126959
PYYM_1208000	rhoGAP GTPase, putative	null	547.303	signal transduction	null	intracellular	OG5_130776
PYYM_1339500	palmitoyltransferase, putative	DHHC5	539.222	null	protein binding, zinc ion binding	null	OG5_162594
PYYM_1231000	conserved Plasmodium protein, unknown function	null	536.775	oxidation-reduction process	oxidoreductase activity	null	OG5_163914
PYYM_1147100	conserved Plasmodium protein, unknown function	null	532.307	null	null	null	OG5_136346
PYYM_0932500	conserved Plasmodium protein, unknown function	null	529.931	null	null	null	OG5_150538
PYYM_1217000	conserved Plasmodium protein, unknown function	null	527.55	null	null	null	OG5_167333
PYYM_1319500	protein phosphatase PPM3, putative	PPM3	522.922	null	catalytic activity	null	OG5_136796
PYYM_0942600	conserved Plasmodium protein, unknown function	null	520.105	null	null	null	OG5_184642
PYYM_0716700	conserved Plasmodium protein, unknown function	null	516.697	null	null	null	OG5_145116
PYYM_0611100	kinesin-7, putative	null	513.773	microtubule-based movement	ATP binding, microtubule binding, microtubule motor activity	kinesin complex	OG5_128297
PYYM_0303400	hexose transporter	HT	511.943	transmembrane transport	substrate-specific transmembrane transporter activity, transmembrane transporter activity	integral component of membrane, membrane	OG5_127135
PYYM_0829000	methyltransferase, putative	null	504.968	null	methyltransferase activity	null	OG5_128126
PYYM_0519200	methionine--tRNA ligase, putative	null	498.267	methionyl-tRNA aminoacylation, tRNA aminoacylation for protein translation	ATP binding, aminoacyl-tRNA ligase activity, methionine-tRNA ligase activity, nucleotide binding	cytoplasm	OG5_127468
PYYM_1465400	bax inhibitor 1, putative	null	476.753	null	null	null	OG5_126826
PYYM_0935900	protein tyrosine phosphatase, putative	PRL	472.59	dephosphorylation, protein dephosphorylation	phosphatase activity, protein tyrosine/serine/threonine phosphatase activity	null	OG5_128071
PYYM_1464000	rac-beta serine/threonine protein kinase, putative	PKB	469.812	protein phosphorylation	ATP binding, protein kinase activity, protein serine/threonine kinase activity, transferase activity, transferring phosphorus-containing groups	null	OG5_126635
PYYM_0611200	heat shock protein 20, putative	null	469.026	null	null	null	OG5_160547
PYYM_1341800	L-lactate dehydrogenase	LDH	466.399	carbohydrate metabolic process, carboxylic acid metabolic process, cellular carbohydrate metabolic process, oxidation-reduction process	catalytic activity, oxidoreductase activity, oxidoreductase activity, acting on the CH-OH group of donors, NAD or NADP as acceptor	null	OG5_126911
PYYM_1364000	nucleoside diphosphate hydrolase, putative	null	461.045	null	hydrolase activity	null	OG5_131701
PYYM_1352000	RanBPM and CLTH-like protein, putative	null	454.542	null	protein binding	null	OG5_128400
PYYM_1227700	serine/threonine protein kinase, FIKK family	null	454.48	protein phosphorylation	ATP binding, protein kinase activity, transferase activity, transferring phosphorus-containing groups	null	OG5_145292
PYYM_1414900	eukaryotic translation initation factor 4 gamma, putative	EIF4G	446.867	null	RNA binding, binding, protein binding	null	OG5_135283
PYYM_0514600	conserved Plasmodium protein, unknown function	null	445.832	null	null	null	OG5_143206
PYYM_1424100	histone H2B variant, putative	H2B.Z	444.09	null	DNA binding, protein heterodimerization activity	nucleosome, nucleus	OG5_126572
PYYM_0903000	sporozoite and liver stage asparagine-rich protein	SLARP	441.178	null	null	null	OG5_153641
PYYM_1040100	cytochrome c, putative	null	440.884	null	electron carrier activity, heme binding, iron ion binding	null	OG5_127365
PYYM_0305000	conserved Plasmodium protein, unknown function	null	440.36	null	null	null	OG5_167006
PYYM_1460800	vacuolar-sorting protein SNF7, putative	null	439.196	protein transport, vacuolar transport	null	null	OG5_127666
PYYM_0826000	ubiquitin-like protein, putative	null	436.464	null	protein binding	null	OG5_148040
PYYM_0506600	RNA-binding protein, putative	UIS12	434.594	null	nucleic acid binding	null	OG5_153785
PYYM_0719300	bifunctional dihydrofolate reductase-thymidylate synthase, putative	DHFR-TS	431.215	dTMP biosynthetic process, glycine biosynthetic process, nucleotide biosynthetic process, one-carbon metabolic process, oxidation-reduction process	dihydrofolate reductase activity, thymidylate synthase activity	null	OG5_127385
PYYM_0603200	conserved protein, unknown function	null	429.074	null	null	null	OG5_127300
PYYM_0826500	glutamine synthetase, putative	null	423.661	nitrogen compound metabolic process	glutamate-ammonia ligase activity	null	OG5_127086
PYYM_1423800	conserved Plasmodium protein, unknown function	null	423.034	null	null	null	OG5_167461
PYYM_1417400	zinc finger (CCCH type) protein, putative	null	421.379	null	metal ion binding, protein binding	null	OG5_141625
PYYM_1414700	2-oxoisovalerate dehydrogenase subunit alpha, mitochondrial, putative	BCKDHA	420.331	metabolic process	oxidoreductase activity, acting on the aldehyde or oxo group of donors, disulfide as acceptor	null	OG5_128261
PYYM_1420300	conserved Plasmodium protein, unknown function	null	420.138	null	null	null	OG5_165451
PYYM_1356200	sodium-dependent phosphate transporter, putative	PiT	413.413	phosphate ion transport	inorganic phosphate transmembrane transporter activity	membrane	OG5_126728
PYYM_1343700	Qa-SNARE protein, putative	null	413.373	null	protein binding	null	OG5_165290
PYYM_1346800	conserved Plasmodium protein, unknown function	null	410.915	null	null	null	OG5_167415
PYYM_1037100	conserved Plasmodium protein, unknown function	null	409.586	null	null	null	OG5_143226
PYYM_0706900	dicarboxylate/tricarboxylate carrier, putative	DTC	408.184	null	null	null	OG5_127710
PYYM_1002500	ubiquitin specific protease, putative	null	407.011	ubiquitin-dependent protein catabolic process	ubiquitinyl hydrolase activity	null	OG5_152816
PYYM_0418500	autophagy-related protein 3, putative	ATG3	406.895	null	null	null	OG5_128240
PYYM_0915400	heat shock protein 70, putative	UIS24	405.078	protein folding	ATP binding, unfolded protein binding	null	OG5_126744
PYYM_0216300	60S ribosomal export protein NMD3, putative	NMD3	402.485	null	null	null	OG5_127754
PYYM_1120900	conserved Plasmodium protein, unknown function	null	399.941	null	null	null	OG5_139603
PYYM_1426900	phospholipase, putative	null	397.213	null	metal ion binding	null	OG5_139194
PYYM_0413400	60S ribosomal protein L26, putative	null	397.14	translation	structural constituent of ribosome	large ribosomal subunit	OG5_126931
PYYM_0307500	conserved Plasmodium protein, unknown function	null	396.895	null	null	null	OG5_166153
PYYM_1111800	conserved Plasmodium protein, unknown function	null	394.822	null	null	null	OG5_167269
PYYM_1421300	N2,N2-dimethylguanosine tRNA methyltransferase, putative	null	394.493	tRNA processing	RNA binding, tRNA (guanine-N2-)-methyltransferase activity	null	OG5_127349
PYYM_0502000	golgi re-assembly stacking protein, putative	GRASP	393.987	null	protein binding	null	OG5_128083
PYYM_0923700	threonine--tRNA ligase, putative	ThrRS	388.99	tRNA aminoacylation, tRNA aminoacylation for protein translation, threonyl-tRNA aminoacylation	ATP binding, aminoacyl-tRNA ligase activity, ligase activity, forming aminoacyl-tRNA and related compounds, nucleotide binding, threonine-tRNA ligase activity	cytoplasm	OG5_126764
PYYM_1463300	actin I	null	386.725	null	null	null	OG5_126595
PYYM_0811100	6-cysteine protein	null	378.308	null	null	null	OG5_167130
PYYM_0208100	conserved Plasmodium protein, unknown function	null	376.643	null	binding	null	OG5_155060
PYYM_1022300	conserved Plasmodium protein, unknown function	null	375.251	null	binding	null	OG5_167240
PYYM_0718500	histone acetyltransferase, putative	HAT1	375.115	chromatin modification	histone acetyltransferase activity	null	OG5_144201
PYYM_0515900	conserved Plasmodium protein, unknown function	null	374.534	null	protein binding	null	OG5_149334
PYYM_0622600	conserved Plasmodium protein, unknown function	null	371.287	null	null	null	OG5_141752
PYYM_1028400	conserved Plasmodium protein, unknown function	null	368.551	null	null	null	OG5_156792
PYYM_1205100	E3 ubiquitin-protein ligase, putative	null	365.03	null	protein binding, zinc ion binding	null	OG5_131493
PYYM_0933300	serine esterase, putative	null	362.507	null	null	null	OG5_144797
PYYM_1029100	serine C-palmitoyltransferase, putative	null	362.252	biosynthetic process	pyridoxal phosphate binding, transferase activity	null	OG5_127265
PYYM_1020100	60S ribosomal protein L21, putative	RPL21	362.214	translation	structural constituent of ribosome	intracellular, ribosome	OG5_126766
PYYM_0514100	conserved Plasmodium protein, unknown function	null	361.568	null	null	null	OG5_167055
PYYM_0508500	SNF2 helicase, putative	CHD1	361.152	null	ATP binding, DNA binding	null	OG5_128209
PYYM_1239500	S-adenosylmethionine-dependent methyltransferase, putative	null	361.119	metabolic process	methyltransferase activity	null	OG5_128094
PYYM_0405500	1-cys-glutaredoxin-like protein-1, putative	GLP1	357.688	cell redox homeostasis	electron carrier activity, protein disulfide oxidoreductase activity	null	OG5_127295
PYYM_0908900	conserved Plasmodium protein, unknown function	null	354.782	null	null	null	OG5_162080
PYYM_1428100	conserved Plasmodium protein, unknown function	null	348.302	null	null	null	OG5_130876
PYYM_1462000	zinc finger protein, putative	null	347.735	null	metal ion binding	null	OG5_128184
PYYM_0916000	apical membrane antigen 1	AMA1	347.681	pathogenesis	null	membrane	OG5_147452
PYYM_1329300	conserved Plasmodium protein, unknown function	null	347.171	null	metal ion binding	null	OG5_140039
PYYM_1332000	rhoptry protein, putative	null	345.298	null	null	null	OG5_163785
PYYM_1131000	phosphatidylinositol/phosphatidylcholine transfer protein, putative	null	344.091	null	null	null	OG5_158858
PYYM_1024100	surface protein P113, putative	P113	343.285	null	null	null	OG5_167243
PYYM_0113400	cytosolic Fe-S cluster assembly factor NAR1, putative	NAR1	343.165	null	null	null	OG5_146564
PYYM_0713000	high mobility group protein B2	HMGB2	342.36	null	null	null	OG5_126740
PYYM_1030600	conserved Plasmodium protein, unknown function	null	339.74	null	null	null	OG5_167246
PYYM_0511800	merozoite capping protein 1, putative	nPrx	337.174	oxidation-reduction process	antioxidant activity, oxidoreductase activity	null	OG5_127887
PYYM_0217300	transcription factor with AP2 domain(s), putative	AP2-L	336.926	regulation of transcription, DNA-templated	sequence-specific DNA binding transcription factor activity	null	OG5_157023
PYYM_1346400	apicoplast calcium binding protein 1, putative	ACBP1	336.447	null	calcium ion binding	null	OG5_162109
PYYM_1114100	conserved Plasmodium protein, unknown function	null	335.378	null	null	null	OG5_167274
PYYM_0716800	GTP-binding protein, putative	null	334.457	ferrous iron transport	GTP binding, ferrous iron transmembrane transporter activity	integral component of membrane	OG5_137899
PYYM_0717900	60S ribosomal protein L15, putative	null	333.963	translation	structural constituent of ribosome	intracellular, ribosome	OG5_127033
PYYM_0314900	conserved Plasmodium protein, unknown function	null	333.357	null	null	null	OG5_156827
PYYM_1433400	RNA polymerase subunit 8c, putative	null	331.996	transcription, DNA-templated	null	null	OG5_127936
PYYM_1315700	conserved Plasmodium protein, unknown function	null	331.46	null	null	null	OG5_167372
PYYM_1330500	conserved Plasmodium protein, unknown function	null	326.045	null	null	null	OG5_173889
PYYM_0523100	erythrocyte membrane-associated antigen, putative	null	325.867	null	null	null	OG5_153137
PYYM_1216900	enolase, putative	ENO	324.412	glycolytic process	magnesium ion binding, phosphopyruvate hydratase activity	phosphopyruvate hydratase complex	OG5_126698
PYYM_1329800	ATP synthase (C/AC39) subunit, putative	null	324.114	ATP hydrolysis coupled proton transport	hydrogen ion transmembrane transporter activity	proton-transporting V-type ATPase, V0 domain	OG5_127683
PYYM_1465100	RNA-binding protein, putative	null	319.898	null	metal ion binding, nucleic acid binding	null	OG5_128702
PYYM_1352200	conserved Plasmodium protein, unknown function	null	319.199	null	null	null	OG5_167424
PYYM_0603300	conserved Plasmodium protein, unknown function	null	319.039	null	null	nucleus	OG5_163910
PYYM_1021000	60S ribosomal protein L7-3, putative	null	317.98	ribosome biogenesis	null	ribonucleoprotein complex	OG5_126938
PYYM_0924400	DNA-directed RNA polymerase, putative	mtRNAP	314.995	transcription, DNA-templated	DNA binding, DNA-directed RNA polymerase activity	null	OG5_127975
PYYM_1443300	polyadenylate-binding protein, putative	PABP	314.473	null	RNA binding, nucleic acid binding	null	OG5_126795
PYYM_0307100	phospholipase A2, putative	null	313.385	lipid metabolic process, metabolic process	null	null	OG5_137339
PYYM_1437700	thrombospondin-related apical membrane protein	TRAMP	312.884	null	null	null	OG5_167477
PYYM_1208900	conserved Plasmodium protein, unknown function	UIS11	311.901	null	protein binding, zinc ion binding	null	OG5_156823
PYYM_1434300	adrenodoxin-type ferredoxin, putative	null	311.658	null	2 iron, 2 sulfur cluster binding, electron carrier activity, iron-sulfur cluster binding	null	OG5_126994
PYYM_0522200	transcription factor with AP2 domain(s), putative	ApiAP2	311.536	regulation of transcription, DNA-templated	sequence-specific DNA binding transcription factor activity	null	OG5_156239
PYYM_0933500	palmitoyltransferase, putative	DHHC9	310.094	null	zinc ion binding	null	OG5_149542
PYYM_0818700	transporter, putative	null	307.58	transmembrane transport	null	integral component of membrane	OG5_139383
PYYM_1126200	sphingomyelin synthase 1, putative	SMS1	306.923	null	null	null	OG5_134635
PYYM_1338700	conserved Plasmodium protein, unknown function	null	306.165	null	null	null	OG5_150548
PYYM_1123000	nascent polypeptide associated complex alpha chain, putative	null	304.156	null	null	null	OG5_127180
PYYM_1236300	conserved Plasmodium protein, unknown function	null	302.634	null	null	null	OG5_157161
PYYM_1339400	conserved Plasmodium protein, unknown function	null	301.716	null	null	null	OG5_156921
PYYM_1357100	vacuolar ATP synthase subunit d, putative	null	299.287	null	ATPase activity, coupled to transmembrane movement of substances	null	OG5_127301
PYYM_1348700	conserved Plasmodium protein, unknown function	null	299.131	null	null	null	OG5_139591
PYYM_1465600	conserved Plasmodium protein, unknown function	null	298.402	null	null	null	OG5_137922
PYYM_0507300	phospholipid scramblase, putative	null	298.202	null	null	null	OG5_163008
PYYM_1329100	YL1 nuclear protein, putative	null	297.771	regulation of transcription, DNA-templated	null	nucleus	OG5_139221
PYYM_1036800	nucleolar preribosomal GTPase, putative	null	297.53	null	null	null	OG5_128066
PYYM_1325800	40S ribosomal protein S28e, putative	null	296.252	translation	structural constituent of ribosome	intracellular, ribosome	OG5_127046
PYYM_0312200	serine/threonine protein kinase, putative	null	296.171	protein phosphorylation	ATP binding, protein kinase activity, transferase activity, transferring phosphorus-containing groups	null	OG5_162068
PYYM_0507600	conserved Plasmodium protein, unknown function	null	295.794	null	null	null	OG5_167041
PYYM_1114000	CDK-activating kinase assembly factor, putative	MAT1	295.759	cell cycle	metal ion binding, protein binding, zinc ion binding	nucleus	OG5_128984
PYYM_0921800	conserved Plasmodium protein, unknown function	null	294.511	null	null	null	OG5_166603
PYYM_0926900	calcium-dependent protein kinase 6	CDPK6	291.909	protein phosphorylation	ATP binding, calcium ion binding, protein kinase activity, transferase activity, transferring phosphorus-containing groups	null	OG5_146625
PYYM_1145200	suppressor of kinetochore protein 1, putative	SKP1	291.548	ubiquitin-dependent protein catabolic process	null	null	OG5_127430
PYYM_0721700	ran binding protein 1, putative	null	291.045	intracellular transport	null	null	OG5_127714
PYYM_1217300	conserved Plasmodium protein, unknown function	null	289.842	null	null	null	OG5_166101
PYYM_1039200	GTPase-activating protein, putative	null	287.398	regulation of Rab GTPase activity	Rab GTPase activator activity	null	OG5_167256
PYYM_0310300	secreted protein with altered thrombospondin repeat domain, putative	SPATR	287.131	null	null	null	OG5_158050
PYYM_1310300	conserved Plasmodium protein, unknown function	null	286.571	null	null	null	OG5_165452
PYYM_1128200	conserved Plasmodium protein, unknown function	null	285.362	null	protein binding	null	OG5_126538
PYYM_0938600	asparagine-rich antigen, putative	null	283.532	null	nucleic acid binding	null	OG5_165212
PYYM_1406900	NLI interacting factor-like phosphatase, putative	NIF1	283.449	null	phosphatase activity, protein binding	null	OG5_127075
PYYM_0943500	histone H4, putative	null	279.494	DNA-templated transcription, initiation, nucleosome assembly	DNA binding, protein heterodimerization activity	nucleosome, nucleus	OG5_126573
PYYM_1456800	cell cycle control protein, putative	null	277.841	null	RNA binding, binding, protein binding	null	OG5_127721
PYYM_1140500	14-3-3 protein, putative	14-3-3II	276.821	null	protein domain specific binding	null	OG5_167308
PYYM_0606200	high mobility group protein B3, putative	HMGB3	276.496	null	DNA binding, chromatin binding	null	OG5_142461
PYYM_0706200	Fe-S cluster assembly protein DRE2, putative	DRE2	275.968	iron-sulfur cluster assembly	iron-sulfur cluster binding	cytoplasm	OG5_128282
PYYM_0822500	ATP-dependent DNA helicase Q1, putative	RECQ1	273.998	null	ATP binding, nucleic acid binding	null	OG5_126644
PYYM_1206800	conserved Plasmodium protein, unknown function	null	273.186	null	null	null	OG5_150523
PYYM_1248700	28S ribosomal RNA	null	272.333	null	null	null	ORTH_34168.tmp
PYYM_0820700	RNA-binding protein musashi, putative	HoMu	270.768	null	nucleic acid binding	null	OG5_133793
PYYM_1432700	bromodomain protein 2, putative	BDP2	270.599	null	protein binding	null	OG5_139388
PYYM_1336100	inorganic anion antiporter, putative	null	270.319	sulfate transport, transmembrane transport	secondary active sulfate transmembrane transporter activity, sulfate transmembrane transporter activity	integral component of membrane, membrane	OG5_129533
PYYM_0507100	citrate synthase, mitochondrial precursor, putative	CS	269.899	cellular carbohydrate metabolic process, tricarboxylic acid cycle	transferase activity, transferring acyl groups, acyl groups converted into alkyl on transfer	null	OG5_127570
PYYM_1127500	Sec14 protein, putative	null	268.764	null	null	null	OG5_144803
PYYM_1416400	conserved Plasmodium protein, unknown function	null	267.698	null	null	null	OG5_154763
PYYM_1468700	conserved Plasmodium protein, unknown function	null	265.569	null	null	null	OG5_160759
PYYM_0929600	conserved Plasmodium protein, unknown function	null	264.717	null	null	null	OG5_156750
PYYM_1011100	NAD(P)H-dependent glutamate synthase, putative	null	263.964	glutamate biosynthetic process, metabolic process, nitrogen compound metabolic process, oxidation-reduction process	glutamate synthase activity, iron-sulfur cluster binding, oxidoreductase activity, oxidoreductase activity, acting on the CH-NH2 group of donors, oxidoreductase activity, acting on the CH-NH2 group of donors, NAD or NADP as acceptor	null	OG5_126892
PYYM_0700900	28S ribosomal RNA	null	262.907	null	null	null	ORTH_33128.tmp
PYYM_0316700	replication factor C subunit 1, putative	null	262.313	DNA repair, DNA replication	ATP binding, DNA binding, DNA clamp loader activity	DNA replication factor C complex	OG5_127465
PYYM_1005100	conserved Plasmodium protein, unknown function	null	262.104	null	null	null	OG5_156793
PYYM_1345500	transcriptional regulatory protein sir2a	Sir2A	262.091	null	NAD+ binding	null	OG5_127825
PYYM_0621200	conserved Plasmodium protein, unknown function	null	261.947	ATP hydrolysis coupled proton transport	hydrogen ion transmembrane transporter activity	proton-transporting V-type ATPase, V0 domain	OG5_129204
PYYM_0931700	GTP-binding nuclear protein RAN/TC4, putative	null	261.307	GTP catabolic process, intracellular protein transport, nucleocytoplasmic transport, protein transport, signal transduction, small GTPase mediated signal transduction	GTP binding, GTPase activity	intracellular, membrane	OG5_127514
PYYM_0710200	2-oxoglutarate dehydrogenase E1 component, putative	null	260.076	metabolic process, oxidation-reduction process, tricarboxylic acid cycle	oxidoreductase activity, acting on the aldehyde or oxo group of donors, disulfide as acceptor, oxoglutarate dehydrogenase (succinyl-transferring) activity, thiamine pyrophosphate binding	null	OG5_126779
PYYM_0109100	conserved Plasmodium protein, unknown function	null	259.895	null	null	null	OG5_166432
PYYM_1331200	protein phosphatase containing kelch-like domains, putative	PPKL	259.235	brassinosteroid mediated signaling pathway	hydrolase activity, iron ion binding, manganese ion binding, phosphoprotein phosphatase activity	null	OG5_132764
PYYM_0829400	zinc binding protein (Yippee), putative	null	258.502	null	null	null	OG5_126829
PYYM_1443200	conserved Plasmodium protein, unknown function	null	256.083	null	null	null	OG5_159941
PYYM_1303600	thioredoxin peroxidase, putative	TPx1	255.118	oxidation-reduction process	antioxidant activity, oxidoreductase activity, peroxiredoxin activity	null	OG5_126593
PYYM_0417200	formate-nitrite transporter, putative	FNT	254.187	transport	transporter activity	membrane	OG5_129005
PYYM_1338300	conserved Plasmodium protein, unknown function	null	253.727	null	null	null	OG5_161494
PYYM_0612500	HSP40, subfamily A, putative	null	253.532	protein folding	heat shock protein binding, unfolded protein binding	null	OG5_126883
PYYM_0706300	conserved Plasmodium protein, unknown function	null	252.528	null	null	null	OG5_145103
PYYM_1430000	CCR4-associated factor 1, putative	CAF1	251.863	null	nucleic acid binding	nucleus	OG5_127146
PYYM_1235600	SWIB/MDM2 domain-containing protein, putative	null	251.272	null	protein binding	null	OG5_129900
PYYM_1340000	60S ribosomal protein L6, putative	null	251.245	translation	rRNA binding, structural constituent of ribosome	ribosome	OG5_126993
PYYM_0102800	conserved Plasmodium protein, unknown function	null	250.459	null	null	null	OG5_166970
PYYM_0215600	zinc finger protein, putative	null	250.119	null	protein binding, zinc ion binding	null	OG5_160903
PYYM_1143900	SNARE associated Golgi protein, putative	null	250.104	null	null	integral component of membrane	OG5_127610
PYYM_1304500	vesicle-associated membrane protein, putative	null	249.793	null	structural molecule activity	endoplasmic reticulum membrane	OG5_127299
PYYM_1009300	protein phosphatase PPM1, putative	PPM1	249.029	null	catalytic activity	null	OG5_138533
PYYM_1007500	flap endonuclease 1, putative	FEN1	248.554	DNA repair	DNA binding, catalytic activity, nuclease activity	null	OG5_127472
PYYM_1242500	conserved Plasmodium protein, unknown function	null	245.948	null	null	null	OG5_166426
PYYM_1029000	dimethyladenosine transferase, putative	null	245.798	rRNA modification, rRNA processing	rRNA (adenine) methyltransferase activity, rRNA (adenine-N6,N6-)-dimethyltransferase activity, rRNA methyltransferase activity	null	OG5_126745
PYYM_0811900	ATP-dependent heat shock protein, putative	null	243.908	null	ATP binding, ATPase activity, peptidase activity, acting on L-amino acid peptides	HslUV protease complex, cytoplasm	OG5_129971
PYYM_1112900	stearoyl-CoA desaturase, putative	SCP	242.291	lipid metabolic process, oxidation-reduction process	oxidoreductase activity, acting on paired donors, with oxidation of a pair of donors resulting in the reduction of molecular oxygen to two molecules of water	null	OG5_126939
PYYM_0420300	60S ribosomal protein L32, putative	RPL32	241.869	translation	structural constituent of ribosome	intracellular, ribosome	OG5_126965
PYYM_1304000	conserved Plasmodium protein, unknown function	null	240.495	null	null	null	OG5_152144
PYYM_0311400	conserved protein, unknown function	null	239.853	null	null	null	OG5_129950
PYYM_1119000	histone H2A, putative	H2A	239.306	null	DNA binding, protein heterodimerization activity	nucleosome, nucleus	OG5_126570
PYYM_1105300	actin-depolymerizing factor 1	ADF1	238.496	actin filament depolymerization	actin binding	actin cytoskeleton, intracellular	OG5_156552
PYYM_1016600	conserved Plasmodium protein, unknown function	null	238.161	null	null	null	OG5_162003
PYYM_1144300	conserved Plasmodium protein, unknown function	null	237.529	null	null	null	OG5_130151
PYYM_1417600	CDP-diacylglycerol--inositol 3-phosphatidyltransferase, putative	PIS	237.33	phospholipid biosynthetic process	phosphotransferase activity, for other substituted phosphate groups	membrane	OG5_127888
PYYM_1146400	ABC transporter E family member 1, putative	ABCE1	237.148	null	ATP binding, ATPase activity, iron-sulfur cluster binding	null	OG5_127149
PYYM_1131700	conserved Plasmodium protein, unknown function	null	236.915	null	null	null	OG5_130604
PYYM_1022100	14-3-3 protein, putative	null	236.755	null	protein domain specific binding	null	OG5_167239
PYYM_1453900	CCR4-NOT transcription complex subunit 4, putative	NOT4	234.364	null	nucleic acid binding, protein binding, zinc ion binding	null	OG5_127674
PYYM_1008800	zinc finger protein, putative	null	234.255	null	metal ion binding	null	OG5_127615
PYYM_1463500	myosin A tail domain interacting protein	MTIP	234.248	null	calcium ion binding	null	OG5_141757
PYYM_1359200	conserved Plasmodium protein, unknown function	null	233.502	null	null	null	OG5_144286
PYYM_1223500	conserved Plasmodium protein, unknown function	null	233.482	null	null	null	OG5_126585
PYYM_0818600	zinc binding protein, putative	null	233.438	null	null	null	OG5_128595
PYYM_0823000	DNAJ-like molecular chaperone protein, putative	null	233.374	null	null	null	OG5_141735
PYYM_1431800	conserved Plasmodium protein, unknown function	null	233.34	null	null	null	OG5_153595
PYYM_0939700	conserved Plasmodium protein, unknown function	null	230.751	null	protein binding	null	OG5_160616
PYYM_0937000	conserved Plasmodium protein, unknown function	null	230.287	null	null	null	OG5_150771
PYYM_0710600	conserved Plasmodium protein, unknown function	null	228.468	null	null	null	OG5_172395
PYYM_0923100	autophagy-related protein 23, putative	ATG23	228.102	null	null	null	OG5_155508
PYYM_1225100	ubiquitin regulatory protein, putative	null	227.841	null	protein binding	null	OG5_127612
PYYM_0111100	conserved Plasmodium protein, unknown function	null	227.069	null	null	null	OG5_129869
PYYM_0212400	ATP dependent RNA helicase, putative	null	226.78	null	ATP binding, nucleic acid binding	null	OG5_155370
PYYM_0415300	conserved Plasmodium protein, unknown function	null	226.665	null	null	null	OG5_152489
PYYM_0838400	vacuolar ATP synthase subunit e, putative	null	225.812	ATP hydrolysis coupled proton transport	proton-transporting ATPase activity, rotational mechanism	proton-transporting two-sector ATPase complex, catalytic domain	OG5_127015
PYYM_1238800	conserved Plasmodium protein, unknown function	null	224.257	null	null	null	OG5_173882
PYYM_1235900	ATP-dependent RNA helicase DDX23, putative	DDX23	224.223	null	ATP binding, nucleic acid binding	null	OG5_128627
PYYM_1348400	60S ribosomal protein L23, putative	null	223.393	translation	structural constituent of ribosome	ribosome	OG5_126678
PYYM_1125800	SNF2 helicase, putative	ISWI	222.849	null	ATP binding, DNA binding, protein binding, zinc ion binding	null	OG5_141761
PYYM_0112900	conserved Plasmodium protein, unknown function	null	222.582	null	null	null	OG5_166988
PYYM_0906800	transcription factor with AP2 domain(s), putative	AP2-O	222.107	regulation of transcription, DNA-templated	sequence-specific DNA binding transcription factor activity	null	OG5_154773
PYYM_0713300	conserved Plasmodium protein, unknown function	null	222.061	null	null	null	OG5_165487
PYYM_1124000	leucine--tRNA ligase, putative	null	221.738	tRNA aminoacylation for protein translation	ATP binding, aminoacyl-tRNA editing activity, aminoacyl-tRNA ligase activity, nucleotide binding	null	OG5_127407
PYYM_1245200	conserved Plasmodium protein, unknown function	null	221.555	null	null	null	OG5_145125
PYYM_1142300	conserved Plasmodium protein, unknown function	null	220.394	null	null	null	OG5_164213
PYYM_1204900	60S ribosomal protein L13, putative	null	219.609	translation	structural constituent of ribosome	large ribosomal subunit, ribosome	OG5_126957
PYYM_0624600	conserved Plasmodium protein, unknown function	null	217.471	null	protein binding	null	OG5_150545
PYYM_1365800	transcription factor with AP2 domain(s), putative	ApiAP2	217.446	null	null	null	OG5_166897
PYYM_1331000	40S ribosomal protein S3, putative	null	217.375	translation	RNA binding, structural constituent of ribosome	ribosome, small ribosomal subunit	OG5_126820
PYYM_0710400	conserved Plasmodium protein, unknown function	null	216.426	null	null	null	OG5_165289
PYYM_1333500	derlin-1, putative	DER1-1	216.175	null	null	null	OG5_127013
PYYM_0934400	serine/threonine protein kinase, putative	CLK3	214.821	protein phosphorylation	ATP binding, protein kinase activity, transferase activity, transferring phosphorus-containing groups	null	OG5_128795
PYYM_0407900	60S ribosomal protein L7, putative	null	214.374	null	null	null	OG5_126953
PYYM_0109600	pre-mRNA-splicing factor SLU7, putative	SLU7	213.89	null	null	null	OG5_128138
PYYM_0711900	conserved Plasmodium protein, unknown function	null	213.236	null	null	null	OG5_165261
PYYM_0216500	mRNA (N6-adenosine)-methyltransferase, putative	null	212.718	nucleobase-containing compound metabolic process	methyltransferase activity	null	OG5_129618
PYYM_1110500	ATP-dependent RNA helicase, putative	null	212.389	null	ATP binding, nucleic acid binding	null	OG5_127962
PYYM_0415400	zinc finger protein, putative	null	212.308	null	protein binding, zinc ion binding	null	OG5_153321
PYYM_1350400	conserved Plasmodium protein, unknown function	null	211.442	null	protein binding, zinc ion binding	null	OG5_146327
PYYM_0619000	40S ribosomal protein S10, putative	null	210.842	null	null	null	OG5_127137
PYYM_0308700	conserved Plasmodium protein, unknown function	null	210.526	null	null	null	OG5_173790
PYYM_0302800	conserved Plasmodium protein, unknown function	null	210.029	null	null	null	OG5_153560
PYYM_1006500	mitochondrial carrier protein, putative	null	209.614	transmembrane transport	null	null	OG5_127938
PYYM_1241400	conserved Plasmodium membrane protein, unknown function	null	209.356	null	null	null	OG5_173883
PYYM_1215600	transcriptional coactivator ADA2, putative	ADA2	208.753	histone acetylation, regulation of transcription from RNA polymerase II promoter	DNA binding, chromatin binding, zinc ion binding	null	OG5_127420
PYYM_0206100	bromodomain protein, putative	null	207.977	null	protein binding	null	OG5_160929
PYYM_1009600	conserved Plasmodium protein, unknown function	null	206.32	null	binding	null	OG5_130399
PYYM_1350100	histone H3-like centromeric protein CSE4, putative	CenH3	205.732	null	DNA binding, protein heterodimerization activity	nucleosome	OG5_138480
PYYM_1314600	signal recognition particle subunit SRP54, putative	SRP54	205.592	SRP-dependent cotranslational protein targeting to membrane	7S RNA binding, GTP binding, GTPase activity	signal recognition particle	OG5_126863
PYYM_1116700	RNA-binding protein, putative	null	203.322	null	metal ion binding, nucleic acid binding	null	OG5_130975
PYYM_1216100	conserved Plasmodium protein, unknown function	null	202.615	null	null	null	OG5_128644
PYYM_0208800	lipid/sterol:H+ symporter, putative	null	202.588	null	hedgehog receptor activity	integral component of membrane, membrane	OG5_130495
PYYM_0607000	eukaryotic translation initiation factor 5, putative	null	201.91	translational initiation	binding, protein binding, translation initiation factor activity	null	OG5_127779
PYYM_1215300	conserved Plasmodium protein, unknown function	null	201.597	null	protein binding	null	OG5_128341
PYYM_0205800	transcription initiation factor TFIIB, putative	null	199.044	DNA-templated transcription, initiation, regulation of transcription, DNA-templated	TBP-class protein binding, zinc ion binding	null	OG5_127288
PYYM_0102700	conserved Plasmodium protein, unknown function	null	198.99	null	null	null	OG5_161479
PYYM_0709200	60S ribosomal protein L22, putative	null	198.818	translation	structural constituent of ribosome	intracellular, ribosome	OG5_127156
PYYM_0924300	mitochondrial import inner membrane translocase subunit TIM44, putative	TIM44	197.732	null	null	null	OG5_128571
PYYM_1014600	60S ribosomal protein L14, putative	null	197.193	translation	structural constituent of ribosome	intracellular, ribosome	OG5_127132
PYYM_1143200	conserved Plasmodium protein, unknown function	null	196.534	null	null	null	OG5_155699
PYYM_0940700	transcription factor with AP2 domain(s), putative	ApiAP2	195.185	regulation of transcription, DNA-templated	sequence-specific DNA binding transcription factor activity	null	OG5_167207
PYYM_0619100	conserved Plasmodium protein, unknown function	null	194.467	null	null	null	OG5_147443
PYYM_1310500	ATP-dependent RNA helicase DDX5, putative	DDX5	194.466	null	ATP binding, nucleic acid binding	null	OG5_126772
PYYM_1133600	conserved Plasmodium protein, unknown function	null	194.311	null	protein binding	null	OG5_167301
PYYM_1143000	DNA-directed RNA polymerase II, putative	null	194.174	transcription, DNA-templated	DNA binding, DNA-directed RNA polymerase activity	nucleus	OG5_127455
PYYM_0302100	conserved Plasmodium protein, unknown function	null	193.717	null	null	null	OG5_162016
PYYM_1442300	DNA gyrase subunit A, putative	GyrA	191.687	DNA topological change	ATP binding, DNA binding, DNA topoisomerase activity, DNA topoisomerase type II (ATP-hydrolyzing) activity	chromosome	OG5_129568
PYYM_1209600	nucleolar protein 5, putative	NOP5	190.91	null	null	null	OG5_127592
PYYM_0304600	DNA repair protein RAD2, putative	RAD2	190.515	DNA repair, nucleotide-excision repair	DNA binding, catalytic activity, endonuclease activity, nuclease activity, single-stranded DNA binding	nucleus	OG5_128675
PYYM_1131200	conserved Plasmodium protein, unknown function	null	189.645	null	null	null	OG5_167298
PYYM_0701800	conserved protein, unknown function	null	188.551	null	null	null	OG5_128417
PYYM_0316200	pre-mRNA-processing protein 45, putative	PRP45	187.942	mRNA splicing, via spliceosome	null	spliceosomal complex	OG5_128357
PYYM_0404300	DNA-directed RNA polymerase subunit I, putative	null	187.228	transcription, DNA-templated	DNA binding, DNA-directed RNA polymerase activity	DNA-directed RNA polymerase II, core complex, nucleus	OG5_127345
PYYM_0205600	kinesin-8, putative	null	185.806	microtubule-based movement	ATP binding, microtubule binding, microtubule motor activity	kinesin complex	OG5_127280
PYYM_1341100	micro-fibrillar-associated protein, putative	null	185.771	null	null	null	OG5_128838
PYYM_1237200	conserved Plasmodium protein, unknown function	null	185.612	null	null	null	OG5_165032
PYYM_0834200	conserved Plasmodium protein, unknown function	null	184.681	null	DNA binding, zinc ion binding	null	OG5_132161
PYYM_1419200	transcription factor with AP2 domain(s), putative	ApiAP2	184.654	regulation of transcription, DNA-templated	sequence-specific DNA binding transcription factor activity	null	OG5_129463
PYYM_0105800	RNA-binding protein, putative	null	184.61	null	nucleic acid binding	null	OG5_150164
PYYM_0712800	zinc finger protein, putative	null	184.574	null	metal ion binding	null	OG5_167112
PYYM_0702200	conserved Plasmodium protein, unknown function	null	184.366	null	null	null	OG5_129705
PYYM_1248500	conserved Plasmodium protein, unknown function	null	184.294	null	null	null	OG5_165267
PYYM_1236100	mRNA-binding protein PUF1	PUF1	183.947	null	RNA binding, binding	null	OG5_129563
PYYM_1245600	palmitoyltransferase, putative	DHHC7	183.744	null	zinc ion binding	null	OG5_126830
PYYM_1108900	60S ribosomal protein L4, putative	RPL4	183.426	translation	structural constituent of ribosome	ribosome	OG5_127050
PYYM_1451200	conserved Plasmodium protein, unknown function	null	183.348	null	null	null	OG5_129622
PYYM_1243400	ADP-ribosylation factor GTPase-activating protein, putative	ARF-GAP	182.112	regulation of ARF GTPase activity	ARF GTPase activator activity, zinc ion binding	null	OG5_127190
PYYM_1139700	conserved Plasmodium protein, unknown function	null	182.039	null	null	null	OG5_165064
PYYM_1127400	3-oxoacyl-acyl-carrier protein synthase, putative	FabB/FabF	181.297	fatty acid biosynthetic process, metabolic process	catalytic activity, transferase activity, transferring acyl groups other than amino-acyl groups	null	OG5_126985
PYYM_1366700	conserved Plasmodium protein, unknown function	null	180.539	null	null	null	OG5_153561
PYYM_0907600	conserved Plasmodium protein, unknown function	null	180.459	null	null	null	OG5_157654
PYYM_1351200	conserved Plasmodium protein, unknown function	null	179.549	null	protein binding	null	OG5_160595
PYYM_0417600	arginase	null	179.006	arginine metabolic process	arginase activity, metal ion binding	null	OG5_128245
PYYM_0210400	conserved Plasmodium protein, unknown function	null	178.426	cell cycle	cyclin-dependent protein serine/threonine kinase regulator activity	null	OG5_166522
PYYM_0104300	conserved Plasmodium protein, unknown function	null	178.129	null	protein binding	null	OG5_165471
PYYM_1326800	conserved Plasmodium protein, unknown function	null	177.277	null	GTP binding, GTPase activity	null	OG5_139602
PYYM_0417500	zinc finger protein, putative	null	176.58	null	metal ion binding	null	OG5_171643
PYYM_1041600	U1 small nuclear ribonucleoprotein C, putative	null	176.261	null	nucleic acid binding, zinc ion binding	nucleus	OG5_130756
PYYM_1105600	60S ribosomal protein L31, putative	RPL31	176.011	translation	structural constituent of ribosome	intracellular, ribosome	OG5_126907
PYYM_1126300	sphingomyelin synthase 2, putative	SMS2	176.008	null	null	null	OG5_162756
PYYM_1461500	RNA polymerase II transcription factor B subunit 2, putative	TFB2	175.311	nucleotide-excision repair	ATP-dependent DNA helicase activity	core TFIIH complex, nucleus	OG5_140010
PYYM_1241900	mitochondrial import receptor subunit TOM22, putative	null	174.859	null	null	null	OG5_147462
PYYM_0813900	FHA domain protein, putative	null	174.8	null	protein binding, zinc ion binding	null	OG5_153547
PYYM_1022200	actin-related protein, putative	ARP4a	174.337	DNA repair, chromatin remodeling, regulation of transcription, DNA-templated	null	Ino80 complex, NuA4 histone acetyltransferase complex, Swr1 complex	OG5_128301
PYYM_1117600	NLI interacting factor-like phosphatase, putative	NIF2	173.992	null	phosphatase activity, protein binding	null	OG5_127075
PYYM_0719100	conserved Plasmodium protein, unknown function	null	173.869	null	null	null	OG5_205376
PYYM_1135700	elongation factor 1-alpha, putative	EF-1alpha	173.745	translational elongation	GTP binding, GTPase activity, translation elongation factor activity	cytoplasm	OG5_126631
PYYM_1233600	40S ribosomal protein S11, putative	null	173.585	translation	structural constituent of ribosome	ribosome	OG5_126681
PYYM_0406200	conserved Plasmodium membrane protein, unknown function	null	173.413	null	null	null	OG5_160609
PYYM_1349100	apurinic/apyrimidinic endonuclease Apn1, putative	null	173.29	DNA repair	DNA binding, zinc ion binding	null	OG5_129467
PYYM_1357900	transcription activator, putative	null	172.795	transcription, DNA-templated	DNA binding, DNA-directed RNA polymerase activity	null	OG5_130124
PYYM_1406400	conserved Plasmodium protein, unknown function	null	172.315	null	null	null	OG5_165434
PYYM_0620400	conserved Plasmodium protein, unknown function	null	172.036	null	null	null	OG5_165001
PYYM_1437400	conserved Plasmodium protein, unknown function	null	172.01	null	null	null	OG5_167476
PYYM_1449100	subpellicular microtubule protein 2, putative	SPM2	172.004	null	null	null	OG5_158058
PYYM_0942700	conserved Plasmodium protein, unknown function	null	171.733	null	null	null	OG5_143223
PYYM_1306300	acid cluster protein 33 homologue, putative	null	170.865	null	null	null	OG5_131432
PYYM_0309200	GAF domain-related protein, putative	null	169.648	null	protein binding	null	OG5_150752
PYYM_1230100	serine/threonine protein phosphatase 2B catalytic subunit A, putative	CNA	169.357	null	hydrolase activity	null	OG5_127131
PYYM_0501700	DNA polymerase delta catalytic subunit, putative	null	168.659	DNA replication, nucleobase-containing compound metabolic process	3'-5' exonuclease activity, DNA binding, DNA-directed DNA polymerase activity, nucleic acid binding, nucleotide binding	null	OG5_127429
PYYM_0301500	conserved Plasmodium protein, unknown function	null	168.386	null	null	null	OG5_167003
PYYM_0717000	armadillo-domain containing rhoptry protein, putative	ARO	167.886	null	binding, protein binding	null	OG5_143115
PYYM_0827300	conserved Plasmodium protein, unknown function	null	166.62	null	null	null	OG5_165870
PYYM_0818100	conserved Plasmodium protein, unknown function	null	166.604	null	null	null	OG5_161715
PYYM_1313100	SNARE protein, putative	null	166.342	vesicle-mediated transport	protein binding	integral component of membrane	OG5_131529
PYYM_1466200	protein phosphatase PPM4, putative	PPM4	166.006	null	catalytic activity	null	OG5_138379
PYYM_1236000	WD repeat-containing protein 26, putative	WDR26	165.407	null	protein binding	null	OG5_129140
PYYM_1464200	conserved Plasmodium protein, unknown function	null	165.25	null	null	null	OG5_142363
PYYM_0416500	conserved Plasmodium protein, unknown function	null	164.98	null	null	null	OG5_173798
PYYM_0803600	conserved Plasmodium protein, unknown function	null	164.857	null	null	null	OG5_167123
PYYM_0943400	histone H2B, putative	H2B	164.437	null	DNA binding, protein heterodimerization activity	nucleosome, nucleus	OG5_126572
PYYM_1013600	conserved Plasmodium protein, unknown function	null	163.905	null	null	null	OG5_156185
PYYM_1459600	queuine tRNA-ribosyltransferase, putative	TGT	163.547	queuosine biosynthetic process, tRNA modification	queuine tRNA-ribosyltransferase activity	null	OG5_126946
PYYM_0823900	long chain fatty acid elongation enzyme, putative	null	162.911	null	null	integral component of membrane	OG5_127859
PYYM_0829500	histone deacetylase 1, putative	HDAC1	162.688	histone deacetylation	histone deacetylase activity	null	OG5_126742
PYYM_0824600	conserved Plasmodium protein, unknown function	null	162.593	null	null	null	OG5_158440
PYYM_1012100	Hsp70/Hsp90 organizing protein, putative	HOP	162.512	null	protein binding	null	OG5_128289
PYYM_0522500	conserved Plasmodium protein, unknown function	null	162.45	null	null	null	OG5_172402
PYYM_1134300	serine/threonine protein phosphatase 5, putative	PP5	161.575	protein dephosphorylation	hydrolase activity, phosphoprotein phosphatase activity, protein binding	cytoplasm, nucleus	OG5_128254
PYYM_1021700	serine/threonine protein phosphatase 7, putative	PP7	161.485	protein dephosphorylation	calcium ion binding, hydrolase activity, phosphoprotein phosphatase activity, protein binding	cytoplasm, nucleus	OG5_134377
PYYM_1354600	conserved Plasmodium protein, unknown function	null	161.344	null	null	null	OG5_150559
PYYM_0312500	rhoptry neck protein 6, putative	RON6	160.765	null	null	null	OG5_150575
PYYM_0712700	14-3-3 protein, putative	14-3-3I	160.244	null	protein domain specific binding	null	OG5_126706
PYYM_1109400	cell differentiation protein, putative	CAF40	159.699	null	binding	null	OG5_128041
PYYM_0623700	mitochondrial import inner membrane translocase subunit TIM14, putative	PAM18	159.641	null	null	null	OG5_127641
PYYM_1310000	serine/threonine kinase-1, putative	null	159.527	protein phosphorylation	ATP binding, protein kinase activity, transferase activity, transferring phosphorus-containing groups	null	OG5_126990
PYYM_0941200	polyadenylate-binding protein-interacting protein 1, putative	PAIP1	159.413	null	RNA binding, binding, protein binding	null	OG5_129463
PYYM_0112400	conserved Plasmodium protein, unknown function	null	159.371	null	receptor activity	integral component of membrane	OG5_166987
PYYM_0207100	tubulin-specific chaperone a, putative	null	159.195	tubulin complex assembly	unfolded protein binding	microtubule	OG5_128690
PYYM_1136800	conserved Plasmodium protein, unknown function	null	158.777	null	null	null	OG5_128418
PYYM_0602500	conserved Plasmodium protein, unknown function	null	158.371	null	null	null	OG5_134563
PYYM_0419600	ubiquitin specific protease, putative	null	158.325	ubiquitin-dependent protein catabolic process	ubiquitin-specific protease activity, ubiquitinyl hydrolase activity	null	OG5_163015
PYYM_0109800	histone H3, putative	null	157.23	null	DNA binding, protein heterodimerization activity	nucleosome	OG5_126569
PYYM_0315900	DEAD/DEAH helicase, putative	null	156.908	null	ATP binding, nucleic acid binding	null	OG5_127784
PYYM_0417700	dynein light intermediate chain 2, putative	null	155.947	microtubule-based movement	microtubule motor activity	cytoplasmic dynein complex	OG5_129450
PYYM_0403500	serine/threonine protein kinase, putative	SRPK1	155.566	protein phosphorylation	ATP binding, protein kinase activity, transferase activity, transferring phosphorus-containing groups	null	OG5_127107
PYYM_1358100	transcription factor with AP2 domain(s), putative	ApiAP2	155.515	regulation of transcription, DNA-templated	sequence-specific DNA binding transcription factor activity	null	OG5_157030
PYYM_0925500	conserved Plasmodium protein, unknown function	null	155.025	null	null	null	OG5_129659
PYYM_0311900	mitochondrial large ribosomal subunit, putative	null	154.692	translation	structural constituent of ribosome	ribosome	OG5_127268
PYYM_1457000	conserved Plasmodium protein, unknown function	null	154.484	null	null	null	OG5_157644
PYYM_1311300	conserved Plasmodium protein, unknown function	null	154.242	null	null	null	OG5_166607
PYYM_1226200	RNA helicase, putative	null	154.07	null	ATP binding, nucleic acid binding	null	OG5_147475
PYYM_1126100	conserved Plasmodium protein, unknown function	null	153.857	cell motility	null	motile cilium	OG5_129322
PYYM_0831800	cytochrome c oxidase subunit 6B, putative	COX6B	153.559	null	cytochrome-c oxidase activity	mitochondrion	OG5_128087
PYYM_0511300	40S ribosomal protein S2, putative	RPS2	153.447	translation	structural constituent of ribosome	intracellular, ribosome, small ribosomal subunit	OG5_127014
PYYM_0415200	conserved Plasmodium protein, unknown function	null	153.334	null	null	null	OG5_167030
PYYM_0617000	calcium-dependent protein kinase 4, putative	CDPK4	152.896	protein phosphorylation	ATP binding, calcium ion binding, protein kinase activity, transferase activity, transferring phosphorus-containing groups	null	OG5_126600
PYYM_1036000	40S ribosomal protein S8e, putative	null	152.437	translation	structural constituent of ribosome	intracellular, ribosome	OG5_127039
PYYM_0909800	vacuolar ATP synthase subunit f, putative	null	152.068	ATP hydrolysis coupled proton transport, ion transmembrane transport	proton-transporting ATPase activity, rotational mechanism	proton-transporting V-type ATPase, V1 domain	OG5_127904
PYYM_0605600	HAD domain ookinete protein, putative	HADO	151.848	null	null	null	OG5_141733
PYYM_1120200	conserved Plasmodium protein, unknown function	null	151.411	null	null	null	OG5_160945
PYYM_0411400	conserved Plasmodium protein, unknown function	null	149.718	null	null	null	OG5_173794
PYYM_1311100	conserved Plasmodium protein, unknown function, fragment	null	148.925	null	null	null	OG5_159760
PYYM_1418900	conserved Plasmodium protein, unknown function	null	147.953	null	null	NuA4 histone acetyltransferase complex, Piccolo NuA4 histone acetyltransferase complex	OG5_140116
PYYM_0304700	cysteine desulfuration protein SufE, putative	SufE	147.879	null	null	null	OG5_127283
PYYM_0206000	phosphatidylinositol-4-phosphate 5-kinase, putative	PIP5K	147.428	phosphatidylinositol metabolic process	calcium ion binding, phosphatidylinositol phosphate kinase activity	null	OG5_126948
PYYM_1306500	vacuolar-sorting protein SNF7, putative	null	147.133	protein transport, vacuolar transport	null	null	OG5_128328
PYYM_1416200	telomerase reverse transcriptase, putative	TERT	146.957	null	RNA-directed DNA polymerase activity	null	OG5_161373
PYYM_0822800	gamma-glutamylcysteine synthetase	gammaGCS	146.588	glutathione biosynthetic process	glutamate-cysteine ligase activity	null	OG5_128698
PYYM_0920000	conserved Plasmodium protein, unknown function	null	146.567	null	null	null	OG5_167190
PYYM_1358400	conserved Plasmodium protein, unknown function	null	146.544	null	null	null	OG5_165463
PYYM_1413100	protein ISD11, putative	ISD11	146.343	null	null	null	OG5_129603
PYYM_0809700	conserved Plasmodium protein, unknown function	null	146.242	null	null	null	OG5_158123
PYYM_1244300	ubiquitin-conjugating enzyme E2 N, putative	UBC13	145.979	null	acid-amino acid ligase activity	null	OG5_127739
PYYM_0618000	conserved Plasmodium protein, unknown function	null	145.375	null	null	null	OG5_159574
PYYM_0211200	novel putative transporter 1	NPT1	145.118	transmembrane transport	null	integral component of membrane	OG5_137972
PYYM_0905000	ras-related protein Rab-6, putative	RAB6	144.976	GTP catabolic process, intracellular protein transport, nucleocytoplasmic transport, protein transport, signal transduction, small GTPase mediated signal transduction	GTP binding, GTPase activity	intracellular, membrane	OG5_127256
PYYM_1035100	conserved Plasmodium protein, unknown function	null	144.646	null	null	null	OG5_184251
PYYM_1365600	N6-adenine-specific methylase, putative	null	144.429	rRNA methylation	methyltransferase activity	null	OG5_130478
PYYM_1406200	DNA ligase I, putative	null	144.362	DNA biosynthetic process, DNA ligation involved in DNA repair, DNA recombination, DNA repair	ATP binding, DNA binding, DNA ligase (ATP) activity	null	OG5_127375
PYYM_0706500	GTP-binding protein, putative	null	143.779	null	GTP binding, GTPase activity, magnesium ion binding	null	OG5_146254
PYYM_0405800	conserved Plasmodium protein, unknown function	null	143.664	null	null	null	OG5_160574
PYYM_1226900	DnaJ protein, putative	null	143.66	null	null	null	OG5_132460
PYYM_1461300	glucose inhibited division protein a homologue, putative	null	143.345	tRNA processing	flavin adenine dinucleotide binding	null	OG5_127775
PYYM_1440100	#N/A	#N/A	143.335	#N/A	#N/A	#N/A	#N/A
PYYM_1218600	iron-sulfur assembly protein, putative	null	142.945	iron-sulfur cluster assembly	iron-sulfur cluster binding, structural molecule activity	null	OG5_127222
PYYM_1468200	thymidylate kinase, putative	TMK	142.914	dTDP biosynthetic process	ATP binding, thymidylate kinase activity	null	OG5_126920
PYYM_0942800	tRNA-splicing ligase RtcB, putative	RTCB	142.587	RNA processing	RNA ligase activity	null	OG5_127467
PYYM_1330000	ATP-dependent zinc metalloprotease FTSH, putative	null	142.503	proteolysis	ATP binding, metalloendopeptidase activity	membrane	OG5_126616
PYYM_1217500	conserved Plasmodium protein, unknown function	null	142.47	null	null	null	OG5_165026
PYYM_1331500	transcription factor with AP2 domain(s)	AP2-Sp	142.448	regulation of transcription, DNA-templated	sequence-specific DNA binding transcription factor activity	null	OG5_147419
PYYM_1008400	DnaJ protein, putative	null	141.807	protein folding	heat shock protein binding, unfolded protein binding	null	OG5_126952
PYYM_0721300	CGI-141 protein homolog, putative	null	141.522	vesicle-mediated transport	null	null	OG5_127881
PYYM_0916300	conserved Plasmodium protein, unknown function	null	141.322	null	null	null	OG5_166110
PYYM_0919100	60S acidic ribosomal protein P0, putative	null	140.043	ribosome biogenesis, translational elongation	structural constituent of ribosome	intracellular, ribosome	OG5_127051
PYYM_1454900	conserved Plasmodium protein, unknown function	null	139.959	null	null	null	OG5_130790
PYYM_0420200	GTPase-activating protein, putative	null	139.855	regulation of Rab GTPase activity	Rab GTPase activator activity	null	OG5_134579
PYYM_0506400	schizont egress antigen-1, putative	SEA1	139.793	null	null	null	OG5_167039
PYYM_1106700	conserved protein, unknown function	null	139.111	null	null	null	OG5_128960
PYYM_0833700	conserved Plasmodium protein, unknown function, fragment	null	138.968	null	null	null	OG5_167161
PYYM_1454800	conserved Plasmodium protein, unknown function	null	138.833	null	protein binding	null	OG5_165462
PYYM_0832800	transcription initiation factor TFIID subunit 7, putative	TAF7	138.433	transcription initiation from RNA polymerase II promoter	null	transcription factor TFIID complex	OG5_140011
PYYM_0917400	ubiquitin-like protein, putative	null	137.788	null	protein binding	null	OG5_127163
PYYM_1427100	DNA/RNA-binding protein Alba 1, putative	ALBA1	137.044	null	nucleic acid binding	null	OG5_129273
PYYM_1461900	conserved Plasmodium protein, unknown function	null	136.865	null	null	null	OG5_133358
PYYM_0518200	ubiquitin-conjugating enzyme, putative	null	136.383	null	acid-amino acid ligase activity	null	OG5_128230
PYYM_0607300	conserved Plasmodium protein, unknown function	null	136.376	null	null	null	OG5_146638
PYYM_1405200	methyltransferase-like protein, putative	null	136.342	methylation	nucleic acid binding, protein methyltransferase activity	null	OG5_127713
PYYM_0620900	40S ribosomal protein S5, putative	null	135.17	translation	RNA binding, structural constituent of ribosome	small ribosomal subunit	OG5_127064
PYYM_0927400	conserved Plasmodium protein, unknown function	null	135.136	null	null	null	OG5_172675
PYYM_1035200	conserved Plasmodium protein, unknown function	null	134.602	null	null	null	OG5_143228
PYYM_1031800	ubiquitin-conjugating enzyme, putative	null	134.085	null	acid-amino acid ligase activity, protein binding	null	OG5_128794
PYYM_1219400	conserved Plasmodium protein, unknown function	null	133.946	null	null	null	OG5_152364
PYYM_1241600	cytosolic preribosomal GTP-binding protein, putative	null	133.634	null	GTP binding	null	OG5_127528
PYYM_0926200	conserved Plasmodium protein, unknown function	null	132.894	null	null	null	OG5_156224
PYYM_1343600	conserved Plasmodium protein, unknown function	null	132.77	null	null	null	OG5_143204
PYYM_0213500	ubiquitin carboxyl-terminal hydrolase, putative	null	132.656	ubiquitin-dependent protein catabolic process	protein binding, ubiquitinyl hydrolase activity	null	OG5_127773
PYYM_0919400	transporter, putative	null	132.488	transmembrane transport	null	integral component of membrane	OG5_146787
PYYM_1226600	protein tyrosine phosphatase, putative	PTP2	132.459	dephosphorylation, protein dephosphorylation	phosphatase activity, protein tyrosine/serine/threonine phosphatase activity	null	OG5_131582
PYYM_1115300	mitochondrial import inner membrane translocase subunit TIM16, putative	PAM16	132.416	protein import into mitochondrial matrix	null	mitochondrial inner membrane presequence translocase complex	OG5_146858
PYYM_1439000	raf kinase inhibitor, putative	RKIP	132.393	null	null	null	OG5_127642
PYYM_0904000	conserved Plasmodium protein, unknown function	null	132.332	null	null	null	OG5_pyoe|PY02596
PYYM_1024500	zinc finger protein, putative	null	131.466	null	zinc ion binding	null	OG5_128569
PYYM_0926700	conserved Plasmodium protein, unknown function	null	131.462	null	DNA binding, chromatin binding	null	OG5_159865
PYYM_1363100	step II splicing factor, putative	null	131.369	null	null	null	OG5_141393
PYYM_0315300	40S ribosomal protein S26, putative	RPS26	131.113	translation	structural constituent of ribosome	intracellular, ribosome	OG5_127138
PYYM_1133200	methyltransferase, putative	null	130.814	RNA methylation, methylation, rRNA processing	methyltransferase activity	nucleus	OG5_126871
PYYM_0913100	casein kinase 1	CK1	130.665	protein phosphorylation	ATP binding, protein kinase activity, transferase activity, transferring phosphorus-containing groups	null	OG5_126780
PYYM_1307300	TRAP-like protein	TREP	130.564	null	null	null	OG5_126585
PYYM_1225600	26S proteasome regulatory subunit RPN10, putative	RPN10	130.121	ubiquitin-dependent protein catabolic process	null	proteasome regulatory particle, base subcomplex	OG5_127854
PYYM_1316900	conserved Plasmodium protein, unknown function	null	129.857	null	null	null	OG5_162031
PYYM_1464100	conserved Plasmodium protein, unknown function	null	129.688	null	null	null	OG5_153529
PYYM_1310200	RNA-binding protein, putative	null	129.448	null	nucleic acid binding	null	OG5_153136
PYYM_1027400	rap guanine nucleotide exchange factor, putative	EPAC	129.386	null	null	null	OG5_141204
PYYM_1016500	mitochondrial ribosomal protein L15 precursor, putative	null	129.191	translation	structural constituent of ribosome	large ribosomal subunit	OG5_127198
PYYM_0418400	conserved Plasmodium protein, unknown function	null	128.658	transcription, DNA-templated	DNA binding	nucleus	OG5_150560
PYYM_0305500	iron-sulfur assembly protein, putative	null	128.541	iron-sulfur cluster assembly	iron-sulfur cluster binding, structural molecule activity	null	OG5_127463
PYYM_1115200	GTP-binding protein, putative	null	128.109	barrier septum assembly	GTP binding	null	OG5_127209
PYYM_0603900	conserved Plasmodium protein, unknown function	null	128.067	null	null	null	OG5_165459
PYYM_1450400	pre-mRNA splicing factor RNA helicase, putative	null	127.919	null	ATP binding, ATP-dependent helicase activity, helicase activity, nucleic acid binding	null	OG5_164976
PYYM_0612400	eukaryotic initiation factor 2a, putative	null	127.839	null	null	null	OG5_128129
PYYM_1447800	conserved Plasmodium protein, unknown function	null	127.579	null	null	null	OG5_153622
PYYM_0907400	60S ribosomal protein L28, putative	null	127.363	translation	structural constituent of ribosome	intracellular, ribosome	OG5_127995
PYYM_0503400	conserved Plasmodium protein, unknown function	null	126.94	null	null	null	OG5_167036
PYYM_1212400	proteasome subunit beta type-5, putative	null	126.641	proteolysis involved in cellular protein catabolic process	threonine-type endopeptidase activity	proteasome core complex	OG5_127100
PYYM_0924500	conserved Plasmodium protein, unknown function	null	126.589	null	protein binding	null	OG5_173844
PYYM_0412400	conserved protein, unknown function	null	126.216	null	null	null	OG5_147463
PYYM_1449500	protein transport protein SEC13, putative	SEC13	126.185	null	protein binding	null	OG5_127687
PYYM_1342800	conserved Plasmodium protein, unknown function	null	126.027	null	null	null	OG5_167410
PYYM_1245500	conserved Plasmodium protein, unknown function	null	126.016	null	null	null	OG5_143220
PYYM_0102400	conserved Plasmodium protein, unknown function	null	126.013	null	null	null	OG5_152790
PYYM_1348500	Qa-SNARE protein, putative	null	125.329	vesicle-mediated transport	protein binding	membrane	OG5_127926
PYYM_1205200	RNA-binding protein, putative	null	125.1	null	nucleic acid binding	null	OG5_150088
PYYM_1337000	Yip1 protein, putative	null	125.099	null	null	membrane	OG5_127686
PYYM_1133300	V-type proton ATPase 21 kDa proteolipid subunit, putative	null	125.077	ATP hydrolysis coupled proton transport	hydrogen ion transmembrane transporter activity	proton-transporting V-type ATPase, V0 domain, proton-transporting two-sector ATPase complex, proton-transporting domain	OG5_127898
PYYM_0930300	conserved protein, unknown function	null	124.868	null	null	null	OG5_131402
PYYM_1335900	RNA 3'-terminal phosphate cyclase-like protein, putative	null	124.211	RNA processing	catalytic activity	null	OG5_127812
PYYM_0516800	DER1-like protein, putative	null	124.035	null	null	null	OG5_127013
PYYM_0512400	palmitoyltransferase, putative	DHHC10	123.938	null	zinc ion binding	null	OG5_126830
PYYM_0419000	mitochondrial carrier protein, putative	null	123.72	null	null	null	OG5_158630
PYYM_1325900	conserved Plasmodium protein, unknown function	null	123.561	null	null	null	OG5_158072
PYYM_0907800	conserved Plasmodium protein, unknown function	null	123.418	null	protein binding	null	OG5_147096
PYYM_1218100	translation machinery-associated protein 7, putative	TMA7	123.244	null	null	null	OG5_171322
PYYM_0618900	60S ribosomal protein L11a, putative	null	123.206	translation	structural constituent of ribosome	ribosome	OG5_126688
PYYM_1018700	conserved Plasmodium protein, unknown function	null	122.843	null	null	null	OG5_162085
PYYM_1246500	conserved Plasmodium protein, unknown function	null	122.379	null	null	null	OG5_154800
PYYM_0516400	mRNA-decapping enzyme subunit 1, putative	DCP1	122.08	null	null	null	OG5_146821
PYYM_1039300	conserved Plasmodium protein, unknown function	null	121.696	null	null	null	OG5_165878
PYYM_1459300	conserved Plasmodium protein, unknown function	null	121.608	null	protein binding	null	OG5_128799
PYYM_1108300	conserved Plasmodium protein, unknown function	null	120.818	null	null	null	OG5_171325
PYYM_1107700	conserved Plasmodium protein, unknown function	null	120.622	protein folding	unfolded protein binding	prefoldin complex	OG5_184648
PYYM_0713700	conserved Plasmodium protein, unknown function	null	120.539	null	null	null	OG5_147454
PYYM_0504000	60S ribosomal protein L30e, putative	null	120.369	translation	structural constituent of ribosome	intracellular, ribosome	OG5_127005
PYYM_1015100	conserved Plasmodium protein, unknown function	null	120.352	null	null	null	OG5_166878
PYYM_1133100	inositol-polyphosphate 5-phosphatase, putative	IP5P	120.261	null	phosphoric ester hydrolase activity	null	OG5_127875
PYYM_0909100	conserved Plasmodium protein, unknown function	null	120.17	null	null	null	OG5_146556
PYYM_1242400	conserved Plasmodium protein, unknown function	null	119.843	double-strand break repair via homologous recombination	null	Smc5-Smc6 complex	OG5_127751
PYYM_1030100	ubiquitin carboxyl-terminal hydrolase, putative	null	118.964	ubiquitin-dependent protein catabolic process	ubiquitinyl hydrolase activity	null	OG5_127816
PYYM_0808100	ribosomal protein S8e, putative	null	118.929	null	null	null	OG5_128061
PYYM_1316400	ribosome biogenesis protein TSR1, putative	TSR1	118.73	ribosome biogenesis	null	nucleus	OG5_128208
PYYM_1315200	conserved Plasmodium protein, unknown function	null	118.663	null	null	null	OG5_128767
PYYM_0803800	erythrocyte membrane-associated antigen, putative	null	118.253	null	null	null	OG5_146660
PYYM_0719600	memo-like protein	null	118.199	null	null	null	OG5_127479
PYYM_1459200	DEAD/DEAH box ATP-dependent RNA helicase, putative	null	118.028	null	ATP binding, nucleic acid binding	null	OG5_128292
PYYM_1025400	conserved Plasmodium protein, unknown function	null	117.564	null	null	null	OG5_158524
PYYM_1366800	conserved Plasmodium protein, unknown function	null	117.458	null	GTP binding	null	OG5_153324
PYYM_0838000	TFIIH basal transcription factor complex helicase XPD subunit, putative	XPD	117.311	nucleobase-containing compound metabolic process	ATP binding, ATP-dependent DNA helicase activity, ATP-dependent helicase activity, DNA binding, hydrolase activity, hydrolase activity, acting on acid anhydrides, in phosphorus-containing anhydrides, nucleic acid binding	nucleus	OG5_127585
PYYM_0216400	ribosome biogenesis protein BRX1 homolog, putative	null	117.277	null	null	null	OG5_127903
PYYM_1315800	E3 SUMO-protein ligase NSE2, putative	NSE2	117.211	double-strand break repair via homologous recombination	SUMO ligase activity	Smc5-Smc6 complex	OG5_146920
PYYM_0924900	nuclear preribosomal assembly protein, putative	null	117.174	ribosome biogenesis	null	nucleus	OG5_128225
PYYM_1141100	conserved Plasmodium protein, unknown function	null	116.998	null	null	null	OG5_165278
PYYM_1026000	signal recognition particle RNA	null	116.59	null	null	null	ORTH_33780.tmp
PYYM_0609000	zinc finger protein, putative	null	116.575	null	protein binding, zinc ion binding	null	OG5_165474
PYYM_0818900	BSD-domain protein, putative	null	116.208	null	null	null	OG5_165086
PYYM_0610500	conserved Plasmodium protein, unknown function	null	116.058	null	null	null	OG5_205367
PYYM_1239200	conserved Plasmodium protein, unknown function	null	115.93	null	null	null	OG5_184651
PYYM_1428600	RNA-binding protein, putative	null	115.669	mRNA splicing, via spliceosome, spliceosomal snRNP assembly	nucleic acid binding, zinc ion binding	U1 snRNP, nucleus	OG5_144682
PYYM_0508900	conserved Plasmodium protein, unknown function	null	115.655	null	null	null	OG5_147414
PYYM_1307800	conserved Plasmodium protein, unknown function	null	115.082	null	null	null	OG5_165023
PYYM_1404600	conserved Plasmodium protein, unknown function	null	114.257	null	null	null	OG5_156397
PYYM_1016200	conserved Plasmodium protein, unknown function	null	114.184	null	null	null	OG5_140620
PYYM_0828300	conserved Plasmodium protein, unknown function	null	113.838	null	null	null	OG5_205379
PYYM_0931600	DNA mismatch repair protein MLH, putative	null	113.835	mismatch repair	ATP binding, mismatched DNA binding	mismatch repair complex	OG5_127201
PYYM_1017400	transcription initiation TFIID-like, putative	null	113.709	DNA-templated transcription, initiation	DNA binding	null	OG5_142685
PYYM_1020000	transcription factor 3b, putative	null	113.592	null	null	null	OG5_127333
PYYM_1331900	conserved Plasmodium protein, unknown function	null	113.298	null	null	null	OG5_172401
PYYM_0836600	conserved Plasmodium protein, unknown function	null	113.239	null	null	null	OG5_159755
PYYM_1405800	conserved Plasmodium protein, unknown function	null	113.069	null	protein binding	null	OG5_166107
PYYM_0410900	phd finger protein, putative	null	113.018	intracellular signal transduction	protein binding, zinc ion binding	null	OG5_158082
PYYM_1315100	S-adenosylmethionine-dependent methyltransferase, putative	null	112.954	null	RNA binding, methyltransferase activity	null	OG5_129977
PYYM_0511600	U3 small nucleolar ribonucleoprotein protein MPP10, putative	MPP10	112.928	rRNA processing	null	Mpp10 complex, nucleus, small nucleolar ribonucleoprotein complex	OG5_127902
PYYM_0308100	monocarboxylate transporter, putative	null	112.385	transmembrane transport	null	integral component of membrane	OG5_127853
PYYM_0835000	nucleolar protein Nop52, putative	null	112.21	rRNA processing	null	preribosome, small subunit precursor	OG5_162873
PYYM_0906600	DNA-directed RNA polymerase I, putative	null	112.149	transcription, DNA-templated	DNA-directed RNA polymerase activity, protein dimerization activity	null	OG5_127819
PYYM_1138100	CUGBP Elav-like family member 1, putative	CELF1	112.112	null	RNA binding, nucleic acid binding, protein binding	null	OG5_126974
PYYM_0820400	conserved Plasmodium protein, unknown function	null	111.998	null	null	null	OG5_172480
PYYM_0419100	nucleoporin NUP100/NSP100, putative	NUP100	111.86	null	null	null	OG5_127364
PYYM_0916200	conserved Plasmodium protein, unknown function	null	111.109	null	null	null	OG5_152980
PYYM_0707600	RNA-binding protein, putative	null	111.031	null	nucleic acid binding, protein binding	null	OG5_146727
PYYM_1030700	conserved Plasmodium protein, unknown function	null	110.967	null	nucleic acid binding, protein binding, zinc ion binding	null	OG5_127188
PYYM_1238500	conserved Plasmodium protein, unknown function	null	110.61	null	null	null	OG5_162824
PYYM_0701600	U6 snRNA-associated Sm-like protein LSm8, putative	LSM8	110.087	null	null	null	OG5_128730
PYYM_1351600	conserved Plasmodium protein, unknown function	null	110.07	null	null	null	OG5_167423
PYYM_0622000	conserved Plasmodium protein, unknown function	null	110.056	null	null	null	OG5_153566
PYYM_1113200	RNA pseudouridylate synthase, putative	null	109.977	RNA modification, pseudouridine synthesis	RNA binding, protein binding, pseudouridine synthase activity	null	OG5_141937
PYYM_0207700	secreted ookinete protein, putative	PSOP24	109.92	null	null	null	OG5_166991
PYYM_0718000	RNA-binding protein, putative	null	109.416	null	nucleic acid binding	null	OG5_161387
PYYM_1008900	actin-like protein, putative	ALP5b	108.863	null	null	null	OG5_167228
PYYM_1244700	Hsc70-interacting protein, putative	HIP	108.541	null	protein binding	null	OG5_129249
PYYM_1310900	conserved Plasmodium protein, unknown function	null	108.463	null	null	null	OG5_153429
PYYM_0504100	conserved Plasmodium protein, unknown function	null	107.893	null	nucleotide binding	null	OG5_130863
PYYM_1033700	ribosome maturation protein SBDS, putative	null	107.808	ribosome biogenesis	null	null	OG5_127367
PYYM_1237800	conserved Plasmodium protein, unknown function	null	107.573	regulation of transcription, DNA-templated	DNA binding	null	OG5_167351
PYYM_1435600	serpentine receptor, putative	SR10	107.541	null	null	integral component of membrane	OG5_128246
PYYM_1360400	conserved Plasmodium protein, unknown function	null	107.422	null	null	null	OG5_153537
PYYM_1408700	vacuolar ATP synthase subunit h, putative	null	107.407	ATP hydrolysis coupled proton transport	binding, hydrolase activity, acting on acid anhydrides, catalyzing transmembrane movement of substances, proton-transporting ATPase activity, rotational mechanism	vacuolar proton-transporting V-type ATPase, V1 domain	OG5_127797
PYYM_0903100	conserved Plasmodium protein, unknown function	null	106.99	null	null	membrane	OG5_128256
PYYM_0921900	conserved Plasmodium protein, unknown function	null	106.974	null	null	null	OG5_167193
PYYM_0109000	mitochondrial cardiolipin synthase, putative	CLS	106.269	metabolic process	catalytic activity	null	OG5_129472
PYYM_1109600	conserved Plasmodium protein, unknown function	null	106.198	null	null	null	OG5_145096
PYYM_1229900	peptidyl-prolyl cis-trans isomerase, putative	CYP81	106.028	protein folding, protein peptidyl-prolyl isomerization	peptidyl-prolyl cis-trans isomerase activity	null	OG5_139999
PYYM_1441700	glideosome-associated protein 45, putative	GAP45	105.939	null	null	null	OG5_147428
PYYM_1126400	conserved Plasmodium protein, unknown function	null	105.544	null	null	null	OG5_167293
PYYM_0940600	ion channel protein, putative	null	105.33	transmembrane transport	null	membrane	OG5_137912
PYYM_1107800	conserved Plasmodium protein, unknown function	null	105.038	null	null	null	OG5_167264
PYYM_1039000	conserved Plasmodium protein, unknown function	null	104.972	DNA replication	DNA primase activity	null	OG5_164220
PYYM_1145900	alanine--tRNA ligase, putative	AlaRS	104.87	alanyl-tRNA aminoacylation, tRNA aminoacylation	ATP binding, alanine-tRNA ligase activity, ligase activity, forming aminoacyl-tRNA and related compounds, nucleic acid binding, nucleotide binding	cytoplasm	OG5_126799
PYYM_0924000	conserved Plasmodium protein, unknown function	null	104.555	null	null	null	OG5_162577
PYYM_1022000	GTPase, putative	null	104.494	null	GTP binding	nucleolus	OG5_127573
PYYM_1353500	26S proteasome regulatory subunit RPN3, putative	RPN3	104.449	regulation of protein catabolic process	enzyme regulator activity, protein binding	proteasome complex	OG5_128135
PYYM_1347000	DNAJ like protein, putative	null	104.365	null	null	null	OG5_136244
PYYM_1367000	U3 small nucleolar RNA-associated protein 15, putative	UTP15	104.322	null	protein binding	null	OG5_164996
PYYM_1146500	conserved Plasmodium protein, unknown function	null	104.089	null	null	null	OG5_165780
PYYM_1010400	glucose-6-phosphate isomerase, putative	null	103.561	gluconeogenesis, glycolytic process	glucose-6-phosphate isomerase activity	null	OG5_126980
PYYM_1240500	conserved Plasmodium protein, unknown function	null	103.213	null	null	null	OG5_147464
PYYM_1316300	sortilin, putative	null	103.109	null	null	integral component of membrane	OG5_128036
PYYM_0826400	phosphoglycerate kinase, putative	PGK	102.801	glycolytic process	phosphoglycerate kinase activity	null	OG5_126776
PYYM_1424300	conserved Plasmodium protein, unknown function	null	102.638	null	null	null	OG5_165370
PYYM_0509700	glutamine--fructose-6-phosphate aminotransferase [isomerizing], putative	null	102.442	carbohydrate biosynthetic process, carbohydrate derivative biosynthetic process, carbohydrate metabolic process	carbohydrate binding, glutamine-fructose-6-phosphate transaminase (isomerizing) activity	null	OG5_126842
PYYM_1132500	ER lumen protein retaining receptor, putative	ERD2	102.234	protein retention in ER lumen	ER retention sequence binding	integral component of membrane	OG5_127279
PYYM_1030300	atypical protein kinase, ABC-1 family, putative	null	102.193	null	transferase activity, transferring phosphorus-containing groups	null	OG5_126973
PYYM_1430400	conserved Plasmodium protein, unknown function	null	101.961	null	null	null	OG5_167466
PYYM_1223000	lysophospholipase, putative	null	101.911	null	null	null	OG5_141341
PYYM_1235500	RAP protein, putative	null	101.894	null	null	null	OG5_165396
PYYM_0826200	conserved Plasmodium protein, unknown function	null	101.86	null	null	null	OG5_162005
PYYM_0606700	rhodanese like protein, putative	null	101.724	null	null	null	OG5_127129
PYYM_1327800	DNA-directed RNA polymerase III subunit RPC4, putative	null	101.647	transcription from RNA polymerase III promoter	DNA binding, DNA-directed RNA polymerase activity	DNA-directed RNA polymerase III complex	OG5_152362
PYYM_1115400	deoxyribodipyrimidine photo-lyase, putative	null	101.246	DNA repair	DNA photolyase activity, deoxyribodipyrimidine photo-lyase activity	null	OG5_131430
PYYM_1038700	ribonucleotide reductase small subunit, putative	null	100.72	deoxyribonucleoside diphosphate metabolic process, oxidation-reduction process	null	null	OG5_126823
PYYM_1438100	phosphate translocator, putative	null	100.483	null	null	null	OG5_129097
PYYM_0617300	conserved Plasmodium protein, unknown function	null	100.342	null	null	null	OG5_167086
PYYM_1358600	conserved Plasmodium protein, unknown function	null	99.9757	null	null	null	OG5_164977
PYYM_1363500	conserved Plasmodium protein, unknown function	null	99.7609	null	null	null	OG5_173902
PYYM_0207600	conserved Plasmodium protein, unknown function	null	99.6913	null	null	null	OG5_157163
PYYM_0606900	DNA-directed RNA polymerase III subunit, putative	null	99.6194	transcription, DNA-templated	DNA binding, DNA-directed RNA polymerase activity, ribonucleoside binding	null	OG5_126694
PYYM_1413600	26S protease regulatory subunit 7, putative	RPT1	99.3138	protein catabolic process	ATP binding, hydrolase activity	cytoplasm	OG5_128056
PYYM_1316200	protein phosphatase 2b regulatory subunit, putative	CNB	99.2002	null	calcium ion binding	null	OG5_127723
PYYM_0607500	conserved Plasmodium protein, unknown function	null	99.0034	null	null	null	OG5_173810
PYYM_0105900	ubiquitin-conjugating enzyme E2, putative	null	98.7729	null	acid-amino acid ligase activity	null	OG5_130212
PYYM_0819700	conserved Plasmodium protein, unknown function	null	98.6474	null	null	null	OG5_147433
PYYM_1346300	conserved Plasmodium protein, unknown function	null	98.5794	null	null	null	OG5_184657
PYYM_1335100	conserved Plasmodium protein, unknown function	null	98.531	null	null	null	OG5_167396
PYYM_0819400	6-phosphofructokinase, putative	PFK9	98.2364	fructose 6-phosphate metabolic process, glycolytic process	6-phosphofructokinase activity, ATP binding, diphosphate-fructose-6-phosphate 1-phosphotransferase activity	null	OG5_131114
PYYM_1349000	SAM-dependent RNA methyltransferase, putative	null	98.1248	null	null	null	OG5_133333
PYYM_1220200	histone H2A variant, putative	H2A.Z	97.6581	null	DNA binding, protein heterodimerization activity	nucleosome, nucleus	OG5_127916
PYYM_0512300	60S ribosomal protein L3, putative	RPL3	97.6475	translation	structural constituent of ribosome	intracellular, ribosome	OG5_126874
PYYM_0610200	SNARE protein, putative	null	97.4981	vesicle-mediated transport	protein binding	membrane	OG5_141151
PYYM_1203400	conserved Plasmodium protein, unknown function	null	97.2893	oxidation-reduction process	thiol oxidase activity	null	OG5_147399
PYYM_1360300	conserved Plasmodium protein, unknown function	null	97.2296	null	null	null	OG5_173900
PYYM_1228800	conserved Plasmodium protein, unknown function	null	97.0474	null	null	null	OG5_154799
PYYM_0912700	subtilisin-like protease 2	SUB2	96.7992	proteolysis	serine-type endopeptidase activity	null	OG5_149511
PYYM_0825200	conserved Plasmodium protein, unknown function	null	96.729	null	null	null	OG5_147408
PYYM_1435100	conserved Plasmodium protein, unknown function	null	96.6229	null	null	null	OG5_165052
PYYM_1034700	cytidine diphosphate-diacylglycerol synthase, putative	CDS	96.5271	null	transferase activity, transferring phosphorus-containing groups	membrane	OG5_127441
PYYM_0515700	conserved Plasmodium protein, unknown function	null	96.3494	DNA damage checkpoint, DNA repair	single-stranded DNA endodeoxyribonuclease activity	null	OG5_167058
PYYM_0926600	calcium-dependent protein kinase 7	CDPK7	96.3262	protein phosphorylation	ATP binding, calcium ion binding, protein kinase activity, transferase activity, transferring phosphorus-containing groups	null	OG5_131887
PYYM_1244800	conserved Plasmodium protein, unknown function	null	95.818	null	null	null	OG5_166188
PYYM_1112300	topoisomerase I, putative	null	95.399	DNA topological change	DNA binding, DNA topoisomerase type I activity, DNA topoisomerase type II (ATP-hydrolyzing) activity	chromosome	OG5_127702
PYYM_0838700	cAMP-dependent protein kinase catalytic subunit	PKAc	95.2678	protein phosphorylation	ATP binding, protein kinase activity, protein serine/threonine kinase activity, transferase activity, transferring phosphorus-containing groups	null	OG5_126748
PYYM_0315000	calcium-dependent protein kinase 1, putative	CDPK1	95.2569	protein phosphorylation	ATP binding, calcium ion binding, protein kinase activity, transferase activity, transferring phosphorus-containing groups	null	OG5_126600
PYYM_0712100	U3 small nucleolar ribonucleoprotein, putative	null	95.2551	null	null	null	OG5_127912
PYYM_1305800	conserved Plasmodium protein, unknown function	null	94.9258	null	null	null	OG5_133023
PYYM_1436900	snoRNA-associated small subunit rRNA processing protein, putative	null	94.5691	null	nucleic acid binding	null	OG5_127866
PYYM_1112100	stripes inner membrane complex protein, putative	SIP	94.4373	null	null	null	OG5_145097
PYYM_1414200	conserved Plasmodium protein, unknown function	null	94.4046	null	protein binding	null	OG5_162115
PYYM_0805800	inositol-phosphate phosphatase, putative	null	94.2709	phosphatidylinositol dephosphorylation	phosphoric ester hydrolase activity	null	OG5_152964
PYYM_1442400	phospholipid-transporting ATPase, putative	null	94.2074	cation transport, phospholipid transport	ATP binding, cation-transporting ATPase activity, magnesium ion binding, metal ion binding, nucleotide binding, phospholipid-translocating ATPase activity	integral component of membrane	OG5_127596
PYYM_1021100	60S ribosomal protein L5, putative	null	94.1963	translation	5S rRNA binding, structural constituent of ribosome	intracellular, ribosome	OG5_127090
PYYM_1355200	ABC transporter B family member 5, putative	ABCB5	94.0518	transmembrane transport, transport	ATP binding, ATPase activity, ATPase activity, coupled to transmembrane movement of substances	integral component of membrane	OG5_165002
PYYM_0502300	conserved Plasmodium protein, unknown function	null	93.554	null	null	null	OG5_165004
PYYM_1322500	yoelipain-1	YP1	93.4748	proteolysis	cysteine-type peptidase activity	null	OG5_141501
PYYM_1301500	cysteine repeat modular protein 4	CRMP4	93.4297	null	null	null	OG5_162098
PYYM_1335500	RAP protein, putative	null	93.4238	null	null	null	OG5_150606
PYYM_1418100	inositol polyphosphate kinase, putative	IPK2	93.4108	null	inositol-1,4,5-trisphosphate 3-kinase activity	null	OG5_128105
PYYM_1125200	hexokinase, putative	null	93.2415	carbohydrate metabolic process, glycolytic process	ATP binding, hexokinase activity, phosphotransferase activity, alcohol group as acceptor	null	OG5_126743
PYYM_1467300	conserved Plasmodium protein, unknown function	null	92.5028	null	null	null	OG5_165568
PYYM_1406300	CorA-like Mg2+ transporter protein, putative	null	92.3179	magnesium ion transport, metal ion transport, transmembrane transport	magnesium ion transmembrane transporter activity, metal ion transmembrane transporter activity	membrane	OG5_144638
PYYM_1334500	biotin carboxylase subunit of acetyl CoA carboxylase, putative	ACC	92.3057	metabolic process	ATP binding, biotin carboxylase activity, catalytic activity, ligase activity, metal ion binding	null	OG5_127493
PYYM_1008100	U4/U6 small nuclear ribonucleoprotein PRP31, putative	PRPF31	92.1812	mRNA splicing, via spliceosome, spliceosomal tri-snRNP complex assembly	null	U4/U6 x U5 tri-snRNP complex	OG5_128306
PYYM_0940500	IWS1-like protein, putative	null	92.0775	transcription, DNA-templated	DNA binding	nucleus	OG5_128599
PYYM_1325100	inner membrane complex sub-compartment protein 3, putative	ISP3	92.0687	null	null	null	OG5_153621
PYYM_0303000	conserved Plasmodium protein, unknown function	null	91.9871	null	null	null	OG5_167004
PYYM_1145700	NADH-cytochrome b5 reductase, putative	null	91.7683	oxidation-reduction process	oxidoreductase activity	null	OG5_126955
PYYM_1037000	pre-mRNA-splicing factor 38B, putative	PRP38B	91.7161	null	null	null	OG5_130216
PYYM_0406000	conserved Plasmodium protein, unknown function	null	91.4205	null	null	null	OG5_154794
PYYM_1140400	conserved Plasmodium protein, unknown function	null	91.3399	null	null	null	OG5_150534
PYYM_0515800	OTU-like cysteine protease, putative	null	91.3377	null	null	null	OG5_130153
PYYM_0209500	asparagine and aspartate rich protein 2, putative	null	91.324	ribosome biogenesis	GTP binding, GTPase activity	nucleus	OG5_127790
PYYM_0211100	conserved Plasmodium protein, unknown function	null	91.2561	null	null	null	OG5_153583
PYYM_1110900	chromosome condensation protein, putative	null	91.2543	chromosome organization	ATP binding, protein binding	chromosome	OG5_127440
PYYM_1434400	conserved Plasmodium protein, unknown function	null	91.2476	null	null	null	OG5_147412
PYYM_1426200	importin beta, putative	null	91.1892	intracellular protein transport, nucleocytoplasmic transport	Ran GTPase binding, binding, protein transporter activity	null	OG5_127843
PYYM_1419800	40S ribosomal protein S19, putative	RPS19	91.1169	translation	RNA binding, structural constituent of ribosome	ribosome, small ribosomal subunit	OG5_126687
PYYM_0907300	60S ribosomal protein L35ae, putative	null	91.0801	translation	structural constituent of ribosome	intracellular, ribosome	OG5_127072
PYYM_0504600	large subunit rRNA processing RRM protein, putative	null	90.8457	null	nucleic acid binding	null	OG5_128354
PYYM_0110100	transketolase, putative	TK	90.5674	metabolic process	catalytic activity, transketolase activity	null	OG5_126720
PYYM_1347500	conserved Plasmodium protein, unknown function	null	90.3333	null	nucleic acid binding	null	OG5_159889
PYYM_0823600	pyridoxal 5'-phosphate dependent enzyme class III, putative	null	90.2326	null	null	null	OG5_127174
PYYM_0617700	cysteine repeat modular protein 2, putative	CRMP2	90.1521	null	protein binding	null	OG5_131558
PYYM_1231400	nucleolar protein 10, putative	NOL10	89.8532	null	protein binding	null	OG5_128058
PYYM_1416500	cop-coated vesicle membrane protein p24 precursor, putative	null	89.7166	transport	null	integral component of membrane	OG5_127521
PYYM_0838500	conserved Plasmodium protein, unknown function	null	89.0902	null	null	null	OG5_167165
PYYM_0616700	conserved Plasmodium protein, unknown function	null	89.067	null	null	null	OG5_167085
PYYM_1366300	60S ribosomal protein L17, putative	null	89.0474	translation	structural constituent of ribosome	large ribosomal subunit, ribosome	OG5_126900
PYYM_0709800	protein kinase 1	PK1	88.4634	protein phosphorylation	ATP binding, protein kinase activity, transferase activity, transferring phosphorus-containing groups	null	OG5_167106
PYYM_1303200	cleavage and polyadenylation specificity factor, putative	null	88.0214	null	null	null	OG5_127285
PYYM_0903600	conserved Plasmodium protein, unknown function	null	87.9333	null	null	null	OG5_205386
PYYM_1227800	conserved Plasmodium protein, unknown function	null	87.3335	null	null	null	OG5_165481
PYYM_1428900	karyopherin alpha, putative	KARalpha	87.0156	protein import into nucleus	binding, protein binding, protein transporter activity	cytoplasm, nucleus	OG5_126761
PYYM_0208600	conserved Plasmodium membrane protein, unknown function	null	86.7096	null	null	null	OG5_166992
PYYM_0516300	ribosome maturation factor RimM, putative	RimM	86.6656	rRNA processing	metal ion binding	null	OG5_152547
PYYM_1217600	survival motor neuron-like protein, putative	SMN	86.1594	null	null	null	OG5_141228
PYYM_1031000	diphthamide synthesis protein, putative	null	86.033	peptidyl-diphthamide biosynthetic process from peptidyl-histidine	null	cytoplasm	OG5_127598
PYYM_1332900	rab GTPase activator, putative	null	85.9316	regulation of Rab GTPase activity	Rab GTPase activator activity	null	OG5_144310
PYYM_1422400	ras-related protein Rab-11A, putative	RAB11a	85.8409	GTP catabolic process, intracellular protein transport, nucleocytoplasmic transport, protein transport, signal transduction, small GTPase mediated signal transduction	GTP binding, GTPase activity	intracellular, membrane	OG5_126971
PYYM_0937700	syntaxin, putative	null	85.8139	null	null	null	OG5_164483
PYYM_0836000	protein MAM3, putative	null	85.7688	null	null	null	OG5_126632
PYYM_1041800	conserved Plasmodium protein, unknown function	null	85.7474	null	null	null	OG5_150601
PYYM_0711800	BRIX domain, putative	null	85.6608	null	null	null	OG5_127732
PYYM_1027300	H/ACA ribonucleoprotein complex subunit 4, putative	CBF5	85.3893	RNA modification, RNA processing, pseudouridine synthesis	RNA binding, pseudouridine synthase activity	null	OG5_126700
PYYM_0606000	conserved Plasmodium protein, unknown function	null	85.16	null	protein binding	null	OG5_140504
PYYM_0112200	nucleolar GTP-binding protein 1, putative	null	85.0831	null	GTP binding	nucleolus	OG5_127411
PYYM_1219300	conserved Plasmodium protein, unknown function	null	85.0595	null	protein binding	null	OG5_161584
PYYM_0718100	conserved Plasmodium protein, unknown function	null	85.0576	null	null	null	OG5_205375
PYYM_0411300	trafficking protein particle complex subunit 4, putative	TRAPPC4	84.9475	ER to Golgi vesicle-mediated transport, transport	null	cis-Golgi network	OG5_128212
PYYM_0903800	conserved Plasmodium protein, unknown function	null	84.8761	null	null	null	OG5_153845
PYYM_1135800	elongation factor 1-alpha, putative	EF-1alpha	84.5549	null	GTP binding, GTPase activity	null	OG5_126631
PYYM_0514000	adenosine deaminase, putative	ADA	84.259	purine ribonucleoside monophosphate biosynthetic process	deaminase activity	null	OG5_127245
PYYM_1145300	U1 small nuclear ribonucleoprotein, putative	null	84.142	null	nucleic acid binding	null	OG5_128070
PYYM_0520400	conserved Plasmodium protein, unknown function	null	84.0609	null	null	null	OG5_152972
PYYM_0834300	diacylglycerol kinase, putative	null	83.7966	intracellular signal transduction, metabolic process, protein kinase C-activating G-protein coupled receptor signaling pathway	NAD+ kinase activity, diacylglycerol kinase activity	null	OG5_155356
PYYM_0820900	conserved Plasmodium protein, unknown function	null	83.7944	null	null	null	OG5_130154
PYYM_1323500	ATP-dependent RNA helicase DBP5, putative	null	83.6947	null	ATP binding, nucleic acid binding	null	OG5_127716
PYYM_1216000	FAD synthetase, putative	null	83.6679	metabolic process	catalytic activity	null	OG5_128350
PYYM_0928600	conserved Plasmodium protein, unknown function	null	83.6489	null	null	null	OG5_144096
PYYM_1208500	transcription factor with AP2 domain(s), putative	ApiAP2	83.4671	regulation of transcription, DNA-templated	sequence-specific DNA binding transcription factor activity	null	OG5_167323
PYYM_1437600	conserved protein, unknown function	null	83.4016	null	null	null	OG5_128951
PYYM_1037500	glideosome associated protein with multiple membrane spans 3, putative	GAPM3	83.3786	null	null	null	OG5_143227
PYYM_1348200	protein tyrosine phosphatase-like protein, putative	PTPLA	82.9188	null	null	null	OG5_127323
PYYM_1142500	conserved Plasmodium protein, unknown function	null	82.7164	null	null	null	OG5_149277
PYYM_1329200	conserved Plasmodium protein, unknown function	null	82.4851	null	null	null	OG5_167390
PYYM_0207500	photosensitized INA-labeled protein PHIL1, putative	PHIL1	82.3524	null	null	null	OG5_150593
PYYM_0313000	conserved Plasmodium protein, unknown function	null	82.1429	null	null	null	OG5_166876
PYYM_0602100	XPA binding protein 1, putative	null	82.0495	null	GTPase activity, nucleotide binding	null	OG5_127563
PYYM_1236800	40S ribosomal protein S24, putative	RPS24	81.9706	translation	structural constituent of ribosome	intracellular, ribosome	OG5_126896
PYYM_0902000	serine/threonine protein kinase, putative	null	81.7063	protein phosphorylation	ATP binding, protein kinase activity, transferase activity, transferring phosphorus-containing groups	null	OG5_128190
PYYM_1003300	conserved Plasmodium protein, unknown function	null	81.3541	null	null	null	OG5_173853
PYYM_1136200	DNA helicase, putative	null	81.2396	null	ATP binding, DNA binding	null	OG5_128295
PYYM_1440000	conserved Plasmodium protein, unknown function	null	80.9213	null	null	null	OG5_160698
PYYM_0932000	conserved Plasmodium protein, unknown function	null	80.4779	null	null	null	OG5_160663
PYYM_0307900	60S ribosomal protein L37ae, putative	null	80.3864	translation	structural constituent of ribosome	intracellular, ribosome	OG5_127166
PYYM_1010300	conserved Plasmodium protein, unknown function	null	80.3471	null	null	null	OG5_153043
PYYM_1139200	#N/A	#N/A	80.24	#N/A	#N/A	#N/A	#N/A
PYYM_0112000	6-cysteine protein	P12	80.0653	null	null	null	OG5_166985
PYYM_1248100	conserved Plasmodium protein, unknown function	null	79.9601	null	null	membrane	OG5_156790
PYYM_1308500	zinc finger protein, putative	null	79.952	null	metal ion binding, protein binding, zinc ion binding	null	OG5_128440
PYYM_0106500	translation initiation factor IF-2, putative	null	79.8639	null	GTP binding, GTPase activity	null	OG5_127312
PYYM_0106400	glutaredoxin-like protein	GLP2	79.8635	cell redox homeostasis	electron carrier activity, protein disulfide oxidoreductase activity	null	OG5_127633
PYYM_1109900	SET domain protein, putative	null	79.7874	null	protein binding	null	OG5_141542
PYYM_0709600	ATP-dependent RNA helicase prh1, putative	null	79.3857	null	ATP binding, helicase activity, nucleic acid binding	null	OG5_159706
PYYM_0923400	DnaJ protein, putative	null	79.2105	null	null	null	OG5_167194
PYYM_1427700	translation initiation factor SUI1, putative	null	79.1109	translational initiation	translation initiation factor activity	null	OG5_128419
PYYM_1456100	conserved Plasmodium protein, unknown function	null	78.876	null	null	null	OG5_164180
PYYM_0101800	conserved Plasmodium protein, unknown function	null	78.7153	null	metal ion binding	null	OG5_143213
PYYM_1405100	conserved Plasmodium protein, unknown function	null	78.613	null	null	null	OG5_162011
PYYM_0709700	conserved Plasmodium protein, unknown function	null	78.6013	null	null	null	OG5_138805
PYYM_0516000	protein phosphatase inhibitor 3, putative	I3	78.5528	null	null	null	OG5_128609
PYYM_0525100	YIR protein	null	78.3866	null	null	null	OG5_205366
PYYM_1345200	conserved Plasmodium protein, unknown function	null	78.3822	null	null	null	OG5_147434
PYYM_0503800	conserved Plasmodium protein, unknown function	null	78.2698	null	null	null	OG5_167038
PYYM_1443100	conserved Plasmodium protein, unknown function	null	78.0901	null	null	null	OG5_138808
PYYM_1242100	conserved Plasmodium protein, unknown function	null	77.7918	null	FMN binding, catalytic activity, iron-sulfur cluster binding, oxidoreductase activity	null	OG5_128065
PYYM_0823700	TLD domain-containing protein	null	77.5642	null	null	null	OG5_136347
PYYM_1039100	trafficking protein particle complex subunit 1, putative	BET5	77.5448	ER to Golgi vesicle-mediated transport, transport	null	cis-Golgi network	OG5_128429
PYYM_1465800	26S protease regulatory subunit 8, putative	RPT6	77.497	protein catabolic process	ATP binding, hydrolase activity	cytoplasm	OG5_127606
PYYM_1344300	conserved Plasmodium protein, unknown function	null	77.3281	null	null	null	OG5_173894
PYYM_1455700	conserved Plasmodium protein, unknown function	null	76.8221	null	null	null	OG5_160620
PYYM_1439400	pre-mRNA-processing factor 17, putative	PRP17	76.7383	null	protein binding	null	OG5_128322
PYYM_0838200	conserved Plasmodium protein, unknown function	null	76.5315	null	null	null	OG5_147410
PYYM_0834800	NifU-like protein, putative	null	76.5149	iron-sulfur cluster assembly	iron ion binding, iron-sulfur cluster binding	null	OG5_127523
PYYM_1437500	zinc finger protein, putative	null	76.4527	null	null	null	OG5_128596
PYYM_1411300	protein phosphatase PPM6, putative	PPM6	76.2183	null	catalytic activity	null	OG5_130521
PYYM_1354700	conserved Plasmodium protein, unknown function	null	76.2126	null	null	null	OG5_153598
PYYM_1408800	conserved Plasmodium protein, unknown function	null	75.9857	null	null	null	OG5_165542
PYYM_1318700	conserved Plasmodium protein, unknown function	null	75.977	null	null	null	OG5_167375
PYYM_0908100	phd finger protein, putative	null	75.971	null	protein binding, zinc ion binding	null	OG5_147482
PYYM_1245400	eukaryotic translation initiation factor 3, subunit 6, putative	null	75.9534	null	protein binding, translation initiation factor activity	cytoplasm, eukaryotic translation initiation factor 3 complex	OG5_128443
PYYM_1211100	conserved Plasmodium protein, unknown function	null	75.807	null	null	null	OG5_156835
PYYM_0820300	conserved Plasmodium protein, unknown function	null	75.7423	null	null	null	OG5_173824
PYYM_1430200	mitochondrial carrier protein, putative	null	75.6359	null	null	null	OG5_159822
PYYM_1245100	RNA helicase, putative	null	75.4489	null	ATP binding, nucleic acid binding	null	OG5_129688
PYYM_0929900	ATP-dependent zinc metalloprotease FTSH, putative	null	75.4268	proteolysis	ATP binding, metalloendopeptidase activity, zinc ion binding	integral component of membrane, membrane	OG5_126616
PYYM_1025700	ATP-dependent RNA helicase, putative	null	75.3386	null	ATP binding, nucleic acid binding	null	OG5_145124
PYYM_0311800	protein transport protein SEC31, putative	SEC31	75.2212	null	protein binding	null	OG5_127506
PYYM_0102300	geranylgeranyltransferase, putative	null	75.1362	protein geranylgeranylation	Rab geranylgeranyltransferase activity, catalytic activity	null	OG5_127744
PYYM_1427400	40S ribosomal protein S16, putative	null	74.9349	translation	structural constituent of ribosome	ribosome	OG5_126930
PYYM_1214500	phosphoinositide-specific phospholipase C	PI-PLC	74.8981	cortical protein anchoring, intracellular signal transduction, lipid metabolic process, signal transduction	phosphatidylinositol phospholipase C activity, phospholipid binding, phosphoric diester hydrolase activity, protein binding	cell cortex	OG5_131119
PYYM_0606800	Tat binding protein 1(TBP-1)-interacting protein, putative	null	74.8872	null	null	null	OG5_128568
PYYM_1415900	conserved Plasmodium protein, unknown function	null	74.768	null	protein binding	null	OG5_185821
PYYM_1448300	conserved Plasmodium protein, unknown function	null	74.7249	null	null	null	OG5_150580
PYYM_0409400	conserved Plasmodium protein, unknown function	null	74.7194	null	null	null	OG5_150568
PYYM_1318200	p23 co-chaperone, putative	null	74.4927	null	null	null	OG5_127481
PYYM_1452700	bromodomain protein, putative	null	74.1196	null	protein binding	null	OG5_172468
PYYM_0925400	conserved Plasmodium protein, unknown function	null	74.0242	null	null	null	OG5_153577
PYYM_1352300	nuclear movement protein, putative	NUDC	73.9791	null	null	null	OG5_128369
PYYM_1037700	ATP-dependent Clp protease, putative	null	73.9372	null	ATP binding	null	OG5_133657
PYYM_1105100	conserved Plasmodium protein, unknown function	null	73.8456	null	null	null	OG5_141312
PYYM_1212900	heme oxygenase, putative	HO	73.6495	heme oxidation, oxidation-reduction process	heme oxygenase (decyclizing) activity	null	OG5_153579
PYYM_1013800	conserved Plasmodium protein, unknown function	null	73.5877	null	DNA binding	null	OG5_171980
PYYM_0945400	60S acidic ribosomal protein P1, putative	null	73.4815	translational elongation	structural constituent of ribosome	intracellular, ribosome	OG5_126872
PYYM_0104800	RNA-binding protein, putative	null	73.4791	null	RNA binding	null	OG5_155454
PYYM_0312000	conserved Plasmodium protein, unknown function	null	73.3936	null	null	null	OG5_128863
PYYM_0930900	histone acetyltransferase, putative	MYST	73.3618	regulation of transcription, DNA-templated	transferase activity, transferring acyl groups other than amino-acyl groups	nucleus	OG5_126735
PYYM_1128700	transportin, putative	null	73.1296	intracellular protein transport	Ran GTPase binding, binding	null	OG5_127643
PYYM_0817700	conserved Plasmodium protein, unknown function	null	73.1209	null	null	null	OG5_153565
PYYM_0310800	protein SIS1, putative	SIS1	73.0395	protein folding	unfolded protein binding	null	OG5_126773
PYYM_1430700	RNA helicase, putative	null	72.8551	null	ATP binding, nucleic acid binding	null	OG5_126849
PYYM_0938100	ES2 protein, putative	null	72.719	null	null	null	OG5_129811
PYYM_1347200	conserved Plasmodium protein, unknown function	null	72.6836	null	null	null	OG5_128881
PYYM_1411000	mRNA-decapping enzyme 2, putative	DCP2	72.647	null	RNA binding, hydrolase activity, manganese ion binding	null	OG5_128366
PYYM_0513200	merozoite TRAP-like protein, putative	MTRAP	72.5837	null	null	null	OG5_164102
PYYM_1329500	conserved Plasmodium protein, unknown function	null	72.493	null	nucleic acid binding, zinc ion binding	null	OG5_128822
PYYM_0305400	conserved Plasmodium protein, unknown function	null	72.4789	null	null	null	OG5_154443
PYYM_0522800	conserved Plasmodium protein, unknown function	null	72.4132	null	null	null	OG5_184628
PYYM_0110700	SWI/SNF-related matrix-associated actin-dependent regulator of chromatin	null	72.2352	null	protein binding	null	OG5_163982
PYYM_0703900	ATP-dependent RNA helicase DBP10, putative	DBP10	72.1914	null	ATP binding, nucleic acid binding	null	OG5_128298
PYYM_1344000	conserved Plasmodium protein, unknown function	null	72.1304	null	carbohydrate binding	null	OG5_156816
PYYM_0515600	MORN repeat-containing protein 1, putative	MORN1	72.1181	null	null	null	OG5_128972
PYYM_1007100	conserved Plasmodium protein, unknown function	null	72.1127	null	null	null	OG5_167226
PYYM_1221100	protein phosphatase inhibitor 2, putative	null	72.0693	regulation of phosphoprotein phosphatase activity, regulation of signal transduction	protein phosphatase inhibitor activity	null	OG5_130937
PYYM_1311600	40S ribosomal protein S5, putative	null	72.039	translation	RNA binding, structural constituent of ribosome	ribosome, small ribosomal subunit	OG5_126722
PYYM_0941700	protein kinase, putative	null	71.8328	protein phosphorylation	ATP binding, protein binding, protein kinase activity, transferase activity, transferring phosphorus-containing groups	null	OG5_165884
PYYM_1017500	conserved Plasmodium protein, unknown function	null	71.6516	null	heme binding	null	OG5_135654
PYYM_1347600	protein kinase, putative	null	71.6379	protein phosphorylation	ATP binding, protein kinase activity, transferase activity, transferring phosphorus-containing groups	null	OG5_143356
PYYM_1139300	E3 SUMO-protein ligase PIAS, putative	PIAS	71.5732	null	zinc ion binding	null	OG5_133088
PYYM_0503700	eukaryotic translation initiation factor subunit eIF2A, putative	null	71.5312	null	protein binding	null	OG5_153212
PYYM_1142600	pre-mRNA-splicing factor ATP-dependent RNA helicase PRP16, putative	PRP16	71.4583	null	ATP binding, ATP-dependent helicase activity, helicase activity, nucleic acid binding	null	OG5_126599
PYYM_1144800	signal recognition particle receptor alpha subunit, putative	null	71.4206	GTP catabolic process, SRP-dependent cotranslational protein targeting to membrane, intracellular protein transport, transport	GTP binding, GTPase activity, signal recognition particle binding	signal recognition particle receptor complex	OG5_126932
PYYM_0922000	conserved Plasmodium protein, unknown function	null	71.302	transcription, DNA-templated	null	null	OG5_153531
PYYM_0404000	N-ethylmaleimide-sensitive fusion protein, putative	NSF	71.2416	null	ATP binding	null	OG5_127665
PYYM_1023500	RNA polymerase subunit, putative	null	71.2063	transcription, DNA-templated	DNA binding, DNA-directed RNA polymerase activity	null	OG5_128634
PYYM_1017700	protein kinase, putative	null	71.141	protein phosphorylation, translational termination	ATP binding, protein binding, protein kinase activity, transferase activity, transferring phosphorus-containing groups, translation release factor activity, codon specific	cytoplasm	OG5_163505
PYYM_0504400	tRNA methyltransferase, putative	null	71.0289	tRNA processing	transferase activity	cytoplasm	OG5_127383
PYYM_0414500	conserved Plasmodium protein, unknown function	null	70.9208	null	null	null	OG5_167029
PYYM_1243900	conserved Plasmodium protein, unknown function	null	70.6799	null	binding	null	OG5_164433
PYYM_MIT02500	unspecified product	null	70.5555	null	null	null	ORTH_35298.tmp
PYYM_1451900	conserved Plasmodium protein, unknown function	null	70.4297	null	null	null	OG5_129887
PYYM_1310100	conserved Plasmodium protein, unknown function	null	70.1815	null	null	null	OG5_128925
PYYM_0524500	conserved Plasmodium protein, unknown function	null	70.1785	null	null	null	OG5_165015
PYYM_1451500	conserved Plasmodium protein, unknown function	null	70.1072	null	null	null	OG5_139604
PYYM_1004800	lysine decarboxylase, putative	UIS14	69.8163	null	catalytic activity	null	OG5_130799
PYYM_1145100	conserved Plasmodium protein, unknown function	null	69.8119	null	null	null	OG5_166430
PYYM_0314800	AP-2 complex subunit sigma, putative	null	69.5859	intracellular protein transport, protein transport, transport, vesicle-mediated transport	protein transporter activity	AP-2 adaptor complex, membrane coat	OG5_128581
PYYM_1364400	conserved Plasmodium protein, unknown function	null	69.5297	null	null	null	OG5_151312
PYYM_1310800	M17 leucyl aminopeptidase, putative	null	69.2949	protein metabolic process, proteolysis	aminopeptidase activity, manganese ion binding, metalloexopeptidase activity	cytoplasm, intracellular	OG5_127293
PYYM_0421200	conserved Plasmodium protein, unknown function	null	68.7373	null	null	null	OG5_150605
PYYM_1232200	endonuclease III homologue, putative	null	68.7288	DNA repair, base-excision repair	4 iron, 4 sulfur cluster binding, catalytic activity	null	OG5_126913
PYYM_0827800	RNA-binding protein, putative	null	68.6944	null	nucleic acid binding	null	OG5_127457
PYYM_0912800	DnaJ protein, putative	null	68.5679	null	null	null	OG5_127638
PYYM_0804900	E3 ubiquitin-protein ligase, putative	null	68.561	null	binding, ubiquitin-protein transferase activity	null	OG5_156983
PYYM_1467700	DNA repair protein rhp16, putative	null	68.3494	null	ATP binding, DNA binding, protein binding, zinc ion binding	null	OG5_130425
PYYM_MIT00700	unspecified product	null	68.3147	null	null	null	ORTH_29661.tmp
PYYM_1028900	zinc finger protein, putative	null	68.2957	null	null	null	OG5_130358
PYYM_1345800	myosin C, putative	null	68.2893	small GTPase mediated signal transduction	ATP binding, GTP binding, motor activity, protein binding	intracellular, myosin complex	OG5_126577
PYYM_0521800	zinc finger protein, putative	null	68.2555	null	zinc ion binding	null	OG5_146909
PYYM_0825000	conserved Plasmodium protein, unknown function	null	68.2302	null	null	null	OG5_167153
PYYM_1027600	NOT family protein, putative	null	67.9998	null	null	null	OG5_161009
PYYM_0212300	L-seryl-tRNA(Sec) kinase, putative	PSTK	67.9138	null	null	null	OG5_172472
PYYM_0410300	60S acidic ribosomal protein P2, putative	null	67.7706	translational elongation	structural constituent of ribosome	intracellular, ribosome	OG5_126845
PYYM_1223900	60S ribosomal protein L34, putative	RPL34	67.5827	translation	structural constituent of ribosome	intracellular, ribosome	OG5_127025
PYYM_1027200	conserved Plasmodium protein, unknown function	null	67.5617	null	null	null	OG5_126700
PYYM_0206200	DNA-directed RNA polymerase 2 subunit, putative	null	67.2656	transcription, DNA-templated	DNA binding, DNA-directed RNA polymerase activity, nucleic acid binding, zinc ion binding	null	OG5_128243
PYYM_0718900	small GTP-binding protein sar1, putative	null	67.2468	intracellular protein transport, small GTPase mediated signal transduction	GTP binding	intracellular	OG5_127331
PYYM_0915600	RNA (uracil-5-)methyltransferase, putative	null	67.0914	RNA processing	RNA methyltransferase activity	null	OG5_126903
PYYM_0704700	E3 ubiquitin-protein ligase, putative	null	66.9531	null	ubiquitin-protein transferase activity	null	OG5_127551
PYYM_1335200	conserved Plasmodium protein, unknown function	null	66.7685	null	null	null	OG5_167397
PYYM_1464500	serine/threonine protein kinase, putative	null	66.6933	protein phosphorylation	ATP binding, protein kinase activity, transferase activity, transferring phosphorus-containing groups	null	OG5_127425
PYYM_0307700	ATP-dependent RNA helicase UAP56, putative	UAP56	66.6461	null	ATP binding, nucleic acid binding	null	OG5_127438
PYYM_0603500	high mobility group protein B1, putative	HMGB1	66.5477	null	null	null	OG5_126740
PYYM_1359900	conserved Plasmodium protein, unknown function	null	66.4476	null	null	null	OG5_162111
PYYM_0939300	U3/U14 snoRNA-associated small subunit rRNA processing protein, putative	null	66.4292	null	null	null	OG5_128236
PYYM_0622700	conserved Plasmodium protein, unknown function	null	66.3988	null	null	null	OG5_157730
PYYM_1203600	conserved Plasmodium protein, unknown function	null	66.3668	null	null	null	OG5_166504
PYYM_1466300	conserved Plasmodium protein, unknown function	null	66.2193	null	null	null	OG5_167507
PYYM_0928800	heat shock factor-binding protein 1, putative	HSBP	66.2126	null	null	null	OG5_155057
PYYM_1457400	protein kinase 2	PK2	65.8016	protein phosphorylation	ATP binding, protein kinase activity, transferase activity, transferring phosphorus-containing groups	null	OG5_139549
PYYM_1021300	conserved Plasmodium protein, unknown function	null	65.6236	null	null	null	OG5_165919
PYYM_0316000	small nuclear ribonucleoprotein Sm D2, putative	SNRPD2	65.5522	RNA splicing	null	small nuclear ribonucleoprotein complex	OG5_127733
PYYM_0719900	cdc2-related protein kinase 1	CRK1	65.5038	protein phosphorylation	ATP binding, protein kinase activity, transferase activity, transferring phosphorus-containing groups	null	OG5_129183
PYYM_0213600	conserved Plasmodium protein, unknown function	null	65.3679	null	null	null	OG5_153853
PYYM_0704000	conserved Plasmodium protein, unknown function	null	65.2991	null	null	null	OG5_167100
PYYM_1414800	conserved Plasmodium protein, unknown function	null	65.2682	null	null	null	OG5_167451
PYYM_1025900	DEAD/DEAH box ATP-dependent RNA helicase, putative	null	65.2499	null	ATP binding, nucleic acid binding	null	OG5_128229
PYYM_1111200	RNA polymerase I, putative	null	65.2312	transcription, DNA-templated	DNA binding, DNA-directed RNA polymerase activity, zinc ion binding	nucleus	OG5_127924
PYYM_0612300	conserved Plasmodium protein, unknown function	null	65.2078	null	null	null	OG5_184630
PYYM_0609600	3',5'-cyclic nucleotide phosphodiesterase, putative	null	65.1808	signal transduction	3',5'-cyclic-nucleotide phosphodiesterase activity	null	OG5_152655
PYYM_0309400	tyrosine kinase-like protein, putative	TKL1	65.0679	protein phosphorylation	ATP binding, protein binding, protein kinase activity, transferase activity, transferring phosphorus-containing groups	null	OG5_130251
PYYM_1404700	deoxyhypusine hydroxylase, putative	DOHH	64.7979	null	binding	null	OG5_128124
PYYM_0615900	transcription initiation factor IIA subunit 1, putative	null	64.7634	transcription initiation from RNA polymerase II promoter	null	transcription factor TFIIA complex	OG5_152312
PYYM_0416400	conserved Plasmodium protein, unknown function	null	64.51	null	null	null	OG5_159942
PYYM_0925700	endoplasmic reticulum oxidoreductin, putative	null	64.2416	oxidation-reduction process	oxidoreductase activity, acting on a sulfur group of donors, disulfide as acceptor, protein disulfide isomerase activity	endoplasmic reticulum	OG5_127747
PYYM_1019400	phosphoenolpyruvate carboxylase, putative	PEPC	63.8893	carbon fixation, tricarboxylic acid cycle	catalytic activity, phosphoenolpyruvate carboxylase activity	null	OG5_130145
PYYM_0612200	peripheral plastid protein 1, putative	PPP1	63.8726	null	null	null	OG5_160600
PYYM_1212800	PRE-binding protein, putative	PREBP	63.7495	null	RNA binding	null	OG5_141018
PYYM_1463200	delta-aminolevulinic acid synthetase, putative	ALAS	63.7182	biosynthetic process, tetrapyrrole biosynthetic process	5-aminolevulinate synthase activity, pyridoxal phosphate binding	null	OG5_126783
PYYM_0104100	conserved Plasmodium protein, unknown function	null	63.6655	null	null	null	OG5_166408
PYYM_1211000	ribosomal protein L43, mitochondrial, putative	null	63.5974	null	null	null	OG5_128975
PYYM_0918200	conserved Plasmodium protein, unknown function	null	63.5844	null	null	null	OG5_173839
PYYM_0104000	mitochondrial ribosomal protein L41, putative	null	63.3326	null	null	null	OG5_143072
PYYM_1456600	calcyclin binding protein, putative	null	63.2809	null	null	null	OG5_130878
PYYM_1436200	male development gene 1, putative	MDV1	63.2199	null	null	null	OG5_167472
PYYM_0407100	glutaredoxin 1, putative	GRX1	63.1659	cell redox homeostasis	electron carrier activity, protein disulfide oxidoreductase activity	null	OG5_126864
PYYM_0913900	conserved Plasmodium protein, unknown function	null	63.1218	null	null	null	OG5_173837
PYYM_0109700	conserved Plasmodium protein, unknown function	null	63.1159	mRNA processing	nucleic acid binding	null	OG5_129375
PYYM_1110000	longevity-assurance (LAG1) protein, putative	null	63.0494	null	null	endoplasmic reticulum, integral component of membrane	OG5_140056
PYYM_0314700	conserved Plasmodium protein, unknown function	null	63.0162	null	null	null	OG5_165885
PYYM_1332800	conserved Plasmodium protein, unknown function	null	62.7271	null	null	null	OG5_167393
PYYM_1302600	DNA repair metallo-beta-lactamase protein, putative	null	62.6009	null	null	null	OG5_129094
PYYM_0604800	eukaryotic translation initiation factor 5A, putative	EIF5A	62.4134	peptidyl-lysine modification to peptidyl-hypusine, positive regulation of translational elongation, positive regulation of translational termination, translational frameshifting	RNA binding, ribosome binding, translation elongation factor activity	null	OG5_126922
PYYM_0517000	conserved Plasmodium protein, unknown function	null	62.1844	null	null	null	OG5_160657
PYYM_1234300	60S ribosomal protein L2, putative	RPL2	62.1714	translation	structural constituent of ribosome	intracellular, ribosome	OG5_126641
PYYM_1006300	transcription factor, putative	null	62.0514	transcription, DNA-templated	nucleic acid binding, zinc ion binding	null	OG5_141200
PYYM_0823300	protein disulfide isomerase, putative	null	61.7739	cell redox homeostasis	null	null	OG5_165925
PYYM_1366900	ABC transporter B family member 6, putative	ABCB6	61.7684	transmembrane transport, transport	ATP binding, ATPase activity, ATPase activity, coupled to transmembrane movement of substances	integral component of membrane	OG5_126996
PYYM_1230500	conserved Plasmodium protein, unknown function	null	61.5658	null	null	null	OG5_167349
PYYM_1353600	60S ribosomal protein L6-2, putative	null	61.5211	translation	structural constituent of ribosome	intracellular, ribosome	OG5_127206
PYYM_0306200	KRR1 small subunit processome component, putative	KRR1	61.4829	null	RNA binding	null	OG5_127855
PYYM_1036900	conserved Plasmodium protein, unknown function	null	61.3554	null	null	null	OG5_167255
PYYM_1213500	phosphoglucomutase, putative	null	61.3167	carbohydrate metabolic process, organic substance metabolic process	intramolecular transferase activity, phosphotransferases, magnesium ion binding	null	OG5_127613
PYYM_0314600	ATP synthase F1, alpha subunit, putative	null	61.2981	ATP hydrolysis coupled proton transport, ATP metabolic process, ATP synthesis coupled proton transport, proton transport	ATP binding, hydrolase activity, acting on acid anhydrides, catalyzing transmembrane movement of substances, proton-transporting ATP synthase activity, rotational mechanism, proton-transporting ATPase activity, rotational mechanism	proton-transporting ATP synthase complex, catalytic core F(1), proton-transporting two-sector ATPase complex, catalytic domain	OG5_127165
PYYM_0416900	inorganic pyrophosphatase, putative	null	61.1693	phosphate-containing compound metabolic process	inorganic diphosphatase activity, magnesium ion binding	cytoplasm	OG5_127487
PYYM_1009400	exosome complex component RRP4, putative	RRP4	61.1635	null	RNA binding	exosome (RNase complex)	OG5_127653
PYYM_1438700	formin 2, putative	null	61.1412	null	null	null	OG5_152384
PYYM_1105500	myosin B, putative	MyoB	61.1057	null	ATP binding, motor activity	myosin complex	OG5_163911
PYYM_1213000	E3 ubiquitin-protein ligase, putative	null	61.0846	null	protein binding, zinc ion binding	null	OG5_127918
PYYM_1426800	conserved Plasmodium protein, unknown function	null	60.9992	null	null	null	OG5_166836
PYYM_1322200	large ribosomal subunit nuclear export factor, putative	UIS20	60.912	null	null	null	OG5_167382
PYYM_1437900	conserved Plasmodium protein, unknown function	null	60.8097	null	null	null	OG5_160936
PYYM_0714900	ribosome assembly protein RRB1, putative	RRB1	60.7959	null	protein binding	null	OG5_128348
PYYM_1417700	tRNA (adenine(58)-N(1))-methyltransferase catalytic subunit TRM61, putative	GCD14	60.6859	tRNA methylation	tRNA (adenine-N1-)-methyltransferase activity	tRNA (m1A) methyltransferase complex	OG5_127534
PYYM_1011600	mitochondrial acidic protein MAM33, putative	null	60.5958	null	null	mitochondrial matrix	OG5_129822
PYYM_1322800	conserved Plasmodium protein, unknown function	null	60.5875	null	null	null	OG5_162105
PYYM_1121400	conserved Plasmodium protein, unknown function	null	60.5871	null	null	null	OG5_167288
PYYM_1352700	1-deoxy-D-xylulose 5-phosphate synthase, putative	DXS	60.5451	metabolic process, terpenoid biosynthetic process	1-deoxy-D-xylulose-5-phosphate synthase activity, catalytic activity	null	OG5_129068
PYYM_0522900	steroid dehydrogenase, putative	null	60.502	metabolic process	oxidoreductase activity	null	OG5_126812
PYYM_1038100	conserved Plasmodium protein, unknown function	null	60.4733	null	null	null	OG5_128378
PYYM_1345100	conserved Plasmodium protein, unknown function	null	60.337	null	null	null	OG5_156257
PYYM_0712500	rRNA-processing protein FCF1, putative	FCF1	60.2844	null	null	small-subunit processome	OG5_127679
PYYM_0831700	phosphatidylserine decarboxylase, putative	PSD	60.0287	phospholipid biosynthetic process	phosphatidylserine decarboxylase activity	null	OG5_128421
PYYM_0943100	40S ribosomal protein S4, putative	null	59.9848	translation	structural constituent of ribosome	intracellular, ribosome	OG5_126890
PYYM_1229800	conserved Plasmodium protein, unknown function	null	59.8204	rRNA processing	null	small-subunit processome	OG5_162943
PYYM_0816500	conserved Plasmodium protein, unknown function	null	59.7804	null	nucleic acid binding	null	OG5_129159
PYYM_0521900	serine/threonine protein kinase RIO2, putative	RIO2	59.7724	protein phosphorylation	ATP binding, catalytic activity, protein serine/threonine kinase activity, transferase activity, transferring phosphorus-containing groups	null	OG5_127684
PYYM_1341300	MSF1-like protein, putative	null	59.7195	null	null	null	OG5_128708
PYYM_0715300	eukaryotic translation initiation factor, putative	null	59.6689	null	nucleic acid binding, translation initiation factor activity	cytoplasm, eukaryotic translation initiation factor 3 complex	OG5_128530
PYYM_0505800	conserved Plasmodium protein, unknown function	null	59.6549	null	null	null	OG5_165924
PYYM_1426300	RAP protein, putative	null	59.6052	null	null	null	OG5_141514
PYYM_1241200	karyopherin beta, putative	null	59.459	null	binding	null	OG5_127537
PYYM_1326100	splicing factor 3B subunit 2, putative	SF3B2	59.4495	null	null	nucleus	OG5_128039
PYYM_1232700	#N/A	#N/A	59.3767	#N/A	#N/A	#N/A	#N/A
PYYM_0505400	dihydrolipoamide acyltransferase, putative	null	59.1692	metabolic process	transferase activity, transferring acyl groups	null	OG5_134960
PYYM_0705800	conserved Plasmodium protein, unknown function	null	59.1644	null	null	null	OG5_153026
PYYM_1210700	conserved Plasmodium protein, unknown function	null	59.0755	null	null	null	OG5_161505
PYYM_0311600	conserved Plasmodium protein, unknown function	null	59.0457	null	null	null	OG5_167012
PYYM_1418500	pre-mRNA-processing factor 40, putative	PRP40	58.9058	null	protein binding	null	OG5_128479
PYYM_0912100	apicoplast ribosomal protein S14p/S29e precursor, putative	null	58.8454	translation	structural constituent of ribosome	intracellular, ribosome	OG5_127575
PYYM_0517500	early transcribed membrane protein	ETRAMP10.2	58.815	null	null	null	OG5_134925
PYYM_1331400	26S proteasome regulatory subunit RPN2, putative	RPN2	58.7741	regulation of protein catabolic process	binding, enzyme regulator activity	proteasome complex	OG5_127160
PYYM_1306400	metalloprotease, putative	null	58.7613	null	metalloendopeptidase activity	null	OG5_128965
PYYM_1108500	GTPase-activating protein, putative	null	58.7217	regulation of Rab GTPase activity	Rab GTPase activator activity	null	OG5_146372
PYYM_0523300	40S ribosomal protein S19, putative	RPS19	58.6456	translation	structural constituent of ribosome	intracellular, ribosome	OG5_127080
PYYM_0828200	thiamine pyrophosphokinase, putative	null	58.624	thiamine diphosphate biosynthetic process, thiamine metabolic process	ATP binding, thiamine binding, thiamine diphosphokinase activity	null	OG5_128213
PYYM_0406900	conserved Plasmodium protein, unknown function	null	58.61	null	null	null	OG5_160521
PYYM_0810000	DNA-directed RNA polymerase II subunit RPB1, putative	RPB1	58.5586	transcription, DNA-templated	DNA binding, DNA-directed RNA polymerase activity	null	OG5_126637
PYYM_1363300	conserved Plasmodium protein, unknown function	null	58.4828	null	null	null	OG5_150172
PYYM_1113000	conserved Plasmodium protein, unknown function	null	58.4465	null	null	null	OG5_167272
PYYM_1322100	conserved Plasmodium protein, unknown function	null	58.3148	null	null	null	OG5_167381
PYYM_0927000	conserved Plasmodium protein, unknown function	null	58.2094	null	null	null	OG5_173845
PYYM_0709900	conserved Plasmodium protein, unknown function	null	58.1	null	GTP binding, GTPase activity	null	OG5_136259
PYYM_0513000	conserved Plasmodium protein, unknown function	null	58.0539	null	nucleic acid binding	null	OG5_167051
PYYM_1228400	GTPase-activating protein, putative	null	57.9872	regulation of ARF GTPase activity	ARF GTPase activator activity, zinc ion binding	null	OG5_127251
PYYM_1436600	DNA-binding chaperone, putative	null	57.7496	null	DNA binding, chromatin binding	null	OG5_128294
PYYM_1409000	U1 small nuclear ribonucleoprotein A, putative	null	57.6641	mRNA splicing, via spliceosome	nucleic acid binding, snRNA binding	null	OG5_127059
PYYM_0944300	chromatin remodeling protein, putative	SNF2L	57.629	ATP-dependent chromatin remodeling	ATP binding, ATPase activity, DNA binding	NURF complex	OG5_127117
PYYM_0829800	protein kinase, putative	null	57.573	protein phosphorylation	ATP binding, protein kinase activity, transferase activity, transferring phosphorus-containing groups	null	OG5_162078
PYYM_1318400	conserved Plasmodium protein, unknown function	null	57.462	null	null	null	OG5_142963
PYYM_0835900	conserved Plasmodium protein, unknown function	null	57.4298	null	null	null	OG5_184638
PYYM_1203300	RNA-binding protein, putative	null	57.3451	null	nucleic acid binding	null	OG5_127745
PYYM_0819200	ribonuclease H2 subunit C, putative	null	57.3047	null	null	null	OG5_173823
PYYM_1360100	thioredoxin 2, putative	TRX2	57.2755	cell redox homeostasis, glycerol ether metabolic process	protein disulfide oxidoreductase activity	null	OG5_153078
PYYM_1431900	asparagine-rich antigen, putative	null	57.2232	null	null	null	OG5_167470
PYYM_1436400	perforin-like protein 2	PLP2	57.1841	null	null	null	OG5_167473
PYYM_1304600	triosephosphate isomerase, putative	TIM	57.1489	metabolic process	triose-phosphate isomerase activity	null	OG5_127002
PYYM_0311700	T-complex protein 1 subunit theta, putative	CCT8	57.1482	cellular protein metabolic process, protein folding	ATP binding, unfolded protein binding	null	OG5_127923
PYYM_1234400	60S ribosomal protein L12, putative	null	57.1125	translation	structural constituent of ribosome	ribosome	OG5_127022
PYYM_1031300	FeS assembly ATPase SufC, putative	SufC	56.9877	transport	ATP binding, ATPase activity	null	OG5_130065
PYYM_0621600	zinc finger protein, putative	null	56.9635	null	zinc ion binding	null	OG5_165169
PYYM_1238000	conserved Plasmodium protein, unknown function	null	56.9561	null	null	null	OG5_147112
PYYM_1216400	conserved Plasmodium protein, unknown function	null	56.9091	null	null	null	OG5_167332
PYYM_0819100	SUMO-conjugating enzyme UBC9, putative	UBC9	56.7899	null	SUMO ligase activity, acid-amino acid ligase activity	null	OG5_127729
PYYM_0902400	conserved Plasmodium protein, unknown function	null	56.6966	null	null	null	OG5_167166
PYYM_1439200	D-ribulose-5-phosphate 3-epimerase, putative	null	56.6929	carbohydrate metabolic process, metabolic process, pentose-phosphate shunt	catalytic activity, racemase and epimerase activity, acting on carbohydrates and derivatives, ribulose-phosphate 3-epimerase activity	null	OG5_127027
PYYM_0716900	conserved Plasmodium protein, unknown function	null	56.6521	null	null	null	OG5_181218
PYYM_1004100	ATP-dependent RNA helicase, putative	null	56.6421	null	ATP binding, nucleic acid binding	null	OG5_155664
PYYM_0930100	ubiquitin-protein ligase, putative	null	56.5823	null	ubiquitin-protein transferase activity	null	OG5_155603
PYYM_0421100	protein RER1, putative	RER1	56.5809	null	null	integral component of membrane	OG5_127650
PYYM_0210500	asparagine-rich antigen, putative	null	56.5582	null	null	null	OG5_184619
PYYM_0933600	peptidyl-prolyl cis-trans isomerase, putative	null	56.4058	protein folding, protein peptidyl-prolyl isomerization	peptidyl-prolyl cis-trans isomerase activity	null	OG5_127452
PYYM_0714300	chaperone protein ClpB1, putative	ClpB1	56.3439	protein metabolic process	ATP binding	null	OG5_126636
PYYM_0803400	conserved Plasmodium protein, unknown function	null	56.3206	null	null	null	OG5_127914
PYYM_0701900	conserved Plasmodium protein, unknown function	null	56.3008	null	null	null	OG5_167099
PYYM_0921700	conserved Plasmodium protein, unknown function	null	56.2713	null	null	AP-5 adaptor complex	OG5_173841
PYYM_1027000	DNA replication licensing factor MCM2, putative	MCM2	56.1688	DNA replication, DNA replication initiation	ATP binding, DNA binding, DNA helicase activity	MCM complex, nucleus	OG5_127764
PYYM_1118800	conserved Plasmodium protein, unknown function	null	56.0954	null	null	null	OG5_129983
PYYM_0209100	conserved Plasmodium protein, unknown function	null	56.0327	null	null	null	OG5_156826
PYYM_1026800	ubiquitin fusion degradation protein UFD1, putative	null	55.9995	ubiquitin-dependent protein catabolic process	null	null	OG5_127577
PYYM_0607400	small subunit rRNA processing factor, putative	null	55.9319	null	null	nucleus	OG5_128148
PYYM_0810700	kinesin-5, putative	EG5	55.8759	microtubule-based movement	ATP binding, microtubule binding, microtubule motor activity	kinesin complex	OG5_128460
PYYM_0407000	activator of Hsp90 ATPase, putative	AHA1	55.4335	null	ATPase activator activity, chaperone binding	null	OG5_135612
PYYM_0206300	FAD-linked sulfhydryl oxidase ERV1, putative	ERV1	55.4192	oxidation-reduction process	thiol oxidase activity	null	OG5_127535
PYYM_0905300	conserved Plasmodium protein, unknown function	null	55.4187	transcription from RNA polymerase II promoter, transcription initiation from RNA polymerase II promoter	ATP binding	transcription factor TFIIF complex	OG5_147394
PYYM_1325700	U3 small nucleolar ribonucleoprotein protein IMP3, putative	IMP3	55.3044	null	RNA binding	null	OG5_128165
PYYM_1409800	conserved Plasmodium protein, unknown function	null	55.1966	intracellular protein transport	null	null	OG5_153623
PYYM_1104800	zinc binding protein, putative	null	55.1834	null	null	null	OG5_150539
PYYM_1140100	cytochrome c oxidase subunit 2, putative	null	55.0122	null	copper ion binding, cytochrome-c oxidase activity	membrane	OG5_147409
PYYM_0904100	conserved Plasmodium protein, unknown function	null	55.0093	null	null	null	OG5_164987
PYYM_1025600	thioredoxin-like protein, putative	null	54.8315	null	null	null	OG5_160404
PYYM_0621900	U3 small nucleolar RNA-associated protein 7, putative	UTP7	54.7905	null	protein binding	null	OG5_127796
PYYM_1110400	conserved Plasmodium protein, unknown function	null	54.7416	null	null	null	OG5_131029
PYYM_1462600	mitochondrial ribosomal protein L3 precursor, putative	null	54.655	translation	structural constituent of ribosome	intracellular, ribosome	OG5_127133
PYYM_1224800	regulator of chromosome condensation, putative	null	54.6443	null	null	null	OG5_129083
PYYM_1350500	conserved Plasmodium protein, unknown function	null	54.5967	null	null	null	OG5_164158
PYYM_1404800	DEAD/DEAH box ATP-dependent RNA helicase, putative	null	54.5909	null	ATP binding, ATP-dependent helicase activity, nucleic acid binding	null	OG5_128042
PYYM_1029800	uracil-DNA glycosylase, putative	UDG	54.5759	DNA repair, base-excision repair	uracil DNA N-glycosylase activity	null	OG5_127417
PYYM_0826300	para-aminobenzoic acid synthetase, putative	null	54.5322	biosynthetic process, metabolic process	null	null	OG5_131264
PYYM_0616800	transcription initiation factor IIE, alpha subunit, putative	null	54.5019	transcription initiation from RNA polymerase II promoter	sequence-specific DNA binding	null	OG5_144348
PYYM_0300300	conserved rodent malaria protein, unknown function	null	54.4422	null	null	null	OG5_144536
PYYM_0602400	cytochrome c oxidase assembly protein COX19, putative	COX19	54.427	null	null	null	OG5_129033
PYYM_0806200	importin-7, putative	null	54.4119	intracellular protein transport	Ran GTPase binding, binding	null	OG5_127731
PYYM_1103800	chromosome assembly factor 1, putative	null	54.3224	null	protein binding	null	OG5_128392
PYYM_1420700	conserved Plasmodium protein, unknown function	null	54.1401	null	null	null	OG5_147427
PYYM_0623400	conserved Plasmodium protein, unknown function	null	54.1087	null	null	null	OG5_131957
PYYM_1466900	rRNA-processing protein, putative	null	54.0718	null	null	null	OG5_164177
PYYM_0515200	calmodulin, putative	null	53.9581	null	calcium ion binding	null	OG5_147476
PYYM_0911100	protein phosphatase PPM2, putative	PPM2	53.9167	protein dephosphorylation	catalytic activity, protein serine/threonine phosphatase activity	null	OG5_126741
PYYM_0810900	conserved Plasmodium protein, unknown function	null	53.7938	null	null	null	OG5_155210
PYYM_1443500	histone chaperone ASF1, putative	ASF1	53.7579	chromatin assembly or disassembly	null	nucleus	OG5_127499
PYYM_1330100	conserved Plasmodium protein, unknown function	null	53.7574	null	null	null	OG5_150543
PYYM_1038500	ribosome biogenesis protein BOP1, putative	BOP1	53.6682	rRNA processing	protein binding	null	OG5_128313
PYYM_1006600	conserved Plasmodium protein, unknown function	null	53.587	null	metal ion binding	null	OG5_184645
PYYM_1452400	homocysteine S-methyltransferase, putative	null	53.4917	null	S-adenosylmethionine-homocysteine S-methyltransferase activity	null	OG5_167494
PYYM_1037200	fibrillarin, putative	NOP1	53.304	rRNA processing, tRNA processing	RNA binding, methyltransferase activity	null	OG5_135032
PYYM_1318300	glucose-6-phosphate dehydrogenase-6-phosphogluconolactonase	G6PD-6PGL	53.2585	carbohydrate metabolic process, glucose metabolic process, oxidation-reduction process	NADP binding, glucose-6-phosphate dehydrogenase activity	null	OG5_127121
PYYM_1430100	ER membrane protein complex subunit 1, putative	EMC1	53.2101	null	null	ER membrane protein complex	OG5_153764
PYYM_1023100	copper transporter, putative	null	53.0328	copper ion transmembrane transport	copper ion transmembrane transporter activity	integral component of membrane	OG5_157131
PYYM_1352900	conserved Plasmodium protein, unknown function	null	53.0311	regulation of transcription, DNA-templated	zinc ion binding	nucleus	OG5_158815
PYYM_0926100	RAP protein, putative	null	53.0303	null	null	null	OG5_150540
PYYM_0914700	coatomer delta subunit, putative	null	52.8227	retrograde vesicle-mediated transport, Golgi to ER, transport	null	COPI vesicle coat	OG5_127690
PYYM_1344900	conserved Plasmodium protein, unknown function	null	52.713	null	null	null	OG5_167413
PYYM_1017200	protein archease, putative	null	52.6936	null	null	null	OG5_129252
PYYM_0704100	receptor for activated c kinase, putative	RACK	52.6651	null	protein binding	null	OG5_127516
PYYM_1204100	conserved Plasmodium protein, unknown function	null	52.6312	rRNA processing	null	null	OG5_153551
PYYM_0938900	conserved Plasmodium protein, unknown function	null	52.5242	null	protein binding	null	OG5_165514
PYYM_1106600	conserved Plasmodium protein, unknown function	null	52.4903	null	null	null	OG5_161768
PYYM_0624300	exonuclease I, putative	null	52.3988	DNA repair	DNA binding, catalytic activity, nuclease activity	null	OG5_127511
PYYM_0831600	cytochrome c oxidase subunit 5B, putative	COX5B	52.3611	null	cytochrome-c oxidase activity	mitochondrial envelope	OG5_145128
PYYM_1212700	DNA repair protein RAD23, putative	null	52.2828	nucleotide-excision repair, proteasome-mediated ubiquitin-dependent protein catabolic process	damaged DNA binding, protein binding	nucleus	OG5_127320
PYYM_0503200	PHF5-like protein, putative	null	52.2632	null	null	null	OG5_128251
PYYM_0715900	50S ribosomal protein L10, putative	null	52.2357	ribosome biogenesis	null	intracellular	OG5_153362
PYYM_1140700	conserved Plasmodium protein, unknown function	null	52.2274	null	null	membrane	OG5_130122
PYYM_1215500	conserved Plasmodium protein, unknown function	null	52.2174	null	null	null	OG5_167331
PYYM_1015300	cytochrome c oxidase subunit 2, putative	null	52.2013	null	copper ion binding, cytochrome-c oxidase activity	membrane	OG5_129173
PYYM_1111100	conserved Plasmodium protein, unknown function	null	52.1642	null	null	null	OG5_173861
PYYM_1418000	protein kinase, putative	null	52.0936	protein phosphorylation	ATP binding, protein kinase activity, transferase activity, transferring phosphorus-containing groups	null	OG5_147629
PYYM_1122900	conserved Plasmodium protein, unknown function	null	52.0623	null	null	null	OG5_144306
PYYM_0809500	triosephosphate isomerase, putative	null	51.9	metabolic process	triose-phosphate isomerase activity	null	OG5_162077
PYYM_1461400	N-alpha-acetyltransferase 15, NatA auxiliary subunit, putative	null	51.8843	null	protein binding	null	OG5_127529
PYYM_1020200	conserved Plasmodium protein, unknown function	null	51.8285	null	binding	null	OG5_153244
PYYM_1225500	tyrosine--tRNA ligase, putative	null	51.5986	tRNA aminoacylation for protein translation	ATP binding, aminoacyl-tRNA ligase activity, nucleotide binding, tyrosine-tRNA ligase activity	null	OG5_127567
PYYM_1335600	conserved Plasmodium protein, unknown function	null	51.5979	null	null	null	OG5_167398
PYYM_0215000	eukaryotic translation initiation factor 2 alpha subunit, putative	null	51.5743	null	RNA binding, translation initiation factor activity	eukaryotic translation initiation factor 2 complex	OG5_127433
PYYM_0504500	autophagy-related protein 8, putative	ATG8	51.5344	null	null	null	OG5_126969
PYYM_0618100	conserved Plasmodium protein, unknown function	null	51.4797	null	null	null	OG5_173814
PYYM_0422000	conserved rodent malaria protein, unknown function	null	51.4707	null	null	null	OG5_144536
PYYM_0812100	subunit of proteaseome activator complex, putative	null	51.4224	null	null	proteasome activator complex	OG5_131194
PYYM_0837600	conserved Plasmodium protein, unknown function	null	51.3966	null	null	null	OG5_167164
PYYM_1232400	enoyl-acyl carrier reductase	FABI	51.3659	null	null	null	OG5_130466
PYYM_0305100	transcription factor, putative	null	51.3638	transcription, DNA-templated	DNA-directed RNA polymerase activity, nucleic acid binding, zinc ion binding	null	OG5_127419
PYYM_0708000	conserved Plasmodium protein, unknown function	null	51.1381	null	protein binding	null	OG5_129196
PYYM_1433200	integral membrane protein GPR180, putative	null	50.7328	G-protein coupled receptor signaling pathway, response to pheromone	null	null	OG5_135638
PYYM_1124900	ATP-dependent DEAD box helicase, putative	null	50.6592	null	hydrolase activity, acting on acid anhydrides	null	OG5_128486
PYYM_0706000	conserved Plasmodium protein, unknown function	null	50.6345	null	null	null	OG5_160604
PYYM_1140900	exonuclease, putative	null	50.5638	nucleobase-containing compound metabolic process	3'-5' exonuclease activity, nucleic acid binding	null	OG5_153584
PYYM_1455000	conserved Plasmodium protein, unknown function	null	50.4384	null	null	null	OG5_164162
PYYM_0807900	E3 ubiquitin-protein ligase, putative	null	50.39	protein ubiquitination	protein binding, ubiquitin-protein transferase activity	null	OG5_129825
PYYM_0918600	structural maintenance of chromosome protein, putative, fragment	null	50.3868	chromosome organization	ATP binding, protein binding	chromosome	OG5_127449
PYYM_0913000	conserved Plasmodium protein, unknown function	null	50.3515	null	null	null	OG5_166436
PYYM_0921500	multiprotein bridging factor type 1, putative	null	50.2433	null	DNA binding, sequence-specific DNA binding	null	OG5_127833
PYYM_0837900	histidine--tRNA ligase, putative	null	50.2021	null	null	cytoplasm	OG5_126806
PYYM_0905900	40S ribosomal protein S21, putative	RPS21	50.1533	translation	structural constituent of ribosome	intracellular, ribosome	OG5_127484
PYYM_0931000	pre-RNA processing ribonucleoprotein, putative	null	50.0595	null	null	null	OG5_127848
PYYM_1019300	conserved Plasmodium protein, unknown function	null	49.8965	null	null	null	OG5_167237
PYYM_0811700	GTPase-activating protein, putative	null	49.883	regulation of Rab GTPase activity	Rab GTPase activator activity	null	OG5_138696
PYYM_1241300	conserved Plasmodium protein, unknown function	null	49.795	null	protein binding	null	OG5_167353
PYYM_1014800	mitogen-activated protein kinase 1, putative	MAPK1	49.7592	protein phosphorylation	ATP binding, MAP kinase activity, protein kinase activity, transferase activity, transferring phosphorus-containing groups	null	OG5_129442
PYYM_1325200	60S ribosomal protein L27, putative	RPL27	49.7289	translation	structural constituent of ribosome	intracellular, ribosome	OG5_127262
PYYM_1133500	60S ribosomal protein L7-2, putative	null	49.7042	null	null	null	OG5_165469
PYYM_0822200	50S ribosomal protein L3, apicoplast, putative	null	49.6998	translation	structural constituent of ribosome	intracellular, ribosome	OG5_127133
PYYM_1120700	acyl-CoA synthetase, putative	null	49.6632	metabolic process	catalytic activity, magnesium ion binding, thiamine pyrophosphate binding	null	OG5_126609
PYYM_1309200	GCN2 alpha-related protein kinase, putative	null	49.646	protein phosphorylation	ATP binding, protein kinase activity, transferase activity, transferring phosphorus-containing groups	null	OG5_150177
PYYM_1311800	conserved Plasmodium protein, unknown function	UIS21	49.4437	null	null	null	OG5_141736
PYYM_1029200	conserved Plasmodium protein, unknown function	null	49.3781	null	null	null	OG5_160980
PYYM_0717500	coatomer subunit zeta, putative	null	49.3722	transport	null	null	OG5_127654
PYYM_1355100	mitotic-spindle organizing protein 1, putative	null	49.3519	null	null	null	OG5_130445
PYYM_1128800	acetyl-CoA synthetase, putative	ACS	49.3167	metabolic process	catalytic activity	null	OG5_126680
PYYM_0809600	cleavage and polyadenylation specificity factor, putative	null	49.2664	null	null	null	OG5_130170
PYYM_1208400	conserved Plasmodium protein, unknown function	null	49.2409	null	null	null	OG5_153533
PYYM_1230000	conserved Plasmodium protein, unknown function	null	49.0773	null	null	null	OG5_173879
PYYM_1321000	conserved Plasmodium protein, unknown function	null	49.0156	null	null	null	OG5_167380
PYYM_0606300	conserved protein, unknown function	null	48.9724	null	null	null	OG5_128851
PYYM_1438300	arginine--tRNA ligase, putative	null	48.9579	arginyl-tRNA aminoacylation, tRNA aminoacylation for protein translation	ATP binding, aminoacyl-tRNA ligase activity, arginine-tRNA ligase activity, nucleotide binding	cytoplasm	OG5_126752
PYYM_1220000	conserved Plasmodium protein, unknown function	null	48.9535	null	null	null	OG5_161376
PYYM_1112700	translationally-controlled tumor protein homolog, putative	TCTP	48.9389	null	null	null	OG5_127617
PYYM_1010900	conserved Plasmodium protein, unknown function	null	48.7936	intracellular protein transport, vesicle-mediated transport	structural molecule activity	clathrin coat of coated pit, clathrin coat of trans-Golgi network vesicle	OG5_158393
PYYM_1030900	DnaJ protein, putative	null	48.7704	null	null	null	OG5_141138
PYYM_1344400	conserved Plasmodium protein, unknown function	null	48.6987	null	null	null	OG5_164979
PYYM_1016100	serine/threonine protein phosphatase 2A activator, putative	PTPA	48.6	null	phosphatase activator activity	null	OG5_127213
PYYM_1365200	conserved Plasmodium protein, unknown function	null	48.5676	null	null	null	OG5_141734
PYYM_0620000	phosphoinositide-binding protein, putative	null	48.5635	null	phosphatidylinositol binding	null	OG5_167088
PYYM_0834400	peptidyl-prolyl cis-trans isomerase, putative	CYP72	48.4774	protein folding, protein peptidyl-prolyl isomerization	peptidyl-prolyl cis-trans isomerase activity	null	OG5_150080
PYYM_0831100	fumarate hydratase, putative	FH	48.4224	null	hydro-lyase activity, lyase activity	null	OG5_128140
PYYM_1451400	conserved Plasmodium protein, unknown function	null	48.2975	null	null	null	OG5_167492
PYYM_0615000	DNA polymerase alpha, putative	null	48.282	DNA replication, DNA replication initiation, nucleobase-containing compound metabolic process	3'-5' exonuclease activity, DNA binding, DNA-directed DNA polymerase activity, nucleic acid binding, nucleotide binding	null	OG5_128177
PYYM_1207900	conserved Plasmodium protein, unknown function	null	48.2022	null	null	null	OG5_143965
PYYM_1203200	conserved Plasmodium protein, unknown function	null	48.1875	null	null	null	OG5_166461
PYYM_0511900	DNA-directed RNA polymerase II, putative	null	48.1809	transcription, DNA-templated	DNA-directed RNA polymerase activity, RNA binding, nucleic acid binding	null	OG5_127981
PYYM_1229000	conserved Plasmodium protein, unknown function	null	48.1335	null	null	null	OG5_163091
PYYM_1312400	calponin homology domain-containing protein, putative	null	48.1212	null	protein binding	null	OG5_158049
PYYM_0410700	50S ribosomal protein L9, apicoplast, putative	null	48.0912	null	null	null	OG5_173793
PYYM_0413800	conserved Plasmodium protein, unknown function	null	47.9136	null	null	null	OG5_150595
PYYM_0309500	asparagine--tRNA ligase, putative	null	47.8855	asparaginyl-tRNA aminoacylation, tRNA aminoacylation for protein translation	ATP binding, aminoacyl-tRNA ligase activity, asparagine-tRNA ligase activity, nucleic acid binding, nucleotide binding	cytoplasm	OG5_126756
PYYM_1419100	DNA replication licensing factor MCM4, putative	MCM4	47.864	DNA replication, DNA replication initiation	ATP binding, DNA binding, DNA helicase activity	MCM complex	OG5_127631
PYYM_1107100	UDP-N-acetyl glucosamine:UMP antiporter, putative	null	47.8261	carbohydrate transport	sugar:proton symporter activity	Golgi membrane, integral component of membrane	OG5_163119
PYYM_1210800	kinesin-4, putative	null	47.7708	microtubule-based movement	ATP binding, microtubule binding, microtubule motor activity, protein binding	kinesin complex	OG5_128868
PYYM_0404200	HAD superfamily protein, putative	null	47.6876	null	null	null	OG5_127287
PYYM_0306600	ribosome-recycling factor, putative	RRF1	47.6437	null	null	null	OG5_164978
PYYM_1345700	DNA-directed RNA polymerase 3 largest subunit, putative	null	47.6081	transcription, DNA-templated	DNA binding, DNA-directed RNA polymerase activity, ribonucleoside binding, zinc ion binding	nucleus	OG5_126637
PYYM_1011800	methionine aminopeptidase 2, putative	METAP2	47.5575	proteolysis	aminopeptidase activity, metalloexopeptidase activity	null	OG5_127231
PYYM_0925800	splicing factor, putative	null	47.4341	null	RNA binding	nucleolus	OG5_127322
PYYM_0303200	aspartate aminotransferase, putative	null	47.403	biosynthetic process, cellular amino acid metabolic process	pyridoxal phosphate binding, transaminase activity	null	OG5_126737
PYYM_1444200	conserved Plasmodium protein, unknown function	null	47.2835	null	DNA binding, chromatin binding	null	OG5_165204
PYYM_1347100	ER lumen protein retaining receptor 1, putative	null	47.1801	protein retention in ER lumen	ER retention sequence binding	integral component of membrane	OG5_133624
PYYM_0927500	cupin-like protein, putative	null	46.9812	null	null	null	OG5_137034
PYYM_1465700	conserved Plasmodium protein, unknown function	null	46.9012	null	null	null	OG5_173919
PYYM_1334200	small subunit rRNA processing KH domain protein, putative	null	46.8187	null	RNA binding	null	OG5_127464
PYYM_0212200	actin-related protein	ARP1	46.785	null	null	null	OG5_129186
PYYM_0810600	40S ribosomal protein S11, putative	RPS11	46.612	translation	structural constituent of ribosome	intracellular, ribosome	OG5_126986
PYYM_1204200	N-acetyltransferase, putative	null	46.4985	null	N-acetyltransferase activity	null	OG5_126956
PYYM_0720800	RNA-binding protein NOB1, putative	null	46.4081	cleavage involved in rRNA processing, ribosomal small subunit biogenesis	endoribonuclease activity	null	OG5_128403
PYYM_1029600	RNA polymerase small subunit, putative	null	46.3849	transcription, DNA-templated	protein dimerization activity	null	OG5_128425
PYYM_0722000	phosphatidylinositol 4-kinase, putative	null	46.3631	phosphatidylinositol phosphorylation, phosphatidylinositol-mediated signaling	phosphotransferase activity, alcohol group as acceptor, transferase activity, transferring phosphorus-containing groups	null	OG5_165972
PYYM_0313100	conserved Plasmodium protein, unknown function	null	46.3195	null	null	null	OG5_167017
PYYM_0922300	conserved Plasmodium protein, unknown function	null	46.2936	cell redox homeostasis	null	null	OG5_160653
PYYM_0624900	5.8S ribosomal RNA	null	46.1978	null	null	null	ORTH_31319.tmp
PYYM_0904900	conserved Plasmodium protein, unknown function	null	46.1801	null	null	null	OG5_167169
PYYM_1118500	conserved Plasmodium protein, unknown function	null	46.145	null	null	null	OG5_162092
PYYM_0406100	conserved Plasmodium protein, unknown function	null	46.1368	protein targeting to Golgi	protein binding	null	OG5_165478
PYYM_0812900	tRNA pseudouridine synthase, putative	null	46.1315	RNA modification, pseudouridine synthesis	RNA binding, pseudouridine synthase activity	null	OG5_126786
PYYM_1130500	RNA-binding protein, putative	null	46.1051	null	nucleic acid binding	null	OG5_149936
PYYM_0908400	conserved Plasmodium protein, unknown function	null	45.9936	null	null	null	OG5_173836
PYYM_1136100	conserved Plasmodium protein, unknown function	null	45.8029	null	null	null	OG5_167303
PYYM_1017100	apicoplast ribosomal protein L15 precursor, putative	null	45.6781	translation	structural constituent of ribosome	large ribosomal subunit	OG5_127198
PYYM_1304300	conserved Plasmodium protein, unknown function	null	45.6723	null	null	null	OG5_150522
PYYM_1218400	conserved Plasmodium protein, unknown function	null	45.6722	null	null	null	OG5_161988
PYYM_1337100	histone deacetylase, putative	HDA1	45.6448	null	null	null	OG5_126654
PYYM_0608500	mitochondrial ACP precursor, putative	null	45.6394	null	null	null	OG5_153134
PYYM_0606500	eukaryotic translation initiation factor 3 subunit 8, putative	null	45.6319	translational initiation	protein binding, translation initiation factor activity, translation initiation factor binding	eukaryotic translation initiation factor 3 complex	OG5_127970
PYYM_0604000	transporter, putative	null	45.5646	null	null	null	OG5_172087
PYYM_1419300	conserved Plasmodium protein, unknown function	null	45.5544	null	null	null	OG5_167454
PYYM_1460700	conserved Plasmodium protein, unknown function	null	45.5405	null	null	null	OG5_167499
PYYM_0828500	conserved Plasmodium protein, unknown function	null	45.4775	null	null	null	OG5_167155
PYYM_1012200	calmodulin, putative	CAM	45.4146	null	calcium ion binding	null	OG5_126800
PYYM_0902300	mitochondrial ATP synthase delta subunit, putative	null	45.3871	ATP synthesis coupled proton transport	proton-transporting ATP synthase activity, rotational mechanism, proton-transporting ATPase activity, rotational mechanism	proton-transporting ATP synthase complex, catalytic core F(1)	OG5_127404
PYYM_1313200	conserved Plasmodium protein, unknown function	null	45.2492	null	null	null	OG5_145094
PYYM_0937300	conserved Plasmodium protein, unknown function	null	45.1973	null	null	null	OG5_167205
PYYM_1137900	high mobility group protein B4, putative	HMGB4	45.0692	null	protein heterodimerization activity, sequence-specific DNA binding	intracellular	OG5_141424
PYYM_1339200	conserved Plasmodium protein, unknown function	null	45.0072	null	binding	null	OG5_160934
PYYM_0514700	conserved Plasmodium protein, unknown function	null	44.9486	null	null	null	OG5_167056
PYYM_1303300	conserved protein, unknown function	null	44.9275	null	null	null	OG5_129184
PYYM_1229100	cactin homolog, putative	null	44.7969	null	protein binding	null	OG5_129462
PYYM_0619200	conserved Plasmodium protein, unknown function	null	44.7881	null	null	null	OG5_157652
PYYM_0941500	U6 snRNA-associated Sm-like protein LSm4, putative	LSM4	44.7502	null	null	null	OG5_128255
PYYM_1428700	ubiquitin-conjugating enzyme, putative	null	44.7248	null	acid-amino acid ligase activity	null	OG5_127153
PYYM_0624100	conserved Plasmodium protein, unknown function	null	44.6334	null	protein binding	null	OG5_155286
PYYM_0721600	conserved Plasmodium protein, unknown function	null	44.6155	null	null	null	OG5_156846
PYYM_1359800	aspartate carbamoyltransferase, putative	null	44.5497	'de novo' pyrimidine nucleobase biosynthetic process, cellular amino acid metabolic process	amino acid binding, aspartate carbamoyltransferase activity, carboxyl- or carbamoyltransferase activity	null	OG5_128535
PYYM_1339100	adenosine-diphosphatase, putative	null	44.4392	null	hydrolase activity	null	OG5_158593
PYYM_1342600	conserved Plasmodium protein, unknown function	null	44.4116	null	null	null	OG5_149584
PYYM_0209800	pre-rRNA-processing protein TSR2, putative	null	44.3267	null	null	null	OG5_129326
PYYM_0930800	myosin light chain B, putative	MLC-B	44.255	null	null	null	OG5_167199
PYYM_0510600	conserved Plasmodium protein, unknown function	null	44.2244	null	null	null	OG5_167048
PYYM_1447100	NIMA related kinase 1, putative	NEK1	44.1725	protein phosphorylation	ATP binding, protein kinase activity, transferase activity, transferring phosphorus-containing groups	null	OG5_129446
PYYM_0504900	cytoplasmic dynein intermediate chain, putative	null	44.1118	null	protein binding	null	OG5_128302
PYYM_0915200	conserved Plasmodium protein, unknown function	null	43.8447	null	null	null	OG5_167183
PYYM_0415600	conserved Plasmodium protein, unknown function	null	43.8106	null	null	null	OG5_182710
PYYM_1144600	rhoptry protein, putative	null	43.7859	null	null	null	OG5_153607
PYYM_0829100	proline--tRNA ligase, putative	aPRS	43.7667	prolyl-tRNA aminoacylation, tRNA aminoacylation for protein translation	ATP binding, aminoacyl-tRNA ligase activity, nucleotide binding, proline-tRNA ligase activity	cytoplasm	OG5_128299
PYYM_0909000	conserved Plasmodium protein, unknown function	null	43.7591	null	binding	null	OG5_160580
PYYM_1104900	50S ribosomal protein L28, apicoplast, putative	null	43.692	translation	structural constituent of ribosome	intracellular, ribosome	OG5_130709
PYYM_1031900	glycylpeptide N-tetradecanoyltransferase, putative	NMT	43.6799	N-terminal protein myristoylation	glycylpeptide N-tetradecanoyltransferase activity	null	OG5_127597
PYYM_1231900	60S ribosomal protein L19, putative	null	43.6517	translation	structural constituent of ribosome	intracellular, ribosome	OG5_126940
PYYM_1348000	CPW-WPC family protein, putative	UIS19	43.6379	null	null	null	OG5_156821
PYYM_0619400	small subunit rRNA processing protein, putative	null	43.4455	null	nucleic acid binding	null	OG5_127993
PYYM_1008200	protein SOF1, putative	SOF1	43.2012	null	protein binding	null	OG5_127890
PYYM_0209000	carbon catabolite repressor protein 4, putative	null	43.1021	null	null	null	OG5_146800
PYYM_0912400	conserved Plasmodium membrane protein, unknown function	null	43.1001	null	null	null	OG5_150581
PYYM_0505300	histone acetyltransferase, putative	null	43.0014	null	N-acetyltransferase activity	null	OG5_127380
PYYM_1214400	conserved Plasmodium protein, unknown function	null	42.9603	null	null	null	OG5_167329
PYYM_0720700	regulator of chromosome condensation, putative	null	42.9581	null	null	null	OG5_165906
PYYM_1466800	apicoplast dimethyladenosine synthase, putative	null	42.7696	rRNA modification	rRNA (adenine-N6,N6-)-dimethyltransferase activity, rRNA methyltransferase activity	null	OG5_126745
PYYM_1113700	prefoldin subunit, putative	null	42.7283	protein folding	unfolded protein binding	prefoldin complex	OG5_127549
PYYM_1230600	periodic tryptophan protein 2, putative	PWP2	42.7166	null	protein binding	null	OG5_128106
PYYM_1013000	conserved Plasmodium protein, unknown function	null	42.6652	null	protein binding, zinc ion binding	null	OG5_157703
PYYM_0213900	mitochondrial import inner membrane translocase subunit TIM50, putative	TIM50	42.604	null	protein binding	null	OG5_128978
PYYM_1025800	conserved Plasmodium protein, unknown function	null	42.5683	null	null	null	OG5_167244
PYYM_1236400	histone RNA hairpin-binding protein, putative	SLBP	42.3455	null	RNA binding, mRNA binding	null	OG5_140538
PYYM_1132000	ATP-dependent RNA helicase HAS1, putative	HAS1	42.1101	null	ATP binding, nucleic acid binding	null	OG5_128169
PYYM_1129100	HECT-domain (ubiquitin-transferase), putative	null	42.0674	null	protein binding, ubiquitin-protein transferase activity	null	OG5_139596
PYYM_1203800	conserved Plasmodium protein, unknown function	null	42.0443	null	null	null	OG5_167319
PYYM_0911700	conserved Plasmodium protein, unknown function	null	42.0433	null	null	null	OG5_167175
PYYM_1340800	protein BCP1, putative	null	42.0286	null	null	null	OG5_129004
PYYM_1433000	conserved Plasmodium protein, unknown function	null	41.9723	null	null	null	OG5_184662
PYYM_0944700	CCR4-NOT transcription complex subunit 1, putative	NOT1	41.9046	null	null	null	OG5_128127
PYYM_0108900	conserved Plasmodium protein, unknown function	null	41.769	null	null	null	OG5_166887
PYYM_0819800	glycolipid transfer protein, putative	null	41.7405	glycolipid transport	glycolipid binding, glycolipid transporter activity	cytoplasm	OG5_127868
PYYM_1245800	conserved Plasmodium protein, unknown function	null	41.7009	null	null	null	OG5_167358
PYYM_1041500	ubiquitin-40S ribosomal protein S27a, putative	null	41.6681	translation	protein binding, structural constituent of ribosome	intracellular, ribosome	OG5_127221
PYYM_1023000	conserved Plasmodium protein, unknown function	null	41.6207	null	null	null	OG5_158074
PYYM_1466700	THO complex subunit 2, putative	THO2	41.534	null	null	null	OG5_144062
PYYM_0509900	conserved Plasmodium protein, unknown function	null	41.4583	null	null	null	OG5_153528
PYYM_0703100	SET domain protein, putative	null	41.4189	histone lysine methylation	histone-lysine N-methyltransferase activity, protein binding, zinc ion binding	nucleus	OG5_153109
PYYM_1231100	mannose-6-phosphate isomerase, putative	null	41.2704	GDP-mannose biosynthetic process, carbohydrate metabolic process	mannose-6-phosphate isomerase activity, zinc ion binding	null	OG5_127555
PYYM_1423500	conserved Plasmodium protein, unknown function	null	41.2034	null	null	null	OG5_150567
PYYM_0825100	conserved Plasmodium protein, unknown function	null	41.1968	null	null	null	OG5_165419
PYYM_1203700	DnaJ protein, putative	null	41.1502	null	null	null	OG5_166816
PYYM_0600700	fam-a protein	null	41.0818	null	null	null	OG5_135223
PYYM_0812300	peptide deformylase, putative	PDF	40.9642	null	iron ion binding, peptide deformylase activity	null	OG5_128237
PYYM_0929200	tRNA nucleotidyltransferase, putative	null	40.9428	RNA processing	RNA binding, nucleotidyltransferase activity	null	OG5_126936
PYYM_0617500	dynein heavy chain, putative	null	40.8102	cilium or flagellum-dependent cell motility, microtubule-based movement	ATPase activity, microtubule motor activity	axonemal dynein complex, dynein complex	OG5_157175
PYYM_1404900	40S ribosomal protein S7, putative	null	40.7964	translation	structural constituent of ribosome	intracellular, ribosome	OG5_127368
PYYM_1124300	nuclear polyadenylated RNA-binding protein NAB2, putative	NAB2	40.7494	mRNA processing	null	null	OG5_139206
PYYM_1441500	ATP-binding protein, putative	null	40.7351	null	null	null	OG5_127536
PYYM_0315600	conserved Plasmodium membrane protein, unknown function	null	40.6799	null	null	null	OG5_147636
PYYM_1119500	ribosomal protein L27a, putative	null	40.63	translation	structural constituent of ribosome	intracellular, ribosome	OG5_127016
PYYM_1456700	conserved Plasmodium protein, unknown function	null	40.6058	null	null	null	OG5_166093
PYYM_1111900	conserved Plasmodium protein, unknown function	null	40.5843	null	RNA binding	null	OG5_146792
PYYM_1365700	conserved Plasmodium protein, unknown function	null	40.5738	null	null	null	OG5_161575
PYYM_1147000	DNA repair endonuclease, putative	ERCC4	40.5684	null	DNA binding, nuclease activity	null	OG5_127977
PYYM_1323300	conserved Plasmodium protein, unknown function	null	40.2993	transcription, DNA-templated	DNA-directed RNA polymerase activity	nucleus	OG5_167384
PYYM_1351800	conserved Plasmodium protein, unknown function	null	40.2861	null	null	null	OG5_153060
PYYM_1430300	cullin-1, putative	CUL1	40.2589	ubiquitin-dependent protein catabolic process	ubiquitin protein ligase binding	cullin-RING ubiquitin ligase complex	OG5_127557
PYYM_1111300	conserved Plasmodium protein, unknown function	null	40.1668	null	DNA binding, nuclease activity	null	OG5_142960
PYYM_0503900	zinc finger protein, putative	null	40.1271	null	metal ion binding	null	OG5_171295
PYYM_0920800	spermidine synthase, putative	null	40.0962	null	catalytic activity	null	OG5_127074
PYYM_0314200	autophagy-related protein 11, putative	ATG11	39.9246	null	null	null	OG5_126585
PYYM_1453600	PIH1 domain-containing protein, putative	PIH1	39.778	null	null	null	OG5_159960
PYYM_1007800	conserved Plasmodium protein, unknown function	null	39.7068	null	null	null	OG5_167227
PYYM_1247200	SNARE protein, putative	null	39.5959	null	protein binding	null	OG5_129016
PYYM_0611800	DNA replication licensing factor MCM5, putative	MCM5	39.5713	DNA replication	ATP binding, DNA binding	null	OG5_127979
PYYM_1127800	conserved protein, unknown function	null	39.5393	null	null	null	OG5_127677
PYYM_0718400	DNA helicase MCM9, putative	MCM9	39.4547	DNA replication	ATP binding, DNA binding	null	OG5_157083
PYYM_1345300	conserved Plasmodium protein, unknown function	null	39.419	null	null	null	OG5_143145
PYYM_0828000	conserved Plasmodium protein, unknown function	null	39.3999	null	null	null	OG5_173827
PYYM_1120500	conserved Plasmodium protein, unknown function	null	39.3814	null	null	null	OG5_156203
PYYM_0113300	conserved Plasmodium protein, unknown function	null	39.3615	null	protein binding	null	OG5_146564
PYYM_1223200	conserved Plasmodium protein, unknown function	null	39.2807	null	null	null	OG5_137087
PYYM_1203500	conserved Plasmodium protein, unknown function	null	39.2727	null	null	null	OG5_167318
PYYM_0621800	cell cycle control protein cwf15, putative	null	39.2126	mRNA splicing, via spliceosome	null	spliceosomal complex	OG5_128660
PYYM_1321200	conserved Plasmodium protein, unknown function	null	39.163	null	binding	null	OG5_150547
PYYM_1304200	CCAAT-binding transcription factor, putative	null	38.9083	null	protein heterodimerization activity, sequence-specific DNA binding	intracellular	OG5_128092
PYYM_1027100	conserved Plasmodium protein, unknown function	null	38.8804	null	null	null	OG5_143208
PYYM_1350000	U3 small nucleolar RNA-associated protein 4, putative	UTP4	38.7085	null	protein binding	null	OG5_167419
PYYM_0313200	DNA-directed RNA polymerase II subunit RPB2, putative	RPB2	38.6852	transcription, DNA-templated	DNA binding, DNA-directed RNA polymerase activity, ribonucleoside binding	null	OG5_126694
PYYM_1405500	conserved Plasmodium protein, unknown function	null	38.6633	null	protein binding	null	OG5_150710
PYYM_0612600	trafficking protein particle complex subunit 5, putative	null	38.6527	null	null	null	OG5_128074
PYYM_0615100	conserved Plasmodium protein, unknown function	null	38.6429	null	null	null	OG5_139201
PYYM_0923500	40S ribosomal protein S18, putative	null	38.5859	translation	RNA binding, nucleic acid binding, structural constituent of ribosome	intracellular, ribosome	OG5_126668
PYYM_0508800	RNA-binding protein, putative	null	38.5102	null	nucleic acid binding	null	OG5_129021
PYYM_1340700	vacuolar protein sorting-associated protein 52, putative	VPS52	38.4266	null	null	null	OG5_127921
PYYM_1321800	conserved Plasmodium protein, unknown function	null	38.2932	null	binding	null	OG5_129731
PYYM_0613800	conserved Plasmodium protein, unknown function	null	38.2714	null	null	null	OG5_165421
PYYM_0207900	conserved Plasmodium protein, unknown function	null	38.2649	null	null	null	OG5_166112
PYYM_1340300	60S ribosomal protein L23, putative	RPL23	38.1754	translation	structural constituent of ribosome	intracellular, ribosome	OG5_126659
PYYM_1444300	conserved Plasmodium protein, unknown function	null	38.1393	null	null	small-subunit processome	OG5_150008
PYYM_1454600	vesicle transport v-SNARE protein VTI1, putative	null	38.1136	intracellular protein transport	null	membrane	OG5_159838
PYYM_1145800	ribosome biogenesis protein MRT4, putative	null	38.1111	ribosome biogenesis	null	intracellular	OG5_127990
PYYM_0110200	transcription elongation factor SPT5, putative	SPT5	38.0146	regulation of DNA-templated transcription, elongation, regulation of transcription from RNA polymerase II promoter, translation	structural constituent of ribosome	intracellular, ribosome	OG5_127919
PYYM_0919700	phosphatidylinositol-4-phosphate 5-kinase, putative	null	37.8861	null	null	null	OG5_165368
PYYM_1011000	ER membrane protein complex subunit 4, putative	EMC4	37.8556	null	null	null	OG5_128239
PYYM_1024400	glycine--tRNA ligase, putative	GlyRS	37.8104	glycyl-tRNA aminoacylation, tRNA aminoacylation for protein translation	ATP binding, aminoacyl-tRNA ligase activity, glycine-tRNA ligase activity, nucleotide binding	cytoplasm	OG5_127272
PYYM_1117100	conserved Plasmodium protein, unknown function	null	37.7833	null	null	null	OG5_156796
PYYM_1231200	sentrin-specific protease 2, putative	SENP2	37.7333	proteolysis	cysteine-type peptidase activity	null	OG5_153828
PYYM_1137700	conserved Plasmodium protein, unknown function	null	37.7096	null	null	null	OG5_154797
PYYM_0811000	cdc2-related protein kinase 4	CRK4	37.6946	protein phosphorylation	ATP binding, protein kinase activity, transferase activity, transferring phosphorus-containing groups	null	OG5_147470
PYYM_1440500	conserved Plasmodium protein, unknown function	null	37.5918	null	null	null	OG5_166874
PYYM_0214000	vacuolar protein sorting-associated protein 53, putative	VPS53	37.5161	null	null	null	OG5_128060
PYYM_0821000	conserved Plasmodium protein, unknown function	null	37.5121	null	binding	null	OG5_160569
PYYM_1230300	adenylyl cyclase beta, putative	ACbeta	37.5062	cyclic nucleotide biosynthetic process, intracellular signal transduction	phosphorus-oxygen lyase activity	null	OG5_140107
PYYM_0625600	fam-a protein	null	37.4785	null	null	null	OG5_160884
PYYM_0834900	elongation factor Tu, putative	null	37.3369	null	GTP binding, GTPase activity	null	OG5_156837
PYYM_0935800	conserved Plasmodium protein, unknown function	null	37.1415	null	null	null	OG5_167204
PYYM_1456900	conserved Plasmodium protein, unknown function	null	37.0775	null	null	null	OG5_157658
PYYM_1460000	protein geranylgeranyltransferase type II, alpha subunit, putative	null	37.0225	protein prenylation	protein prenyltransferase activity	null	OG5_126867
PYYM_1130800	SET domain protein, putative	null	36.9393	null	protein binding, zinc ion binding	null	OG5_127895
PYYM_0507400	4-hydroxy-3-methylbut-2-en-1-yl diphosphate synthase, putative	GcpE	36.8568	isoprenoid biosynthetic process, oxidation-reduction process, terpenoid biosynthetic process	4-hydroxy-3-methylbut-2-en-1-yl diphosphate synthase activity, iron ion binding	null	OG5_130276
PYYM_1246200	conserved Plasmodium protein, unknown function	null	36.8563	null	null	null	OG5_129241
PYYM_0623100	conserved Plasmodium protein, unknown function	null	36.8289	null	null	null	OG5_167092
PYYM_1427000	ATPase, putative	null	36.8201	null	ATP binding	null	OG5_146219
PYYM_0829900	protein kinase, putative	null	36.7667	protein phosphorylation	ATP binding, protein kinase activity, transferase activity, transferring phosphorus-containing groups	null	OG5_129463
PYYM_0108300	T-complex protein 1 subunit zeta, putative	CCT6	36.7432	cellular protein metabolic process, protein folding	ATP binding, unfolded protein binding	null	OG5_127428
PYYM_1029900	ATP-dependent protease, putative	null	36.7081	protein catabolic process, proteolysis	ATP binding, ATP-dependent peptidase activity, serine-type endopeptidase activity	null	OG5_126991
PYYM_1221600	heat shock protein 90, putative	null	36.6369	null	null	null	OG5_129560
PYYM_1029300	conserved Plasmodium protein, unknown function	null	36.6315	null	null	null	OG5_172408
PYYM_0420700	conserved Plasmodium protein, unknown function	null	36.6246	null	null	null	OG5_165408
PYYM_1208300	conserved Plasmodium protein, unknown function	null	36.5875	null	null	null	OG5_167322
PYYM_0914800	DNA-directed RNA polymerase I subunit RPA2, putative	RPA2	36.4462	transcription, DNA-templated	DNA binding, DNA-directed RNA polymerase activity, ribonucleoside binding	null	OG5_127929
PYYM_0405900	elongation factor (EF-TS), putative	EF-Ts	36.4121	translational elongation	protein binding, translation elongation factor activity	intracellular	OG5_127934
PYYM_1435300	conserved Plasmodium protein, unknown function	null	36.3786	null	null	null	OG5_160592
PYYM_1413400	ATP synthase subunit gamma, mitochondrial, putative	null	36.3612	ATP synthesis coupled proton transport	proton-transporting ATP synthase activity, rotational mechanism, proton-transporting ATPase activity, rotational mechanism	proton-transporting ATP synthase complex, catalytic core F(1)	OG5_127077
PYYM_1208200	conserved Plasmodium protein, unknown function	null	36.3184	null	null	null	OG5_154282
PYYM_1023200	conserved Plasmodium protein, unknown function	null	36.2832	null	null	null	OG5_205394
PYYM_1016400	coatamer protein, beta subunit, putative	null	36.261	intracellular protein transport, vesicle-mediated transport	binding, structural molecule activity	COPI vesicle coat, cytoplasm, membrane coat	OG5_127619
PYYM_0811300	E3 ubiquitin-protein ligase, putative	null	36.2442	null	protein binding, zinc ion binding	null	OG5_144867
PYYM_0716400	Rab5-interacting protein, putative	null	36.1652	null	null	null	OG5_130486
PYYM_0412600	conserved Plasmodium protein, unknown function	null	36.1413	null	sequence-specific DNA binding	null	OG5_153604
PYYM_0834500	conserved Plasmodium protein, unknown function	null	35.9685	null	null	null	OG5_167162
PYYM_0808400	DNA-directed RNA polymerase II, putative	null	35.8811	transcription, DNA-templated	DNA binding, DNA-directed RNA polymerase activity, zinc ion binding	null	OG5_127691
PYYM_0623900	protein kinase, putative	null	35.7832	protein phosphorylation	ATP binding, protein kinase activity, transferase activity, transferring phosphorus-containing groups	null	OG5_167094
PYYM_1450000	conserved Plasmodium protein, unknown function	null	35.714	null	null	null	OG5_160629
PYYM_1223300	conserved Plasmodium protein, unknown function	null	35.6698	null	null	null	OG5_138484
PYYM_1004200	protein transport protein Sec24B, putative	SEC24B	35.6328	ER to Golgi vesicle-mediated transport, intracellular protein transport	zinc ion binding	COPII vesicle coat	OG5_139980
PYYM_0417400	40S ribosomal protein S15A, putative	null	35.537	translation	structural constituent of ribosome	ribosome	OG5_126878
PYYM_0720300	proteasome regulatory component, putative	null	35.4837	null	protein binding	null	OG5_129237
PYYM_1447200	conserved Plasmodium protein, unknown function	null	35.314	null	null	null	OG5_167489
PYYM_0312900	conserved Plasmodium protein, unknown function	null	35.1911	null	protein binding	null	OG5_156819
PYYM_0516700	phosphatidylinositol N-acetylglucosaminyltransferase subunit A, putative	PIGA	35.1533	GPI anchor biosynthetic process, biosynthetic process	null	null	OG5_127105
PYYM_1205300	conserved Plasmodium protein, unknown function	null	35.1159	null	null	null	OG5_161019
PYYM_1332500	DNA/RNA-binding protein KIN17, putative	null	35.0823	null	metal ion binding	null	OG5_128587
PYYM_1314000	transcription factor with AP2 domain(s), putative	ApiAP2	35.0816	regulation of transcription, DNA-templated	sequence-specific DNA binding transcription factor activity	null	OG5_167369
PYYM_0822700	dihydrouridine synthase, putative	null	34.9759	oxidation-reduction process, tRNA processing	flavin adenine dinucleotide binding, tRNA dihydrouridine synthase activity	null	OG5_130830
PYYM_1105200	serine/arginine-rich splicing factor 12, putative	SRSF12	34.9739	null	nucleic acid binding	null	OG5_127418
PYYM_1348900	nucleotidyltransferase, putative	null	34.918	null	nucleotidyltransferase activity	null	OG5_127416
PYYM_1205900	conserved protein, unknown function	null	34.885	null	null	nucleus	OG5_128175
PYYM_1013700	protein-L-isoaspartate(D-aspartate) O-methyltransferase, putative	null	34.8792	cellular protein modification process	protein-L-isoaspartate (D-aspartate) O-methyltransferase activity	null	OG5_127195
PYYM_0909200	conserved Plasmodium protein, unknown function	null	34.8776	null	null	null	OG5_156256
PYYM_1239000	nucleotide binding protein, putative	null	34.7582	null	ATP binding	null	OG5_127572
PYYM_1005800	conserved Plasmodium protein, unknown function	null	34.6974	translation	null	null	OG5_147480
PYYM_1124400	ferredoxin--NADP reductase, putative	null	34.6857	oxidation-reduction process	oxidoreductase activity	null	OG5_133183
PYYM_1221800	Cg8 protein, putative	null	34.6521	null	null	null	OG5_147423
PYYM_0618700	conserved Plasmodium protein, unknown function	null	34.6216	null	null	null	OG5_165248
PYYM_1453800	inorganic pyrophosphatase, putative	VP2	34.5362	proton transport	hydrogen-translocating pyrophosphatase activity, inorganic diphosphatase activity	membrane	OG5_128905
PYYM_1134900	mitochondrial import inner membrane translocase subunit TIM23, putative	TIM23	34.5045	null	null	null	OG5_128152
PYYM_0938000	conserved Plasmodium protein, unknown function	null	34.5007	null	methyltransferase activity	null	OG5_130447
PYYM_0903400	CCAAT-box DNA binding protein subunit B, putative	NFYB	34.4898	null	protein heterodimerization activity, sequence-specific DNA binding	intracellular	OG5_127594
PYYM_0832100	conserved Plasmodium protein, unknown function	null	34.4896	null	null	null	OG5_173830
PYYM_1448200	T-complex protein 1 subunit gamma, putative	CCT3	34.481	cellular protein metabolic process, protein folding	ATP binding, unfolded protein binding	null	OG5_127483
PYYM_0608400	cysteine repeat modular protein 3	CRMP3	34.3796	null	null	null	OG5_145113
PYYM_0805500	conserved Plasmodium protein, unknown function	null	34.3527	null	null	null	OG5_171918
PYYM_1463900	signal recognition particle, beta subunit, putative	null	34.2765	intracellular protein transport, small GTPase mediated signal transduction	GTP binding	intracellular	OG5_128347
PYYM_0416100	conserved Plasmodium protein, unknown function	null	34.2099	null	null	null	OG5_173797
PYYM_1111600	phosphatidylinositol 4-kinase, putative	PI4K	34.1914	phosphatidylinositol biosynthetic process, phosphatidylinositol phosphorylation, phosphatidylinositol-mediated signaling	1-phosphatidylinositol 4-kinase activity, binding, phosphotransferase activity, alcohol group as acceptor, transferase activity, transferring phosphorus-containing groups	null	OG5_127682
PYYM_0513500	conserved Plasmodium protein, unknown function	null	34.1868	null	null	null	OG5_165268
PYYM_0506100	RNA helicase, putative	null	34.1618	null	ATP binding, nucleic acid binding	null	OG5_128422
PYYM_1446400	conserved Plasmodium protein, unknown function	null	34.0902	null	null	null	OG5_166424
PYYM_1248000	formin 1, putative	null	34.0738	null	null	null	OG5_139187
PYYM_0902600	conserved Plasmodium protein, unknown function	null	34.045	electron transport chain	null	integral component of membrane	OG5_160606
PYYM_0820800	conserved Plasmodium protein, unknown function	null	33.9982	null	null	null	OG5_173825
PYYM_0514500	RNA helicase, putative	null	33.9967	null	ATP binding, ATP-dependent helicase activity, RNA binding, helicase activity, nucleic acid binding	null	OG5_126599
PYYM_1107200	conserved Plasmodium protein, unknown function	null	33.9479	null	null	null	OG5_147438
PYYM_0611700	lysine-specific histone demethylase 1, putative	LSD1	33.9182	oxidation-reduction process	oxidoreductase activity, protein binding	null	OG5_146824
PYYM_0111200	lsm12, putative	null	33.7968	null	null	null	OG5_129741
PYYM_0106900	G-protein associated signal transduction protein, putative	null	33.7785	null	null	integral component of membrane	OG5_127625
PYYM_0906500	translation initiation factor eIF-1A, putative	null	33.7665	translational initiation	RNA binding, translation initiation factor activity	null	OG5_127127
PYYM_0513300	conserved Plasmodium protein, unknown function	null	33.7511	null	null	null	OG5_150526
PYYM_1120300	conserved Plasmodium protein, unknown function	null	33.7406	null	null	null	OG5_167286
PYYM_0506500	conserved Plasmodium protein, unknown function	null	33.7213	null	protein binding	null	OG5_126538
PYYM_1311000	pyruvate dehydrogenase E1 component subunit beta, putative	null	33.6199	metabolic process	catalytic activity	null	OG5_127524
PYYM_0404500	spindle pole body protein, putative	null	33.5409	microtubule cytoskeleton organization	null	microtubule organizing center, spindle pole	OG5_155431
PYYM_1306800	replication factor A protein 3, putative	RPA3	33.3509	DNA recombination, DNA repair, DNA replication	DNA binding	nucleus	OG5_143364
PYYM_0822300	eukaryotic translation initiation factor 3 subunit 5, putative	null	33.3037	null	protein binding	null	OG5_128941
PYYM_1228700	pseudouridylate synthase, putative	null	33.2593	RNA modification, pseudouridine synthesis	RNA binding, pseudouridine synthase activity	null	OG5_169036
PYYM_1011700	mitochondrial import inner membrane translocase subunit TIM17, putative	TIM17	33.2581	null	null	null	OG5_128266
PYYM_0712200	DNA helicase, putative	null	33.2504	null	ATP binding, DNA binding	null	OG5_139477
PYYM_1468000	conserved Plasmodium protein, unknown function	null	33.1679	null	null	null	OG5_173920
PYYM_1107900	60S ribosomal subunit protein L24, putative	null	32.9726	ribosome biogenesis	null	null	OG5_127497
PYYM_1409600	conserved Plasmodium protein, unknown function	null	32.8867	null	null	null	OG5_173907
PYYM_1243700	conserved Plasmodium protein, unknown function	null	32.8546	RNA processing	null	intracellular	OG5_142443
PYYM_1248600	5.8S ribosomal RNA	null	32.7779	null	null	null	ORTH_32044.tmp
PYYM_0928500	conserved Plasmodium protein, unknown function	null	32.7416	null	null	null	OG5_160578
PYYM_0507200	conserved Plasmodium protein, unknown function	null	32.6317	null	null	null	OG5_129091
PYYM_1237400	40S ribosomal protein S9, putative	null	32.581	translation	RNA binding, rRNA binding, structural constituent of ribosome	intracellular, small ribosomal subunit	OG5_126983
PYYM_1002400	conserved Plasmodium protein, unknown function	null	32.5452	null	metal ion binding	null	OG5_157047
PYYM_1306200	conserved Plasmodium protein, unknown function	null	32.5206	null	fibroblast growth factor binding	null	OG5_160621
PYYM_0413900	conserved Plasmodium protein, unknown function	null	32.4763	null	null	membrane	OG5_147252
PYYM_1349200	ATP-dependent RNA helicase, putative	null	32.4383	null	ATP binding, nucleic acid binding	null	OG5_128272
PYYM_1307900	conserved Plasmodium protein, unknown function	null	32.4271	null	null	null	OG5_150183
PYYM_0303500	3'-5' exonuclease, putative	null	32.3968	nucleobase-containing compound metabolic process	3'-5' exonuclease activity, nucleic acid binding	null	OG5_162652
PYYM_1018000	WW domain-binding protein 11, putative	null	32.3444	RNA processing	null	null	OG5_164280
PYYM_1110300	guanidine nucleotide exchange factor, putative	null	32.3141	null	null	null	OG5_137246
PYYM_0806100	ATP synthase subunit C, putative	null	32.3021	ATP hydrolysis coupled proton transport, ATP synthesis coupled proton transport	hydrogen ion transmembrane transporter activity	proton-transporting ATP synthase complex, coupling factor F(o), proton-transporting two-sector ATPase complex, proton-transporting domain	OG5_126818
PYYM_1209700	Plasmodium exported protein, unknown function	null	32.2964	null	null	null	OG5_165061
PYYM_1207000	DNA/RNA-binding protein Alba 3, putative	ALBA3	32.2612	null	nucleic acid binding	null	OG5_154281
PYYM_0308000	conserved Plasmodium protein, unknown function	null	32.2461	null	null	null	OG5_147413
PYYM_1338600	conserved Plasmodium protein, unknown function	null	32.2186	DNA replication	null	nucleus	OG5_149380
PYYM_1329600	conserved Plasmodium protein, unknown function	null	32.2134	null	null	null	OG5_166521
PYYM_0920500	fam-d protein	null	32.1989	null	null	null	OG5_244555
PYYM_0522600	conserved Plasmodium protein, unknown function	null	32.0672	null	null	null	OG5_167062
PYYM_1200500	fam-a protein	null	32.063	null	null	null	OG5_130072
PYYM_1221000	SNARE protein, putative	null	32.0484	transport, vesicle-mediated transport	null	integral component of membrane	OG5_128390
PYYM_1222700	conserved Plasmodium protein, unknown function	null	31.9868	null	null	null	OG5_167341
PYYM_0100900	fam-c protein	null	31.9258	null	null	null	OG5_205342
PYYM_1421100	conserved protein, unknown function	null	31.8312	null	null	null	OG5_128472
PYYM_0502400	conserved Plasmodium protein, unknown function	null	31.8299	null	null	null	OG5_205357
PYYM_0512000	conserved Plasmodium protein, unknown function	null	31.8253	null	null	null	OG5_167050
PYYM_1362300	conserved Plasmodium protein, unknown function	null	31.8198	null	null	null	OG5_173901
PYYM_0111000	60S ribosomal protein L39, putative	null	31.6772	translation	structural constituent of ribosome	intracellular, ribosome	OG5_127376
PYYM_1339000	conserved Plasmodium protein, unknown function	null	31.6007	null	null	null	OG5_165465
PYYM_0925900	conserved Plasmodium protein, unknown function	null	31.5624	double-strand break repair via homologous recombination	null	Smc5-Smc6 complex	OG5_128615
PYYM_1459500	conserved Plasmodium protein, unknown function	null	31.5128	protein folding	unfolded protein binding	prefoldin complex	OG5_173917
PYYM_1353100	conserved Plasmodium protein, unknown function	null	31.4426	null	null	null	OG5_142982
PYYM_1437300	anaphase promoting complex subunit 10, putative	null	31.395	anaphase-promoting complex-dependent proteasomal ubiquitin-dependent protein catabolic process, regulation of mitotic metaphase/anaphase transition	null	anaphase-promoting complex	OG5_128318
PYYM_0816100	conserved Plasmodium protein, unknown function	null	31.2466	null	null	null	OG5_167138
PYYM_1453200	conserved Plasmodium protein, unknown function	null	31.2335	null	null	null	OG5_153895
PYYM_0931500	conserved Plasmodium protein, unknown function	null	31.1513	null	null	null	OG5_167200
PYYM_1146900	mitochondrial carrier protein, putative	null	31.0856	transmembrane transport	null	null	OG5_142922
PYYM_1425800	conserved Plasmodium protein, unknown function	null	31.0441	null	null	null	OG5_153576
PYYM_1225700	conserved Plasmodium protein, unknown function	null	30.9297	null	null	null	OG5_156229
PYYM_1314800	NADPH--cytochrome P450 reductase, putative	CPR	30.7643	oxidation-reduction process	FMN binding, oxidoreductase activity	null	OG5_155874
PYYM_1235200	apicortin, putative	null	30.7322	intracellular signal transduction	null	null	OG5_140539
PYYM_0409500	conserved Plasmodium protein, unknown function	null	30.7105	null	null	null	OG5_150569
PYYM_0208400	conserved Plasmodium protein, unknown function	null	30.6562	null	null	null	OG5_173786
PYYM_1307600	protein transport protein SEC7, putative	SEC7	30.6538	regulation of ARF protein signal transduction	ARF guanyl-nucleotide exchange factor activity, binding	null	OG5_162661
PYYM_1445500	proliferating cell nuclear antigen 2, putative	PCNA2	30.6516	regulation of DNA replication	DNA binding, DNA polymerase processivity factor activity	null	OG5_140126
PYYM_1306600	RNA polymerase II transcription factor B subunit 5, putative	TFB5	30.6233	nucleotide-excision repair, regulation of transcription, DNA-templated	null	core TFIIH complex	OG5_153532
PYYM_1407000	DNA-directed RNA polymerase II, putative	null	30.6205	transcription, DNA-templated	DNA binding, DNA-directed RNA polymerase activity, protein dimerization activity	null	OG5_127688
PYYM_1217200	conserved Plasmodium protein, unknown function	null	30.5847	regulation of GTPase activity	protein binding	null	OG5_167335
PYYM_1346000	chromatin assembly factor 1 subunit, putative	null	30.5738	null	protein binding	null	OG5_127148
PYYM_1353000	conserved Plasmodium protein, unknown function	null	30.5699	null	null	null	OG5_172113
PYYM_0414600	co-chaperone p23, putative	null	30.3928	null	null	null	OG5_139605
PYYM_0940800	pescadillo homolog, putative	PES	30.3478	ribosome biogenesis	null	nucleolus	OG5_128009
PYYM_0708500	small nuclear ribonucleoprotein G, putative	SNRPG	30.2571	null	null	null	OG5_128490
PYYM_1364500	conserved Plasmodium protein, unknown function	null	30.2549	null	null	null	OG5_165921
PYYM_1360900	kinetochore protein SPC25, putative	SPC25	30.1529	null	null	null	OG5_160768
PYYM_1427800	conserved Plasmodium protein, unknown function	null	30.0453	null	protein binding	null	OG5_167463
PYYM_1027900	prefoldin subunit 2, putative	null	30.0318	protein folding	unfolded protein binding	prefoldin complex	OG5_128303
PYYM_0931300	heat shock protein 90, putative	null	30.0289	protein folding, response to stress	ATP binding, unfolded protein binding	null	OG5_129844
PYYM_0904800	coatomer subunit gamma, putative	null	29.9535	intracellular protein transport, vesicle-mediated transport	binding, structural molecule activity	COPI vesicle coat, membrane coat	OG5_127608
PYYM_0902100	conserved Plasmodium protein, unknown function	null	29.9311	null	null	null	OG5_136226
PYYM_1228200	conserved Plasmodium protein, unknown function	null	29.7655	cell cycle arrest	null	null	OG5_153591
PYYM_1015900	acid phosphatase, putative	null	29.6897	null	acid phosphatase activity	null	OG5_127768
PYYM_1419900	conserved Plasmodium protein, unknown function	null	29.6867	null	null	null	OG5_156453
PYYM_1144500	conserved Plasmodium protein, unknown function	null	29.6789	null	null	null	OG5_162096
PYYM_0412200	dolichyl-diphosphooligosaccharide--protein glycosyltransferase subunit 1, putative	null	29.6363	protein glycosylation	dolichyl-diphosphooligosaccharide-protein glycotransferase activity	endoplasmic reticulum, integral component of membrane	OG5_155399
PYYM_0411500	conserved Plasmodium protein, unknown function	null	29.5781	null	null	null	OG5_165362
PYYM_1468400	DEAD/DEAH box ATP-dependent RNA helicase, putative	null	29.57	null	ATP binding, nucleic acid binding	null	OG5_128093
PYYM_1028800	conserved Plasmodium protein, unknown function	null	29.5667	null	null	null	OG5_165882
PYYM_1019100	conserved Plasmodium protein, unknown function	null	29.5508	null	null	null	OG5_166182
PYYM_1108200	conserved Plasmodium protein, unknown function	null	29.5444	null	null	null	OG5_173859
PYYM_1357600	casein kinase II beta chain, putative	CK2beta2	29.4894	null	protein kinase regulator activity	protein kinase CK2 complex	OG5_126846
PYYM_1242000	ubiquitin fusion degradation protein UFD1, putative	null	29.476	ubiquitin-dependent protein catabolic process	null	null	OG5_135409
PYYM_0523600	eukaryotic initiation factor, putative	null	29.4613	null	ATP binding, nucleic acid binding	null	OG5_127927
PYYM_1444600	conserved Plasmodium protein, unknown function	null	29.4401	null	null	null	OG5_167487
PYYM_0207300	mRNA cleavage factor-like protein, putative	null	29.3478	mRNA polyadenylation	mRNA binding	mRNA cleavage factor complex	OG5_128813
PYYM_0414000	conserved Plasmodium protein, unknown function	null	29.3307	null	ATP binding	null	OG5_161586
PYYM_1120400	conserved Plasmodium protein, unknown function	null	29.3049	null	null	null	OG5_156994
PYYM_1118700	AP-2 complex subunit alpha, putative	null	29.2354	intracellular protein transport, vesicle-mediated transport	binding	membrane coat	OG5_164973
PYYM_0935600	ubiquitin domain-containing protein DSK2, putative	DSK2	29.2207	null	protein binding	null	OG5_127163
PYYM_0814000	small nuclear ribonucleoprotein Sm D3, putative	SNRPD3	29.1907	null	null	null	OG5_127840
PYYM_0609800	conserved Plasmodium protein, unknown function	null	29.1774	null	null	null	OG5_156777
PYYM_1302400	splicing factor 3A subunit 1, putative	SF3A1	29.1537	RNA processing	RNA binding	null	OG5_128430
PYYM_1316800	degradation in the ER (DER1) like protein, putative	null	29.1047	null	null	null	OG5_162102
PYYM_0916100	LEM3/CDC50 family protein, putative	null	29.09	null	null	membrane	OG5_147077
PYYM_0112800	AP-3 complex subunit beta, putative	null	29.0777	intracellular protein transport, vesicle-mediated transport	binding	AP-3 adaptor complex, membrane coat	OG5_156671
PYYM_0416700	mitochondrial ribosomal protein L27 precursor, putative	null	29.039	translation	structural constituent of ribosome	intracellular, ribosome	OG5_150596
PYYM_0508400	conserved Plasmodium protein, unknown function	null	28.9726	null	null	null	OG5_184625
PYYM_0719400	LETM1-like protein, putative	null	28.9382	null	null	null	OG5_128198
PYYM_0621700	GTP-binding protein, putative	null	28.9223	null	GTP binding	null	OG5_126949
PYYM_0815200	conserved Plasmodium protein, unknown function	null	28.8616	null	null	null	OG5_150767
PYYM_1428300	conserved Plasmodium protein, unknown function	null	28.6299	null	null	null	OG5_150585
PYYM_0214700	conserved Plasmodium protein, unknown function	null	28.627	null	null	null	OG5_166519
PYYM_1003000	SET domain protein, putative	null	28.6162	null	histone-lysine N-methyltransferase activity, protein binding	null	OG5_130816
PYYM_0505100	conserved Plasmodium protein, unknown function	null	28.5641	null	null	null	OG5_149657
PYYM_0713800	GTPase, putative	null	28.545	null	GTP binding	null	OG5_127722
PYYM_0209200	centrin-1, putative	CEN1	28.5304	null	calcium ion binding	null	OG5_128884
PYYM_0813800	conserved Plasmodium protein, unknown function	null	28.4735	null	null	null	OG5_167135
PYYM_0828400	conserved Plasmodium protein, unknown function	null	28.442	null	null	null	OG5_167154
PYYM_1361500	conserved Plasmodium protein, unknown function	null	28.4326	null	null	null	OG5_167432
PYYM_0514200	RAP protein, putative	null	28.421	null	null	null	OG5_147397
PYYM_0938700	conserved Plasmodium protein, unknown function	null	28.3814	null	nucleic acid binding	null	OG5_128929
PYYM_1453400	splicing factor 3B subunit 3, putative	SF3B3	28.3568	null	nucleic acid binding, protein binding	nucleus	OG5_128558
PYYM_0717600	nuclear cap-binding protein, putative	null	28.3279	mRNA cis splicing, via spliceosome	RNA cap binding, nucleic acid binding	nuclear cap binding complex	OG5_127988
PYYM_0805700	DNA replication licensing factor MCM7, putative	MCM7	28.3171	DNA replication, DNA replication initiation	ATP binding, DNA binding, DNA helicase activity	MCM complex, nucleus	OG5_128241
PYYM_1337600	DNA-directed RNA polymerase, alpha subunit, putative	null	28.2796	transcription, DNA-templated	DNA-directed RNA polymerase activity, protein dimerization activity	null	OG5_147370
PYYM_1223100	conserved protein, unknown function	null	28.2775	null	null	null	OG5_167342
PYYM_0512800	rRNA-processing protein EBP2, putative	EBP2	28.2684	null	null	null	OG5_128088
PYYM_1416700	conserved Plasmodium protein, unknown function	null	28.2508	null	null	null	OG5_146580
PYYM_1108600	transcription factor 25, putative	TCF25	28.2507	null	null	null	OG5_128541
PYYM_0506000	endomembrane protein 70, putative	null	28.1987	null	null	integral component of membrane	OG5_127047
PYYM_0917100	nucleic acid binding protein, putative	null	28.1773	null	nucleic acid binding	null	OG5_156634
PYYM_1446300	cyclin-related protein, putative	null	28.1401	null	null	null	OG5_146335
PYYM_1427300	60S ribosomal protein L13-2, putative	null	28.1121	translation	structural constituent of ribosome	intracellular, ribosome	OG5_127128
PYYM_0609100	protein phosphatase, putative	null	28.0491	null	catalytic activity	null	OG5_149451
PYYM_1118200	conserved Plasmodium protein, unknown function	null	28.0386	null	null	null	OG5_167283
PYYM_0505700	conserved Plasmodium protein, unknown function	null	27.9963	null	null	null	OG5_161379
PYYM_1137500	40S ribosomal protein S15, putative	RPS15	27.9916	translation	structural constituent of ribosome	intracellular, ribosome	OG5_127089
PYYM_1031100	conserved Plasmodium protein, unknown function	null	27.9852	null	null	null	OG5_167247
PYYM_0612900	conserved Plasmodium protein, unknown function	null	27.9821	null	null	null	OG5_167079
PYYM_0506200	deoxyribose-phosphate aldolase, putative	null	27.8884	deoxyribonucleotide catabolic process	deoxyribose-phosphate aldolase activity, lyase activity	cytoplasm	OG5_127821
PYYM_0611300	conserved Plasmodium protein, unknown function	null	27.7406	null	null	null	OG5_160809
PYYM_1308300	conserved Plasmodium protein, unknown function	null	27.678	microtubule cytoskeleton organization, microtubule nucleation	null	cytoskeleton, microtubule organizing center, spindle pole	OG5_153327
PYYM_1002100	regulator of chromosome condensation, putative	null	27.6356	null	null	null	OG5_147403
PYYM_1419400	conserved Plasmodium protein, unknown function	null	27.5878	null	zinc ion binding	null	OG5_166819
PYYM_0921600	cochaperone prefoldin complex subunit, putative	null	27.4572	protein folding	unfolded protein binding	prefoldin complex	OG5_127820
PYYM_0605400	conserved Plasmodium protein, unknown function	null	27.4382	null	null	null	OG5_160763
PYYM_0511700	mitochondrial ribosomal protein S22 precursor, putative	null	27.4028	translation	copper ion binding, methyltransferase activity	null	OG5_130837
PYYM_0817000	conserved Plasmodium protein, unknown function	null	27.3981	null	null	null	OG5_141741
PYYM_1314700	conserved Plasmodium protein, unknown function	null	27.3805	null	null	null	OG5_167371
PYYM_1313600	conserved Plasmodium protein, unknown function	null	27.3133	null	binding	null	OG5_158892
PYYM_0719500	conserved Plasmodium protein, unknown function	null	27.2599	null	null	null	OG5_150753
PYYM_1408900	RED-like protein, putative	null	27.2172	null	null	nucleus	OG5_127408
PYYM_0924800	60S ribosomal protein L35, putative	null	27.1271	translation	structural constituent of ribosome	intracellular, ribosome	OG5_127176
PYYM_1031400	30S ribosomal protein S9, putative	null	27.1148	translation	structural constituent of ribosome	ribosome	OG5_127478
PYYM_1213600	GMP synthetase, putative	GMPS	27.1103	GMP biosynthetic process, purine nucleotide biosynthetic process	ATP binding, GMP synthase (glutamine-hydrolyzing) activity, pyrophosphatase activity	null	OG5_127152
PYYM_0410600	conserved Plasmodium protein, unknown function	null	27.0922	null	null	null	OG5_167025
PYYM_0836500	apicoplast ribosomal protein S6, putative	RPS6	27.0228	translation	rRNA binding, structural constituent of ribosome	ribosome	OG5_161021
PYYM_0518000	bromodomain protein 1, putative	BDP1	27.0056	null	protein binding	null	OG5_135777
PYYM_1313700	conserved Plasmodium protein, unknown function	null	27.0052	null	null	null	OG5_243265
PYYM_1017900	metabolite/drug transporter, putative	null	26.9886	transmembrane transport	null	integral component of membrane	OG5_141655
PYYM_1230900	glutamate dehydrogenase, putative	GDH3	26.9237	cellular amino acid metabolic process, glutamate catabolic process to 2-oxoglutarate, oxidation-reduction process	glutamate dehydrogenase (NAD+) activity, oxidoreductase activity	null	OG5_130284
PYYM_0510300	conserved Plasmodium protein, unknown function	null	26.895	null	null	null	OG5_156820
PYYM_1149500	early transcribed membrane protein	ETRAMP	26.8686	null	null	null	OG5_205880
PYYM_1454700	clustered-asparagine-rich protein, putative	null	26.8198	null	nucleic acid binding, protein binding	null	OG5_144714
PYYM_0935400	RNAse P, putative	null	26.7565	null	null	null	OG5_164641
PYYM_1356500	60S ribosomal protein L18, putative	null	26.7437	translation	structural constituent of ribosome	ribosome	OG5_127130
PYYM_1320800	conserved Plasmodium protein, unknown function	null	26.7331	null	null	null	OG5_167379
PYYM_0620600	DEAD/DEAH box ATP-dependent RNA helicase, putative	null	26.6788	null	ATP binding, nucleic acid binding	null	OG5_128340
PYYM_1209300	conserved Plasmodium protein, unknown function	null	26.6395	null	null	null	OG5_158857
PYYM_1443400	conserved Plasmodium protein, unknown function	null	26.6234	null	null	null	OG5_163853
PYYM_0937800	conserved Plasmodium protein, unknown function	null	26.594	null	protein binding	null	OG5_155358
PYYM_1425900	drug metabolite transporter, putative	null	26.5485	null	null	integral component of membrane, membrane	OG5_155297
PYYM_0210900	cyclase-associated protein, putative	C-CAP	26.515	cytoskeleton organization	actin binding	null	OG5_127770
PYYM_0213700	conserved Plasmodium protein, unknown function	null	26.5072	null	null	null	OG5_166999
PYYM_1226100	conserved Plasmodium protein, unknown function	null	26.4773	null	null	null	OG5_156842
PYYM_1358900	conserved Plasmodium protein, unknown function	null	26.4456	null	null	null	OG5_165468
PYYM_0705900	conserved Plasmodium protein, unknown function	null	26.4291	null	null	null	OG5_160818
PYYM_1352100	conserved Plasmodium protein, unknown function	null	26.413	null	null	null	OG5_156157
PYYM_1409500	conserved Plasmodium protein, unknown function	null	26.3923	null	null	null	OG5_167447
PYYM_1301300	bromodomain protein, putative	null	26.3212	null	protein binding	null	OG5_146288
PYYM_0924700	conserved Plasmodium protein, unknown function	null	26.2983	null	null	null	OG5_147448
PYYM_0213800	dolichyl-diphosphooligosaccharide--protein glycosyltransferase subunit DAD1, putative	DAD1	26.29	null	dolichyl-diphosphooligosaccharide-protein glycotransferase activity	integral component of membrane, oligosaccharyltransferase complex	OG5_129124
PYYM_0403900	exportin-1, putative	null	26.2221	intracellular protein transport	Ran GTPase binding, binding	null	OG5_127698
PYYM_0928900	conserved Plasmodium protein, unknown function	null	26.2047	null	null	null	OG5_173846
PYYM_1365000	lysine--tRNA ligase, putative	null	26.1999	lysyl-tRNA aminoacylation, tRNA aminoacylation for protein translation	ATP binding, aminoacyl-tRNA ligase activity, lysine-tRNA ligase activity, nucleic acid binding, nucleotide binding	cytoplasm	OG5_126972
PYYM_0603600	origin recognition complex subunit 1, putative	ORC1	26.1114	null	ATP binding	null	OG5_126808
PYYM_0703000	protein disulfide isomerase	null	25.9408	cell redox homeostasis	isomerase activity	endoplasmic reticulum	OG5_126843
PYYM_1359700	conserved Plasmodium protein, unknown function	null	25.9368	null	null	null	OG5_162110
PYYM_1444400	conserved Plasmodium protein, unknown function	null	25.9368	null	null	null	OG5_133150
PYYM_1446700	RNA pseudouridylate synthase, putative	null	25.9147	RNA modification, pseudouridine synthesis	RNA binding, pseudouridine synthase activity	null	OG5_137871
PYYM_1333400	zinc finger protein, putative	null	25.9062	null	metal ion binding	null	OG5_141231
PYYM_1456500	conserved Plasmodium protein, unknown function	null	25.8232	null	null	null	OG5_144691
PYYM_0210200	conserved Plasmodium protein, unknown function	null	25.8104	null	null	null	OG5_143230
PYYM_0717800	conserved Plasmodium protein, unknown function	null	25.7997	null	null	null	OG5_167117
PYYM_0621300	conserved Plasmodium protein, unknown function	null	25.74	null	null	null	OG5_159850
PYYM_0105400	conserved Plasmodium protein, unknown function	null	25.7194	null	null	null	OG5_166973
PYYM_1123900	conserved Plasmodium protein, unknown function	null	25.6418	null	null	null	OG5_167292
PYYM_1023600	40S ribosomal protein S25, putative	null	25.629	null	null	null	OG5_126998
PYYM_0910700	RNA-binding protein, putative	null	25.5593	null	nucleic acid binding	null	OG5_166737
PYYM_0107800	conserved Plasmodium protein, unknown function	null	25.5568	null	null	null	OG5_141545
PYYM_1014200	conserved Plasmodium protein, unknown function	null	25.5084	null	null	null	OG5_173855
PYYM_0419200	conserved Plasmodium protein, unknown function	null	25.4964	null	null	null	OG5_160610
PYYM_0720200	conserved Plasmodium protein, unknown function	null	25.3061	null	null	null	OG5_153017
PYYM_1017600	peptide chain release factor 1, putative	null	25.2114	translational termination	translation release factor activity, translation release factor activity, codon specific	cytoplasm	OG5_163505
PYYM_1023300	conserved Plasmodium protein, unknown function	null	25.2099	null	null	null	OG5_165489
PYYM_0411200	SAC3/GNAP family-related protein, putative	null	25.2008	null	binding, translation initiation factor activity	cytoplasm, eukaryotic translation initiation factor 3 complex	OG5_129022
PYYM_1131500	conserved Plasmodium protein, unknown function	null	25.1755	null	null	null	OG5_173865
PYYM_1211400	conserved Plasmodium protein, unknown function	null	25.1032	null	null	null	OG5_158037
PYYM_0609500	cytosolic iron-sulfur protein assembly protein 1, putative	CIA1	25.0737	null	protein binding	null	OG5_127906
PYYM_1445600	U3 small nucleolar RNA-interacting protein 2, putative	RRP9	25.0619	null	protein binding	null	OG5_128227
PYYM_0929300	metal ion channel, putative	null	25.0569	magnesium ion transport	magnesium ion transmembrane transporter activity	null	OG5_127894
PYYM_0807800	conserved Plasmodium protein, unknown function	null	25.05	null	null	null	OG5_158059
PYYM_1468300	conserved Plasmodium protein, unknown function, fragment	null	25.0195	null	null	null	OG5_162119
PYYM_1007900	tRNA N6-adenosine threonylcarbamoyltransferase, putative	KAE1	25.011	null	null	null	OG5_165575
PYYM_1141000	conserved Plasmodium protein, unknown function	null	24.9936	null	null	null	OG5_161382
PYYM_1367200	conserved Plasmodium protein, unknown function	null	24.9486	null	null	null	OG5_167440
PYYM_0518300	Sec1 family protein, putative	null	24.9273	vesicle docking involved in exocytosis, vesicle-mediated transport	null	null	OG5_127856
PYYM_0523800	conserved Plasmodium protein, unknown function	null	24.8941	null	null	null	OG5_167064
PYYM_0937900	replication factor C subunit 5, putative	RFC5	24.8857	null	null	null	OG5_127765
PYYM_1452300	asparagine/aspartate rich protein, putative	null	24.8817	null	ubiquitin-protein transferase activity, zinc ion binding	null	OG5_153115
PYYM_1422100	conserved Plasmodium protein, unknown function	null	24.8646	null	null	null	OG5_157843
PYYM_1145600	conserved Plasmodium protein, unknown function	null	24.8347	null	null	null	OG5_165892
PYYM_0112300	conserved Plasmodium protein, unknown function	null	24.7974	null	null	null	OG5_162065
PYYM_1355900	RNA lariat debranching enzyme, putative	DBR1	24.6559	mRNA processing	hydrolase activity, hydrolase activity, acting on ester bonds	null	OG5_128259
PYYM_0616600	conserved Plasmodium protein, unknown function	null	24.64	null	null	null	OG5_146589
PYYM_0838900	U2 small nuclear ribonucleoprotein B'', putative	null	24.5579	mRNA splicing, via spliceosome	nucleic acid binding, snRNA binding	null	OG5_127059
PYYM_1300800	fam-a protein	null	24.4916	null	null	null	OG5_pyoe|PY07124
PYYM_1333600	eukaryotic initiation factor 4a, putative	eIF4A	24.4886	null	ATP binding, nucleic acid binding	null	OG5_126984
PYYM_1239400	transcription initiation factor TFIID subunit 10, putative	TAF10	24.472	DNA-templated transcription, initiation	null	nucleus	OG5_156808
PYYM_1006200	peptidyl-tRNA hydrolase 2, putative	PTH2	24.4612	null	aminoacyl-tRNA hydrolase activity	null	OG5_127155
PYYM_1131900	conserved Plasmodium protein, unknown function	null	24.3781	null	null	null	OG5_172001
PYYM_1028500	conserved Plasmodium protein, unknown function	null	24.3595	null	null	null	OG5_128466
PYYM_1413300	alternative splicing regulator, putative	null	24.2889	null	protein binding	null	OG5_129558
PYYM_1323400	golgi apparatus membrane protein TVP23, putative	TVP23	24.2595	null	null	integral component of membrane	OG5_127609
PYYM_1214600	conserved Plasmodium protein, unknown function	null	24.2398	null	null	null	OG5_167330
PYYM_0604500	conserved Plasmodium protein, unknown function	null	24.2265	null	null	null	OG5_165427
PYYM_0717400	cdc2-related protein kinase 3	CRK3	24.2208	protein phosphorylation	ATP binding, protein kinase activity, transferase activity, transferring phosphorus-containing groups	null	OG5_135486
PYYM_0523400	pre-mRNA-splicing helicase BRR2, putative	BRR2	24.2114	null	ATP binding, nucleic acid binding	null	OG5_126701
PYYM_0106700	RING zinc finger protein, putative	null	24.1502	null	protein binding, zinc ion binding	null	OG5_140481
PYYM_1143300	mitochondrial ribosomal protein S17 precursor, putative	null	24.1463	translation	structural constituent of ribosome	intracellular, ribosome	OG5_149624
PYYM_0624400	conserved Plasmodium protein, unknown function	null	24.0769	null	null	null	OG5_161720
PYYM_1337200	conserved Plasmodium protein, unknown function	null	24.0451	null	null	null	OG5_143205
PYYM_0944800	casein kinase II beta chain, putative	null	24.0235	null	protein kinase regulator activity	protein kinase CK2 complex	OG5_126846
PYYM_1216200	cysteine--tRNA ligase, putative	CysRS	23.9966	cysteinyl-tRNA aminoacylation, tRNA aminoacylation for protein translation	ATP binding, aminoacyl-tRNA ligase activity, cysteine-tRNA ligase activity, nucleotide binding	null	OG5_126755
PYYM_1147900	conserved Plasmodium protein, unknown function	null	23.949	null	null	null	OG5_167317
PYYM_1366500	inner membrane complex protein 1f, putative	IMC1f	23.9022	null	null	null	OG5_139161
PYYM_0617600	exported serine/threonine protein kinase	EST	23.7037	protein phosphorylation	ATP binding, protein kinase activity, transferase activity, transferring phosphorus-containing groups	null	OG5_150068
PYYM_1017800	proliferation-associated protein 2g4, putative	null	23.6278	null	null	null	OG5_128136
PYYM_1015500	NADP-specific glutamate dehydrogenase, putative	GDH2	23.6193	cellular amino acid metabolic process, oxidation-reduction process	oxidoreductase activity, oxidoreductase activity, acting on the CH-NH2 group of donors, NAD or NADP as acceptor	null	OG5_126857
PYYM_1238900	DEAD/DEAH box ATP-dependent RNA helicase, putative	null	23.6038	null	ATP binding, nucleic acid binding, protein binding	null	OG5_130919
PYYM_1305700	conserved Plasmodium protein, unknown function	null	23.578	tRNA thio-modification, tRNA wobble uridine modification	tRNA binding	null	OG5_167363
PYYM_0408700	DNA polymerase epsilon subunit b, putative	null	23.5551	DNA replication	DNA binding, DNA-directed DNA polymerase activity	null	OG5_127874
PYYM_1312900	conserved Plasmodium protein, unknown function	null	23.5237	null	null	null	OG5_153620
PYYM_0811200	proteasome subunit alpha type-3, putative	null	23.5075	proteolysis involved in cellular protein catabolic process, ubiquitin-dependent protein catabolic process	endopeptidase activity, threonine-type endopeptidase activity	proteasome core complex, proteasome core complex, alpha-subunit complex	OG5_127755
PYYM_1304100	ubiquinol-cytochrome c reductase iron-sulfur subunit, putative	null	23.4903	oxidation-reduction process	2 iron, 2 sulfur cluster binding, oxidoreductase activity, ubiquinol-cytochrome-c reductase activity	membrane	OG5_127574
PYYM_0316220	ribonuclease P	null	23.4887	null	null	null	ORTH_28007.tmp
PYYM_1451300	CG2-related protein, putative	null	23.4823	null	null	null	OG5_165563
PYYM_1437100	conserved Plasmodium protein, unknown function	null	23.4183	null	null	null	OG5_167474
PYYM_0511400	biotin--acetyl-CoA-carboxylase, putative	null	23.3722	cellular protein modification process	biotin-[acetyl-CoA-carboxylase] ligase activity	null	OG5_126858
PYYM_1302300	conserved Plasmodium protein, unknown function	null	23.3718	null	null	null	OG5_129330
PYYM_0941000	prefoldin, putative	null	23.3403	protein folding	unfolded protein binding	prefoldin complex	OG5_129956
PYYM_1451000	dihydrolipoyl dehydrogenase, mitochondrial, putative	LPD1	23.3041	cell redox homeostasis, oxidation-reduction process	dihydrolipoyl dehydrogenase activity, flavin adenine dinucleotide binding, oxidoreductase activity	null	OG5_126968
PYYM_0316300	40S ribosomal protein S30, putative	null	23.2426	translation	structural constituent of ribosome	intracellular, ribosome	OG5_127269
PYYM_1324000	conserved Plasmodium protein, unknown function	null	23.2113	null	null	null	OG5_136225
PYYM_1418300	conserved Plasmodium protein, unknown function	null	23.1819	null	null	null	OG5_184661
PYYM_1238100	conserved Plasmodium protein, unknown function	null	23.1763	null	null	null	OG5_147481
PYYM_1343500	conserved Plasmodium protein, unknown function	null	23.1128	null	null	null	OG5_160667
PYYM_0312700	RING zinc finger protein, putative	null	23.0342	null	protein binding, zinc ion binding	null	OG5_128926
PYYM_1144900	conserved Plasmodium protein, unknown function	null	23.0312	null	null	null	OG5_167314
PYYM_0409800	conserved Plasmodium protein, unknown function	null	22.9702	null	null	null	OG5_173792
PYYM_0912600	U2 spliceosomal RNA	null	22.9578	null	null	null	ORTH_28097.tmp
PYYM_0907500	coproporphyrinogen-III oxidase, putative	CPO	22.9277	oxidation-reduction process, porphyrin-containing compound biosynthetic process	coproporphyrinogen oxidase activity	null	OG5_128228
PYYM_1204400	40S ribosomal protein S20e, putative	null	22.9133	translation	structural constituent of ribosome	ribosome, small ribosomal subunit	OG5_126760
PYYM_0205300	conserved Plasmodium protein, unknown function	null	22.8847	null	null	null	OG5_160826
PYYM_1032400	nuclear transport factor 2, putative	NTF2	22.874	transport	null	intracellular	OG5_127878
PYYM_0403700	CDGSH iron-sulfur domain-containing protein, putative	null	22.8681	null	2 iron, 2 sulfur cluster binding	intracellular membrane-bounded organelle	OG5_153548
PYYM_0505200	conserved Plasmodium protein, unknown function	null	22.8485	null	null	null	OG5_162073
PYYM_1142700	conserved Plasmodium protein, unknown function	null	22.8347	null	null	null	OG5_162095
PYYM_1415000	ubiquitin-like protein nedd8 homologue, putative	null	22.7841	null	protein binding	null	OG5_140860
PYYM_1449700	serine/threonine protein kinase RIO1, putative	RIO1	22.7646	null	ATP binding, catalytic activity, protein serine/threonine kinase activity, transferase activity, transferring phosphorus-containing groups	null	OG5_127476
PYYM_0906400	conserved Plasmodium protein, unknown function	null	22.721	null	null	null	OG5_161581
PYYM_1224600	conserved Plasmodium protein, unknown function	null	22.6777	null	null	null	OG5_167344
PYYM_1034400	cytidine triphosphate synthetase, putative	null	22.6731	pyrimidine nucleotide biosynthetic process	CTP synthase activity	null	OG5_126851
PYYM_0523900	conserved Plasmodium protein, unknown function	null	22.5698	null	null	null	OG5_167065
PYYM_1125100	ribonuclease H2 subunit A, putative	null	22.5263	RNA metabolic process	RNA binding, RNA-DNA hybrid ribonuclease activity, nucleic acid binding	null	OG5_126908
PYYM_0310400	SRR1-like protein	null	22.5095	null	null	null	OG5_156591
PYYM_0713200	rhoptry neck protein 5	RON5	22.4632	null	null	null	OG5_153587
PYYM_0909500	conserved Plasmodium protein, unknown function	null	22.4553	null	null	null	OG5_165496
PYYM_1042200	choline kinase	CK	22.4428	glycerophospholipid biosynthetic process	kinase activity, transferase activity, transferring phosphorus-containing groups	null	OG5_127835
PYYM_0502600	26S proteasome regulatory subunit p55, putative	null	22.4369	null	protein binding	null	OG5_127889
PYYM_0922100	conserved Plasmodium protein, unknown function	null	22.3438	null	null	null	OG5_165527
PYYM_1313900	crossover junction endonuclease MUS81, putative	MUS81	22.3387	null	DNA binding, nuclease activity	null	OG5_144342
PYYM_0711100	conserved Plasmodium protein, unknown function	null	22.32	null	protein binding	null	OG5_161405
PYYM_1124700	superoxide dismutase [Fe], putative	SOD2	22.3183	oxidation-reduction process, superoxide metabolic process	metal ion binding, superoxide dismutase activity	null	OG5_158563
PYYM_0306300	conserved Plasmodium protein, unknown function	null	22.2486	null	null	null	OG5_161722
PYYM_0315500	replication factor C subunit 2, putative	null	22.2211	DNA replication	DNA binding	null	OG5_128040
PYYM_1107000	actin-like protein, putative	ALP2b	22.2193	Arp2/3 complex-mediated actin nucleation, actin filament organization	ATP binding	Arp2/3 protein complex	OG5_167263
PYYM_1435900	glycerol-3-phosphate dehydrogenase, putative	null	22.2119	carbohydrate metabolic process, glycerol-3-phosphate catabolic process, glycerol-3-phosphate metabolic process, oxidation-reduction process	NAD binding, glycerol-3-phosphate dehydrogenase [NAD+] activity, oxidoreductase activity, acting on the CH-OH group of donors, NAD or NADP as acceptor, protein homodimerization activity	cytoplasm, glycerol-3-phosphate dehydrogenase complex	OG5_126704
PYYM_1018600	DNA mismatch repair protein MSH2, putative	null	22.1845	mismatch repair	ATP binding, mismatched DNA binding	MutSalpha complex, MutSbeta complex	OG5_127538
PYYM_0308500	syntaxin, putative	null	22.1839	vesicle-mediated transport	protein binding	membrane	OG5_126868
PYYM_0411900	phosphatidylinositol 3- and 4-kinase, putative	null	22.1653	null	phosphotransferase activity, alcohol group as acceptor	null	OG5_133443
PYYM_0918300	RNA-binding protein s1, putative	null	22.1574	null	nucleic acid binding	null	OG5_129722
PYYM_0315700	conserved Plasmodium protein, unknown function	null	22.1544	null	null	null	OG5_167021
PYYM_0216100	conserved Plasmodium protein, unknown function	null	22.1237	allantoin catabolic process	allantoicase activity	null	OG5_163128
PYYM_0604100	threonylcarbamoyl-AMP synthase, putative	SUA5	22.1203	null	double-stranded RNA binding	null	OG5_126848
PYYM_0717200	conserved Plasmodium protein, unknown function	null	22.0709	null	null	null	OG5_160776
PYYM_1126800	poly(A) polymerase PAP, putative	null	21.9661	RNA 3'-end processing, RNA polyadenylation	RNA binding, nucleotidyltransferase activity, polynucleotide adenylyltransferase activity	nucleus	OG5_127104
PYYM_1013900	RNA methyltransferase, putative	null	21.9487	null	null	null	OG5_128701
PYYM_0610400	conserved Plasmodium protein, unknown function	null	21.9216	null	null	null	OG5_167075
PYYM_1006900	AAA family ATPase, putative	null	21.9127	null	ATP binding	null	OG5_127068
PYYM_1348100	conserved Plasmodium protein, unknown function	null	21.8805	null	null	null	OG5_157867
PYYM_1013500	SF-assemblin, putative	null	21.8788	null	structural constituent of cytoskeleton	null	OG5_141533
PYYM_1115100	purine nucleoside phosphorylase, putative	PNP	21.8607	nucleoside metabolic process	catalytic activity	null	OG5_130516
PYYM_0815800	GTP-binding protein, putative	null	21.8081	null	GTP binding, GTPase activity	null	OG5_127284
PYYM_0603000	peptidyl-prolyl cis-trans isomerase, putative	CYP26	21.7458	protein folding, protein peptidyl-prolyl isomerization	peptidyl-prolyl cis-trans isomerase activity	null	OG5_147417
PYYM_0213300	DNA mismatch repair protein PMS1, putative	PMS1	21.7307	mismatch repair	ATP binding, mismatched DNA binding	mismatch repair complex	OG5_128001
PYYM_0107000	para-hydroxybenzoate--polyprenyltransferase, putative	COQ2	21.6448	null	prenyltransferase activity	integral component of membrane	OG5_127332
PYYM_0622500	conserved Plasmodium protein, unknown function	null	21.5924	null	null	null	OG5_145101
PYYM_1120600	cell division cycle protein 48 homologue, putative	null	21.5903	null	ATP binding, hydrolase activity	null	OG5_126926
PYYM_0215500	conserved Plasmodium protein, unknown function	null	21.5898	null	null	null	OG5_182080
PYYM_1029500	RNA-binding protein, putative	null	21.5836	null	RNA binding	null	OG5_130250
PYYM_0815900	conserved Plasmodium protein, unknown function	null	21.5442	null	null	null	OG5_167137
PYYM_0903900	ribosome assembly protein 4, putative	RSA4	21.5258	null	protein binding	null	OG5_127223
PYYM_1442000	conserved Plasmodium protein, unknown function	null	21.4852	null	null	null	OG5_167485
PYYM_0609700	porphobilinogen deaminase, putative	PBGD	21.4676	tetrapyrrole biosynthetic process	hydroxymethylbilane synthase activity	null	OG5_127395
PYYM_0505000	S-adenosyl-L-methionine-dependent methyltransferase, putative	null	21.4524	null	methyltransferase activity	null	OG5_159181
PYYM_1443900	splicing factor 3B subunit 6, putative	SF3B6	21.4469	null	nucleic acid binding	null	OG5_128783
PYYM_1142800	exosome complex component RRP45, putative	RRP45	21.4463	null	null	null	OG5_126882
PYYM_1003400	conserved Plasmodium protein, unknown function	null	21.4339	intracellular transport	null	null	OG5_141329
PYYM_0944500	phenylalanine--tRNA ligase beta subunit, putative	null	21.3737	phenylalanyl-tRNA aminoacylation	ATP binding, RNA binding, magnesium ion binding, nucleotide binding, phenylalanine-tRNA ligase activity	cytoplasm	OG5_127490
PYYM_0832000	conserved Plasmodium protein, unknown function	null	21.3188	null	null	null	OG5_165472
PYYM_1246000	nucleolar preribosomal GTPase, putative	null	21.2825	null	null	null	OG5_150553
PYYM_1213800	conserved Plasmodium protein, unknown function	null	21.2721	null	null	null	OG5_167327
PYYM_1030500	60S ribosomal protein L10, putative	null	21.2602	translation	structural constituent of ribosome	intracellular, ribosome	OG5_126951
PYYM_1216300	methionine aminopeptidase 1b, putative	METAP1b	21.2469	proteolysis	aminopeptidase activity, metalloexopeptidase activity	null	OG5_126721
PYYM_1338500	conserved Plasmodium protein, unknown function	null	21.2439	null	null	null	OG5_167405
PYYM_0104700	50S ribosomal protein L24, putative	null	21.2394	translation	structural constituent of ribosome	intracellular, ribosome	OG5_127372
PYYM_1108700	rhomboid protease ROM4, putative	ROM4	21.2102	proteolysis	serine-type endopeptidase activity	integral component of membrane	OG5_135731
PYYM_1244500	methionine aminopeptidase 1a, putative	METAP1a	21.2101	proteolysis	aminopeptidase activity, metalloexopeptidase activity	null	OG5_126721
PYYM_1330600	potassium channel, putative	null	21.1967	potassium ion transport	calcium-activated potassium channel activity	membrane	OG5_146654
PYYM_1453300	CPW-WPC family protein, putative	null	21.185	null	null	null	OG5_156799
PYYM_1449800	conserved Plasmodium protein, unknown function	null	21.1504	null	null	null	OG5_166858
PYYM_0709300	clp1-related protein, putative	null	21.1232	null	null	null	OG5_127602
PYYM_0305700	serine repeat antigen 4	SERA4	21.1166	proteolysis	cysteine-type peptidase activity	null	OG5_132467
PYYM_0836900	mRNA processing protein, putative	null	21.1096	null	nucleic acid binding	null	OG5_128452
PYYM_0923000	RNA-binding protein, putative	null	21.0261	null	nucleic acid binding	null	OG5_127418
PYYM_1009700	ribosome biogenesis GTPase A, putative	RbgA	21.0091	null	GTP binding	null	OG5_139967
PYYM_1002700	conserved Plasmodium protein, unknown function	null	20.9356	null	null	null	OG5_167211
PYYM_1111400	asparagine--tRNA ligase, putative	null	20.9108	asparaginyl-tRNA aminoacylation, tRNA aminoacylation for protein translation	ATP binding, aminoacyl-tRNA ligase activity, asparagine-tRNA ligase activity, nucleic acid binding, nucleotide binding	cytoplasm	OG5_126756
PYYM_1007200	conserved Plasmodium protein, unknown function	null	20.8882	null	null	null	OG5_153811
PYYM_0838300	transcription factor with AP2 domain(s), putative	ApiAP2	20.8852	regulation of transcription, DNA-templated	sequence-specific DNA binding transcription factor activity	null	OG5_150518
PYYM_0622400	conserved Plasmodium protein, unknown function	null	20.7908	null	null	null	OG5_141750
PYYM_0622800	dynactin subunit 5, putative	null	20.7775	null	null	null	OG5_129806
PYYM_1411600	H/ACA ribonucleoprotein complex subunit 1, putative	GAR1	20.7654	pseudouridine synthesis, ribosome biogenesis	null	box H/ACA snoRNP complex	OG5_128232
PYYM_1409700	DNA-directed RNA polymerase alpha chain, putative	null	20.7217	transcription, DNA-templated	DNA-directed RNA polymerase activity, protein dimerization activity	null	OG5_130460
PYYM_0932800	oligosaccharyl transferase STT3 subunit, putative	null	20.7017	protein glycosylation	oligosaccharyl transferase activity	membrane	OG5_126840
PYYM_1454100	mRNA methyltransferase, putative	null	20.6815	methylation, nucleobase-containing compound metabolic process	methyltransferase activity, nucleic acid binding	null	OG5_130096
PYYM_0907700	conserved Plasmodium protein, unknown function	null	20.6709	null	null	null	OG5_167173
PYYM_0613000	pantothenate kinase, putative	null	20.6364	coenzyme A biosynthetic process	ATP binding, pantothenate kinase activity	null	OG5_165432
PYYM_0517900	myb2 transcription factor, putative	Myb2	20.6207	null	DNA binding, chromatin binding	null	OG5_128000
PYYM_1110600	single-stranded DNA-binding protein, putative	SSB	20.5869	DNA replication	single-stranded DNA binding	null	OG5_127389
PYYM_1446600	histone acetyltransferase, putative	null	20.5703	null	catalytic activity, iron-sulfur cluster binding	null	OG5_127324
PYYM_0316500	ribosome associated membrane protein RAMP4, putative	null	20.5434	null	null	endoplasmic reticulum	OG5_130196
PYYM_1002900	alpha/beta hydrolase, putative	null	20.4983	null	null	null	OG5_127017
PYYM_1442600	conserved Plasmodium protein, unknown function	null	20.4936	null	null	null	OG5_167486
PYYM_1312300	conserved Plasmodium protein, unknown function	null	20.4865	null	null	null	OG5_138617
PYYM_0111500	leucine-rich repeat protein	LRR6	20.4781	null	protein binding	null	OG5_126585
PYYM_0406800	conserved Plasmodium protein, unknown function	null	20.4688	null	ubiquinol-cytochrome-c reductase activity	null	OG5_145107
PYYM_1418400	conserved Plasmodium protein, unknown function	null	20.4344	null	null	null	OG5_133162
PYYM_0721200	conserved Plasmodium protein, unknown function	null	20.4244	null	null	null	OG5_167122
PYYM_0703800	translation initiation factor IF-2, putative	IF2c	20.3112	null	GTP binding, GTPase activity	null	OG5_127126
PYYM_0308300	conserved Plasmodium protein, unknown function	null	20.2756	null	null	null	OG5_161403
PYYM_1107400	conserved Plasmodium protein, unknown function	null	20.247	null	null	null	OG5_142490
PYYM_0839300	conserved Plasmodium protein, unknown function	null	20.2195	null	null	null	OG5_205381
PYYM_0615800	conserved Plasmodium protein, unknown function	null	20.1968	null	null	null	OG5_153544
PYYM_0932100	conserved Plasmodium protein, unknown function	null	20.1914	null	null	null	OG5_156824
PYYM_0405400	60S ribosomal protein L44, putative	RPL44	20.1794	translation	structural constituent of ribosome	intracellular, ribosome	OG5_126988
PYYM_0624200	kinesin-19, putative	null	20.1382	microtubule-based movement	ATP binding, microtubule binding, microtubule motor activity	kinesin complex	OG5_167095
PYYM_1232500	conserved Plasmodium protein, unknown function	null	20.106	null	null	null	OG5_143198
PYYM_1119600	conserved Plasmodium protein, unknown function	null	20.0476	null	null	null	OG5_131281
PYYM_0206400	selenocysteine-specific elongation factor selB homologue, putative	null	20.0362	null	GTP binding, GTPase activity	null	OG5_130322
PYYM_1036700	conserved Plasmodium protein, unknown function	null	19.9744	null	null	null	OG5_162088
PYYM_0101900	ATP-dependant RNA helicase, putative	null	19.9153	null	ATP binding, hydrolase activity, acting on acid anhydrides, hydrolase activity, acting on acid anhydrides, in phosphorus-containing anhydrides, nucleic acid binding	null	OG5_127259
PYYM_0816400	alkaline phosphatase, putative	null	19.8674	null	null	null	OG5_131537
PYYM_1314100	conserved Plasmodium protein, unknown function	null	19.8208	null	null	null	OG5_145098
PYYM_0412900	26S proteasome regulatory subunit RPN12, putative	RPN12	19.8088	proteolysis	null	proteasome regulatory particle	OG5_128073
PYYM_1036300	conserved Plasmodium protein, unknown function	null	19.7164	null	null	null	OG5_205398
PYYM_0706600	conserved Plasmodium protein, unknown function	null	19.7139	null	null	null	OG5_167103
PYYM_0939800	conserved Plasmodium protein, unknown function	null	19.6482	null	null	null	OG5_167206
PYYM_1350300	conserved Plasmodium protein, unknown function	null	19.6308	null	null	null	OG5_154442
PYYM_0827900	patatin-like phospholipase, putative	null	19.6184	lipid metabolic process, metabolic process	null	null	OG5_129101
PYYM_0212700	conserved Plasmodium protein, unknown function	null	19.5478	null	protein binding, zinc ion binding	null	OG5_153624
PYYM_1454400	conserved Plasmodium protein, unknown function	null	19.5285	null	null	null	OG5_166520
PYYM_0406300	conserved Plasmodium protein, unknown function	null	19.4906	null	null	null	OG5_156811
PYYM_0408500	conserved Plasmodium protein, unknown function	null	19.4548	null	protein binding	null	OG5_154343
PYYM_1031200	conserved Plasmodium protein, unknown function	null	19.4312	null	null	null	OG5_205396
PYYM_0619500	conserved Plasmodium protein, unknown function	null	19.4183	null	null	null	OG5_158070
PYYM_1460200	rab specific GDP dissociation inhibitor, putative	rabGDI	19.4077	protein transport	Rab GDP-dissociation inhibitor activity	null	OG5_127353
PYYM_1107500	conserved Plasmodium protein, unknown function	null	19.2969	null	null	null	OG5_161515
PYYM_0508600	conserved Plasmodium protein, unknown function	null	19.2879	null	protein binding	null	OG5_167043
PYYM_1415100	conserved Plasmodium protein, unknown function	null	19.281	null	null	null	OG5_161689
PYYM_1247100	conserved Plasmodium protein, unknown function	null	19.2798	null	null	null	OG5_178836
PYYM_0617800	mitochondrial ribosomal protein S8 precursor, putative	null	19.2124	translation	structural constituent of ribosome	ribosome	OG5_130342
PYYM_0205400	replication factor c protein, putative	null	19.2033	null	ATP binding	null	OG5_128937
PYYM_1462300	kinesin-13, putative	null	19.1984	microtubule-based movement	ATP binding, microtubule binding, microtubule motor activity	kinesin complex	OG5_127200
PYYM_0512600	protoporphyrinogen oxidase, putative	PPO	19.179	null	null	null	OG5_158981
PYYM_1422300	SNARE protein, putative	null	19.1724	null	protein binding	null	OG5_131837
PYYM_0211800	StAR-related lipid transfer protein, putative	null	19.1524	null	null	null	OG5_165382
PYYM_1038400	RNA-binding protein, putative	null	19.1153	null	nucleic acid binding	null	OG5_128178
PYYM_0837500	mitochondrial-processing peptidase subunit beta, putative	MAS1	19.102	proteolysis	catalytic activity, metal ion binding, metalloendopeptidase activity	null	OG5_127023
PYYM_0911600	conserved Plasmodium protein, unknown function	null	19.0876	null	null	null	OG5_156844
PYYM_1218500	conserved Plasmodium protein, unknown function	null	19.0752	null	GTP binding, GTPase activity	null	OG5_160584
PYYM_0410500	YTH domain-containing protein, putative	null	19.0628	null	null	null	OG5_130745
PYYM_0833000	RNA-binding protein, putative	null	19.0543	null	nucleic acid binding	null	OG5_154765
PYYM_1361100	protein transport protein SEC61 subunit alpha, putative	SEC61	19.0489	protein transport	null	membrane	OG5_127102
PYYM_0824000	chaperone protein, putative	null	18.9316	protein folding, protein oligomerization	chaperone binding	null	OG5_128402
PYYM_1455800	conserved Plasmodium protein, unknown function	null	18.906	null	null	null	OG5_165221
PYYM_1338400	conserved Plasmodium protein, unknown function	null	18.9006	null	null	null	OG5_167404
PYYM_0410400	SECIS-binding protein 2, putative	SBP2	18.8968	null	null	null	OG5_158813
PYYM_1134400	NLI interacting factor-like phosphatase, putative	NIF3	18.861	null	protein binding	null	OG5_134228
PYYM_1461700	conserved Plasmodium protein, unknown function	null	18.8535	null	null	null	OG5_167500
PYYM_1312200	conserved Plasmodium protein, unknown function	null	18.8339	null	null	null	OG5_158131
PYYM_1408000	conserved Plasmodium protein, unknown function	null	18.8213	null	null	null	OG5_167444
PYYM_1039700	rRNA biogenesis protein RRP5, putative	RRP5	18.7847	RNA processing	null	intracellular	OG5_126915
PYYM_1434500	conserved Plasmodium protein, unknown function	null	18.7822	null	null	null	OG5_173913
PYYM_1121100	splicing factor 3A subunit 2, putative	SF3A2	18.7705	null	nucleic acid binding, protein binding, zinc ion binding	nucleus	OG5_128022
PYYM_1356600	60S ribosomal protein L18-2, putative	null	18.7478	translation	structural constituent of ribosome	intracellular, ribosome	OG5_127236
PYYM_0416800	conserved Plasmodium protein, unknown function	null	18.7424	null	null	null	OG5_167031
PYYM_1033300	conserved Plasmodium protein, unknown function	null	18.691	null	null	null	OG5_137531
PYYM_1345600	conserved Plasmodium protein, unknown function	null	18.6761	null	null	null	OG5_146579
PYYM_0707900	conserved Plasmodium protein, unknown function	null	18.6065	null	null	null	OG5_160678
PYYM_0831200	conserved Plasmodium protein, unknown function	null	18.6034	null	null	null	OG5_165476
PYYM_1319400	conserved Plasmodium protein, unknown function	null	18.5827	null	null	null	OG5_167377
PYYM_1346500	conserved Plasmodium protein, unknown function	null	18.4603	null	null	null	OG5_167414
PYYM_1013400	H/ACA ribonucleoprotein complex subunit 3, putative	NOP10	18.4254	pseudouridine synthesis, ribosome biogenesis	snoRNA binding	box H/ACA RNP complex	OG5_127952
PYYM_1312100	inner membrane complex protein, putative	null	18.3688	null	null	null	OG5_162100
PYYM_1212600	conserved Plasmodium protein, unknown function	null	18.3668	null	null	null	OG5_157062
PYYM_1110800	SNAP protein, putative	null	18.2755	intracellular protein transport	null	null	OG5_127387
PYYM_1333200	conserved Plasmodium protein, unknown function	null	18.2137	null	null	null	OG5_130698
PYYM_0302400	nucleolar preribosomal assembly protein, putative	null	18.2071	null	null	null	OG5_128004
PYYM_0110000	conserved Plasmodium protein, unknown function	null	18.1993	null	null	null	OG5_184618
PYYM_0313900	vacuolar protein sorting-associated protein 45, putative	VPS45	18.197	vesicle docking involved in exocytosis, vesicle-mediated transport	null	null	OG5_127632
PYYM_1232300	conserved Plasmodium protein, unknown function	null	18.1877	null	null	null	OG5_158872
PYYM_0721900	60S ribosomal protein L7ae/L30e, putative	null	18.1734	null	null	null	OG5_128156
PYYM_1309300	conserved Plasmodium protein, unknown function	null	18.1481	null	null	null	OG5_173886
PYYM_0215200	actin-like protein, putative	ALP3	18.1404	null	null	null	OG5_165414
PYYM_1125400	conserved Plasmodium protein, unknown function	null	18.1116	RNA processing	RNA binding	null	OG5_156882
PYYM_1301800	conserved Plasmodium protein, unknown function	null	18.1047	null	null	null	OG5_167361
PYYM_0702600	conserved Plasmodium protein, unknown function	null	18.0409	null	null	null	OG5_140536
PYYM_1138400	ADP-ribosylation factor, putative	null	18.0326	null	GTP binding	null	OG5_145093
PYYM_1363400	TBC domain protein, putative	null	18.0288	regulation of Rab GTPase activity	Rab GTPase activator activity	null	OG5_127685
PYYM_0518600	thioredoxin-like associated protein 2, putative	TLAP2	18.0267	null	null	null	OG5_154294
PYYM_0831500	serine/threonine protein phosphatase 4, putative	PPP4	18.0198	null	hydrolase activity	null	OG5_127639
PYYM_0608300	conserved Plasmodium protein, unknown function	null	18.0169	null	null	null	OG5_156987
PYYM_1464600	conserved Plasmodium protein, unknown function	null	17.9932	tetrapyrrole biosynthetic process	uroporphyrinogen-III synthase activity	null	OG5_167503
PYYM_1013300	conserved Plasmodium protein, unknown function	null	17.9823	null	null	null	OG5_167233
PYYM_0808300	conserved Plasmodium protein, unknown function	null	17.9688	null	null	null	OG5_140870
PYYM_0511000	cell division cycle protein 20 homolog, putative	CDC20	17.8905	null	protein binding	null	OG5_126765
PYYM_0307800	Sec61-gamma subunit of protein translocation complex, putative	null	17.8614	intracellular protein transport, protein targeting, protein transport	P-P-bond-hydrolysis-driven protein transmembrane transporter activity	membrane	OG5_127987
PYYM_1122600	inner membrane complex protein 1j, putative	ALV7	17.8556	null	null	null	OG5_147639
PYYM_0941100	DNA repair protein RAD51, putative	RAD51	17.7332	DNA metabolic process, DNA repair	ATP binding, DNA binding, DNA-dependent ATPase activity, damaged DNA binding, nucleotide binding	null	OG5_126834
PYYM_1242300	acyl-CoA synthetase, putative	null	17.7176	metabolic process	catalytic activity	null	OG5_126601
PYYM_1416600	lipoate-protein ligase 1, putative	LipL1	17.6761	cellular protein modification process	null	null	OG5_127533
PYYM_0405200	EH (Eps15 homology) protein, putative	null	17.6701	null	GTP binding, GTPase activity, calcium ion binding, protein binding	null	OG5_127350
PYYM_0203400	fam-a protein	null	17.6578	null	null	null	OG5_135223
PYYM_0305300	merozoite surface protein 4/5	MSP4/5	17.6557	null	null	null	OG5_167007
PYYM_1243300	conserved Plasmodium protein, unknown function	null	17.6329	null	null	null	OG5_167355
PYYM_1448000	conserved Plasmodium protein, unknown function	null	17.6183	null	null	null	OG5_167490
PYYM_1350200	conserved Plasmodium protein, unknown function	null	17.5972	null	null	null	OG5_166149
PYYM_0701000	Plasmodium exported protein (PHIST), unknown function	null	17.5751	null	null	null	OG5_167097
PYYM_1301700	conserved protein, unknown function	null	17.5499	null	helicase activity	null	OG5_167360
PYYM_1034800	CUGBP Elav-like family member 2, putative	CELF2	17.5359	null	RNA binding, nucleic acid binding, protein binding	null	OG5_163858
PYYM_1017300	conserved Plasmodium protein, unknown function	null	17.5256	null	null	null	OG5_167235
PYYM_0704200	SNARE protein, putative	null	17.4944	vesicle-mediated transport	null	integral component of membrane	OG5_167101
PYYM_0915000	conserved Plasmodium protein, unknown function	null	17.491	null	null	null	OG5_154764
PYYM_1462200	conserved Plasmodium protein, unknown function	null	17.4781	null	null	null	OG5_163222
PYYM_1450900	60 kDa chaperonin, putative	CPN60	17.4156	cellular protein metabolic process, protein refolding	ATP binding	cytoplasm	OG5_135175
PYYM_1139000	conserved Plasmodium protein, unknown function	null	17.3371	null	null	null	OG5_158126
PYYM_0316750	Plasmodium exported protein, unknown function	null	17.3183	null	null	null	OG5_167022
PYYM_1355400	exosome complex component RRP42, putative	RRP42	17.3058	null	null	null	OG5_129701
PYYM_0916600	aquaglyceroporin, putative	AQP	17.2681	transport	transporter activity	membrane	OG5_126615
PYYM_1410900	tyrosine recombinase, putative	INT	17.2545	DNA integration, DNA recombination	DNA binding	null	OG5_150490
PYYM_0524100	BSD-domain protein, putative	null	17.2215	null	null	null	OG5_146425
PYYM_0108600	conserved Plasmodium protein, unknown function	null	17.2191	null	null	null	OG5_153848
PYYM_0310100	conserved Plasmodium protein, unknown function	null	17.2059	null	null	null	OG5_153628
PYYM_1246400	apicoplast TIC22 protein, putative	TIC22	17.1891	null	null	null	OG5_150309
PYYM_0216600	conserved Plasmodium protein, unknown function	null	17.1315	null	null	null	OG5_150577
PYYM_0707500	histone acetyltransferase GCN5, putative	GCN5	17.0961	null	N-acetyltransferase activity, protein binding	null	OG5_127781
PYYM_0905400	ubiquitin activating enzyme (E1) subunit Aos1, putative	null	17.0787	null	catalytic activity, small protein activating enzyme activity	null	OG5_128859
PYYM_0412100	conserved Plasmodium protein, unknown function	null	17.06	null	null	null	OG5_147483
PYYM_1239600	conserved Plasmodium protein, unknown function	null	17.0485	null	null	null	OG5_160619
PYYM_1427200	conserved Plasmodium protein, unknown function	null	17.0444	null	null	null	OG5_173911
PYYM_1144200	conserved Plasmodium protein, unknown function	null	17.0153	null	null	null	OG5_167313
PYYM_0820100	thioredoxin 3, putative	TRX3	17.0149	cell redox homeostasis, glycerol ether metabolic process	protein disulfide oxidoreductase activity	null	OG5_141346
PYYM_0839100	vacuolar protein sorting-associated protein 33, putative	VPS33	17.0114	vesicle docking involved in exocytosis, vesicle-mediated transport	null	null	OG5_127780
PYYM_1351900	conserved Plasmodium protein, unknown function	null	16.973	null	null	null	OG5_160796
PYYM_0307400	conserved protein, unknown function	null	16.9334	null	null	null	OG5_128461
PYYM_1023400	mitochondrial import inner membrane translocase subunit TIM8, putative	TIM8	16.8965	null	null	null	OG5_144253
PYYM_0927200	conserved Plasmodium protein, unknown function	null	16.8796	null	null	null	OG5_157155
PYYM_1407100	conserved Plasmodium protein, unknown function	null	16.8623	null	protein binding	null	OG5_142935
PYYM_0407200	FAD-dependent glycerol-3-phosphate dehydrogenase, putative	null	16.8539	glycerol-3-phosphate metabolic process, oxidation-reduction process	glycerol-3-phosphate dehydrogenase activity, oxidoreductase activity	glycerol-3-phosphate dehydrogenase complex	OG5_127215
PYYM_0910200	adrenodoxin reductase, putative	null	16.7779	null	null	null	OG5_128406
PYYM_1000800	early transcribed membrane protein	ETRAMP	16.7358	null	null	null	OG5_205880
PYYM_0609300	U6 snRNA-associated Sm-like protein LSm7, putative	LSM7	16.7047	mRNA splicing, via spliceosome	RNA binding	small nucleolar ribonucleoprotein complex	OG5_128343
PYYM_1143100	ferrochelatase, putative	FC	16.6875	heme biosynthetic process	ferrochelatase activity	null	OG5_127510
PYYM_0315200	E2F-associated phosphoprotein, putative	null	16.6568	null	null	null	OG5_131785
PYYM_1411700	ribosomal RNA methyltransferase, putative	null	16.6437	RNA methylation, methylation	methyltransferase activity	null	OG5_126871
PYYM_1338800	splicing factor 1, putative	SF1	16.6214	mRNA processing	RNA binding, nucleic acid binding	nucleus	OG5_128375
PYYM_1035000	conserved Plasmodium protein, unknown function	null	16.6078	null	null	null	OG5_133545
PYYM_0824700	inosine-5'-monophosphate dehydrogenase, putative	null	16.5812	oxidation-reduction process, purine nucleotide biosynthetic process	IMP dehydrogenase activity, adenyl nucleotide binding, catalytic activity	null	OG5_126887
PYYM_1107300	DNA mismatch repair protein MSH6, putative	MSH6	16.5793	mismatch repair	ATP binding, mismatched DNA binding	null	OG5_126895
PYYM_1247700	XAP-5 DNA binding protein, putative	null	16.558	null	null	nucleus	OG5_129889
PYYM_1238200	adenosylhomocysteinase, putative	null	16.5487	one-carbon metabolic process	adenosylhomocysteinase activity	null	OG5_127233
PYYM_1338100	DnaJ protein, putative	null	16.5299	null	null	null	OG5_128469
PYYM_0405700	conserved Plasmodium membrane protein, unknown function	null	16.5188	null	null	null	OG5_165923
PYYM_0710500	conserved Plasmodium protein, unknown function	null	16.5086	null	null	null	OG5_167107
PYYM_1343000	GTPase-activating protein, putative	null	16.5036	regulation of Rab GTPase activity	Rab GTPase activator activity	null	OG5_127661
PYYM_1305000	stromal-processing peptidase, putative	null	16.4983	tetrapyrrole biosynthetic process	catalytic activity, metal ion binding, porphobilinogen synthase activity	null	OG5_127486
PYYM_1041000	conserved Plasmodium protein, unknown function	null	16.4389	mitotic chromosome condensation	binding	null	OG5_146350
PYYM_1145000	phosphatidylserine synthase, putative	null	16.4298	phosphatidylserine biosynthetic process	null	null	OG5_128533
PYYM_0107600	conserved Plasmodium protein, unknown function	null	16.4152	null	null	null	OG5_172487
PYYM_0514400	transcription elongation factor SPT4, putative	SPT4	16.4001	positive regulation of DNA-templated transcription, elongation, regulation of transcription, DNA-templated	zinc ion binding	nucleus	OG5_128605
PYYM_0819300	conserved Plasmodium protein, unknown function	null	16.3759	null	null	null	OG5_167143
PYYM_0505600	conserved Plasmodium protein, unknown function	null	16.3049	null	null	null	OG5_147469
PYYM_1014100	conserved Plasmodium protein, unknown function	null	16.269	intracellular protein transport	Ran GTPase binding, binding	null	OG5_161776
PYYM_1018900	selenoprotein, putative	Sel4	16.2246	null	null	null	OG5_167236
PYYM_0102000	MYND finger protein, putative	null	16.222	null	null	null	OG5_134284
PYYM_0308200	50S ribosomal protein L33, putative	null	16.2137	translation	structural constituent of ribosome	intracellular, ribosome	OG5_156492
PYYM_1017000	transcription factor with AP2 domain(s), putative	ApiAP2	16.2022	regulation of transcription, DNA-templated	sequence-specific DNA binding transcription factor activity	null	OG5_166215
PYYM_0821600	pre-mRNA-splicing factor ATP-dependent RNA helicase PRP43, putative	null	16.1938	null	ATP binding, helicase activity, nucleic acid binding	null	OG5_126599
PYYM_0209900	calcium-transporting ATPase, putative	SERCA	16.1901	cation transport	cation-transporting ATPase activity, metal ion binding, nucleotide binding	integral component of membrane	OG5_126674
PYYM_0703300	conserved Plasmodium protein, unknown function	null	16.1803	null	null	null	OG5_150175
PYYM_0503500	conserved Plasmodium protein, unknown function	null	16.1318	null	null	null	OG5_165470
PYYM_0417900	conserved Plasmodium protein, unknown function	null	16.1142	null	null	null	OG5_167032
PYYM_0413600	conserved Plasmodium protein, unknown function	null	16.1021	null	null	null	OG5_163138
PYYM_0310600	Leu/Phe-tRNA protein transferase, putative	null	16.0977	protein catabolic process	leucyltransferase activity	null	OG5_135185
PYYM_1012600	conserved Plasmodium protein, unknown function	null	16.0409	null	null	null	OG5_173854
PYYM_1219900	N-acetylglucosamine-1-phosphate transferase, putative	null	15.9286	null	phospho-N-acetylmuramoyl-pentapeptide-transferase activity	integral component of membrane	OG5_127672
PYYM_1335000	conserved Plasmodium protein, unknown function	null	15.9234	null	binding	null	OG5_160973
PYYM_0623800	conserved Plasmodium protein, unknown function	null	15.9089	null	null	null	OG5_165573
PYYM_1313800	transcription factor IIIb subunit, putative	null	15.8928	regulation of transcription, DNA-templated, transcription initiation from RNA polymerase III promoter	TBP-class protein binding, zinc ion binding	transcription factor TFIIIB complex	OG5_127701
PYYM_1022600	conserved Plasmodium protein, unknown function	null	15.8602	null	null	null	OG5_165490
PYYM_1356000	ras-related protein Rab-11B, putative	RAB11b	15.8307	GTP catabolic process, intracellular protein transport, nucleocytoplasmic transport, protein transport, signal transduction, small GTPase mediated signal transduction	GTP binding, GTPase activity	intracellular, membrane	OG5_140063
PYYM_1230800	transcription factor with AP2 domain(s), putative	ApiAP2	15.8256	regulation of transcription, DNA-templated	sequence-specific DNA binding transcription factor activity	null	OG5_172706
PYYM_0816700	conserved Plasmodium protein, unknown function	null	15.8001	null	null	null	OG5_173822
PYYM_0406500	AP endonuclease (DNA-[apurinic or apyrimidinic site] lyase), putative	null	15.7806	DNA repair	nuclease activity	null	OG5_126768
PYYM_1444000	conserved Plasmodium protein, unknown function	null	15.7804	null	null	null	OG5_160774
PYYM_0819000	type II NADH:ubiquinone oxidoreductase	NDH2	15.7732	oxidation-reduction process	flavin adenine dinucleotide binding, oxidoreductase activity	null	OG5_126960
[truncated: 3,319 more rows]

## Sheet: Zanghi_Pf_Spz
Gene ID	Gene Description	Gene Symbol	SpzL1	SpzL2	SpzL3	SpzL5	BP	MF	CC	Ortholog Group
PF3D7_0112700	28S ribosomal RNA	null	62236.9	24331.9	19224.3	21490.1	null	null	null	ORTH_1119.tmp
PF3D7_0304600	circumsporozoite (CS) protein	CSP	40412.3	34614.9	69352.3	139011	entry into host cell	heparan sulfate proteoglycan binding, host cell surface binding	anchored component of plasma membrane, cell surface, host cell cytoplasm, host cell nucleus	OG5_159725
PF3D7_1216600	cell traversal protein for ookinetes and sporozoites	CelTOS	15489.2	13598.4	28093.6	61113.6	cell gliding	null	microneme	OG5_171217
PF3D7_0902900	conserved Plasmodium protein, unknown function	null	11733.9	18427.8	10263.2	14617.5	null	null	apicoplast	OG5_205533
PF3D7_1335900	thrombospondin-related anonymous protein	TRAP	9986.59	6815.99	11117.1	28204.3	cellular component movement, entry into host	host cell surface receptor binding	cell surface, cytoplasm, membrane, microneme	OG5_144162
PF3D7_1449000	gamete egress and sporozoite traversal protein, putative	GEST	9973.7	10890.9	23208.7	58302.1	exit from host cell	null	cell surface, endoplasmic reticulum, microneme, osmiophilic body	OG5_167368
PF3D7_1026500	conserved Plasmodium protein, unknown function	null	9476.68	7239.19	33147	70767.3	null	null	null	OG5_205359
PF3D7_1137800	sporozoite surface protein essential for liver stage development, putative	SPELD	8236.27	3386.24	25593.7	55461.2	cell maturation	null	cell surface, plasma membrane, symbiont-containing vacuole membrane	OG5_167176
PF3D7_1342500	sporozoite protein essential for cell traversal	SPECT1	4495.9	3074.27	7481.22	16986.5	cell motility	null	cell surface, microneme	OG5_167429
PF3D7_0408700	perforin-like protein 1	PLP1	3956.86	2344.81	4320.38	10140	null	calcium ion binding, wide pore channel activity	cell surface, host cell membrane, microneme, symbiont-containing vacuole membrane	OG5_134280
PF3D7_0805200	gamete release protein, putative	GAMER	3863.69	7223.66	5256.12	11128.5	cell motility	null	cytoplasm, inner membrane complex	OG5_173878
PF3D7_1017500	myosin essential light chain ELC	ELC	3668.96	4137.74	7495.33	12406	null	protein binding	cell surface, inner membrane complex	OG5_167033
PF3D7_1133400	apical membrane antigen 1	AMA1	3477.92	2831.26	5591.38	14161	entry into host cell	host cell surface binding, protein binding	apical complex, integral component of membrane, microneme, plasma membrane	OG5_147452
PF3D7_1309100	60S ribosomal protein L24, putative	null	3204.16	3283.06	4829.34	7087	translation	structural constituent of ribosome	cytosolic large ribosomal subunit	OG5_127273
PF3D7_1243600	translation initiation factor SUI1, putative	null	3128.24	3871.28	6828.65	10047.1	translational initiation	translation initiation factor activity	null	OG5_127384
PF3D7_0421800	conserved Plasmodium protein, unknown function	null	3105.42	2987.22	4598.73	5120.95	null	null	null	OG5_167063
PF3D7_0616500	TRAP-like protein	TLP	3056.74	1603.7	2916.43	6032.42	cell motility, entry into host cell	null	integral component of membrane	OG5_159914
PF3D7_0202100	liver stage associated protein 2	LSAP2	2907.86	5192.9	4071.89	7533.74	null	null	host cell	OG5_pfal|PFB0105c
PF3D7_1336700	conserved Plasmodium protein, unknown function	null	2712.1	3006.68	2736.42	4221.47	null	null	null	OG5_167424
PF3D7_1207400	conserved Plasmodium protein, unknown function	null	2644.51	886.85	3145.52	8219.41	null	null	null	OG5_165085
PF3D7_1026600	conserved Plasmodium protein, unknown function	null	2622.34	1439.62	2233.82	3364.39	null	null	null	OG5_pfal|PF10_0262
PF3D7_1023800	conserved Plasmodium protein, unknown function	null	2614.73	1306.57	2455.2	5402.86	null	null	null	OG5_184625
PF3D7_1131700	conserved Plasmodium protein, unknown function	null	2567.61	3921	8234.73	10492.1	null	null	null	OG5_205502
PF3D7_1236600	p25-alpha family protein, putative	null	2336.16	2898.64	5384.57	8864.54	null	null	null	OG5_129676
PF3D7_0723300	conserved Plasmodium protein, unknown function	null	2290.7	1560.89	5492.49	9577.78	null	null	null	OG5_141752
PF3D7_1312500	conserved Plasmodium protein, unknown function	null	2190.37	3821.32	7945.3	10006.2	null	null	null	OG5_184660
PF3D7_0104000	thrombospondin-related sporozoite protein	TRSP	2164.8	1481.3	4897.38	14631.9	entry into host cell	null	cell surface	OG5_166471
PF3D7_0511400	conserved Plasmodium protein, unknown function	null	2134.31	1080.66	2726.76	5145.37	null	null	cell surface	OG5_167273
PF3D7_0617900	histone H3 variant	H3.3	2085.21	2421.78	4226.61	6307.4	chromosome organization	null	euchromatin	OG5_126569
PF3D7_0708400	heat shock protein 90	HSP90	1949	2062.34	2054.53	1970.88	null	ATPase activity, protein binding	null	OG5_126623
PF3D7_1244700	conserved Plasmodium protein, unknown function	null	1816.26	1101.03	2767.22	4772.47	null	null	null	OG5_133358
PF3D7_1105100	histone H2B	H2B	1796.55	1724.05	7513.64	6946.46	chromosome organization	DNA binding	nucleosome	OG5_126572
PF3D7_1365900	ubiquitin-60S ribosomal protein L40	null	1793.93	1870.27	3728.41	4883.13	cellular protein modification process, translation, ubiquitin-dependent protein catabolic process	protein tag, structural constituent of ribosome	cytosolic large ribosomal subunit	OG5_128257
PF3D7_1476100	early transcribed membrane protein 14.2	ETRAMP14.2	1792.93	2344.46	1160.04	1672.27	null	null	symbiont-containing vacuole membrane	OG5_205519
PF3D7_1354700	conserved Plasmodium protein, unknown function	null	1766.76	1326.81	1657.19	2900.41	null	null	null	OG5_167301
PF3D7_1238000	COPI associated protein, putative	null	1739.45	1847.47	4569.42	9241.13	null	null	null	OG5_134530
PF3D7_1446900	glutaminyl-peptide cyclotransferase, putative	null	1717.63	2801.49	2585.79	5854.74	null	null	apicoplast	OG5_132955
PF3D7_1116900	conserved Plasmodium protein, unknown function	null	1688.77	1966.74	3896.06	8148.88	null	null	null	OG5_150538
PF3D7_0817900	high mobility group protein B2	HMGB2	1659.03	1309.75	2767.62	5012.53	positive regulation of cytokine production involved in immune response, regulation of transcription from RNA polymerase III promoter, regulation of transcription, DNA-templated	DNA binding, DNA binding, bending	chromosome, cytosol	OG5_126740
PF3D7_1327300	conserved Plasmodium protein, unknown function	null	1614.84	850.682	921.202	2013.32	null	null	cell surface	OG5_160594
PF3D7_0818900	heat shock protein 70	HSP70	1573.69	2689.97	1642.22	1530.29	response to heat, response to unfolded protein	ATPase activity, heat shock protein binding, protein binding	cell surface, cytoplasm, nucleus	OG5_126588
PF3D7_0532000	28S ribosomal RNA	null	1503.65	616.905	3141.45	1972.55	null	null	null	ORTH_2601.tmp
PF3D7_1444800	fructose-bisphosphate aldolase	FBPA	1499.23	1810.8	2822.03	4053.53	actin polymerization or depolymerization, glycolytic process	actin binding, fructose-bisphosphate aldolase activity	cell surface, cytoplasm	OG5_127143
PF3D7_1322400	conserved Plasmodium protein, unknown function	null	1494.78	707.996	1185.62	2409.89	null	null	null	OG5_156921
PF3D7_0404000	conserved Plasmodium protein, unknown function	null	1459.91	968.959	1423.3	3121.97	null	null	null	OG5_167212
PF3D7_0617800	histone H2A	H2A	1454.76	1475.1	2615.29	3017.3	chromosome organization	DNA binding	nucleosome, nucleus	OG5_126570
PF3D7_0818600	BEM46-like protein, putative	PBLP	1439.39	1629.47	4050.26	8977.87	cell maturation, entry into host cell	null	cell surface, plasma membrane	OG5_128284
PF3D7_1420700	surface protein P113	P113	1434.24	890.812	2011.78	2702.46	null	protein binding	PTEX complex, cell surface, symbiont-containing vacuole membrane	OG5_167243
PF3D7_0304400	60S ribosomal protein L44	RPL44	1369.32	1168.74	789.5	1023.16	translation	structural constituent of ribosome	cytosolic large ribosomal subunit	OG5_126988
PF3D7_0212600	secreted protein with altered thrombospondin repeat domain	SPATR	1352.41	741.668	1746.15	3758.56	single organismal cell-cell adhesion	null	cell surface, microneme, rhoptry	OG5_158050
PF3D7_1201700	conserved Plasmodium membrane protein, unknown function	null	1344.82	715.376	883.177	2101.48	null	null	null	OG5_173807
PF3D7_0519200	V-type proton ATPase 16 kDa proteolipid subunit	null	1321.07	2123.41	4902.93	8704.32	hydrogen transport	proton-transporting ATPase activity, rotational mechanism	membrane	OG5_126803
PF3D7_1421150	C/D small nucleolar RNA	null	1290.96	370.983	350.774	2242.97	null	null	null	ORTH_1779.tmp
PF3D7_1310700	RNA-binding protein, putative	null	1279.73	585.538	1212.95	2448.84	null	protein binding	null	OG5_153573
PF3D7_0932200	profilin	PFN	1265.75	627.273	1422.58	4235.19	cell motility, entry into host cell, sequestering of actin monomers	actin binding, phospholipid binding, proline-rich region binding, protein binding	cytoplasm, cytosol, nucleus	OG5_141746
PF3D7_1209300	telomere repeat-binding zinc finger protein	TRZ	1222.29	1111.75	781.856	1431.24	histone lysine methylation, pathogenesis	5S rDNA binding, double-stranded telomeric DNA binding, histone-lysine N-methyltransferase activity	chromosome, telomeric region, nuclear periphery	OG5_126539
PF3D7_0911900	falstatin	ICP	1203.25	1761.54	2939.87	4956.76	cell motility, entry into host cell	cysteine-type endopeptidase inhibitor activity	cytosol, host cell cytoplasm, vesicle	OG5_160733
PF3D7_0629300	phospholipase, putative	PL	1202.65	551.217	1073.96	2632.25	entry into host cell, exit from host cell	phosphatidylcholine-sterol O-acyltransferase activity, phospholipase activity	cell surface, symbiont-containing vacuole membrane	OG5_128356
PF3D7_1023900	chromodomain-helicase-DNA-binding protein 1 homolog, putative	CHD1	1202.28	716.56	1408.55	1976.47	null	null	nucleus	OG5_128209
PF3D7_1006200	DNA/RNA-binding protein Alba 3	ALBA3	1198.46	785.159	1626.98	1585.77	null	DNA binding, RNA binding, protein binding	nucleus	OG5_154281
PF3D7_0519800	EELM2 domain-containing protein, putative	null	1192.45	633.963	2587.44	5300.15	null	null	nucleus	OG5_165032
PF3D7_0913800	conserved Plasmodium protein, unknown function	null	1187.53	763.676	1437.17	3599.22	null	null	null	OG5_205378
PF3D7_0925200	ribosomal RNA-processing protein 8, putative	RRP8	1124.25	973.047	2082.03	3105.68	null	null	null	OG5_128126
PF3D7_0519700	FoP domain-containing protein, putative	null	1122.87	1813.99	4254.11	6420.45	null	null	null	OG5_157217
PF3D7_1206300	conserved Plasmodium protein, unknown function	null	1120.12	635.313	1267.21	1556.55	null	null	null	OG5_165562
PF3D7_0903000	conserved protein, unknown function	null	1107.89	1391.12	769.993	1010.27	null	null	null	OG5_150605
PF3D7_1016900	early transcribed membrane protein 10.3	ETRAMP10.3	1098.9	1916.56	1517.63	2472.6	null	null	symbiont-containing vacuole membrane	OG5_pfal|PF10_0164
PF3D7_0503400	actin-depolymerizing factor 1	ADF1	1090.46	960.724	1957.76	2807.04	actin cytoskeleton organization, actin filament severing, cytoplasmic actin-based contraction involved in cell motility	actin monomer binding	actin cytoskeleton, cytosol	OG5_156552
PF3D7_1407700	conserved Plasmodium protein, unknown function	null	1089.74	1227.51	2866.59	6010.77	null	null	null	OG5_158063
PF3D7_1362100	14-3-3 protein	14-3-3II	1076.72	849.819	1540.88	2516.71	null	null	null	OG5_167308
PF3D7_1202900	high mobility group protein B1	HMGB1	1075.07	555.399	1070.18	1442.85	positive regulation of cytokine production, regulation of transcription, DNA-templated	DNA binding, bending	chromosome, cytosol, nucleus	OG5_126740
PF3D7_1235100	conserved Plasmodium protein, unknown function	null	1070.77	1347.75	1140.18	2036.92	null	null	null	OG5_161381
PF3D7_0808200	plasmepsin X	PMX	1044.17	951.139	1422.6	4124.4	entry into host cell, exit from host cell, proteolysis	aspartic-type endopeptidase activity	exoneme	OG5_133546
PF3D7_0610400	histone H3	H3	1024.9	1535.19	1505.52	2271.15	chromatin assembly or disassembly, chromosome organization	DNA binding	nucleosome, nucleus, symbiont-containing vacuole	OG5_126569
PF3D7_0404300	conserved Plasmodium protein, unknown function	null	1022.1	736.182	1025.64	1429.78	null	null	apicoplast	OG5_141329
PF3D7_1404900	conserved Plasmodium protein, unknown function	null	1018.82	1148.2	1912.06	3145.02	null	null	cytoplasm, endoplasmic reticulum	OG5_171953
PF3D7_1342600	myosin A	MyoA	994.128	465.269	814.259	1857.15	null	ATP binding, actin binding, protein binding	cell periphery, cell surface, cytosol, inner membrane complex, myosin complex, pellicle, perinuclear region of cytoplasm, plasma membrane	OG5_126672
PF3D7_0418300	conserved Plasmodium protein, unknown function	null	980.358	548.779	920.795	1576.66	null	null	null	OG5_167120
PF3D7_1332200	conserved Plasmodium protein, unknown function	null	956.505	539.034	558.043	1328.97	null	null	null	OG5_139591
PF3D7_0919300	thioredoxin-like protein 1, putative	TrxL1	954.188	1391.73	886.978	1772.7	null	null	microtubule associated complex	OG5_147285
PF3D7_1033100	S-adenosylmethionine decarboxylase/ornithine decarboxylase	AdoMetDC/ODC	942.499	1242.95	1898.31	3063.6	polyamine biosynthetic process, putrescine metabolic process	adenosylmethionine decarboxylase activity, ornithine decarboxylase activity	null	OG5_126750
PF3D7_0828800	GPI-anchored micronemal antigen	GAMA	940.694	858.085	1511.52	3346.7	null	host cell surface binding	anchored component of plasma membrane, cell surface, cytoplasm, extrinsic component of cell outer membrane, microneme	OG5_158061
PF3D7_0829600	early transcribed membrane protein 8	ETRAMP8	922.204	1262.94	884.17	1691.91	null	null	symbiont-containing vacuole membrane	OG5_205498
PF3D7_1307500	conserved Plasmodium protein, unknown function	null	902.701	565.767	975.838	1949.18	null	null	apicoplast	OG5_173907
PF3D7_1235300	CCR4-NOT transcription complex subunit 4, putative	NOT4	889.346	614.763	771.017	1119.6	null	null	null	OG5_127674
PF3D7_0420300	AP2 domain transcription factor, putative	ApiAP2	886.675	737.274	1479.07	1786.91	null	sequence-specific DNA binding	null	OG5_156239
PF3D7_1453700	HSP90 co-chaperone p23	P23	885.776	966.64	2256.34	3224.3	negative regulation of ATPase activity, protein folding	chaperone binding	cytoplasm	OG5_127481
PF3D7_0112500	5.8S ribosomal RNA	null	884.845	785.545	1237.3	2389.72	null	null	null	ORTH_1119.tmp
PF3D7_0320000	protein phosphatase inhibitor 2	I2	881.906	899.194	880.133	1640.97	regulation of phosphoprotein phosphatase activity	protein binding, protein serine/threonine phosphatase inhibitor activity	cytoplasm, nucleus	OG5_130937
PF3D7_1129100	parasitophorous vacuolar protein 1	PV1	867.928	1216.59	1100.99	2603.3	pathogenesis	protein binding	protein complex, symbiont-containing vacuole	OG5_167191
PF3D7_0312800	60S ribosomal protein L26, putative	null	852.955	1213.65	1078.12	1849.87	translation	structural constituent of ribosome	cytosolic large ribosomal subunit	OG5_126931
PF3D7_1244600	ADP-ribosylation factor GTPase-activating protein	ARFGAP	836.601	935.595	1600.09	3483.09	null	GTPase activator activity	cytosol	OG5_127813
PF3D7_0417100	mRNA-binding protein PUF2	PUF2	835.228	965.223	1040.65	2664.73	negative regulation of translation	RNA binding	cytoplasm	OG5_126869
PF3D7_1021900	PHAX domain-containing protein, putative	null	833.573	417.969	796.774	1271.32	null	mRNA binding	null	OG5_126538
PF3D7_0821800	protein transport protein SEC61 subunit beta, putative	SEC61B	828.366	1124.57	1563.93	1845.36	intracellular protein transport, protein transport by the Sec complex	null	Sec61 translocon complex, endoplasmic reticulum, endoplasmic reticulum membrane	OG5_128659
PF3D7_1446000	U5 spliceosomal RNA	null	820.761	1810.6	5750.88	2220.66	null	null	null	ORTH_4821.tmp
PF3D7_1471200	inorganic anion exchanger, inorganic anion antiporter	SulP	820.399	1131.45	1364.29	3004.05	response to drug, sulfate transport	inorganic anion transmembrane transporter activity, secondary active sulfate transmembrane transporter activity	integral component of plasma membrane, membrane	OG5_129533
PF3D7_1026000	conserved Plasmodium protein, unknown function	null	804.923	576.469	624.5	1388.71	null	null	null	OG5_167048
PF3D7_1116700	dipeptidyl aminopeptidase 1	DPAP1	791.649	605.179	1183.76	2855.85	response to drug	null	food vacuole, symbiont-containing vacuole	OG5_130494
PF3D7_0718400	mitochondrial ribosomal protein S8 precursor, putative	null	783.559	1380.14	1718	3036.3	translation	structural constituent of ribosome	mitochondrial small ribosomal subunit	OG5_130342
PF3D7_1246200	actin I	ACT1	769.149	654.194	966.162	2528.31	cell division, entry into host cell	null	cell surface, filamentous actin	OG5_126595
PF3D7_0203400	conserved Plasmodium protein, unknown function	null	768.88	1104.14	1160.44	2464.29	null	null	null	OG5_162016
PF3D7_0214600	serine/threonine protein kinase, putative	null	760.547	494.205	545.688	881.502	protein phosphorylation	protein kinase activity	null	OG5_162068
PF3D7_0207000	merozoite surface protein 4	MSP4	756.878	338.853	499.447	1396.71	null	null	anchored component of plasma membrane, integral component of membrane	OG5_167007
PF3D7_1329700	apicoplast calcium binding protein 1	ACBP1	746.26	378.569	844.018	1692.47	null	null	apicoplast	OG5_162109
PF3D7_1144300	60S ribosomal protein L41	RPL41	738.473	2107.87	1953.4	1739.11	null	null	cytosolic large ribosomal subunit	OG5_166899
PF3D7_1122800	calcium-dependent protein kinase 6	CDPK6	728.229	542.527	708.15	1435.57	null	calcium-dependent protein serine/threonine kinase activity	null	OG5_146625
PF3D7_0911100	conserved Plasmodium protein, unknown function	null	725.334	869.843	999.979	1167.48	null	null	null	OG5_150767
PF3D7_1202600	conserved protein, unknown function	null	725.165	602.464	739.844	1418.8	null	null	null	OG5_127300
PF3D7_1362600	conserved Plasmodium protein, unknown function	null	724.452	918.766	606.642	611.645	null	null	null	OG5_161382
PF3D7_0806800	V-type proton ATPase subunit a, putative	null	711.539	506.859	839.896	1613.47	hydrogen transport	electron carrier activity, proton-transporting ATP synthase activity, rotational mechanism, proton-transporting ATPase activity, rotational mechanism	membrane, proton-transporting two-sector ATPase complex	OG5_126705
PF3D7_0922200	S-adenosylmethionine synthetase	SAMS	701.585	694.368	1269.5	2135.15	S-adenosylmethionine biosynthetic process, cell redox homeostasis	protein homodimerization activity	cell surface	OG5_126734
PF3D7_0418900	conserved Plasmodium protein, unknown function	null	700.177	799.838	1568.82	2390.91	null	null	null	OG5_147633
PF3D7_1339300	conserved Plasmodium protein, unknown function	null	691.92	226.37	362.209	901.912	null	null	null	OG5_150559
PF3D7_1026400	cell division cycle protein 20 homolog, putative	CDC20	689.498	327.834	785.168	1672.51	null	null	nucleus	OG5_126765
PF3D7_0421900	conserved Plasmodium protein, unknown function	null	687.511	764.585	1456.02	2427.78	null	null	null	OG5_184628
PF3D7_0627300	E3 ubiquitin-protein ligase RNF5, putative	RNF5	682.084	508.025	687.32	1452.56	null	zinc ion binding	null	OG5_128528
PF3D7_1213400	conserved Plasmodium protein, unknown function	null	680.739	717.148	1424.8	3203.61	null	null	null	OG5_152850
PF3D7_1329600	conserved Plasmodium protein, unknown function	null	678.645	806.24	973.47	1163.97	null	null	null	OG5_184657
PF3D7_1146300	conserved Plasmodium protein, unknown function	null	678.502	213.435	426.365	852.228	null	null	null	OG5_205386
PF3D7_0728700	alpha/beta hydrolase, putative	null	677.32	542.476	872.376	1498.93	null	null	null	OG5_135236
PF3D7_1105000	histone H4	H4	675.575	1207.1	1936.36	2471.65	chromosome organization	DNA binding	nucleosome	OG5_126573
PF3D7_0423900	probable protein, unknown function	null	671.544	564.092	662.188	623.092	null	null	null	OG5_pfal|PFD1135c
PF3D7_0917900	heat shock protein 70	HSP70-2	670.217	979.085	966.667	1998.99	null	null	endoplasmic reticulum	OG5_126588
PF3D7_0408600	sporozoite invasion-associated protein 1	SIAP1	657.061	616.276	1420.53	4173.29	null	null	apical part of cell	OG5_153539
PF3D7_1248700	conserved Plasmodium protein, unknown function	null	654.78	607.873	749.278	1306.55	null	null	null	OG5_137922
PF3D7_1350900	AP2 domain transcription factor AP2-O4, putative	ApiAP2	653.935	380.422	723.487	1120.56	null	sequence-specific DNA binding	nucleus	OG5_166897
PF3D7_1436300	translocon component PTEX150	PTEX150	647.32	727.086	708.971	1014.77	translocation of peptides or proteins into host cell cytoplasm	protein binding	PTEX complex, apical complex, symbiont-containing vacuole membrane	OG5_161974
PF3D7_1451200	conserved Plasmodium protein, unknown function	null	641.761	379.42	650.399	943.304	null	null	nucleus	OG5_167372
PF3D7_1211000	kinesin-7, putative	null	639.062	313.477	739.586	1378.6	microtubule-based movement	ATP binding, ATPase activity, microtubule motor activity	kinesin complex	OG5_159753
PF3D7_1449200	conserved Plasmodium protein, unknown function	null	637.916	873.402	1934.63	2631.95	null	null	null	ORTH_1264.tmp
PF3D7_0404400	6-cysteine protein	P36	620.261	1208.03	1934.83	4191.91	entry into host cell	protein binding	null	OG5_167214
PF3D7_0512000	prefoldin subunit 6, putative	null	620.024	1141.34	681.47	523.098	null	null	null	OG5_127549
PF3D7_1112000	conserved Plasmodium protein, unknown function	null	619.961	1218.41	2279.41	2890.21	null	null	null	OG5_150771
PF3D7_0814200	DNA/RNA-binding protein Alba 1	ALBA1	613.898	931.526	775.239	1049.41	null	DNA binding, RNA binding, mRNA binding, translation repressor activity, nucleic acid binding	cytoplasm, nucleus	OG5_129273
PF3D7_1336400	RanBPM and CLTH-like protein, putative	null	610.516	814.683	302.835	554.39	null	null	null	OG5_128400
PF3D7_1212800	iron-sulfur subunit of succinate dehydrogenase	null	598.657	339.667	397.025	1093.09	oxidation-reduction process, tricarboxylic acid cycle	electron carrier activity, succinate dehydrogenase activity	mitochondrion	OG5_126893
PF3D7_1121600	exported protein 1	EXP1	598.331	566.232	690.058	951.442	glutathione metabolic process, response to drug	glutathione transferase activity	symbiont-containing vacuole membrane	OG5_167197
PF3D7_1026900	biotin--protein ligase 1	HCS1	589.621	1331.25	1983.79	2349.09	biotin carboxyl carrier protein biosynthetic process	biotin-[acetyl-CoA-carboxylase] ligase activity	cytosol	OG5_126858
PF3D7_1107300	polyadenylate-binding protein-interacting protein 1, putative	PAIP1	586.7	347.221	800.618	1299.09	null	mRNA binding	null	OG5_129463
PF3D7_1217400	conserved Plasmodium protein, unknown function	null	583.047	266.901	723.443	1269.46	null	null	apicoplast	OG5_167474
PF3D7_0316600	formate-nitrite transporter	FNT	581.35	767.954	1341.59	3164.94	acetate transport, formate transport, lactate transmembrane transport, pyruvate transport, response to drug	lactate:proton symporter activity	cell surface, integral component of plasma membrane	OG5_129005
PF3D7_0726000	28S ribosomal RNA	null	580.028	195.117	849.112	518.297	null	null	null	ORTH_37.tmp
PF3D7_0506900	rhomboid protease ROM4	ROM4	578.354	397.952	699.787	1452.54	signal peptide processing	peptidase activity	plasma membrane	OG5_135731
PF3D7_1011500	conserved Plasmodium membrane protein, unknown function	null	559.13	246.655	1602.75	5706.55	null	null	null	OG5_157168
PF3D7_0207300	serine repeat antigen 8	SERA8	542.552	433.965	1427.59	3538.98	proteolysis	cysteine-type peptidase activity	null	OG5_167008
PF3D7_1354400	V-type proton ATPase 21 kDa proteolipid subunit, putative	null	533.923	792.958	1245.57	2073.19	null	null	vacuolar proton-transporting V-type ATPase complex	OG5_127898
PF3D7_0303200	HAD superfamily protein, putative	null	526.629	298.478	375.054	636.838	null	null	null	OG5_127287
PF3D7_1454500	iron sulfur cluster assembly protein, putative	ISU	526.436	992.945	1942.54	2526.92	cellular iron ion homeostasis	iron ion binding	mitochondrion	OG5_127020
PF3D7_0528400	palmitoyltransferase DHHC7	DHHC7	524.153	395.653	641.121	1282.31	entry into host cell, protein palmitoylation	palmitoyltransferase activity	rhoptry	OG5_126830
PF3D7_1211400	heat shock protein DNAJ homologue Pfj4	PfJ4	518.326	698.162	1279.75	1526.46	response to heat, response to unfolded protein	Hsp70 protein binding, unfolded protein binding	cytoplasm, host cell cytoplasm, nucleus	OG5_130026
PF3D7_0502300	conserved Plasmodium protein, unknown function	null	504.117	437.686	629.833	1001.63	null	null	apicoplast	OG5_162091
PF3D7_1125000	conserved Plasmodium protein, unknown function	null	499.762	578.25	846.459	2146	null	null	apicoplast	OG5_147448
PF3D7_1471100	exported protein 2	EXP2	495.543	570.467	414.231	505.797	pore formation in membrane of host by symbiont	protein binding	PTEX complex, host cell cytoplasmic vesicle, symbiont-containing vacuole membrane	OG5_167400
PF3D7_1308500	conserved Plasmodium protein, unknown function	null	495.326	357.731	276.172	691.461	null	null	null	OG5_131786
PF3D7_1213100	U1 spliceosomal RNA	null	493.02	783.262	1452.33	1930.7	null	null	null	ORTH_1914.tmp
PF3D7_0108300	conserved Plasmodium protein, unknown function	ARP	488.25	354.725	540.877	1034.25	null	null	host cell cytoplasm, host cell surface	OG5_155060
PF3D7_0107300	conserved Plasmodium protein, unknown function	null	484.649	454.996	573.314	1718.64	null	null	null	OG5_243462
PF3D7_1218100	conserved Plasmodium protein, unknown function	null	483.994	183.621	830.184	1658.91	null	null	apicoplast	OG5_167478
PF3D7_1414400	serine/threonine protein phosphatase PP1	PP1	482.691	524.121	830.063	1674.06	protein dephosphorylation	protein binding	Maurer's cleft, cytoplasm, nucleus	OG5_126821
PF3D7_1107800	AP2 domain transcription factor, putative	ApiAP2	482.021	445.088	890.64	1386.56	null	sequence-specific DNA binding	null	OG5_167207
PF3D7_1464600	serine/threonine protein phosphatase UIS2, putative	UIS2	481.686	463.456	416.564	722.555	protein dephosphorylation	null	symbiont-containing vacuole, symbiont-containing vacuole membrane	OG5_145156
PF3D7_0717500	calcium-dependent protein kinase 4	CDPK4	478.307	474.118	688.81	1410.73	DNA replication, pre-replicative complex assembly, protein phosphorylation, spindle assembly involved in mitosis	ATP binding, calcium ion binding, calcium-dependent protein serine/threonine phosphatase activity, catalytic activity	MCM complex	OG5_126600
PF3D7_1104900	calcium/calmodulin-dependent protein kinase, putative	null	469.373	266.265	551.285	1177.17	null	null	null	OG5_143222
PF3D7_1414000	26S proteasome regulatory subunit RPN13, putative	RPN13	467.565	398.581	366.374	896.081	ubiquitin-dependent protein catabolic process	null	proteasome regulatory particle, lid subcomplex	OG5_134946
PF3D7_0721900	V-type ATPase V0 subunit e, putative	null	467.559	768.937	1253.49	1929.55	null	null	null	OG5_129204
PF3D7_1137000	U2 spliceosomal RNA	null	466.908	705.165	1296.55	2251.28	null	null	null	ORTH_1967.tmp
PF3D7_0532100	early transcribed membrane protein 5	ETRAMP5	466.64	434.534	593.445	930.233	null	protein binding	symbiont-containing vacuole membrane	OG5_205347
PF3D7_0727200	cysteine desulfurase, putative	NFS	463.805	393.681	394.126	1031.06	cysteine metabolic process	cystathionine gamma-lyase activity	mitochondrion	OG5_126959
PF3D7_0217500	calcium-dependent protein kinase 1	CDPK1	456.975	261.023	374.975	892.858	entry into host cell, protein phosphorylation, response to drug	calcium-dependent protein serine/threonine kinase activity, protein binding	membrane, plasma membrane, symbiont-containing vacuole membrane	OG5_126600
PF3D7_0507300	PIMMS2 protein, putative	PIMMS2	455.52	463.009	417.679	591.895	entry into host	null	cell surface	OG5_167266
PF3D7_1459800	bax inhibitor 1, putative	null	455.294	638.341	832.202	1615.14	null	null	null	OG5_129362
PF3D7_1022700	phospholipid scramblase, putative	null	451.133	333.955	658.505	1322.19	phospholipid scrambling	phospholipid scramblase activity	null	OG5_163008
PF3D7_0206200	pantothenate transporter	PAT	449.592	523.518	857.493	1996.22	cell gliding, exit from host cell, pantothenate transmembrane transport	pantothenate transmembrane transporter activity	cytoplasmic vesicle, microneme, osmiophilic body, plasma membrane	OG5_131121
PF3D7_1318700	conserved Plasmodium protein, unknown function	null	447.301	229.72	584.933	1052.31	null	null	null	OG5_147427
PF3D7_0407600	conserved Plasmodium protein, unknown function	null	445.165	478.405	791.276	1374.7	null	null	null	OG5_184645
PF3D7_0730300	AP2 domain transcription factor AP2-L, putative	ApiAP2	444.565	313.783	364.247	635.8	null	null	nucleus	OG5_157023
PF3D7_1024100	conserved Plasmodium protein, unknown function	null	443.694	221.269	554.862	931.086	null	null	null	OG5_153865
PF3D7_1113100	protein tyrosine phosphatase	PRL	443.275	421.512	439.216	791.306	protein dephosphorylation, protein prenylation	protein tyrosine phosphatase activity	cell surface, cytoplasm, microneme, rhoptry	OG5_128071
PF3D7_1226100	haloacid dehalogenase-like hydrolase, putative	HAD3	437.567	695.98	1839.96	2862.26	null	catalytic activity, hydrolase activity	null	OG5_160534
PF3D7_0404800	conserved Plasmodium protein, unknown function	null	437.273	161.491	272.079	824.819	null	null	nucleus	OG5_167217
PF3D7_1434400	conserved Plasmodium membrane protein, unknown function	null	435.359	297.448	773.247	1603.43	null	null	null	OG5_150579
PF3D7_1418800	signal recognition particle RNA	null	434.458	589.424	1276.23	2181.93	null	null	null	ORTH_185.tmp
PF3D7_1220700	conserved Plasmodium protein, unknown function	null	432.886	225.764	971.612	1525.39	null	null	null	OG5_160698
PF3D7_0808300	ubiquitin regulatory protein, putative	null	429.416	305.741	452.98	905.403	null	null	null	OG5_127612
PF3D7_0932000	conserved Plasmodium protein, unknown function	null	427.843	604.935	722.364	933.851	null	null	null	OG5_184638
PF3D7_1017400	phosphomannomutase, putative	PMM	427.508	531.848	587.699	1239.59	GDP-mannose biosynthetic process	phosphomannomutase activity	null	OG5_127648
PF3D7_0907800	ribosomal protein L35, apicoplast, putative	null	426.578	589.608	651.866	910.637	null	null	apicoplast	OG5_130370
PF3D7_0717300	transcription initiation factor IIE subunit alpha, putative	null	425.742	378.328	393.225	662.415	transcription from RNA polymerase II promoter	null	transcription factor TFIIE complex	OG5_144348
PF3D7_1465400	conserved Plasmodium protein, unknown function	null	423.968	688.363	1273.92	1566.8	null	null	null	OG5_173889
PF3D7_0306900	40S ribosomal protein S23, putative	null	423.642	871.371	597.913	615.316	null	structural constituent of ribosome	cytosolic small ribosomal subunit	OG5_127029
PF3D7_0816200	vacuolar protein sorting-associated protein 2, putative	VPS2	422.794	448.545	446.515	604.83	null	null	null	OG5_128111
PF3D7_1033900	ubiquitin-conjugating enzyme E2, putative	null	421.088	222.435	552.786	915.937	ubiquitin-dependent protein catabolic process	ubiquitin-protein transferase activity	null	OG5_128230
PF3D7_0609700	conserved Plasmodium protein, unknown function	null	420.813	327.856	453.058	705.373	null	null	null	OG5_166981
PF3D7_1361800	glideosome-associated connector	GAC	419.529	504.47	936.535	2039.25	cell gliding, entry into host cell	actin filament binding	apical part of cell, cell surface, cytoplasm, cytosol	OG5_141731
PF3D7_1231200	conserved Plasmodium protein, unknown function	null	416.674	609.786	631.454	823.823	null	null	null	OG5_160629
PF3D7_1025600	cytochrome c oxidase copper chaperone, putative	COX17	410.182	477.396	375.933	669.893	null	null	null	OG5_129050
PF3D7_0813300	conserved Plasmodium protein, unknown function	null	408.713	397.536	414.878	589.986	null	null	food vacuole	OG5_130876
PF3D7_1007200	rho GTPase-activating protein, putative	null	404.106	358.676	787.045	1249.4	Rho protein signal transduction	GTPase activator activity	apicoplast	OG5_130776
PF3D7_1468100	conserved Plasmodium protein, unknown function	null	401.038	220.432	402.262	631.998	null	null	null	OG5_141603
PF3D7_1431500	mitogen-activated protein kinase 1	MAPK1	400.249	308.818	376.494	735.141	protein phosphorylation	MAP kinase activity	nucleus	OG5_129442
PF3D7_1110700	actin-like protein, putative	ALP1	398.796	425.633	1061.2	1979.69	cytoskeleton organization	structural constituent of cytoskeleton	actin filament	OG5_141753
PF3D7_1030200	claudin-like apicomplexan microneme protein, putative	CLAMP	396.741	276.69	610.918	1308.64	entry into host cell	null	microneme	OG5_143206
PF3D7_1427100	lipase, putative	null	395.646	325.246	492.677	828.162	null	null	apicoplast	OG5_160704
PF3D7_0519400	40S ribosomal protein S24	RPS24	392.936	601.976	434.785	384.649	null	null	cytosolic small ribosomal subunit	OG5_126896
PF3D7_1021800	schizont egress antigen-1	SEA1	390.753	187.363	290.241	357.545	null	null	Maurer's cleft, host cell membrane, symbiont-containing vacuole membrane	OG5_167039
PF3D7_0728600	RING zinc finger protein, putative	null	390.284	299.843	403.051	571.179	null	null	null	OG5_160903
PF3D7_1110400	RNA-binding protein, putative	null	389.551	527.247	407.242	587.542	null	null	null	OG5_165212
PF3D7_1338000	LMBR1 domain-containing protein, putative	null	389.011	551.961	607.925	1257.59	null	null	null	OG5_132157
PF3D7_0417300	LETM1-like protein, putative	null	383.665	313.977	474.678	699.368	null	null	apicoplast	OG5_128198
PF3D7_1206700	eukaryotic translation initiation factor 5, putative	EIF5	383.218	363.695	518.84	850.975	regulation of translational initiation	protein binding, translation initiation factor activity	null	OG5_127779
PF3D7_1147000	sporozoite and liver stage asparagine-rich protein	SLARP	382.165	415.657	405.134	663.843	null	null	nucleus	OG5_153641
PF3D7_1450700	conserved Plasmodium protein, unknown function	null	376.125	505.904	495.447	385.356	null	null	null	OG5_128767
PF3D7_1423600	calcium-dependent protein kinase, putative	null	374.622	387.837	264.482	562.599	protein phosphorylation	calmodulin-dependent protein kinase activity	null	OG5_142653
PF3D7_0918700	conserved Plasmodium protein, unknown function	null	373.414	325.218	399.108	636.431	null	null	null	OG5_167150
PF3D7_0409100	U4/U6 small nuclear ribonucleoprotein PRP31, putative	PRPF31	372.671	402.767	353.006	470.173	mRNA splicing, via spliceosome, spliceosomal snRNP assembly	null	U4/U6 x U5 tri-snRNP complex	OG5_128306
PF3D7_1312900	eukaryotic translation initation factor 4 gamma	EIF4G	370.315	326.1	431.863	525.418	null	protein binding	null	OG5_135283
PF3D7_1421200	40S ribosomal protein S25	RPS25	369.87	892.516	739.989	582.35	translation	structural constituent of ribosome	cytosolic small ribosomal subunit	OG5_126998
PF3D7_1211100	HSP20-like chaperone	null	368.249	304.581	721.575	1131.73	null	null	null	OG5_160547
PF3D7_0613100	conserved Plasmodium protein, unknown function	null	367.065	1024.92	1209.85	1288.06	null	null	null	OG5_166987
PF3D7_1326000	conserved Plasmodium protein, unknown function	null	364.405	867.556	818.08	1278.83	null	null	null	OG5_167410
PF3D7_1031700	protein phosphatase inhibitor 3	I3	359.943	448.951	947.029	1246.73	protein dephosphorylation	protein binding, protein phosphatase inhibitor activity	nucleus	OG5_128609
PF3D7_1110600	mitochondrial ribosomal protein L11 precursor, putative	null	358.532	416.553	807.994	1217.85	translation	structural constituent of ribosome	organellar large ribosomal subunit	OG5_127103
PF3D7_0409700	peptide chain release factor 2	RF2	357.736	389.962	427.111	677.427	null	null	cytoplasm	OG5_129206
PF3D7_0624500	anaphase-promoting complex subunit 11, putative	APC11	356.334	266.818	214.22	385.64	null	null	anaphase-promoting complex	OG5_129026
PF3D7_1222500	diphthine--ammonia ligase, putative	DPH6	355.583	182.207	302.189	704.059	peptidyl-diphthamide biosynthetic process from peptidyl-histidine	diphthine-ammonia ligase activity	null	OG5_127536
PF3D7_1311600	conserved Plasmodium protein, unknown function	null	350.789	272.007	507.302	861.181	null	null	null	OG5_167450
PF3D7_1142300	conserved Plasmodium membrane protein, unknown function	null	348.87	295.533	245.846	490.814	null	null	apicoplast	OG5_157654
PF3D7_0829100	conserved protein, unknown function	null	348.298	315.348	475.615	876.864	null	null	null	OG5_128417
PF3D7_1127200	conserved Plasmodium protein, unknown function	null	347.929	237.176	1053.49	1811.71	null	null	null	OG5_173843
PF3D7_0818200	14-3-3 protein	14-3-3I	346.997	517.412	695.721	1139.62	null	histone binding, protein binding	cytoplasm, food vacuole, nucleus	OG5_126706
PF3D7_0802800	serine/threonine protein phosphatase 2B catalytic subunit A	CNA	343.924	309.228	625.953	888.417	protein dephosphorylation	calcium-dependent protein serine/threonine phosphatase activity, protein serine/threonine phosphatase activity	calcineurin complex, cytoplasm	OG5_127131
PF3D7_1318300	conserved Plasmodium protein, unknown function	null	342.729	166.516	344.938	709.522	null	null	null	OG5_165451
PF3D7_0414600	acylated pleckstrin-homology domain-containing protein, putative	APH	342.397	318.575	589.002	921.772	null	null	microneme	OG5_145116
PF3D7_1032700	conserved Plasmodium protein, unknown function	null	342.365	487.073	569.779	916.909	null	null	cytoplasm, vesicle	OG5_160657
PF3D7_1466400	AP2 domain transcription factor AP2-EXP	ApiAP2	342.308	277.775	404.725	619.29	positive regulation of gene expression	sequence-specific DNA binding	nucleus	OG5_147419
PF3D7_0714000	histone H2B variant	H2B.Z	341.878	484.99	416.996	711.496	chromatin assembly or disassembly	DNA binding	euchromatin, nucleosome	OG5_126572
PF3D7_1112100	conserved Plasmodium protein, unknown function	null	341.758	253.376	246.422	465.354	null	null	null	OG5_156210
PF3D7_0934700	UBX domain, putative	null	333.275	176.694	344.794	798.599	null	null	null	OG5_128250
PF3D7_1201300	liver stage associated protein 1	LSAP1	332.826	1123.54	1609.35	2138.94	null	null	Maurer's cleft	OG5_205542
PF3D7_1341100	U6 spliceosomal RNA	null	331.789	228.747	281.406	527.949	null	null	null	ORTH_5110.tmp
PF3D7_0801900	lysine-specific histone demethylase, putative	LSD2	331.092	173.725	315.466	356.857	null	null	null	OG5_163914
PF3D7_0215200	conserved Plasmodium protein, unknown function	null	330.655	312.731	483.074	683.708	null	null	null	OG5_167016
PF3D7_1121000	palmitoyltransferase DHHC3	DHHC3	327.898	419.108	491.292	879.367	protein palmitoylation	palmitoyltransferase activity	Golgi apparatus	OG5_129316
PF3D7_1143100	AP2 domain transcription factor AP2-O, putative	ApiAP2	326.025	187.364	305.729	538.513	null	null	nucleus	OG5_154773
PF3D7_1231100	ras-related protein Rab-2	RAB2	325.789	483.372	620.522	776.068	ER to Golgi vesicle-mediated transport, regulation of vesicle-mediated transport	null	food vacuole, membrane, vacuole	OG5_128031
PF3D7_0704600	E3 ubiquitin-protein ligase	UT	323.238	191.557	315.828	447.934	response to drug	ubiquitin-protein transferase activity	Golgi apparatus, endoplasmic reticulum	OG5_156983
PF3D7_1425300	conserved Plasmodium protein, unknown function	null	322.388	239.14	233.814	450.267	null	null	null	OG5_167238
PF3D7_1445600	RNA-binding protein, putative	null	320.933	384.832	279.048	506.42	null	null	nucleus	OG5_153136
PF3D7_1411200	rhomboid protease ROM8	ROM8	319.969	332.4	280.334	420.68	null	null	null	OG5_162981
PF3D7_0925100	conserved Plasmodium protein, unknown function	null	318.395	491.363	1036.79	1931.54	null	null	null	OG5_167156
PF3D7_1429700	mitochondrial ribosomal protein L15 precursor, putative	null	318.339	307.603	557.846	999.276	translation	structural constituent of ribosome	mitochondrial large ribosomal subunit, mitochondrion	OG5_127198
PF3D7_1248500	bax inhibitor 1, putative	null	316.798	349.787	624.289	1159.24	null	null	null	OG5_126826
PF3D7_0818500	zinc finger protein, putative	null	315.43	146.939	197.167	322.803	null	zinc ion binding	null	OG5_127624
PF3D7_0209700	RING zinc finger protein, putative	null	315.173	765.43	972.561	1405.31	null	null	cytosol	OG5_196662
PF3D7_1415200	DNA-directed RNA polymerases I and III subunit RPAC2, putative	null	313.775	267.591	486.699	644.791	transcription, DNA-templated	DNA-directed RNA polymerase activity	null	OG5_128425
PF3D7_0829400	prolyl 4-hydroxylase subunit alpha, putative	null	313.24	249.877	83.4551	163.716	null	null	null	OG5_152314
PF3D7_1323200	V-type proton ATPase subunit G, putative	null	312.244	216.918	384.083	542.22	vacuolar acidification	null	food vacuole, vacuolar proton-transporting V-type ATPase, V1 domain	OG5_127451
PF3D7_1243500	vacuolar-sorting protein SNF7, putative	SNF7	311.231	504.243	872.442	1214.51	null	null	null	OG5_127666
PF3D7_1234900	conserved Plasmodium protein, unknown function	null	310.628	441.008	766.685	1083.78	null	null	null	OG5_127883
PF3D7_1011800	PRE-binding protein	PREBP	310.468	329.015	357.131	392.035	regulation of transcription, DNA-templated	double-stranded DNA binding, sequence-specific DNA binding transcription factor activity	nucleus	OG5_141018
PF3D7_1116800	heat shock protein 101	HSP101	309.792	238.845	175.596	294.484	protein hexamerization, response to heat, response to unfolded protein, translocation of peptides or proteins into host cell cytoplasm	protein binding	PTEX complex, apical complex, symbiont-containing vacuole, symbiont-containing vacuole membrane	OG5_126636
PF3D7_1104200	chromatin remodeling protein	SNF2L	308.324	248.376	536.993	841.233	chromatin remodeling, regulation of transcription, DNA-templated	ATP binding, ATP-dependent helicase activity, DNA-dependent ATPase activity	null	OG5_127117
PF3D7_1118700	myosin light chain B	MLC-B	308.108	240.782	272.01	498.47	null	protein binding	apical part of cell, myosin complex	OG5_167199
PF3D7_0505700	conserved Plasmodium membrane protein, unknown function	null	306.452	256.473	272.299	406.99	null	null	null	OG5_161515
PF3D7_1404100	cytochrome c, putative	null	300.353	275.311	394.611	567.577	oxidation-reduction process	electron carrier activity	mitochondrial respiratory chain, mitochondrion	OG5_127365
PF3D7_1467900	rab GTPase activator, putative	null	297.729	228.826	187.26	325.993	null	null	null	OG5_144310
PF3D7_1134000	heat shock protein 70	HSP70-3	293.076	543.729	565.037	886.371	response to heat, response to unfolded protein	null	mitochondrion	OG5_126744
PF3D7_0612900	nucleolar GTP-binding protein 1, putative	NOG1	292.816	208.248	316.528	721.564	ribosomal large subunit biogenesis	GTP binding	nucleolus, preribosome, large subunit precursor	OG5_127411
PF3D7_0724800	kelch domain-containing protein, putative	null	289.554	410.719	330.069	634.642	cytoskeleton organization	actin binding	null	OG5_155286
PF3D7_0720700	phosphoinositide-binding protein, putative	null	287.222	216.414	237.079	417.543	null	null	null	OG5_167088
PF3D7_1212700	eukaryotic translation initiation factor 3 subunit A, putative	EIF3A	286.897	270.495	291.415	367.947	regulation of translational initiation, translational initiation	translation initiation factor activity	eukaryotic translation initiation factor 3 complex	OG5_128741
PF3D7_1330800	RNA-binding protein, putative	null	286.659	232.768	103.887	194.282	null	mRNA binding	null	OG5_159889
PF3D7_0916300	conserved Plasmodium protein, unknown function	null	284.988	591.34	718.588	1392.24	null	null	membrane	OG5_173824
PF3D7_0627100	ankyrin-repeat protein, putative	null	283.732	331.721	396.281	544.296	null	null	null	OG5_158546
PF3D7_1107100	nucleic acid binding protein, putative	null	282.673	193.255	590.395	1117.29	nucleobase-containing compound metabolic process	nucleic acid binding	null	OG5_150031
PF3D7_0617300	conserved Plasmodium protein, unknown function	null	282.494	470.355	921.266	1088.19	null	null	null	OG5_143199
PF3D7_0626400	Sec14 domain containing protein	null	280.438	153.637	197.272	362.659	null	null	null	OG5_144803
PF3D7_1201400	Plasmodium exported protein, unknown function	null	280.349	454.643	172.385	228.096	null	null	host cell	OG5_130499
PF3D7_1329100	myosin F, putative	MyoF	279.004	258.775	365.782	607.32	actin filament-based movement, cytoskeleton organization	microfilament motor activity, motor activity	myosin complex	OG5_126577
PF3D7_1333100	conserved Plasmodium protein, unknown function	null	277.569	217.806	324.59	595.994	null	null	null	OG5_205507
PF3D7_0104100	conserved Plasmodium membrane protein, unknown function	null	277.061	188.506	513.241	1631.42	null	null	null	OG5_166995
PF3D7_1315400	zinc finger (CCCH type) protein, putative	null	276.708	279.1	601.051	861.783	null	null	null	OG5_141625
PF3D7_0818100	zinc finger protein, putative	null	276.577	252.726	196.086	455.486	null	null	null	OG5_167112
PF3D7_0309800	YTH domain-containing protein, putative	null	276.028	614.035	542.122	751.16	null	null	null	OG5_130745
PF3D7_0806500	DnaJ protein, putative	null	275.77	162.686	178	468.403	null	null	null	OG5_132460
PF3D7_1124900	60S ribosomal protein L35, putative	RPL35	273.155	381.573	474.368	430.773	translation	structural constituent of ribosome	large ribosomal subunit	OG5_127176
PF3D7_1142600	60S ribosomal protein L35ae, putative	null	272.911	454.888	418.029	383.516	translation	structural constituent of ribosome	large ribosomal subunit	OG5_127072
PF3D7_1218000	thrombospondin-related apical membrane protein	TRAMP	271.797	256.039	353.294	842.65	null	protease binding	Golgi apparatus, cell surface, endoplasmic reticulum, rhoptry	OG5_167477
PF3D7_1028700	merozoite TRAP-like protein	MTRAP	271.179	164.715	252.979	575.616	exit from host cell	host cell surface receptor binding	cell surface, microneme	OG5_164102
PF3D7_1123100	calcium-dependent protein kinase 7	CDPK7	270.834	215.799	189.982	292.05	protein phosphorylation	phosphatidylinositol-4,5-bisphosphate binding, protein kinase activity	perinuclear region of cytoplasm, vesicle	OG5_131887
PF3D7_1424400	60S ribosomal protein L7-3, putative	null	270.28	468.279	235.419	293.492	translation	structural constituent of ribosome	cytosolic large ribosomal subunit	OG5_126938
PF3D7_0813000	conserved Plasmodium protein, unknown function	null	269.458	243.425	365.335	555.286	null	null	cytoplasm	OG5_156188
PF3D7_0705700	40S ribosomal protein S29, putative	null	268.95	775.847	628.102	639.085	null	null	null	OG5_127205
PF3D7_1216700	perforin-like protein 2	PLP2	268.332	169.126	123.621	205.038	null	wide pore channel activity	membrane, vesicle	OG5_167473
PF3D7_1014600	transcriptional coactivator ADA2	ADA2	268.129	234.642	199.646	317.822	regulation of transcription, DNA-templated	protein binding, sequence-specific DNA binding transcription factor activity	null	OG5_127420
PF3D7_1360800	falcilysin	FLN	267.583	432.633	534.658	1036.22	hemoglobin catabolic process	metalloendopeptidase activity	apicoplast, cytoplasm, food vacuole	OG5_127676
PF3D7_0109000	photosensitized INA-labeled protein PHIL1	PHIL1	266.715	267.942	650.858	1378.81	null	protein binding	inner membrane complex	OG5_150593
PF3D7_1447000	40S ribosomal protein S5	null	266.508	403.4	271.994	425.711	translation	structural constituent of ribosome	cytosolic small ribosomal subunit	OG5_126722
PF3D7_1366100	DIP13 homolog, putative	DIP13	266.134	346.341	482.452	849.644	null	null	apical complex	OG5_130151
PF3D7_1108000	IWS1-like protein, putative	null	264.851	228.97	258.051	366.048	null	null	null	OG5_128599
PF3D7_0902700	Plasmodium exported protein (PHISTb), unknown function, pseudogene	null	260.831	248.62	131.234	167.696	null	null	null	OG5_136732
PF3D7_0813500	PUB domain-containing protein, putative	null	257.65	236.682	282.225	471.391	null	null	null	OG5_167463
PF3D7_1005600	DnaJ protein, putative	null	256.166	252.98	225.47	351.707	null	null	null	OG5_128332
PF3D7_0807900	tyrosine--tRNA ligase	TyrRS	255.827	209.863	258.877	484.821	tyrosyl-tRNA aminoacylation	host cell surface receptor binding, tyrosine-tRNA ligase activity	host cell cytosol	OG5_127567
PF3D7_1216500	male development gene 1	MDV1	254.795	183.035	220.93	357.709	exit from host cell	null	osmiophilic body, plasma membrane, symbiont-containing vacuole membrane, vacuolar membrane	OG5_167472
PF3D7_1203900	ubiquitin-conjugating enzyme E2	UBC	254.369	412.88	463.565	908.715	ER-associated ubiquitin-dependent protein catabolic process, cellular protein modification process, regulation of cell cycle process, ubiquitin cycle	ATPase activity, ubiquitin-protein transferase activity	cytoplasm, endoplasmic reticulum	OG5_126877
PF3D7_0902800	serine repeat antigen 9	SERA9	254.266	523.884	213.973	356.16	immunoglobulin production, regulation of immune response	null	null	OG5_132467
PF3D7_0829500	conserved Plasmodium protein, unknown function	null	251.883	145.085	38.9554	87.1105	null	null	null	OG5_184387
PF3D7_0611800	conserved Plasmodium protein, unknown function	null	251.679	227	253.924	459.17	null	null	null	OG5_129463
PF3D7_0723400	conserved Plasmodium protein, unknown function	null	251.658	332.771	144.869	128.604	null	null	null	OG5_157730
PF3D7_1136900	subtilisin-like protease 2	SUB2	250.797	184.119	242.027	553.879	protein maturation, proteolysis	serine-type peptidase activity	integral component of membrane, merozoite dense granule, microneme, osmiophilic body	OG5_149511
PF3D7_1205800	high mobility group protein B3, putative	HMGB3	249.015	188.045	209.75	344.156	null	null	null	OG5_142461
PF3D7_0405700	lysine decarboxylase, putative	null	248.679	284.294	513.845	1023.7	lysine catabolic process	lysine decarboxylase activity	null	OG5_130799
PF3D7_0410700	ribosome biogenesis GTPase A, putative	RbgA	248.179	187.802	89.1385	300.107	null	GTP binding, GTPase activity	apicoplast	OG5_139967
PF3D7_1023000	conserved Plasmodium membrane protein, unknown function	null	248.101	247.6	279.025	494.432	null	null	null	OG5_167041
PF3D7_1208900	protein phosphatase PPM11, putative	PPM11	247.797	427.43	846.73	1212.97	null	null	null	OG5_149451
PF3D7_1246400	myosin A tail domain interacting protein	MTIP	245.472	185.309	199.541	955.171	null	protein binding	inner membrane complex	OG5_141757
PF3D7_0108700	secreted ookinete protein, putative	PSOP24	243.806	249.862	311.938	431.353	null	null	null	OG5_166991
PF3D7_0506800	transcription factor 25, putative	TCF25	243.416	246.257	285.744	517.273	null	null	null	OG5_128541
PF3D7_1251200	coronin	null	242.859	174.718	208.118	445.305	cell motility, cellular component movement, cytokinesis, microtubule-based process	actin filament binding	pellicle	OG5_126943
PF3D7_0507800	conserved Plasmodium protein, unknown function	null	241.474	281.969	269.711	368.708	null	null	null	OG5_145096
PF3D7_1327400	conserved Plasmodium protein, unknown function	null	240.633	221.475	219.551	449.753	null	null	null	OG5_173894
PF3D7_1407400	conserved Plasmodium protein, unknown function	null	238.186	289.978	295.131	462.547	null	null	apicoplast	OG5_167255
PF3D7_1020000	RNA-binding protein 34, putative	RBM34	236.25	504.239	164.568	160.438	null	poly(A) RNA binding	null	OG5_128354
PF3D7_0919500	major facilitator superfamily domain-containing protein, putative	MFS3	235.397	280.333	747.497	2739.27	null	null	cell surface, plasma membrane	OG5_164895
PF3D7_1435200	conserved Plasmodium protein, unknown function	null	233.656	187.203	374.885	514.123	null	null	null	OG5_167230
PF3D7_1105800	conserved Apicomplexan protein, unknown function	null	232.682	279.388	257.606	402.022	null	mRNA binding	mitochondrion	OG5_143223
PF3D7_1302200	protein UIS3	UIS3	230.462	117.613	241.866	320.503	autophagy of symbiont cells involved in interaction with host, pathogenesis	protein binding	symbiont-containing vacuole membrane	OG5_167441
PF3D7_1008400	26S protease regulatory subunit 4, putative	RPT2	229.637	186.158	155.165	257.348	proteasome regulatory particle assembly, ubiquitin-dependent protein catabolic process	null	proteasome regulatory particle, base subcomplex	OG5_127456
PF3D7_0914100	conserved Plasmodium protein, unknown function	null	227.301	150.825	189.266	380.849	null	null	null	OG5_161715
PF3D7_0517000	60S ribosomal protein L12, putative	null	227.089	570.821	419.713	453.912	null	null	null	OG5_127022
PF3D7_0624600	SNF2 helicase, putative	ISWI	226.104	197.343	312.353	470.057	chromatin remodeling	ATP-dependent helicase activity, RNA binding	nucleus	OG5_141761
PF3D7_1115200	histone-lysine N-methyltransferase SET7	SET7	225.714	149.85	302.525	577.944	histone H3-K4 methylation, histone H3-K9 methylation	histone methyltransferase activity (H3-K4 specific), histone methyltransferase activity (H3-K9 specific)	cytoplasm	OG5_140372
PF3D7_1368700	mitochondrial carrier protein, putative	null	225.545	244.53	279.678	417.727	transport	null	mitochondrial inner membrane	OG5_142922
PF3D7_1211800	polyubiquitin	PfpUB	225.128	487.171	559.988	990.47	ER-associated ubiquitin-dependent protein catabolic process, protein polyubiquitination, protein ubiquitination, regulation of cell cycle process, ubiquitin-dependent protein catabolic process	ATPase activity	cell surface, cytoplasm, endoplasmic reticulum, ubiquitin ligase complex	OG5_126703
PF3D7_1324900	L-lactate dehydrogenase	LDH	224.899	189.749	1034.47	1791.48	glycolytic process	L-lactate dehydrogenase activity, protein binding	intracellular	OG5_126911
PF3D7_1437000	N-acetyltransferase, GNAT family, putative	null	224.652	296.099	596.763	673.658	null	null	null	OG5_144531
PF3D7_1019000	eukaryotic translation initiation factor subunit eIF2A, putative	null	224.612	179.862	160.65	248.007	null	null	null	OG5_153212
PF3D7_0107600	eukaryotic translation initiation factor 2-alpha kinase 2, putative	eIK2	223.969	120.086	150.31	291.459	pathogenesis, protein phosphorylation, regulation of translational initiation by eIF2 alpha phosphorylation	ATP binding, protein kinase activity	null	OG5_166993
PF3D7_1330500	CTLH domain-containing protein, putative	null	223.413	105.593	179.805	362.057	null	null	null	OG5_128881
PF3D7_0317300	conserved Plasmodium protein, unknown function	null	222.597	189.314	205.13	298.509	null	null	null	OG5_155210
PF3D7_1022500	citrate synthase, mitochondrial, putative	CS	221.585	281.074	216.439	705.426	acetyl-CoA catabolic process, citrate metabolic process, tricarboxylic acid cycle	citrate (Si)-synthase activity	mitochondrion	OG5_127570
PF3D7_1322500	palmitoyltransferase DHHC5	DHHC5	221.216	296.945	570.932	1308.5	protein palmitoylation	palmitoyltransferase activity	endoplasmic reticulum	OG5_162594
PF3D7_1115400	cysteine proteinase falcipain 3	FP3	220.983	270.557	324.554	672.689	hemoglobin catabolic process, proteolysis	cysteine-type endopeptidase activity	food vacuole	OG5_126607
PF3D7_0707700	E3 ubiquitin-protein ligase, putative	null	220.94	166.467	191.103	327.96	null	null	null	OG5_129825
PF3D7_1120200	conserved Plasmodium protein, unknown function	null	220.754	424.691	508.763	618.726	null	null	null	OG5_167198
PF3D7_1468400	zinc finger protein, putative	D13	220.231	63.9018	70.8108	130.253	null	null	null	OG5_141231
PF3D7_0611700	60S ribosomal protein L39	RPL39	219.379	1020.37	417.352	334.311	null	null	cytosolic large ribosomal subunit	OG5_127376
PF3D7_0304900	conserved Plasmodium protein, unknown function	null	218.102	264.217	222.056	515.958	null	null	null	OG5_160574
PF3D7_0420000	zinc finger protein, putative	null	217.16	144.313	154.84	232.825	null	null	null	OG5_146909
PF3D7_1127900	conserved Plasmodium protein, unknown function	null	216.738	171.982	53.3108	125.897	null	null	null	OG5_167193
PF3D7_0506500	conserved Plasmodium protein, unknown function	null	216.358	173.702	157.731	214.005	null	null	null	OG5_171325
PF3D7_1359900	conserved Plasmodium membrane protein, unknown function	null	216.307	183.367	184.63	247.792	null	null	null	OG5_153557
PF3D7_0317100	6-cysteine protein	B9	215.419	152.867	269.57	681.956	null	null	plasma membrane	OG5_167130
PF3D7_1303500	sodium/hydrogen exchanger, Na+, H+ antiporter	NHE	214.618	160.239	213.75	434.588	response to drug, sodium ion transport	solute:proton antiporter activity	integral component of membrane	OG5_126729
PF3D7_1018500	pre-mRNA-splicing factor RDS3, putative	RDS3	214.51	256.81	605.409	766.447	mRNA splicing, via spliceosome, spliceosomal complex assembly	null	U2 snRNP	OG5_128251
PF3D7_1313000	ubiquitin-like protein nedd8 homologue, putative	NEDD8	214.22	444.859	333.251	260.139	modification-dependent protein catabolic process	null	null	OG5_140860
PF3D7_1351900	conserved Plasmodium protein, unknown function	null	212.987	311.52	153.899	153.982	null	null	null	OG5_153561
PF3D7_0927900	phosphatidylserine decarboxylase	PSD	212.929	473.221	389.482	564.373	null	null	endoplasmic reticulum, membrane	OG5_128421
PF3D7_0216600	MtN3-like protein	null	212.444	149.322	213.203	423.006	null	null	membrane	OG5_127038
PF3D7_1302800	40S ribosomal protein S7, putative	null	210.916	327.919	167.409	247.35	translation	structural constituent of ribosome	cytosolic small ribosomal subunit	OG5_127368
PF3D7_0306100	conserved Plasmodium protein, unknown function	null	210.594	242.847	435.146	937.196	null	null	null	OG5_160521
PF3D7_1426900	cytochrome b-c1 complex subunit 6, putative	QCR6	209.902	184.03	361.06	404.662	mitochondrial electron transport, ubiquinol to cytochrome c	ubiquinol-cytochrome-c reductase activity	mitochondrial respiratory chain complex III, mitochondrion	OG5_128457
PF3D7_0922700	pre-mRNA-splicing factor 18, putative	PRP18	209.37	342.73	369.294	637.366	mRNA splicing, via spliceosome	null	null	OG5_128834
PF3D7_1431700	60S ribosomal protein L14, putative	null	209.292	248.568	256.951	252.729	translation	structural constituent of ribosome	cytosolic small ribosomal subunit	OG5_127132
PF3D7_0934500	V-type proton ATPase subunit E, putative	null	208.912	204.263	107.359	187.962	null	null	food vacuole	OG5_127015
PF3D7_0308700	conserved Plasmodium protein, unknown function	null	207.803	194.378	363.789	685.939	null	null	null	OG5_150568
PF3D7_0629700	SET domain protein, putative	SET1	207.512	129.716	112.205	165.119	null	protein domain specific binding	null	OG5_127895
PF3D7_1342900	AP2 domain transcription factor, putative	ApiAP2	206.982	139.834	105.659	184.96	null	sequence-specific DNA binding	null	OG5_157030
PF3D7_0311100	pre-mRNA splicing factor, putative	null	206.848	209.595	170.836	176.988	null	null	null	OG5_128873
PF3D7_0311300	phosphatidylinositol 3- and 4-kinase, putative	null	206.314	152.532	141.503	231.87	null	null	null	OG5_133443
PF3D7_0621800	nascent polypeptide-associated complex subunit alpha, putative	null	205.805	454.19	574.634	740.183	'de novo' cotranslational protein folding	null	nascent polypeptide-associated complex	OG5_127180
PF3D7_0404500	6-cysteine protein	P52	205.421	211.444	390.805	553.319	null	null	cell surface, microneme	OG5_167215
PF3D7_0919800	TLD domain-containing protein	null	205.416	157.352	206.856	311.401	null	null	null	OG5_136347
PF3D7_0815800	vacuolar protein sorting-associated protein 9, putative	VPS9	205.284	217.838	225.08	224.876	null	null	null	OG5_128538
PF3D7_0403800	alpha/beta hydrolase, putative	null	205.154	203.796	126.489	251.09	null	null	null	OG5_127017
PF3D7_0109400	tubulin-specific chaperone a, putative	null	203.087	138.533	430.714	765.283	protein complex assembly, protein folding, tubulin complex assembly	unfolded protein binding	null	OG5_128690
PF3D7_1422900	14-3-3 protein, putative	null	202.945	206.431	296.364	806.077	null	null	null	OG5_167239
PF3D7_0706400	60S ribosomal protein L37	RPL37	202.003	295.063	412.702	287.441	null	null	cytosolic large ribosomal subunit	OG5_126918
PF3D7_1236500	conserved Plasmodium protein, unknown function	null	201.862	102.62	93.6901	242.238	null	null	null	OG5_167496
PF3D7_1407300	pre-mRNA-splicing factor 38B, putative	PRP38B	201.79	170.816	141.083	302.766	null	null	null	OG5_130216
PF3D7_1207100	small subunit rRNA processing factor, putative	null	201.68	216.919	106.629	151.744	null	null	null	OG5_128148
PF3D7_1212900	bromodomain protein 2, putative	BDP2	201.589	135.604	139.721	278.254	null	protein binding	nucleus	OG5_139388
PF3D7_0805700	serine/threonine protein kinase, FIKK family	FIKK8	201.159	109.319	265.154	426.487	null	null	cytosol	OG5_145292
PF3D7_0730400	IMP1-like protein, putative	IMP2	200.861	285.399	424.955	552.988	null	null	null	OG5_141730
PF3D7_0813100	conserved Plasmodium protein, unknown function	null	200.333	156.061	242.076	411.77	null	null	null	OG5_150585
PF3D7_1438700	DNA primase small subunit	null	200.18	398.73	396.221	600.659	DNA replication, synthesis of RNA primer	DNA primase activity	alpha DNA polymerase:primase complex	OG5_128062
PF3D7_1404700	conserved Plasmodium protein, unknown function	null	199.492	134.275	106.568	358.543	null	null	null	OG5_167257
PF3D7_0323500	survival motor neuron-like protein	SMN	198.977	161.874	171.582	219.565	null	RNA binding, nuclease activity	spliceosomal complex	OG5_141228
PF3D7_1341900	V-type proton ATPase subunit D, putative	null	197.498	260.745	233.862	343.389	vacuolar acidification	proton-transporting ATPase activity, rotational mechanism	vacuolar proton-transporting V-type ATPase, V1 domain	OG5_127301
PF3D7_0810600	ATP-dependent RNA helicase DBP1, putative	DBP1	196.843	282.518	407.415	642.729	null	RNA helicase activity, mRNA binding	null	OG5_126849
PF3D7_0705500	inositol-phosphate phosphatase, putative	null	196.404	193.016	232.487	330.38	null	null	null	OG5_152964
PF3D7_1330300	DnaJ protein, putative	null	195.926	240.216	216.573	373.699	response to heat, response to unfolded protein	null	null	OG5_137061
PF3D7_0408500	flap endonuclease 1	FEN1	195.275	124.238	83.3514	293.065	DNA metabolic process	endodeoxyribonuclease activity, flap endonuclease activity	null	OG5_127472
PF3D7_0523400	DnaJ protein, putative	null	194.492	270.524	332.669	484.627	null	null	null	OG5_129626
PF3D7_0924000	patatin-like phospholipase, putative	null	193.294	98.5357	80.0746	175.696	null	null	null	OG5_129101
PF3D7_0415500	nuclear cap-binding protein subunit 2, putative	CBP20	193.277	178.316	305.727	575.644	mRNA splicing, via spliceosome	null	null	OG5_127988
PF3D7_1232500	CG2-related protein, putative	null	193.202	115.157	95.139	233.095	null	null	null	OG5_165563
PF3D7_1434200	calmodulin	CAM	193.068	362.503	281.59	345.73	entry into host cell	calcium ion binding, calcium-dependent protein binding	null	OG5_126800
PF3D7_0511500	RNA pseudouridylate synthase, putative	null	192.928	82.9602	113.839	117.508	null	null	null	OG5_141937
PF3D7_1340900	sodium-dependent phosphate transporter	PiT	192.204	161.849	372.113	643.457	phosphate ion transport	inorganic phosphate transmembrane transporter activity	integral component of plasma membrane	OG5_126728
PF3D7_1417600	conserved Plasmodium protein, unknown function	null	191.757	138.54	219.676	282.445	null	null	null	OG5_169632
PF3D7_1423300	serine/threonine protein phosphatase 7	PP7	191.57	150.596	273.893	524.668	protein dephosphorylation	protein serine/threonine phosphatase activity	cytoplasm, nucleus	OG5_134377
PF3D7_0522000	conserved Plasmodium protein, unknown function	null	190.618	296.647	303.376	330.598	null	null	null	OG5_184651
PF3D7_0931100	nucleolar protein Nop52, putative	null	189.839	171.587	143.776	169.926	null	null	null	OG5_162873
PF3D7_1105500	centrin-4	CEN4	189.366	241.136	323.834	740.394	mitotic nuclear division	calcium ion binding	centrosome	OG5_165025
PF3D7_0110600	phosphatidylinositol-4-phosphate 5-kinase	PIP5K	188.632	144.278	87.1995	163.863	phosphatidylinositol phosphorylation, response to drug	1-phosphatidylinositol-4-phosphate 5-kinase activity, ADP-ribosylation factor binding, phosphotransferase activity, alcohol group as acceptor	null	OG5_126948
PF3D7_0825000	conserved Plasmodium protein, unknown function	null	188.033	172.499	200.983	221.63	null	null	apicoplast	OG5_153026
PF3D7_1028600	conserved Plasmodium protein, unknown function	null	187.214	206.722	505.964	775.14	null	null	cell surface	OG5_184626
PF3D7_0309600	60S acidic ribosomal protein P2	PfP2	187.151	334.67	241.142	322.716	entry into host cell, protein tetramerization, translational elongation	null	cell surface, cytosolic large ribosomal subunit, host cell surface, large ribosomal subunit	OG5_126845
PF3D7_0934600	conserved Plasmodium protein, unknown function	null	187.12	370.634	181.333	393.722	null	null	null	OG5_167165
PF3D7_1249400	conserved Plasmodium protein, unknown function	null	186.455	175.738	301.129	751.142	null	null	null	OG5_167507
PF3D7_1026100	conserved Plasmodium protein, unknown function	null	185.297	114.624	98.4587	302.818	null	null	null	OG5_167049
PF3D7_1208800	zinc finger protein, putative	null	184.423	128.212	201.239	337.592	null	null	null	OG5_165474
PF3D7_1036900	conserved Plasmodium protein, unknown function	null	182.777	164.493	187.77	295.768	null	null	null	OG5_152972
PF3D7_1032100	mRNA-decapping enzyme subunit 1, putative	DCP1	182.512	144.451	182.544	325.268	deadenylation-dependent decapping of nuclear-transcribed mRNA	null	null	OG5_146821
PF3D7_1216300	signal recognition particle subunit SRP19	SRP19	182.51	168.267	226.701	347.6	SRP-dependent cotranslational protein targeting to membrane, signal sequence recognition	7S RNA binding, protein binding, ribosome binding	cytoplasm, endoplasmic reticulum membrane, nucleus, signal recognition particle, endoplasmic reticulum targeting	OG5_128121
PF3D7_1341300	60S ribosomal protein L18-2, putative	null	181.793	314.248	253.558	345.296	translation	structural constituent of ribosome	cytosolic large ribosomal subunit	OG5_127236
PF3D7_0810000	acyl-CoA binding protein, putative	null	181.541	117.953	82.0708	135.94	null	null	null	OG5_127366
PF3D7_0109500	N-acetyltransferase, GNAT family, putative	null	181.455	189.51	381.004	674.008	null	N-acetyltransferase activity	null	OG5_128089
PF3D7_1139600	conserved Plasmodium protein, unknown function	null	181.274	323.752	476.273	524.371	null	null	null	OG5_184639
PF3D7_1210100	syntaxin, Qa-SNARE family	SYN2	181.108	157.925	208.327	336.122	intracellular protein transport, regulation of vesicle fusion	SNAP receptor activity	SNARE complex, endosome	OG5_141151
PF3D7_0615600	zinc finger protein, putative	null	180.682	182.594	204.672	360.861	null	null	null	OG5_165163
PF3D7_1451700	calcineurin subunit B	CNB	180.319	233.659	382.477	737.645	entry into host cell, protein dephosphorylation	calcium-dependent protein serine/threonine phosphatase regulator activity	calcineurin complex, cytoplasm	OG5_127723
PF3D7_0511200	stearoyl-CoA desaturase	SCD	180.068	309.155	180.097	477.415	fatty acid biosynthetic process	stearoyl-CoA 9-desaturase activity	endoplasmic reticulum	OG5_126939
PF3D7_0415400	coatomer subunit zeta, putative	null	179.93	295.355	252.109	404.934	retrograde vesicle-mediated transport, Golgi to ER	null	COPI vesicle coat	OG5_127654
PF3D7_1224200	BRO1 domain-containing protein, putative	null	179.446	193.334	255.661	534.427	null	null	null	OG5_159941
PF3D7_1028500	partial CSTF domain-containing protein, putative	null	178.059	300.101	223.435	295.465	null	null	nucleus	OG5_167051
PF3D7_1308800	tyrosine recombinase	INT	177.949	125.506	166.056	184.315	null	null	apicoplast	OG5_150490
PF3D7_0614500	60S ribosomal protein L19	RPL19	177.921	264.12	189.212	189.995	translation	structural constituent of ribosome	cytosolic large ribosomal subunit	OG5_126940
PF3D7_0728800	conserved Plasmodium protein, unknown function	null	177.634	150.365	115.407	292.786	null	null	null	OG5_166414
PF3D7_1414500	atypical protein kinase, ABC-1 family, putative	ABCk2	176.568	130.447	155.913	216.249	null	null	null	OG5_126973
PF3D7_0827900	protein disulfide isomerase	PDI8	175.17	245.444	269.956	407.865	protein folding	protein binding, protein disulfide isomerase activity	endoplasmic reticulum lumen, microneme	OG5_126843
PF3D7_1024000	conserved Plasmodium protein, unknown function	null	174.469	141.641	208.269	435.612	null	null	apicoplast	OG5_167043
PF3D7_0810300	protein phosphatase PPM5, putative	PPM5	173.994	87.4527	195.191	400.252	null	null	nucleus	OG5_130521
PF3D7_1126400	conserved Plasmodium protein, unknown function	null	172.96	128.526	139.586	181.587	null	null	null	OG5_153570
PF3D7_1365700	SNARE associated Golgi protein, putative	null	172.708	218.883	352.459	715.279	null	null	membrane	OG5_127610
PF3D7_1322800	conserved Plasmodium protein, unknown function	null	172.563	233.25	243.068	442.307	null	null	null	OG5_147446
PF3D7_1111600	endonuclease/exonuclease/phosphatase family protein, putative	null	172.292	183.243	338.108	848.935	null	null	null	OG5_140109
PF3D7_1409900	cytidine diphosphate-diacylglycerol synthase	CDS	171.763	157.369	181.17	365.203	phospholipid biosynthetic process	phosphatidate cytidylyltransferase activity	null	OG5_127441
PF3D7_1451300	E3 SUMO-protein ligase NSE2, putative	NSE2	171.114	236.741	218.668	248.38	null	null	null	OG5_146920
PF3D7_1226300	haloacid dehalogenase-like hydrolase, putative	HAD2	171.012	255.059	478.761	820.06	null	null	null	OG5_138778
PF3D7_0616200	kinetochore protein NDC80, putative	NDC80	170.937	132.228	211.352	318.628	chromosome segregation	null	Ndc80 complex, chromosome, centromeric region	OG5_128993
PF3D7_0629900	sec14-like cytosolic factor or phosphatidylinositol/phosphatidylcholine transfer protein, putative	null	170.554	185.882	521.784	1102.46	vesicle-mediated transport	null	Golgi apparatus	OG5_158858
PF3D7_1247500	serine/threonine protein kinase, putative	null	170.062	136.835	201.647	574.936	protein phosphorylation	cyclin-dependent protein serine/threonine kinase activity, protein serine/threonine kinase activity	trans-Golgi network transport vesicle	OG5_127425
PF3D7_1118500	nucleolar protein 56, putative	NOP56	169.873	199.863	177.22	196.554	rRNA processing	null	box C/D snoRNP complex, small-subunit processome	OG5_127848
PF3D7_1233600	asparagine and aspartate rich protein 1	AARP1	169.865	113.151	139.832	214.56	null	null	null	OG5_153115
PF3D7_0518900	conserved Plasmodium protein, unknown function	null	169.688	298.362	597.642	960.04	null	null	null	OG5_157161
PF3D7_1133700	FHA domain-containing protein, putative	null	169.46	151.228	295.143	507.577	null	null	null	OG5_153013
PF3D7_0802000	glutamate dehydrogenase, putative	GDH3	167.566	135.284	305.322	415.544	glutamate metabolic process	glutamate dehydrogenase (NAD+) activity	cytosol	OG5_130284
PF3D7_1132000	ubiquitin-like protein, putative	null	167.464	228.331	352.894	602.763	null	null	null	OG5_127163
PF3D7_1417400	rap guanine nucleotide exchange factor, putative, pseudogene	EPAC	166.723	82.3412	127.446	211.774	cAMP-mediated signaling	cyclic nucleotide binding	null	OG5_141204
PF3D7_1017700	conserved Plasmodium protein, unknown function	null	166.631	97.0451	112.96	202.15	null	null	null	OG5_pfal|PF10_0172
PF3D7_1138800	WD repeat-containing protein, putative	null	166.416	169.688	299.257	354.668	null	null	null	OG5_150004
PF3D7_1361200	conserved Plasmodium protein, unknown function	null	166.386	148.172	125.511	171.05	null	null	null	OG5_165064
PF3D7_0928500	conserved Plasmodium protein, unknown function	null	165.22	190.848	194.82	211.213	null	null	null	OG5_165492
PF3D7_1233800	conserved Plasmodium protein, unknown function	null	165.026	222.11	265.453	453.719	null	null	null	OG5_147418
PF3D7_0304500	1-cys-glutaredoxin-like protein-1	GLP1	163.572	152.805	271.211	366.393	null	disulfide oxidoreductase activity, glutathione disulfide oxidoreductase activity	cytosol	OG5_127295
PF3D7_0422400	40S ribosomal protein S19	RPS19	162.949	248.552	139.184	185.722	translation	structural constituent of ribosome	cytosolic small ribosomal subunit	OG5_127080
PF3D7_0507200	subtilisin-like protease 3	SUB3	162.558	163.444	105.898	145.458	proteolysis	protein binding	apicoplast, cytoplasm	OG5_163229
PF3D7_1131800	oxysterol-binding protein, putative	null	161.848	178.384	168.585	358.248	null	null	null	OG5_126646
PF3D7_0218300	rRNA methyltransferase, putative	null	161.826	192.655	202.08	284.413	null	null	apicoplast	OG5_128345
PF3D7_1336000	conserved Plasmodium protein, unknown function	null	160.966	229.899	205.143	285.735	null	null	null	OG5_167423
PF3D7_1225400	rRNA-processing protein, putative	null	160.934	222.59	96.8137	161.56	null	null	null	OG5_133150
PF3D7_0818000	U4/U6.U5 small nuclear ribonucleoprotein, putative	SNRNP27	160.504	153.544	191.313	275.425	null	null	null	OG5_129391
PF3D7_0607000	translation initiation factor IF-2, putative	null	160.105	182.463	103.192	109.889	translational initiation	translation initiation factor activity	null	OG5_127312
PF3D7_0710700	conserved Plasmodium protein, unknown function	null	160.036	188.613	129.572	114.424	null	null	null	OG5_167343
PF3D7_1331500	conserved Plasmodium protein, unknown function	null	159.463	122.746	103.996	258.596	null	null	null	OG5_157867
PF3D7_0807800	26S proteasome regulatory subunit RPN10, putative	RPN10	159.358	190.345	254.18	367.452	null	null	null	OG5_127854
PF3D7_1415100	conserved Plasmodium protein, unknown function	null	159.182	249.655	324.099	582.72	null	null	null	OG5_153546
PF3D7_0812300	sporozoite surface protein 3, putative	SSP3	159.156	148.064	422.064	1494.45	cell gliding	null	cell surface	OG5_167464
PF3D7_0912100	zinc finger protein, putative	null	159.013	251.944	188.744	308.999	null	null	null	OG5_146553
PF3D7_1314700	pinin/SDK/MemA domain-containing protein, putative	null	158.747	193.754	391.625	494.196	null	null	apicoplast	OG5_146580
PF3D7_0212500	conserved Plasmodium protein, unknown function	null	158.283	110.768	191.378	258.29	null	null	null	OG5_157148
PF3D7_0508000	6-cysteine protein	P38	157.832	127.699	283.08	976.578	null	host cell surface binding, protein binding	anchored component of plasma membrane, cell surface, microneme	OG5_167268
PF3D7_0203100	protein kinase, putative	null	157.67	92.2586	112.921	207.266	protein phosphorylation	protein serine/threonine kinase activity	null	OG5_127277
PF3D7_0526900	transmembrane emp24 domain-containing protein, putative	null	157.594	398.352	354.736	447.374	null	null	membrane	OG5_127696
PF3D7_0203000	repetitive organellar protein, putative	ROPE	156.615	72.1771	93.6193	148.695	null	null	rhoptry	OG5_126585
PF3D7_1216400	conserved Plasmodium membrane protein, unknown function	null	156.409	95.2194	89.5597	166.491	null	null	null	OG5_166907
PF3D7_0318500	conserved Plasmodium protein, unknown function	null	155.982	92.5762	127.555	208.802	null	null	null	OG5_158123
PF3D7_0903900	60S ribosomal protein L32	RPL32	155.636	365.175	249.032	284.669	null	null	cytosolic large ribosomal subunit	OG5_126965
PF3D7_0113800	DBL containing protein, unknown function	null	155.118	43.3454	303.884	344.933	null	null	null	OG5_197688
PF3D7_0903200	ras-related protein RAB7	RAB7	155.062	116.896	223.216	334.226	regulation of vesicle-mediated transport	protein binding	endosome	OG5_127616
PF3D7_1250200	CSC1-like protein, putative	null	154.841	108.553	129.37	246.122	null	null	apicoplast	OG5_152418
PF3D7_0310200	phd finger protein, putative	null	154.774	132.138	87.3482	125.01	response to drug	null	null	OG5_158082
PF3D7_1464700	ATP synthase (C/AC39) subunit, putative	null	154.623	310.012	433.224	978.251	vacuolar acidification	null	food vacuole, vacuolar proton-transporting V-type ATPase, V0 domain	OG5_127683
PF3D7_1130100	60S ribosomal protein L38	RPL38	154.621	204.993	179.628	216.355	translation	structural constituent of ribosome	cytosolic large ribosomal subunit	OG5_127448
PF3D7_0717400	queuine tRNA-ribosyltransferase, putative	null	153.999	86.3926	90.4764	115.509	queuosine biosynthetic process, tRNA modification	queuine tRNA-ribosyltransferase activity, zinc ion binding	null	OG5_126946
PF3D7_0320900	histone H2A.Z	H2A.Z	153.199	358.668	240.954	261.759	chromatin assembly or disassembly	DNA binding	nucleosome	OG5_127916
PF3D7_1435300	NAD(P)H-dependent glutamate synthase, putative	null	152.644	130.812	263.305	422.787	null	null	null	OG5_126892
PF3D7_1021200	conserved Plasmodium protein, unknown function	null	152.401	97.0366	505.596	735.8	null	null	null	OG5_165924
PF3D7_1338100	26S proteasome regulatory subunit RPN3, putative	RPN3	152.393	238.319	277.795	372.205	ubiquitin-dependent protein catabolic process	endopeptidase activity	proteasome regulatory particle	OG5_128135
PF3D7_1445700	conserved Plasmodium protein, unknown function	null	151.715	192.234	231.717	314.666	null	null	Maurer's cleft, cytosol, inner membrane complex	OG5_165452
PF3D7_0606200	ubiquitin-conjugating enzyme E2 PEX4, putative	PEX4	151.632	263.036	269.642	467.065	null	null	null	OG5_130212
PF3D7_0503800	60S ribosomal protein L31	RPL31	151.508	323.406	188.911	171.754	translation	structural constituent of ribosome	cytosolic large ribosomal subunit	OG5_126907
PF3D7_0729500	mRNA (N6-adenosine)-methyltransferase, putative	null	151.47	193.352	208.841	382.305	RNA modification	mRNA (2'-O-methyladenosine-N6-)-methyltransferase activity	null	OG5_129618
PF3D7_1106100	apicoplast ribosomal protein S15 precursor, putative	null	150.959	156.35	110.785	261.49	null	null	apicoplast	OG5_127663
PF3D7_0907400	ATP-dependent protease ATPase subunit ClpY	ClpY	150.876	74.0855	69.7696	260.783	null	null	null	OG5_129971
PF3D7_1026800	40S ribosomal protein S2	RPS2	150.748	230.692	340.402	349.734	translation	structural constituent of ribosome	cytosolic small ribosomal subunit	OG5_127014
PF3D7_1331000	protein kinase, putative	null	150.47	150.254	245.454	508.087	null	null	null	OG5_143356
PF3D7_0307200	60S ribosomal protein L7, putative	null	150.277	276.702	96.2877	83.6601	translation	structural constituent of ribosome	cytosolic large ribosomal subunit	OG5_126953
PF3D7_0706500	conserved Plasmodium protein, unknown function	null	150.276	168.414	198.938	219.342	null	null	null	OG5_150034
PF3D7_1407200	conserved Plasmodium protein, unknown function	null	150.215	205.77	168.663	233.583	null	null	null	OG5_143226
PF3D7_0820700	2-oxoglutarate dehydrogenase E1 component	KDH	148.989	212.682	724.471	946.318	2-oxoglutarate metabolic process, tricarboxylic acid cycle	oxoglutarate dehydrogenase (succinyl-transferring) activity	mitochondrial matrix	OG5_126779
PF3D7_1142900	conserved Plasmodium protein, unknown function	null	148.973	201.972	183.729	286.078	null	null	null	OG5_167172
PF3D7_0416000	RNA-binding protein, putative	null	148.799	156.885	289.679	443.793	null	RNA binding, nucleic acid binding	null	OG5_161387
PF3D7_1332300	trafficking protein particle complex subunit 2, putative	TRAPPC2	148.552	157.631	149.083	169.859	ER to Golgi vesicle-mediated transport, vesicle-mediated transport	null	null	OG5_128381
PF3D7_0720800	Ham1-like protein, putative	null	148.242	128.378	145.185	199.85	null	null	null	OG5_126970
PF3D7_1030300	conserved Plasmodium protein, unknown function	null	147.773	103.045	68.1817	196.982	null	null	null	OG5_167056
PF3D7_0214100	protein transport protein SEC31	SEC31	147.691	277.379	300.756	366.283	ER to Golgi vesicle-mediated transport, translocation of peptides or proteins into host cell cytoplasm	null	COPII vesicle coat, ER to Golgi transport vesicle, Maurer's cleft, host cell cytoplasm	OG5_127506
PF3D7_0713700	conserved Plasmodium protein, unknown function	null	147.598	339.81	448.087	615.599	null	null	null	OG5_167461
PF3D7_0529800	conserved Plasmodium protein, unknown function	null	147.234	124.923	107.478	173.991	null	null	null	OG5_173162
PF3D7_0912700	conserved Plasmodium protein, unknown function	null	146.928	113.255	84.8409	115.099	null	null	null	OG5_173822
PF3D7_1246900	RAC-beta serine/threonine protein kinase	PKB	146.594	131.493	143.789	288.389	protein autophosphorylation	ATP binding, calmodulin-dependent protein kinase activity, phosphatidylinositol binding, phospholipase binding, protein serine/threonine kinase activity	apical complex, cytoplasm	OG5_126635
PF3D7_0107500	lipid/sterol:H+ symporter	null	146.547	166.916	105.383	197.779	response to drug	null	null	OG5_130495
PF3D7_1027300	peroxiredoxin	nPrx	146.177	135.22	196.386	309.786	entry into host cell	oxidoreductase activity	nucleus	OG5_127887
PF3D7_1462800	glyceraldehyde-3-phosphate dehydrogenase	GAPDH	146.062	184.007	519.146	597.586	entry into host cell, gluconeogenesis, glycolytic process	glyceraldehyde-3-phosphate dehydrogenase (NAD+) (phosphorylating) activity, protein binding	cell surface, cytosol, membrane	OG5_126628
PF3D7_1365800	conserved Plasmodium protein, unknown function	null	145.986	118.079	151.11	288.338	null	null	null	OG5_167312
PF3D7_0919900	regulator of chromosome condensation, putative	null	145.861	112.415	175.675	224.535	null	null	null	OG5_167151
PF3D7_0807700	serine protease DegP	DegP	145.777	124.16	78.8273	125.473	proteolysis, response to oxidative stress, response to temperature stimulus	protein binding	cytosol, host cell cytosol, host cell plasma membrane, symbiont-containing vacuole	OG5_133046
PF3D7_0416400	histone acetyltransferase, putative	HAT1	144.789	117.639	110.263	159.56	null	null	null	OG5_144201
PF3D7_0529900	RING zinc finger protein, putative	null	144.703	208.469	327.817	443.631	null	null	null	OG5_137832
PF3D7_1342400	casein kinase II beta chain	CK2beta2	144.619	70.3858	129.786	171.124	null	protein binding, protein serine/threonine kinase activity	cytoplasm, nucleus, protein kinase CK2 complex	OG5_126846
PF3D7_0722000	conserved Plasmodium protein, unknown function	null	144.51	162.91	93.6857	163.89	null	null	null	OG5_159850
PF3D7_0801800	mannose-6-phosphate isomerase, putative	null	143.983	87.4024	169.171	201.224	null	mannose-6-phosphate isomerase activity, zinc ion binding	null	OG5_127555
PF3D7_1126200	40S ribosomal protein S18, putative	RPS18	143.822	203.108	437.234	785.765	translation	structural constituent of ribosome	small ribosomal subunit	OG5_126668
PF3D7_1231000	conserved Plasmodium protein, unknown function	null	143.317	106.593	145.815	194.808	null	null	null	OG5_166858
PF3D7_0503200	conserved Plasmodium protein, unknown function	null	142.976	106.125	63.2372	120.219	null	null	null	OG5_141312
PF3D7_1004300	E3 ubiquitin-protein ligase, putative	null	142.055	108.919	240.901	310.492	protein ubiquitination	null	null	OG5_131493
PF3D7_0604500	conserved Plasmodium protein, unknown function	null	141.922	122.35	110.14	139.941	null	null	null	OG5_165471
PF3D7_1007700	AP2 domain transcription factor AP2-I	AP2-I	141.54	228.072	404.983	744.107	response to drug	protein binding, sequence-specific DNA binding	nucleus	OG5_167323
PF3D7_1328300	conserved Plasmodium protein, unknown function	null	140.956	140.14	193.898	403.828	null	null	membrane	OG5_147434
PF3D7_1331800	60S ribosomal protein L23, putative	null	140.523	297.522	242.185	325.822	null	null	cytosolic large ribosomal subunit	OG5_126678
PF3D7_0623100	nuclear polyadenylated RNA-binding protein NAB2, putative	NAB2	140.417	243.878	120.67	116.571	null	null	null	OG5_139206
PF3D7_1126600	steryl ester hydrolase, putative	null	140.253	116.604	143.221	175.53	null	null	null	OG5_152235
PF3D7_1442600	TRAP-like protein	TREP	140.208	30.8042	248.438	462.089	null	null	apicoplast	OG5_159959
PF3D7_1022000	RNA-binding protein, putative	null	139.836	132.411	163.909	252.611	null	null	null	OG5_153785
PF3D7_0317600	40S ribosomal protein S11, putative	RPS11	139.653	362.256	409.512	366.184	null	structural constituent of ribosome	cytosolic small ribosomal subunit	OG5_126986
PF3D7_1460700	60S ribosomal protein L27	RPL27	139.583	463.966	200.768	244.906	translation	structural constituent of ribosome	cytosolic large ribosomal subunit	OG5_127262
PF3D7_1348200	step II splicing factor, putative	null	139.521	155.396	296.413	296.234	null	null	null	OG5_141393
PF3D7_0417400	conserved Plasmodium protein, unknown function	null	137.493	75.8447	89.2382	104.071	null	null	null	OG5_150753
PF3D7_1245800	epsin-like protein, putative	EpsL	137.283	82.8808	70.6648	150.927	null	AP-1 adaptor complex binding	trans-Golgi network	OG5_128219
PF3D7_0308400	U4 spliceosomal RNA	null	136.754	381.21	527.945	208.902	null	null	null	ORTH_727.tmp
PF3D7_1342000	40S ribosomal protein S6	null	136.112	158.547	146.151	192.247	translation	structural constituent of ribosome	cytosolic small ribosomal subunit	OG5_126964
PF3D7_0906600	zinc finger protein, putative	null	136.058	150.546	204.089	227.415	null	null	null	OG5_171643
PF3D7_0903400	ATP-dependent RNA helicase DDX60, putative	DDX60	135.39	150.881	177.529	337.139	null	null	null	OG5_130134
PF3D7_0612500	conserved Plasmodium protein, unknown function	null	135.285	40.7781	22.7571	22.5118	null	null	null	OG5_166984
PF3D7_0323700	U4/U6.U5 tri-snRNP-associated protein 1, putative	SART1	135.082	98.7023	74.8408	114.013	maturation of 5S rRNA	null	U4/U6 x U5 tri-snRNP complex, nucleus	OG5_128840
PF3D7_1450100	signal recognition particle subunit SRP54	SRP54	134.941	117.813	227.429	337.808	SRP-dependent cotranslational protein targeting to membrane	7S RNA binding, protein binding, ribosome binding, signal sequence binding	cytosol, endoplasmic reticulum membrane, nucleus, signal recognition particle, endoplasmic reticulum targeting	OG5_126863
PF3D7_0814900	superoxide dismutase [Fe]	FeSOD	134.836	167.598	392.843	573.522	response to oxidative stress, superoxide metabolic process	protein binding, superoxide dismutase activity	cytosol	OG5_126676
PF3D7_1020900	ADP-ribosylation factor	ARF1	134.823	125.944	132.425	168.969	protein ADP-ribosylation	GTP binding	Golgi apparatus, food vacuole	OG5_126696
PF3D7_0825300	SAYSvFN domain-containing protein, putative	null	134.596	313.699	407.401	560.53	null	null	apicoplast	OG5_158053
PF3D7_1332000	syntaxin, Qa-SNARE family	SYN5	134.315	250.918	208.646	385.682	intracellular protein transport, regulation of vesicle fusion	SNAP receptor activity	SNARE complex, cis-Golgi network, endoplasmic reticulum	OG5_127926
PF3D7_0220300	Plasmodium exported protein, unknown function	null	134.264	187.446	442.537	223.157	null	null	host cell	OG5_pfal|PFB0923c
PF3D7_1348600	conserved Plasmodium protein, unknown function	null	134.088	109.161	269.844	494.154	null	null	null	OG5_173902
PF3D7_1142100	conserved Plasmodium protein, unknown function	null	133.99	105.314	168.773	204.995	null	null	null	OG5_147096
PF3D7_1325800	conserved Plasmodium protein, unknown function	null	133.487	90.0754	188.206	310.162	null	null	null	OG5_149584
PF3D7_1407500	multifunctional methyltransferase subunit TRM112, putative	null	133.249	162.274	137.789	211.478	rRNA (guanine-N7)-methylation, ribosomal large subunit biogenesis, ribosomal small subunit biogenesis	null	null	OG5_128066
PF3D7_0308800	conserved protein, unknown function	null	133.068	72.2574	145.361	305.918	null	null	null	OG5_150569
PF3D7_1445400	protein serine/threonine kinase-1	CLK1	133.001	159.688	125.223	200.139	protein phosphorylation, regulation of cell differentiation	protein serine/threonine/tyrosine kinase activity	nucleus	OG5_126990
PF3D7_1462400	conserved Plasmodium protein, unknown function	null	132.424	102.897	111.818	154.869	null	null	null	OG5_203718
PF3D7_1242000	conserved Plasmodium protein, unknown function	null	132.131	183.315	260.387	573.631	null	null	null	OG5_163057
PF3D7_1143400	translation initiation factor eIF-1A, putative	null	132.03	276.346	89.8954	140.059	translational initiation	translation initiation factor activity	eukaryotic 43S preinitiation complex	OG5_127127
PF3D7_1470600	RAP protein, putative	null	131.718	134.163	121.999	162.282	null	null	null	OG5_150606
PF3D7_0622800	leucine--tRNA ligase, putative	null	131.385	99.3867	121.21	262.7	leucyl-tRNA aminoacylation	leucine-tRNA ligase activity	cytoplasm	OG5_127407
PF3D7_1006000	IMP1-like protein, putative	IMP4	129.449	81.4606	337.709	451.796	null	null	null	OG5_150523
PF3D7_1220900	heterochromatin protein 1	HP1	129.096	102.121	142.765	267.046	cell proliferation, chromatin assembly or disassembly, regulation of chromatin silencing	chromatin binding	chromatin, nuclear periphery	OG5_136815
PF3D7_0322500	iron-sulfur assembly protein, putative	IscA2	128.405	135.136	191.579	257.537	null	null	null	OG5_127222
PF3D7_0528600	conserved Plasmodium protein, unknown function	null	128.281	165.9	196.522	216.436	null	null	null	OG5_167358
PF3D7_0719700	40S ribosomal protein S10, putative	RPS10	127.997	425.717	430.727	568.779	translation	structural constituent of ribosome	cytosolic small ribosomal subunit	OG5_127137
PF3D7_0724100	conserved Plasmodium protein, unknown function	null	127.595	122.413	122.974	181.671	null	null	null	OG5_131957
PF3D7_1465900	40S ribosomal protein S3	null	127.538	269.394	144.86	154.607	translation	structural constituent of ribosome	cytosolic small ribosomal subunit	OG5_126820
PF3D7_1238500	conserved Plasmodium protein, unknown function	null	126.875	89.6253	83.1817	163.512	null	null	null	OG5_157644
PF3D7_1233900	sentrin-specific protease 1	SENP1	125.615	189.771	180.47	268.955	null	SUMO-specific protease activity	null	OG5_127954
PF3D7_1030000	transcription elongation factor SPT4, putative	SPT4	124.879	304.162	254.355	325.163	mRNA splicing, via spliceosome, regulation of transcription, DNA-templated	rDNA binding	null	OG5_128605
PF3D7_1010700	dolichyl-phosphate-mannose--protein mannosyltransferase, putative	null	124.728	199.946	227.956	623.365	null	null	null	OG5_129318
PF3D7_0214400	conserved Plasmodium protein, unknown function	null	124.264	151.396	57.0305	70.6858	null	null	null	OG5_128863
PF3D7_0111200	conserved Plasmodium protein, unknown function	null	124.216	271.652	265.817	242.834	null	null	null	OG5_156807
PF3D7_1018700	conserved Plasmodium protein, unknown function	null	124.131	112.802	152.476	221.553	null	null	null	OG5_167036
PF3D7_0716400	transcription initiation factor IIA subunit 1, putative	null	124.083	119.457	235.884	382.52	null	null	null	OG5_152312
PF3D7_1239200	AP2 domain transcription factor, putative	ApiAP2	123.871	46.6215	96.4041	164.618	regulation of transcription, DNA-templated	DNA binding	nucleus	OG5_153590
PF3D7_1126300	DnaJ protein, putative	null	123.755	137.383	226.301	508.496	null	null	null	OG5_167194
PF3D7_0528100	AP-1 complex subunit beta, putative	null	123.551	250.029	339.068	460.091	vesicle-mediated transport	null	null	OG5_127081
PF3D7_0610800	transketolase	TK	123.466	227.497	218.154	384.476	pentose-phosphate shunt	transketolase activity	cytoplasm, nucleus	OG5_126720
PF3D7_0916700	RNA-binding protein musashi, putative	HoMu	123.173	198	463.936	543.853	null	null	null	OG5_133793
PF3D7_1116100	serine esterase, putative	null	123.172	95.5771	69.4778	125.975	null	null	food vacuole	OG5_144797
PF3D7_0629800	cullin-like protein, putative	null	123.171	89.6204	148.481	239.859	null	null	null	OG5_165171
PF3D7_0520000	40S ribosomal protein S9, putative	RPS9	122.949	269.505	86.0665	90.9356	null	structural constituent of ribosome	small-subunit processome	OG5_126983
PF3D7_1016800	Plasmodium exported protein (PHISTc), unknown function	null	122.525	72.6049	116.161	111.75	null	null	host cell	OG5_205501
PF3D7_0825400	conserved Apicomplexan protein, unknown function	null	121.823	222.678	409.467	674.704	null	null	mitochondrion	OG5_153594
PF3D7_1342100	aconitate hydratase	IRP	121.811	161.439	143.626	293.339	regulation of translational initiation by iron, tricarboxylic acid cycle	aconitate hydratase activity, iron ion binding	cytosol, food vacuole, mitochondrion	OG5_126691
PF3D7_0916800	conserved Plasmodium protein, unknown function	null	121.298	144.289	310.094	421.87	null	null	null	OG5_173825
PF3D7_1473200	DnaJ protein, putative	null	121.146	79.0516	482.608	826.048	null	null	null	OG5_128469
PF3D7_1136000	conserved Plasmodium protein, unknown function	null	120.535	79.6929	112.71	167.653	null	null	null	OG5_129463
PF3D7_1125300	DNA-directed RNA polymerase	mtRNAP	119.895	151.377	94.9037	173.545	transcription, DNA-templated	DNA binding, DNA-directed RNA polymerase activity	mitochondrion	OG5_127975
PF3D7_0110800	transcription initiation factor TFIIB, putative	null	119.598	168.833	219.258	286.021	transcription initiation from RNA polymerase II promoter	RNA polymerase II transcription factor activity	transcription factor complex	OG5_127288
PF3D7_0830300	sporozoite invasion-associated protein 2	SIAP2	118.467	240.266	117.097	228.147	null	null	host cell cytosol	OG5_195235
PF3D7_1123000	conserved Plasmodium protein, unknown function	null	118.45	80.3322	80.3648	102.308	null	null	null	OG5_159865
PF3D7_1029900	conserved Plasmodium protein, unknown function	null	117.93	93.9079	76.1441	125.801	null	null	null	OG5_165922
PF3D7_1242200	queuine tRNA-ribosyltransferase, putative	TGT	117.727	69.1157	118.221	207.026	queuosine biosynthetic process	queuine tRNA-ribosyltransferase activity	apicoplast	OG5_126946
PF3D7_1137500	apicoplast ribosomal protein S14p/S29e precursor, putative	null	117.36	123.474	103.427	135.887	translation	structural constituent of ribosome	apicoplast, small ribosomal subunit	OG5_127575
PF3D7_1253000	gametocyte erythrocyte cytosolic protein	GECO	117.36	48.3918	381.616	554.109	protein folding	unfolded protein binding	host cell cytoplasm	OG5_140864
PF3D7_1343000	phosphoethanolamine N-methyltransferase	PMT	117.029	220.366	278.788	442.543	phosphatidylcholine biosynthetic process	phosphoethanolamine N-methyltransferase activity, protein binding	Golgi apparatus	OG5_132295
PF3D7_0206500	conserved Plasmodium protein, unknown function	null	116.89	176.812	172.125	235.78	null	null	null	OG5_167006
PF3D7_0107100	conserved Plasmodium protein, unknown function	null	116.55	119.851	126.046	192.574	null	null	null	OG5_156826
PF3D7_1433400	zinc finger protein, putative	null	116.424	79.6778	70.3595	100.516	null	null	membrane	OG5_157703
PF3D7_0509800	phosphatidylinositol 4-kinase	PI4K	116.092	135.811	114.354	152.044	phosphatidylinositol metabolic process, response to drug	1-phosphatidylinositol 4-kinase activity	null	OG5_127682
PF3D7_0521600	conserved Plasmodium protein, unknown function	null	115.741	133.443	247.042	290.422	null	null	null	OG5_173882
PF3D7_1473700	nucleoporin NUP116/NSP116, putative	NUP116	115.503	98.6727	170.196	377.687	protein import into nucleus	nucleocytoplasmic transporter activity	nuclear pore central transport channel	OG5_204144
PF3D7_1336200	conserved Plasmodium protein, unknown function	null	115.446	79.9916	41.4616	47.3691	null	null	null	OG5_153060
PF3D7_1143600	conserved Plasmodium protein, unknown function	null	115.29	160.378	151.151	212.091	null	null	null	OG5_161585
PF3D7_1431200	OST-HTH associated domain protein, putative	null	114.631	116.129	77.653	134.47	null	null	null	OG5_205515
PF3D7_0933000	CSTF domain-containing protein, putative	null	114.548	151.988	100.876	136.467	null	null	nucleus	OG5_128452
PF3D7_1246800	signal recognition particle receptor subunit beta, putative	SRPRB	114.321	292.689	181.9	273.981	null	null	null	OG5_128347
PF3D7_1008100	zinc finger protein, putative	null	113.954	105.198	157.302	228.661	null	null	null	OG5_156823
PF3D7_1144900	ras-related protein Rab-6	RAB6	113.48	159.51	182.538	286.926	intra-Golgi vesicle-mediated transport, intracellular protein transport, regulation of vesicle-mediated transport	null	cytosol, trans-Golgi network	OG5_127256
PF3D7_1448900	conserved Plasmodium protein, unknown function	null	113.318	132.302	138.439	213.637	null	null	null	OG5_166889
PF3D7_1321700	splicing factor 1	SF1	113.264	159.191	145.153	106.315	RNA splicing, RNA splicing, via transesterification reactions	mRNA binding	null	OG5_128375
PF3D7_0409200	protein SOF1, putative	SOF1	113.226	147.333	135.164	222.16	null	null	nucleolus, small-subunit processome	OG5_127890
PF3D7_1230100	thioredoxin-like associated protein 1, putative	TLAP1	113.185	133.227	251.327	338.93	null	null	cortical microtubule	OG5_158057
PF3D7_0512600	ras-related protein Rab-1B	RAB1b	112.986	146.818	120.004	179.27	regulation of vesicle-mediated transport	null	endoplasmic reticulum-Golgi intermediate compartment, food vacuole, membrane	OG5_127310
PF3D7_1308900	mRNA-decapping enzyme 2, putative	DCP2	112.927	97.6956	146.705	155.888	deadenylation-dependent decapping of nuclear-transcribed mRNA	hydrolase activity, m7G(5')pppN diphosphatase activity	null	OG5_128366
PF3D7_1006700	conserved Plasmodium protein, unknown function	null	112.819	134.603	212.624	185.771	null	null	null	OG5_166464
PF3D7_0717600	conserved Plasmodium protein, unknown function	null	112.662	171.775	258.421	334.899	null	null	null	OG5_165022
PF3D7_0717800	conserved Plasmodium protein, unknown function	null	112.593	62.593	117.011	145.118	null	null	null	OG5_167086
PF3D7_1225600	conserved Plasmodium protein, unknown function	null	112.221	156.265	68.7463	86.7837	null	null	null	OG5_167487
PF3D7_1366600	signal recognition particle receptor subunit alpha, putative	SRPR-alpha	112.119	108.404	95.1267	194.971	null	GTP binding, signal recognition particle binding	signal recognition particle receptor complex	OG5_126932
PF3D7_1446600	centrin-2	CEN2	112.062	131.252	94.7647	153.25	mitotic nuclear division	calcium ion binding	centrosome	OG5_138807
PF3D7_0210600	conserved Plasmodium protein, unknown function	null	111.848	102.247	33.8066	160.215	null	null	null	OG5_141751
PF3D7_0726500	ubiquitin carboxyl-terminal hydrolase, putative	null	111.783	93.7396	89.7685	141.651	null	null	null	OG5_127773
PF3D7_1344800	aspartate carbamoyltransferase	ATCase	111.309	121.718	195.66	340.906	response to drug	null	apicoplast	OG5_128535
PF3D7_1460300	60S ribosomal protein L29, putative	null	110.791	552.905	229.87	88.9132	null	null	null	OG5_127199
PF3D7_0420100	serine/threonine protein kinase RIO2	RIO2	110.601	109.936	152.62	187.174	null	null	null	OG5_127684
PF3D7_0207100	conserved Plasmodium protein, unknown function	null	110.293	66.5303	66.3435	145.03	null	null	null	OG5_154443
PF3D7_0904000	GTPase-activating protein, putative	null	110.185	85.0146	88.0114	143.313	null	null	null	OG5_134579
PF3D7_1424500	small nucleolar RNA snoR27	null	109.869	14.0747	29.4551	8.74129	null	null	null	ORTH_2555.tmp
PF3D7_1352900	Plasmodium exported protein, unknown function	null	109.798	243.047	173.941	258.834	null	null	host cell	OG5_205491
PF3D7_1445000	conserved Plasmodium protein, unknown function	null	109.52	152.636	517.018	555.477	null	null	apicoplast	OG5_141599
PF3D7_1346400	conserved Plasmodium protein, unknown function	null	109.185	72.3701	125.929	123.851	null	null	null	OG5_138079
PF3D7_1131200	conserved Plasmodium protein, unknown function	null	108.995	84.1397	69.6748	122.892	null	null	null	OG5_165531
PF3D7_0919000	nucleosome assembly protein	NAPS	108.78	76.6436	104.215	105.383	null	DNA binding, histone binding	cytoplasm, nuclear periphery, nucleus	OG5_129036
PF3D7_0625400	conserved Plasmodium protein, unknown function	null	108.71	226.827	365.247	524.502	null	null	null	OG5_167294
PF3D7_0525800	inner membrane complex protein 1g, putative	IMC1g	108.415	89.8395	94.9657	184.013	null	null	inner membrane complex	OG5_146323
PF3D7_1405700	RING zinc finger protein, putative	null	108.228	95.1364	106.282	183.442	null	null	null	OG5_150157
PF3D7_0207200	iron-sulfur assembly protein, putative	IscA1	107.803	137.243	131.402	216.927	null	null	mitochondrion	OG5_127463
PF3D7_0721000	conserved Plasmodium membrane protein, unknown function	null	107.632	85.9876	67.8821	104.927	null	null	null	OG5_161725
PF3D7_0802100	AP2 domain transcription factor, putative	ApiAP2	107.357	58.648	72.7153	133.927	null	sequence-specific DNA binding	null	OG5_172706
PF3D7_1472100	protein transport protein YIP1, putative	YIP1	106.893	265.591	174.707	220.734	vesicle-mediated transport	null	null	OG5_127686
PF3D7_0612800	6-cysteine protein	P12p	106.519	196.377	237.922	554.358	null	null	anchored component of plasma membrane	OG5_166986
PF3D7_0825500	protein KRI1, putative	KRI1	106.443	108.737	167.378	152.219	null	null	null	OG5_128130
PF3D7_1020800	dihydrolipoamide acyltransferase component E2	DLAT	106.342	108.118	130.329	214.552	acetyl-CoA biosynthetic process from pyruvate, fatty acid biosynthetic process, tricarboxylic acid cycle	dihydrolipoyllysine-residue acetyltransferase activity, pyruvate dehydrogenase (acetyl-transferring) activity	apicoplast, membrane, pyruvate dehydrogenase complex	OG5_134960
PF3D7_0402400	Plasmodium exported protein, unknown function	GEXP18	106.17	150.422	118.39	140.267	null	null	host cell	OG5_pfal|PFD0115c
PF3D7_1473400	conserved Plasmodium protein, unknown function	null	106.156	81.9074	52.7978	168.996	null	null	null	OG5_161494
PF3D7_0407400	conserved Plasmodium protein, unknown function	null	105.834	140.679	96.0757	108.046	null	null	null	OG5_167223
PF3D7_0625100	sphingomyelin synthase 2, putative	SMS2	105.785	133.24	185.749	302.562	null	null	null	OG5_162756
PF3D7_1458300	conserved Plasmodium protein, unknown function	null	105.749	118.622	187.318	376.649	null	null	null	OG5_162105
PF3D7_1333800	conserved Plasmodium protein, unknown function	null	105.441	83.1588	123.887	249.189	null	null	null	OG5_166149
PF3D7_1025000	EF-hand calcium-binding domain-containing protein, putative	null	104.978	67.1425	71.4356	152.596	null	null	null	OG5_155222
PF3D7_0721800	conserved Plasmodium protein, unknown function	null	104.535	1.04011	0	0	null	null	null	OG5_147421
PF3D7_1475400	cysteine repeat modular protein 4	CRMP4	104.532	41.1041	73.0419	135.896	intracellular receptor signaling pathway, intracellular transport	null	anchored component of external side of plasma membrane	OG5_162098
PF3D7_1407600	conserved Plasmodium protein, unknown function	null	104.529	65.2187	45.0136	64.0402	null	null	null	OG5_162088
PF3D7_0914600	transcription elongation factor 1, putative	ELF1	104.359	102.99	174.085	142.687	transcription elongation from RNA polymerase II promoter	RNA polymerase II core binding	transcription elongation factor complex	OG5_128595
PF3D7_1219000	formin 2	FRM2	104.048	83.5785	79.8149	108.994	actin nucleation	actin binding	cytoplasm	OG5_152384
PF3D7_1008600	zinc finger (CCCH type) protein, putative	null	103.923	78.3992	258.18	874.414	null	null	null	OG5_161380
PF3D7_0205200	conserved Plasmodium protein, unknown function	null	103.915	114.948	126.47	206.12	null	null	null	OG5_157837
PF3D7_0410800	conserved Plasmodium protein, unknown function	null	103.466	109.346	104.735	209.638	null	null	null	OG5_165421
PF3D7_1216900	DNA-binding chaperone, putative	null	103.153	119.56	44.9349	61.065	null	null	null	OG5_128294
PF3D7_0108500	conserved Plasmodium protein, unknown function	null	102.989	31.9097	65.4952	119.289	null	null	null	OG5_166112
PF3D7_1121700	protein GCN20	GCN20	102.744	102.863	65.7684	79.1628	regulation of translation, transport	ATP binding, ATPase activity, coupled to transmembrane movement of substances	membrane	OG5_126934
PF3D7_1146500	leucine-rich repeat protein	LRR10	102.613	101.691	118.755	200.678	null	null	null	OG5_132879
PF3D7_1226000	conserved Plasmodium protein, unknown function	null	102.566	72.5842	68.0129	166.372	null	null	apicoplast	OG5_150607
PF3D7_0422900	methyltransferase, putative	null	102.386	101.28	302.179	761.613	null	null	null	OG5_167064
PF3D7_1014300	SPRY domain-containing protein, putative	null	102.275	82.0171	44.2925	83.3998	null	null	membrane	OG5_128341
PF3D7_0935600	gametocytogenesis-implicated protein	GIG	102.26	127.826	340.13	301.114	null	null	null	OG5_pfal|PFI1720w
PF3D7_1006600	phosducin-like protein, putative	PhLP1	101.655	155.415	217.13	320.328	null	null	null	OG5_127313
PF3D7_0810100	apicoplast ribosomal protein L33 precursor, putative	null	101.46	101.009	43.5212	41.2071	translation	structural constituent of ribosome	plastid large ribosomal subunit	OG5_132740
PF3D7_1108300	pterin-4a-carbinolamine dehydratase	PCD	101.232	110.937	251.512	304.941	null	null	null	OG5_127905
PF3D7_1206200	eukaryotic translation initiation factor 3 subunit C, putative	EIF3C	101.13	123.585	74.3898	68.2647	null	translation initiation factor activity	eukaryotic translation initiation factor 3 complex	OG5_127970
PF3D7_0803400	DNA repair and recombination protein RAD54, putative	RAD54	101.014	106.102	78.5908	158.084	DNA recombination, double-strand break repair via homologous recombination	damaged DNA binding	null	OG5_127098
PF3D7_0509300	conserved Plasmodium protein, unknown function	null	100.74	65.004	70.5198	125.864	null	null	null	OG5_173861
PF3D7_0423300	conserved Plasmodium protein, unknown function	null	100.433	85.5802	58.8123	89.207	null	null	apicoplast	OG5_167066
PF3D7_1010600	eukaryotic translation initiation factor 2 subunit beta	eIF2beta	100.161	166.122	182.129	107.176	formation of translation preinitiation complex, translational initiation	mRNA binding, protein binding, translation initiation factor activity	cytoplasm, eukaryotic translation initiation factor 2 complex, nucleus	OG5_127339
PF3D7_1461300	40S ribosomal protein S28e, putative	null	100.161	262.324	227.606	119.407	translation	structural constituent of ribosome	cytosolic small ribosomal subunit	OG5_127046
PF3D7_1338200	60S ribosomal protein L6-2, putative	null	99.9766	161.15	99.9258	103.482	translation	structural constituent of ribosome	cytosolic large ribosomal subunit	OG5_127206
PF3D7_0424100	reticulocyte binding protein homologue 5	RH5	99.9492	60.1184	102.251	113.313	entry into host	heparin binding, host cell surface receptor binding, protein binding	cell surface, rhoptry	OG5_pfal|PFD1145c
PF3D7_0931300	conserved Plasmodium protein, unknown function	null	99.2504	63.8427	775.039	857.075	null	null	null	OG5_pfal|PFI1520w
PF3D7_1316900	conserved Plasmodium protein, unknown function	null	99.201	91.1994	93.143	151.851	null	null	null	OG5_140116
PF3D7_1442400	conserved Plasmodium protein, unknown function	null	98.9953	127.691	83.1812	94.7894	null	null	null	OG5_147707
PF3D7_1414200	conserved Plasmodium protein, unknown function	null	98.6956	92.2222	126.072	212.979	null	null	null	OG5_167246
PF3D7_0618300	60S ribosomal protein L27a, putative	null	97.9099	284.673	124.828	89.0924	translation	structural constituent of ribosome	large ribosomal subunit	OG5_127016
PF3D7_0526600	conserved Plasmodium protein, unknown function	null	97.7207	31.75	539.225	522.525	null	null	null	OG5_163185
PF3D7_0605100	RNA-binding protein, putative	null	97.6619	146.192	128.241	239.581	null	RNA binding	null	OG5_155454
PF3D7_0522200	transcription initiation factor TFIID subunit 10, putative	TAF10	97.659	245.922	598.439	461.752	transcription from RNA polymerase II promoter	null	transcription factor TFIID complex	OG5_156808
PF3D7_0413600	26S protease regulatory subunit 6B, putative	RPT3	97.343	129.829	127.471	232.996	proteasome regulatory particle assembly, ubiquitin-dependent protein catabolic process	ATPase activity	proteasome regulatory particle, base subcomplex	OG5_127831
PF3D7_0204100	conserved Plasmodium protein, unknown function	null	97.2859	87.3115	115.634	178.486	null	null	null	OG5_153560
PF3D7_1322300	conserved Plasmodium protein, unknown function	null	97.267	74.3024	75.6318	110.706	null	null	null	OG5_156786
PF3D7_0828200	leucine--tRNA ligase, putative	null	97.2213	113.328	79.4194	129.722	leucyl-tRNA aminoacylation, translation	leucine-tRNA ligase activity	apicoplast	OG5_127675
PF3D7_1468700	eukaryotic initiation factor 4A	eIF4A	96.849	235.383	228.894	294.786	regulation of translational initiation	3'-5' DNA/RNA helicase activity, ATP-dependent helicase activity, ATPase activity, RNA cap binding, mRNA binding, translation initiation factor activity	cytoplasm, eukaryotic translation initiation factor 4F complex	OG5_126984
PF3D7_1004000	60S ribosomal protein L13, putative	null	96.7688	195.62	173.619	135.368	translation	structural constituent of ribosome	cytosolic large ribosomal subunit	OG5_126957
PF3D7_1338900	serine/threonine protein kinase, putative	null	96.7642	119.877	205.615	391.291	protein phosphorylation	protein kinase activity	apicoplast	OG5_139289
PF3D7_0829300	U6 snRNA-associated Sm-like protein LSm8, putative	LSM8	96.5947	159.555	259.573	227.843	mRNA splicing, via spliceosome	U6 snRNA binding	U6 snRNP, small nucleolar ribonucleoprotein complex	OG5_128730
PF3D7_1230900	serine/threonine protein kinase RIO1, putative	RIO1	96.4892	121.697	75.1128	101.286	null	null	null	OG5_127476
PF3D7_1238400	conserved Plasmodium protein, unknown function	null	96.2639	150.127	147.366	282.083	null	null	null	OG5_157658
PF3D7_0717200	conserved Plasmodium protein, unknown function	null	95.7744	83.8392	104.712	160.494	null	null	null	OG5_167085
PF3D7_0811300	CCR4-associated factor 1	CAF1	95.5368	193.086	144.706	243.232	null	null	CCR4-NOT core complex	OG5_127146
PF3D7_1351000	phosphatidylinositol transfer protein, putative	null	95.3931	104.521	201.554	229.317	transport	phospholipid transporter activity	cytoplasm	OG5_132657
PF3D7_0304200	EH domain-containing protein	EHD	95.1643	109.693	118.841	186.793	endocytosis	protein binding	cytosol, membrane, vesicle	OG5_127350
PF3D7_0409800	zinc finger protein, putative	null	95.1214	106.868	75.452	139.167	null	null	null	OG5_127615
PF3D7_1115900	palmitoyltransferase DHHC9	DHHC9	95.1194	278.791	228.615	333.101	protein palmitoylation	palmitoyltransferase activity	inner membrane complex	OG5_149542
PF3D7_1469200	shewanella-like protein phosphatase 1, putative	SHLP1	94.7824	85.4555	139.436	230.048	null	phosphatase activity	cytoplasm, endoplasmic reticulum, nucleus	OG5_130954
PF3D7_0518700	mRNA-binding protein PUF1	PUF1	94.606	72.2073	23.9465	47.0514	regulation of RNA stability, regulation of translation	mRNA binding	cytoplasm	OG5_129563
PF3D7_0703600	conserved Plasmodium protein, unknown function	null	94.4605	49.2525	80.6375	146.879	null	null	null	OG5_136181
PF3D7_1144100	mitochondrial large subunit ribosomal protein, putative	null	94.4605	213.333	353.132	300.615	null	null	null	OG5_144692
PF3D7_1130200	60S ribosomal protein P0	PfP0	94.4439	187.66	165.58	211.691	translation	structural constituent of ribosome	cytosolic large ribosomal subunit, intracellular	OG5_127051
PF3D7_0613900	myosin E, putative	myoE	94.2594	42.5923	133.302	324.488	null	ATP binding, actin binding	myosin complex	OG5_166989
PF3D7_1331200	conserved Plasmodium protein, unknown function	null	94.0224	149.679	158.463	200.209	null	null	null	OG5_165017
PF3D7_0314600	conserved Plasmodium protein, unknown function	null	93.9938	149.181	83.6253	78.8856	null	null	null	OG5_152489
PF3D7_0106400	pre-rRNA-processing protein TSR2, putative	null	93.9885	219.56	210.104	197.063	null	null	null	OG5_129326
PF3D7_1110900	ES2 protein, putative	null	93.9082	153.871	106.874	107.612	null	null	null	OG5_129811
PF3D7_1322200	conserved Plasmodium protein, unknown function	null	93.9068	81.3813	66.7883	95.2861	null	null	null	OG5_160934
PF3D7_0616000	pyridoxal kinase	PDXK	93.7266	165.933	212.045	355.18	phosphorylation, pyridoxine metabolic process, response to singlet oxygen, vitamin B6 biosynthetic process	ATP binding, pyridoxal binding, pyridoxal kinase activity, pyridoxamine binding, pyridoxine binding	cytosol	OG5_127394
PF3D7_0519500	carbon catabolite repressor protein 4, putative	CCR4	93.5578	58.0872	59.5992	91.1389	null	null	null	OG5_127911
PF3D7_0317000	proteasome subunit alpha type-3, putative	null	93.3686	135.448	195.451	502.018	ubiquitin-dependent protein catabolic process	endopeptidase activity	proteasome core complex	OG5_127755
PF3D7_1003500	40S ribosomal protein S20e, putative	null	92.7309	264.605	89.2053	94.8984	translation	structural constituent of ribosome	cytosolic small ribosomal subunit	OG5_126760
PF3D7_1319400	conserved Plasmodium protein, unknown function	null	92.6001	108.015	73.4227	75.293	null	null	null	OG5_147429
PF3D7_0703500	erythrocyte membrane-associated antigen	null	92.5322	172.258	267.963	358.942	null	mRNA binding	membrane	OG5_146660
PF3D7_0217300	AP-2 complex subunit sigma, putative	null	92.3204	111.816	126.411	188.423	intracellular protein transport	null	clathrin adaptor complex	OG5_128581
PF3D7_0830900	Plasmodium exported protein, unknown function	null	92.2913	150.76	65.6805	55.8942	null	null	host cell	OG5_pfal|PF08_0001
PF3D7_1302400	conserved Plasmodium membrane protein, unknown function	null	92.2114	5.47836	3.22451	4.67831	null	null	null	OG5_153538
PF3D7_0408000	conserved Plasmodium protein, unknown function	null	92.1219	113.677	185.481	324.285	null	null	null	OG5_167225
PF3D7_0615900	protein phosphatase, putative	null	91.9392	58.0959	43.3899	65.5298	null	null	null	OG5_156854
PF3D7_1105400	40S ribosomal protein S4, putative	RPS4	91.7997	86.064	78.7989	169.262	null	structural constituent of ribosome	cytosolic small ribosomal subunit	OG5_126890
PF3D7_0613700	syntaxin-binding protein, putative	null	91.7309	66.2765	77.4661	165.621	null	null	null	OG5_127453
PF3D7_0213000	conserved Plasmodium protein, unknown function	null	91.6581	53.5825	80.9867	123.663	null	null	null	OG5_153562
PF3D7_0521300	zinc finger protein, putative	null	91.263	81.5619	55.3241	91.3827	null	null	null	OG5_162824
PF3D7_1469900	conserved Plasmodium protein, unknown function	null	90.8213	138.23	110.003	126.452	null	null	null	OG5_153897
PF3D7_1146600	oocyst rupture protein 1, putative	ORP1	90.6517	68.745	54.5489	104.132	null	null	cell periphery, nucleus	OG5_127594
PF3D7_0807600	conserved Plasmodium protein, unknown function	null	90.5866	90.0258	89.141	113.877	null	null	nucleus	OG5_156229
PF3D7_1120500	tRNA nucleotidyltransferase, putative	null	90.4052	316.684	111.308	102.277	null	null	apicoplast	OG5_126936
PF3D7_0305000	elongation factor Ts	EF-Ts	90.1246	119.196	68.2736	163.143	translational elongation	protein binding, translation elongation factor activity	apicoplast	OG5_127934
PF3D7_0619200	conserved Plasmodium protein, unknown function	null	89.7231	144.569	66.2982	91.0114	null	null	null	OG5_156994
PF3D7_0812600	ubiquitin-conjugating enzyme E2, putative	null	89.5768	113.402	171.636	445.217	ubiquitin-dependent protein catabolic process	ubiquitin-protein transferase activity	null	OG5_127153
PF3D7_0406500	NYN domain-containing protein, putative	null	89.4453	88.1993	176.964	307.107	null	null	null	OG5_165578
PF3D7_0218700	pre-mRNA-processing protein 45, putative	PRP45	89.4393	123.433	29.7782	29.6702	null	null	nucleus	OG5_128357
PF3D7_0410500	conserved Plasmodium protein, unknown function	null	89.1185	61.92	55.0732	223.046	null	null	null	OG5_167229
PF3D7_0932100	protein MAM3, putative	null	89.0492	67.45	100.975	141.213	null	null	null	OG5_126632
PF3D7_1347500	DNA/RNA-binding protein Alba 4	ALBA4	88.9918	129.104	378.786	389.508	regulation of translation	DNA binding, RNA binding	cytoplasm, cytosol, nucleus, protein complex	OG5_153563
PF3D7_0102700	merozoite-associated tryptophan-rich antigen	MaTrA	88.7632	118.498	230.453	248.536	null	null	cell surface	OG5_pfal|PFA0135w
PF3D7_0826100	HECT-like E3 ubiquitin ligase, putative	HEUL	88.6893	60.8514	67.5745	60.068	cell growth, pathogenesis, ubiquitin-dependent protein catabolic process	ubiquitin-protein transferase activity	null	OG5_127551
PF3D7_1108700	heat shock protein J2	Pfj2	88.3456	172.515	139.228	341.565	protein folding, response to heat	protein binding, unfolded protein binding	apicoplast, endoplasmic reticulum, host cell cytosol	OG5_135569
PF3D7_0905100	nucleoporin NUP100/NSP100, putative	NUP100	88.3256	87.1262	154.121	226.235	null	null	nuclear pore, nucleus	OG5_127364
PF3D7_0318200	DNA-directed RNA polymerase II subunit RPB1	RPB1	88.1593	155.217	155.892	187.923	transcription from RNA polymerase II promoter	DNA-directed RNA polymerase activity, protein binding	DNA-directed RNA polymerase II, core complex	OG5_126637
PF3D7_1115500	AP2 domain transcription factor, putative	ApiAP2	88.1472	167.768	134.288	239.558	null	null	null	OG5_150589
PF3D7_0309700	SECIS-binding protein 2, putative	SBP2	86.9595	136.939	121.684	100.348	null	null	null	OG5_158813
PF3D7_1317200	AP2 domain transcription factor AP2-G3, putative	ApiAP2	86.4611	29.4124	147.365	265.345	null	sequence-specific DNA binding	cytoplasm, nucleus	OG5_129463
PF3D7_1242700	40S ribosomal protein S17, putative	null	86.1684	138.083	68.0434	63.3213	translation	structural constituent of ribosome	cytosolic small ribosomal subunit, mitochondrion	OG5_126867
PF3D7_1410900	ribosome maturation protein SBDS, putative	null	86.0415	131.23	84.1271	118.549	null	null	null	OG5_127367
PF3D7_1131100	serpentine receptor, putative	SR1	85.6561	106.879	57.9314	111.87	null	null	membrane	OG5_173839
PF3D7_0608100	conserved Plasmodium protein, unknown function	null	85.5651	54.5147	22.765	71.0791	null	null	apicoplast	OG5_172487
PF3D7_0529300	apicoplast TIC22 protein	TIC22	85.4991	119.593	126.999	278.224	protein folding	null	apicoplast, integral component of membrane	OG5_150309
PF3D7_0918900	gamma-glutamylcysteine synthetase	gammaGCS	85.3627	98.5737	200.435	338.032	null	null	null	OG5_128698
PF3D7_1448800	Appr-1-p processing domain protein	null	85.3266	59.5118	74.3452	89.7614	null	null	null	OG5_127054
PF3D7_1234100	bromodomain protein, putative	null	85.1437	76.8463	43.0327	56.0908	null	null	null	OG5_172468
PF3D7_0725400	conserved Plasmodium protein, unknown function	null	85.14	111.605	143.322	170.763	null	null	apicoplast	OG5_173815
PF3D7_0914500	conserved Plasmodium protein, unknown function	null	85.0888	124.52	61.1761	88.9428	null	null	null	OG5_167142
PF3D7_1224900	splicing factor 3B subunit 6, putative	SF3B6	84.9848	119.238	154.605	159.7	mRNA splicing, via spliceosome	poly(A) RNA binding	U12-type spliceosomal complex	OG5_128783
PF3D7_1130500	conserved oligomeric Golgi complex subunit 2, putative	COG2	84.7589	99.0811	94.1182	191.916	ER to Golgi vesicle-mediated transport	null	Golgi transport complex	OG5_161399
PF3D7_0729400	ribosome biogenesis protein BRX1, putative	null	84.687	186.282	187.723	235.329	ribosomal large subunit assembly	null	preribosome, large subunit precursor	OG5_127903
PF3D7_1473900	conserved Plasmodium protein, unknown function	null	84.6593	106.675	186.714	284.922	null	null	null	OG5_150548
PF3D7_1423700	conserved Plasmodium protein, unknown function	null	84.4811	107.305	80.8251	83.6442	null	null	null	OG5_165919
PF3D7_0821000	conserved Plasmodium protein, unknown function	null	84.0381	92.5687	160.126	275.183	null	null	null	OG5_136259
PF3D7_1401800	choline kinase	CK	83.9807	72.3059	129.197	229.039	lipid metabolic process, phosphatidylcholine biosynthetic process, response to drug	choline binding, choline kinase activity	cytosol	OG5_127835
PF3D7_1439500	oocyst rupture protein 2, putative	ORP2	83.8883	29.1361	41.5445	66.1372	null	null	cell periphery, cytoplasm	OG5_128092
PF3D7_1351600	glycerol kinase	GK	83.848	65.0523	199.035	323.486	glycerol metabolic process	ATP binding, glycerol kinase activity	null	OG5_126746
PF3D7_1366300	conserved Plasmodium protein, unknown function	null	83.813	74.2448	64.3545	97.1222	null	null	null	OG5_162096
PF3D7_1132400	conserved Plasmodium membrane protein, unknown function	null	83.7578	77.7672	83.821	144.52	null	null	apicoplast	OG5_159969
PF3D7_0527000	DNA replication licensing factor MCM3, putative	MCM3	83.7313	118.806	90.81	93.9227	null	null	null	OG5_128134
PF3D7_0320100	protein transport protein SEC22	SEC22	83.619	149.341	112.482	175.541	ER to Golgi vesicle-mediated transport, intracellular protein transport, regulation of vesicle fusion, vesicle-mediated transport	SNAP receptor activity	ER to Golgi transport vesicle, Golgi apparatus, SNARE complex, endoplasmic reticulum	OG5_128390
PF3D7_1217200	multiple RNA-binding domain-containing protein 1, putative	MRD1	83.4954	100.635	57.9576	72.2854	small-subunit processome assembly	null	90S preribosome	OG5_127866
PF3D7_0217600	conserved Plasmodium protein, unknown function	null	83.3608	78.269	99.0489	161.659	null	null	null	OG5_157722
PF3D7_0930300	merozoite surface protein 1	MSP1	83.2796	37.9325	53.2019	164.273	entry into host cell, exit from host cell	host cell surface binding, protein binding	anchored component of plasma membrane, protein complex	OG5_159573
PF3D7_0416100	glutamyl-tRNA(Gln) amidotransferase subunit A	GATA	83.1576	106.029	141.09	220.91	glutaminyl-tRNAGln biosynthesis via transamidation	glutaminyl-tRNA synthase (glutamine-hydrolyzing) activity	apicoplast, glutamyl-tRNA(Gln) amidotransferase complex	OG5_127466
PF3D7_1409400	conserved Plasmodium membrane protein, unknown function	null	83.049	100.701	179.882	329.196	null	null	integral component of membrane	OG5_143228
PF3D7_0506400	conserved Plasmodium protein, unknown function	null	83.0169	136.7	337.595	593.106	null	null	null	OG5_173859
PF3D7_1138500	protein phosphatase PPM2	PPM2	82.8374	106.119	121.271	172.245	protein dephosphorylation	protein serine/threonine phosphatase activity	cytoplasm, nucleus	OG5_126741
PF3D7_1023400	HORMA domain protein, putative	null	82.7681	154.277	206.407	374.423	null	null	null	OG5_166125
PF3D7_0814400	phospholipase DDHD1, putative	null	82.7051	117.884	130.232	294.768	null	null	null	OG5_139194
PF3D7_0305700	ubiquitin-conjugating enzyme E2, putative	null	82.579	186.341	137.708	131.16	ubiquitin-dependent protein catabolic process	ubiquitin-protein transferase activity	null	OG5_127771
PF3D7_0308500	activator of Hsp90 ATPase, putative	null	82.2218	134.665	110.009	67.0061	null	null	null	OG5_128037
PF3D7_0307700	conserved Plasmodium protein, unknown function	null	82.1884	91.5409	74.8275	107.889	null	null	null	OG5_149953
PF3D7_0720900	conserved Plasmodium protein, unknown function	null	82.1076	70.4002	77.1526	121.855	null	null	null	OG5_149498
PF3D7_1206900	conserved Plasmodium protein, unknown function	null	81.586	63.4648	99.8763	132.22	null	null	null	OG5_167073
PF3D7_1429800	coatomer subunit beta, putative	null	81.5095	127.232	313.887	388.799	ER to Golgi vesicle-mediated transport	null	null	OG5_127619
PF3D7_1022900	CDGSH iron-sulfur domain-containing protein, putative	null	81.3707	61.841	77.9454	105.329	null	null	mitochondrion	OG5_131688
PF3D7_1330100	conserved Plasmodium protein, unknown function	null	81.2613	49.6134	34.3007	75.9321	null	null	apicoplast	OG5_167415
PF3D7_1429200	AP2 domain transcription factor AP2-O3, putative	ApiAP2	81.1383	58.8114	131.391	183.32	null	null	nucleus	OG5_166215
PF3D7_1225300	conserved Plasmodium protein, unknown function	null	81.0733	133.385	96.9338	138.792	null	null	null	OG5_150008
PF3D7_0814700	conserved Plasmodium protein, unknown function	null	81.0358	24.0877	63.7646	244.495	null	null	null	OG5_167462
PF3D7_1237600	periodic tryptophan protein 1, putative	PWP1	81.0064	73.5745	68.2542	120.715	rRNA processing	null	nucleolus	OG5_128270
PF3D7_1446700	conserved Plasmodium protein, unknown function	null	80.8364	119.457	45.7783	79.9713	null	null	null	OG5_166607
PF3D7_0418700	RNA-binding protein NOB1, putative	null	80.8266	122.509	50.1223	89.6685	null	null	null	OG5_128403
PF3D7_1474100	mitochondrial ribosomal protein L20 precursor, putative	null	80.685	0	1.42622	0	translation	structural constituent of ribosome	mitochondrion, organellar large ribosomal subunit	OG5_128492
PF3D7_1229300	conserved Plasmodium protein, unknown function	null	80.4678	37.505	64.6312	125.727	null	null	null	OG5_167490
PF3D7_0407800	conserved Plasmodium protein, unknown function	null	80.4381	68.153	101.676	198.715	null	null	null	OG5_167224
PF3D7_1103100	60S acidic ribosomal protein P1, putative	RPP1	80.0031	96.8975	138.926	99.5276	translation	structural constituent of ribosome	large ribosomal subunit	OG5_126872
PF3D7_1120000	conserved Plasmodium protein, unknown function	null	79.5025	182.137	127.237	87.7536	null	null	null	OG5_156750
PF3D7_1124000	endoplasmic reticulum oxidoreductin, putative	ERO1	79.4686	73.8443	105.469	205.715	protein folding	oxidoreductase activity	endoplasmic reticulum	OG5_127747
PF3D7_1403100	condensin complex subunit 1, putative	CND1	79.4335	96.0641	100.697	141.242	null	null	null	OG5_146350
PF3D7_1423200	peptidyl-prolyl cis-trans isomerase	CYP52	79.4139	57.0697	107.879	161.809	protein folding	null	null	OG5_129157
PF3D7_0527500	Hsc70-interacting protein	HIP	79.3353	161.649	185.76	155.821	chaperone cofactor-dependent protein refolding	null	null	OG5_129249
PF3D7_1131900	conserved Plasmodium protein, unknown function	null	79.2306	85.1732	122.322	230.018	null	null	apicoplast	OG5_167185
PF3D7_1324400	PRELI domain-containing protein, putative	PRELID	79.0624	94.3289	111.042	144.207	null	null	mitochondrion	OG5_128708
PF3D7_0924800	telomeric repeat binding factor 1, putative	TRF1	78.7485	74.0893	83.0633	90.3849	null	null	null	OG5_135836
PF3D7_1111400	conserved Plasmodium protein, unknown function	null	78.6892	65.4499	147.672	217.397	null	null	null	OG5_173849
PF3D7_1141800	EELM2 domain-containing protein, putative	null	78.6302	39.0281	368.426	548.252	null	null	nucleus	OG5_147482
PF3D7_0210900	conserved Plasmodium protein, unknown function	null	78.6064	87.5302	74.1637	77.213	null	null	null	OG5_173790
PF3D7_0804000	cactin homolog, putative	null	78.4717	101.179	84.1508	104.503	null	null	null	OG5_129462
PF3D7_0614800	endonuclease III homologue, putative	null	78.4113	71.7939	38.3527	90.5852	DNA repair	endonuclease activity	null	OG5_126913
PF3D7_0106300	calcium-transporting ATPase	ATP6	77.9692	124.078	161.352	267.649	calcium ion transport, response to drug	calcium-transporting ATPase activity	null	OG5_126674
PF3D7_1118600	histone acetyltransferase	MYST	77.9454	162.299	156.085	287.093	histone H4-K12 acetylation, histone H4-K16 acetylation, histone H4-K5 acetylation, histone H4-K8 acetylation	histone acetyltransferase activity	cytoplasm, nucleus	OG5_126735
PF3D7_1202700	conserved Plasmodium protein, unknown function	null	77.9388	124.1	85.8231	79.2383	null	null	null	OG5_163910
PF3D7_1429900	ADP-dependent DNA helicase RecQ	WRN	77.7354	112.803	107.745	149.336	null	null	chromosome, telomeric region, nucleus	OG5_126644
PF3D7_1233100	conserved protein, unknown function	null	77.7113	112.961	51.0217	38.8633	null	null	null	OG5_129887
PF3D7_1302100	gamete antigen 27/25	G27/25	77.596	24.3128	47.701	46.8723	null	RNA binding, SH3 domain binding, protein dimerization activity	null	OG5_pfal|PF13_0011
PF3D7_1345100	thioredoxin 2	TRX2	77.5949	225.899	946.612	565.998	null	thiol-disulfide exchange intermediate activity	PTEX complex, mitochondrion, symbiont-containing vacuole	OG5_153078
PF3D7_1216800	tRNA Proline	null	77.2758	37.2683	51.1834	28.9324	null	null	null	ORTH_5300.tmp
PF3D7_1456000	AP2 domain transcription factor, putative	ApiAP2	76.9472	34.4153	73.5341	155.896	null	sequence-specific DNA binding	apicoplast	OG5_153854
PF3D7_1439900	triosephosphate isomerase	TIM	76.6778	107.44	238.319	308.268	fatty acid biosynthetic process, gluconeogenesis, glycolytic process, pentose-phosphate shunt	triose-phosphate isomerase activity	null	OG5_127002
PF3D7_1010000	ribosomal protein L43, mitochondrial, putative	null	76.6507	91.9915	136.276	185.52	null	null	mitochondrion	OG5_128975
PF3D7_1127500	protein disulfide-isomerase, putative	null	76.5867	125.215	194.886	426.002	null	null	null	OG5_160653
PF3D7_1215600	conserved Plasmodium protein, unknown function	null	76.4786	168.513	131.632	235.6	null	null	null	OG5_160592
PF3D7_0506100	60S ribosomal subunit protein L24, putative	null	76.4662	154.028	80.5863	90.6266	translation	structural constituent of ribosome	large ribosomal subunit	OG5_127497
PF3D7_1220400	debranching enzyme-associated ribonuclease, putative	DRN1	76.3894	69.5882	33.6329	76.9502	null	null	null	OG5_129610
PF3D7_1223100	cAMP-dependent protein kinase regulatory subunit	PKAr	76.111	85.0015	73.7713	148.592	null	cAMP-dependent protein kinase regulator activity, protein binding	cAMP-dependent protein kinase complex	OG5_126950
PF3D7_1469800	conserved Plasmodium protein, unknown function	null	76.0565	184.608	134.414	155.1	null	null	null	OG5_167395
PF3D7_0931700	PIH1 domain-containing protein, putative	null	75.9831	26.2138	37.7561	251.867	null	null	null	OG5_158677
PF3D7_0626100	oxidoreductase, short-chain dehydrogenase family, putative	null	75.9554	62.505	57.6829	152.223	metabolic process	oxidoreductase activity	null	OG5_126621
PF3D7_0508100	SET domain protein, putative	SET9	75.9312	39.1061	93.6198	207.465	null	null	null	OG5_141542
PF3D7_0410600	conserved Plasmodium protein, unknown function	null	75.9	90.9748	80.1544	179.585	null	null	null	OG5_130399
PF3D7_0420400	ribosome-recycling factor	RRF2	75.8439	33.0756	42.8295	44.9357	ribosome disassembly	null	cytosol, mitochondrion	OG5_155265
PF3D7_1320000	golgi protein 1	GP1	75.7276	133.844	85.5161	152.433	null	null	Golgi apparatus, cytoplasm, endoplasmic reticulum	OG5_166877
PF3D7_0907200	GTPase-activating protein, putative	null	75.7267	55.6285	45.7935	93.4387	null	null	null	OG5_138696
PF3D7_0406000	conserved Plasmodium protein, unknown function	null	75.7149	120.511	111.246	100.018	null	null	null	OG5_156793
PF3D7_0417500	memo-like protein	null	75.6364	122.293	124.619	219.909	null	null	null	OG5_127479
PF3D7_1139100	RNA-binding protein, putative	null	75.5962	84.3043	365.575	619.356	null	null	null	OG5_166737
PF3D7_0317200	cdc2-related protein kinase 4	CRK4	75.5437	28.243	122.073	382.017	DNA replication, mitotic nuclear division, protein phosphorylation	protein kinase activity	nucleus	OG5_147470
PF3D7_0316700	protein YOP1, putative	YOP1	75.3384	59.277	76.6209	215.011	endoplasmic reticulum organization, endoplasmic reticulum tubular network organization	null	endoplasmic reticulum, endoplasmic reticulum tubular network	OG5_127473
PF3D7_0710600	60S ribosomal protein L34	RPL34	75.139	115.875	95.5412	59.212	null	null	cytosolic large ribosomal subunit	OG5_127025
PF3D7_0911600	conserved Plasmodium protein, unknown function	null	74.7863	43.8273	19.3155	46.528	null	null	null	OG5_166597
PF3D7_1344400	conserved Plasmodium protein, unknown function	null	74.7652	162.457	121.675	301.711	null	null	null	OG5_155459
PF3D7_1025700	conserved Plasmodium protein, unknown function	null	74.5225	108.098	59.0148	114.568	null	null	null	OG5_156820
PF3D7_1135900	3-oxo-5-alpha-steroid 4-dehydrogenase, putative	null	74.3657	75.8373	227.458	360.243	null	null	null	OG5_127767
PF3D7_1358100	Sas10 domain-containing protein, putative	null	73.949	129.061	64.0688	52.8463	null	null	null	OG5_128418
PF3D7_0627000	conserved Plasmodium protein, unknown function	null	73.8802	116.562	51.6018	83.5293	null	null	null	OG5_173864
PF3D7_0216200	conserved Plasmodium protein, unknown function	null	73.8232	83.4164	76.8823	57.2285	null	null	null	OG5_165926
PF3D7_0919100	DnaJ protein, putative	null	73.6942	105.973	121.353	206.903	null	null	null	OG5_141735
PF3D7_1322100	histone-lysine N-methyltransferase SET2	SET2	73.4844	72.7559	45.7191	60.2122	antigenic variation, histone H3-K36 methylation, regulation of transcription, DNA-templated	histone methyltransferase activity (H3-K36 specific), protein binding	nuclear periphery	OG5_128830
PF3D7_1004700	conserved Plasmodium protein, unknown function	null	73.4233	85.1696	140.169	172.296	null	null	null	OG5_151925
PF3D7_1476200	Plasmodium exported protein (PHISTb), unknown function	null	73.2832	49.9254	14.8617	15.2361	null	null	host cell periphery	OG5_243458
PF3D7_0929200	RNA-binding protein, putative	null	73.2141	98.0017	45.6656	58.25	null	mRNA binding	null	OG5_154765
PF3D7_1140200	conserved Plasmodium protein, unknown function	null	73.1095	99.0789	28.2397	43.9312	null	null	null	OG5_140432
PF3D7_0410300	protein phosphatase PPM1, putative	PPM1	72.9993	84.0575	78.6642	104.334	protein dephosphorylation	phosphoprotein phosphatase activity	cytoplasm, nucleus	OG5_149969
PF3D7_0907900	peptide deformylase	PDF	72.6611	155.784	178.546	340.759	N-terminal protein amino acid modification, co-translational protein modification	ferrous iron binding	apicoplast	OG5_128237
PF3D7_1033500	WD repeat-containing protein 70, putative	WDR70	72.6127	134.073	129.969	165.089	null	null	null	OG5_129363
PF3D7_0414700	GTP-binding protein, putative	null	72.5526	102.107	132.321	181.572	null	GTP binding	apicoplast	OG5_137899
PF3D7_1129600	phosphatidylinositol-4-phosphate 5-kinase, putative	null	72.4879	84.995	73.0372	86.9046	phosphatidylinositol metabolic process, phosphatidylinositol phosphorylation, phosphatidylinositol-mediated signaling	phosphatidylinositol phosphate kinase activity, phosphotransferase activity, alcohol group as acceptor	apicoplast	OG5_165368
PF3D7_0922900	3-oxoacyl-[acyl-carrier-protein] reductase	FabG	72.3568	80.0275	285.789	598.021	null	NADPH binding, acetoacetyl-CoA reductase activity	apicoplast	OG5_126618
PF3D7_0105700	asparagine-rich antigen Pfa35-2	null	72.0204	42.8244	87.381	104.666	null	null	null	OG5_129463
PF3D7_0719500	LEM3/CDC50 family protein, putative	null	71.9484	63.6699	134.471	234.932	null	null	null	OG5_127172
PF3D7_1446500	conserved Plasmodium protein, unknown function	null	71.8952	59.3561	60.4181	115.451	null	null	null	OG5_159760
PF3D7_0112300	18S ribosomal RNA	null	71.8201	162.76	609.779	781.515	null	null	null	ORTH_3698.tmp
PF3D7_1417200	NOT family protein, putative	null	71.6825	65.6871	47.3078	53.8425	null	null	CCR4-NOT complex	OG5_161009
PF3D7_0107800	double-strand break repair protein MRE11	MRE11	71.5068	63.4522	61.1585	119.056	DNA repair	nuclease activity, protein binding	null	OG5_127969
PF3D7_1446300	conserved Plasmodium membrane protein, unknown function	null	71.409	52.9209	30.0596	88.2014	null	null	apicoplast	OG5_153429
PF3D7_1029700	conserved Plasmodium protein, unknown function	null	71.2579	105.848	174.387	311.219	null	null	apicoplast	OG5_167055
PF3D7_0108900	unspecified product	null	71.1213	115.406	222.739	131.345	null	null	null	ORTH_1869.tmp
PF3D7_0613400	50S ribosomal protein L18, apicoplast, putative	null	71.1036	67.1848	48.6699	71.2551	null	structural constituent of ribosome	apicoplast, ribosome	OG5_130467
PF3D7_1031600	conserved Plasmodium protein, unknown function	GEXP15	70.8743	100.299	84.9302	88.7833	null	null	null	OG5_149334
PF3D7_0605200	conserved Plasmodium protein, unknown function	null	70.858	80.0387	121.467	263.359	null	null	null	OG5_150557
PF3D7_0415900	60S ribosomal protein L15, putative	null	70.7303	55.305	54.78	60.0254	translation	structural constituent of ribosome	ribosome	OG5_127033
PF3D7_1470200	conserved Plasmodium protein, unknown function	null	70.7294	199.794	78.3977	59.3941	null	null	null	OG5_167396
PF3D7_1331400	CPW-WPC family protein	null	70.5784	18.7695	114.967	604.319	null	null	apicoplast	OG5_156821
PF3D7_0603400	trophozoite exported protein 1	TEX1	70.4745	104.891	23.3623	29.78	null	null	Maurer's cleft	OG5_128069
PF3D7_1472200	histone deacetylase, putative	HDA1	70.244	87.1699	43.813	67.1859	chromatin organization, regulation of transcription, DNA-templated	histone deacetylase activity	histone deacetylase complex	OG5_126654
PF3D7_0922600	glutamine synthetase, putative	null	70.135	72.08	115.047	202.898	null	null	null	OG5_127086
PF3D7_0906910	tubulin-specific chaperone, putative	null	70.0362	107.034	94.2105	93.5861	null	null	null	OG5_128678
PF3D7_0910600	SNARE protein	YKT6.1	69.6639	118.804	38.5201	86.2557	intracellular protein transport, regulation of vesicle fusion	SNAP receptor activity	Golgi apparatus, SNARE complex, cytosol	OG5_156776
PF3D7_0628200	eukaryotic translation initiation factor 2-alpha kinase	PK4	69.6387	70.1484	33.4533	60.2355	cellular response to drug, protein phosphorylation	elongation factor-2 kinase activity	null	OG5_140247
PF3D7_1403600	selenoprotein	Sel1	69.556	149.22	113.377	217.816	cell redox homeostasis	antioxidant activity, oxidoreductase activity	endoplasmic reticulum	OG5_167260
PF3D7_0610700	conserved Plasmodium protein, unknown function	null	69.2469	310.48	381.9	465.147	null	null	null	OG5_184618
PF3D7_1110300	conserved Plasmodium protein, unknown function	null	69.2282	48.9639	46.2683	67.6459	null	null	null	OG5_132716
PF3D7_0403700	pre-mRNA-splicing factor CLF1, putative	CLF1	69.1881	73.4541	111.96	131.145	DNA replication initiation, cis assembly of pre-catalytic spliceosome	chromatin binding	Prp19 complex, U2-type prespliceosome	OG5_128090
PF3D7_1203700	nucleosome assembly protein	NAPL	69.1364	88.6464	69.8179	79.5239	nucleosome assembly	DNA binding, histone binding, protein binding	cytoplasm	OG5_127308
PF3D7_0923900	polyadenylate-binding protein 2, putative	PABP2	69.0439	75.1469	88.6766	71.1987	null	poly(A) binding	cytosol, nucleus	OG5_127457
PF3D7_0404600	conserved Plasmodium membrane protein, unknown function	null	68.9098	46.2461	64.5169	74.3854	null	null	null	OG5_167216
PF3D7_1336600	conserved Plasmodium protein, unknown function	null	68.8195	59.5847	41.9897	74.0117	null	null	null	OG5_156157
PF3D7_1006900	PPPDE peptidase, putative	null	68.805	64.4264	110.677	224.954	null	null	null	OG5_127824
PF3D7_0530100	SNARE protein, putative	SYN6	68.7493	125.746	48.3819	85.3892	intracellular protein transport, regulation of vesicle fusion, vesicle-mediated transport	SNAP receptor activity	SNARE complex	OG5_129016
PF3D7_1366900	conserved Plasmodium protein, unknown function	null	68.6313	117.978	54.5671	43.2832	null	null	null	OG5_166430
PF3D7_1311500	26S protease regulatory subunit 7, putative	RPT1	68.5918	110.689	133.8	180.822	ubiquitin-dependent protein catabolic process	endopeptidase activity	proteasome regulatory particle	OG5_128056
PF3D7_0804700	conserved Plasmodium protein, unknown function	null	68.3589	65.5334	81.3871	82.9424	null	null	null	OG5_169036
PF3D7_0817200	conserved Plasmodium protein, unknown function	null	68.329	100.887	132.719	257.162	null	null	null	OG5_147454
PF3D7_0512400	conserved Plasmodium protein, unknown function	null	68.3072	143.296	170.345	221.177	null	null	null	OG5_167274
PF3D7_0907700	proteasome activator 28 subunit beta, putative	PA28	68.087	102.105	117.566	172.122	null	null	null	OG5_131194
PF3D7_1418200	conserved Plasmodium protein, unknown function	null	68.0476	75.7152	46.9108	102.298	null	null	null	OG5_184646
PF3D7_1437900	HSP40, subfamily A	HSP40	67.6917	95.6152	139.064	161.69	response to heat	ATPase activity, Hsp70 protein binding	cytosol, host cell plasma membrane	OG5_126883
PF3D7_0407700	conserved Plasmodium protein, unknown function	null	67.4688	40.0239	77.2766	147.714	null	null	null	OG5_141743
PF3D7_1320600	ras-related protein Rab-11A	RAB11a	67.4456	63.4887	58.6651	96.3504	regulation of vesicle-mediated transport, small GTPase mediated signal transduction	protein binding	cytosol, membrane, recycling endosome, rhoptry	OG5_126971
PF3D7_0419000	conserved Plasmodium protein, unknown function	null	67.3501	63.9848	141.154	146.908	null	null	null	OG5_129935
PF3D7_1358400	conserved Plasmodium protein, unknown function	null	67.3342	252.231	247.746	347.786	null	null	null	OG5_173867
PF3D7_0721300	ATP-dependent RNA helicase DBP7, putative	DBP7	67.2026	70.4648	43.4705	59.2134	RNA metabolic process	ATP-dependent RNA helicase activity, RNA binding	null	OG5_128340
PF3D7_0719600	60S ribosomal protein L11a, putative	null	67.0306	144.388	89.8521	70.3169	translation	structural constituent of ribosome	cytosolic large ribosomal subunit	OG5_126688
PF3D7_0411900	DNA polymerase alpha catalytic subunit A	null	66.9795	53.184	70.3481	93.8255	DNA replication	DNA-directed DNA polymerase activity	alpha DNA polymerase:primase complex	OG5_128177
PF3D7_1365200	conserved Plasmodium protein, unknown function	null	66.6302	10.6695	6.69865	1.32529	null	null	null	OG5_158077
PF3D7_1224300	polyadenylate-binding protein 1, putative	PABP1	66.4645	149.199	166.988	167.261	null	poly(A) binding	P granule, cell surface, cytoplasm, cytosol, nuclear periphery	OG5_126795
PF3D7_0708100	DNA-directed RNA polymerases I, II, and III subunit RPABC5, putative	RPB10	66.401	96.5364	154.005	158.242	transcription from RNA polymerase II promoter	null	DNA-directed RNA polymerase I complex, DNA-directed RNA polymerase II, core complex, DNA-directed RNA polymerase III complex	OG5_127691
PF3D7_0412000	LITAF-like zinc finger protein, putative	null	66.1783	47.4329	48.0032	91.718	null	null	null	OG5_139201
PF3D7_0419200	protein transport protein GOT1, putative	GOT1	66.1223	15.3277	18.9931	17.5359	null	null	null	OG5_127881
PF3D7_0624700	N-acetylglucosaminylphosphatidylinositol deacetylase, putative	null	66.0349	45.7142	166.014	264.987	GPI anchor biosynthetic process	N-acetylglucosaminylphosphatidylinositol deacetylase activity	null	OG5_128077
PF3D7_1017900	26S proteasome regulatory subunit p55, putative	RPN5	65.8371	87.5253	61.468	96.9959	ubiquitin-dependent protein catabolic process	endopeptidase activity	proteasome regulatory particle	OG5_127889
PF3D7_1349500	conserved Plasmodium protein, unknown function	null	65.827	82.0368	69.7039	98.6803	null	null	null	OG5_151312
PF3D7_1250000	rRNA-processing protein FCF2, putative	FCF2	65.6961	122.89	49.247	45.4685	null	null	null	OG5_164177
PF3D7_0619700	conserved Plasmodium protein, unknown function	null	65.6017	101.717	43.1938	70.9614	null	null	null	OG5_139603
PF3D7_1330200	conserved Plasmodium protein, unknown function	null	65.5937	109.115	33.6413	139.468	null	null	apicoplast, cell periphery	OG5_167416
PF3D7_0807400	coenzyme Q-binding protein COQ10 homolog, mitochondrial	COQ10	65.5654	166.247	126.377	315.146	ubiquinone biosynthetic process	ubiquinone binding	mitochondrion	OG5_127509
PF3D7_0710200	conserved Plasmodium protein, unknown function	null	65.3833	66.0981	88.3475	73.1392	null	null	null	OG5_126585
PF3D7_1442900	protein transport protein SEC7, putative	SEC7	65.3807	63.226	52.5076	78.9595	null	null	null	OG5_162661
PF3D7_0901500	rifin	RIF	65.3725	51.9069	437.674	348.427	antigenic variation, cytoadherence to microvasculature, mediated by symbiont protein, modulation by symbiont of host erythrocyte aggregation	null	Maurer's cleft, host cell plasma membrane, symbiont-containing vacuole	OG5_126825
PF3D7_1133000	conserved Plasmodium protein, unknown function	null	65.2732	70.6108	151.661	177.723	null	null	null	OG5_205387
PF3D7_1462300	GTP-binding protein, putative	null	65.1343	83.968	89.987	127.902	null	null	null	OG5_139602
PF3D7_0908200	conserved Plasmodium protein, unknown function	null	65.0772	101.213	97.2032	139.42	null	null	null	OG5_167133
PF3D7_1407100	rRNA 2'-O-methyltransferase fibrillarin, putative	NOP1	64.8859	197.415	185.914	203.484	rRNA processing	null	nucleolus, nucleus, small nucleolar ribonucleoprotein complex	OG5_127191
PF3D7_1027100	U3 small nucleolar ribonucleoprotein protein MPP10, putative	MPP10	64.8821	95.4597	97.8717	105.989	null	null	null	OG5_127902
PF3D7_1403900	serine/threonine protein phosphatase CPPED1, putative	CPPED1	64.8361	80.8432	93.8634	218.947	null	null	null	OG5_132319
PF3D7_1408700	conserved protein, unknown function	null	64.7966	49.367	78.4489	79.1955	null	null	null	OG5_156196
PF3D7_0819600	conserved Plasmodium protein, unknown function	null	64.7807	55.656	68.0131	75.3043	null	null	null	OG5_144948
PF3D7_1229500	T-complex protein 1 subunit gamma	CCT3	64.667	121.365	79.4513	94.5665	protein folding	ATP binding, unfolded protein binding	chaperonin-containing T-complex, cytosol	OG5_127483
PF3D7_0514000	tubulin--tyrosine ligase, putative	TTL	64.3941	74.6698	33.8394	71.5215	null	null	null	OG5_130328
PF3D7_0320800	ATP-dependent RNA helicase DDX6	DOZI	63.8032	59.0272	75.4758	130.679	null	ATP-dependent RNA helicase activity, protein binding	cytoplasm, cytoplasmic mRNA processing body	OG5_127804
PF3D7_0107000	centrin-1	CEN1	63.775	91.7666	33.159	95.1247	mitotic nuclear division	calcium ion binding	centrosome	OG5_128884
PF3D7_1367100	U1 small nuclear ribonucleoprotein 70 kDa homolog, putative	SNP1	63.7354	82.754	69.0288	71.7597	mRNA splicing, via spliceosome	RNA binding	U1 snRNP, spliceosomal complex	OG5_128070
PF3D7_1412300	nuclear transport factor 2, putative	NTF2	63.6873	159.645	196.583	165.98	protein import into nucleus	null	null	OG5_127878
PF3D7_1321200	conserved protein, unknown function	null	63.4446	90.4631	115.366	122.901	null	null	null	OG5_134021
PF3D7_1220100	pre-mRNA-processing factor 17, putative	PRP17	63.296	101.757	68.5295	105.366	generation of catalytic spliceosome for second transesterification step, mRNA 3'-splice site recognition	null	spliceosomal complex	OG5_128322
PF3D7_1239700	ATP-dependent zinc metalloprotease FTSH 1	FTSH1	63.2775	56.5865	71.7215	126.969	proteolysis, response to drug	ATP binding, ATP-dependent peptidase activity, metalloendopeptidase activity	apicoplast, mitochondrion	OG5_126616
PF3D7_1468500	derlin-1	DER1-1	63.1338	15.5284	6.49948	6.42943	ER-associated ubiquitin-dependent protein catabolic process, retrograde protein transport, ER to cytosol	null	endoplasmic reticulum, endoplasmic reticulum membrane	OG5_127013
PF3D7_0214900	rhoptry neck protein 6	RON6	63.1151	44.6369	167.744	240.526	entry into host	null	rhoptry neck, symbiont-containing vacuole	OG5_150575
PF3D7_0512100	conserved Plasmodium protein, unknown function	null	62.8714	112.543	43.1498	54.9566	null	null	null	OG5_147440
PF3D7_1221000	histone-lysine N-methyltransferase, H3 lysine-4 specific	SET10	62.8024	66.6812	101.467	142.727	antigenic variation	histone methyltransferase activity (H3-K4 specific)	nuclear periphery, nucleus	OG5_164638
PF3D7_0723800	conserved Plasmodium protein, unknown function	null	62.7891	81.0651	61.0899	75.3009	null	null	null	OG5_167092
PF3D7_0212700	SRR1-like protein	null	62.7216	67.4811	66.4878	146.532	null	null	null	OG5_156591
PF3D7_0932600	apicoplast ribosomal protein S6, putative	RPS6	62.6342	32.9864	30.0853	42.3575	null	null	apicoplast	OG5_161021
PF3D7_0409600	replication protein A1, large subunit	RPA1	62.6324	136.363	155.88	196.097	DNA replication, DNA-dependent DNA replication, regulation of DNA metabolic process	null	DNA replication factor A complex	OG5_127539
PF3D7_1135700	conserved Plasmodium protein, unknown function	null	62.2324	72.6773	60.5282	34.0832	null	null	null	OG5_173837
PF3D7_1323700	glideosome associated protein with multiple membrane spans 1	GAPM1	62.1336	22.1959	22.8447	23.2764	null	protein binding	actomyosin, actin portion, inner membrane complex	OG5_140542
PF3D7_1419700	conserved Plasmodium protein, unknown function	null	62.0572	66.4108	76.7344	84.3714	null	null	null	OG5_162906
PF3D7_1323900	protein BCP1, putative	null	61.9775	55.0284	127.719	125.979	null	null	null	OG5_129004
PF3D7_0606100	RNA-binding protein, putative	null	61.7737	131.923	71.1036	57.8002	null	RNA binding	null	OG5_150164
PF3D7_0211700	tyrosine kinase-like protein, putative	TKL1	61.74	66.4014	59.6155	83.2005	protein phosphorylation	protein kinase activity	null	OG5_130251
PF3D7_0530000	conserved Plasmodium protein, unknown function	null	61.6841	81.2779	86.8196	109.371	null	null	null	OG5_178836
PF3D7_1343200	tRNA guanosine-2'-O-methyltransferase, putative	null	61.5139	74.7555	164.803	204.891	null	tRNA (guanosine-2'-O-)-methyltransferase activity	null	OG5_128028
PF3D7_0415300	cdc2-related protein kinase 3	CRK3	61.3672	93.3492	58.1423	69.53	protein phosphorylation	histone deacetylase activity, protein kinase activity	null	OG5_135486
PF3D7_1125200	conserved Plasmodium protein, unknown function	null	61.1078	131.746	91.0143	101.414	null	null	null	OG5_173844
PF3D7_0719400	conserved Plasmodium protein, unknown function	null	60.9447	47.4327	59.7592	75.1296	null	null	null	OG5_165248
PF3D7_0528200	eukaryotic translation initiation factor 3 subunit E, putative	EIF3E	60.9296	19.3935	11.0385	28.1923	null	null	null	OG5_128443
PF3D7_1309200	protein phosphatase PPM6, putative	PPM6	60.8796	48.6602	94.1619	96.9557	protein phosphorylation	protein serine/threonine phosphatase activity	cytoplasm, nucleus, protein serine/threonine phosphatase complex	OG5_130521
[truncated: 4,534 more rows]

## Sheet: Diaz_Pf_Spz
Gene ID	Gene Description	Gene Symbol	SpzR1	SpzR2	BP	MF	CC	Ortholog Group
PF3D7_1418800	signal recognition particle RNA	null	177254	176556	null	null	null	ORTH_185.tmp
[truncated: 5,500 more rows]

## Sheet: Gural_Pv_Hyp
Gene ID	Gene Description	Gene Symbol	Hyp1	Hyp2	BP	MF	CC	Ortholog Group
[truncated: 6,744 more rows]

[truncated: 3 more sheets: Zanghi_Pf_Oocyst, Diaz_Pf_Oocyst, Zanghi_Pf_Ring]
