# Supplementary material for: Unraveling the Plasmodium vivax sporozoite transcriptional journey from mosquito vector to human host
Source: Sci Rep. 2018 Aug 15;8:12183. doi: 10.1038/s41598-018-30713-1 (PMC6093925; doi:10.1038/s41598-018-30713-1)
Supplement: Supplementary file 3 — Supplementary Dataset 2 [file 41598_2018_30713_MOESM3_ESM.xlsx]

## Sheet: Figure1
Gene ID	Sporozoite	Blood Stage	logFC_Spz_Blood	Maxium_Expression_Timepoint	Average_FPKM	Peak Expression Stage	Gene_Rank_Sporozoite
PVX_090930	161.789	37735.9	-7.85683	36hr	11303.4	BloodStage	3013
PVX_003565	0	28993.6	-14.8235	48hr	8376.71	BloodStage	401
PVX_113665	19.2375	24088.6	-10.2172	36hr	7697.78	BloodStage	1908
PVX_090935	61.8848	18675.9	-8.21433	36hr	5249.29	BloodStage	2590
PVX_090230	44.199	13469.7	-8.21931	36hr	5011.96	BloodStage	2402
PVX_114015	201.779	13492.4	-6.0562	36hr	4235.85	BloodStage	3104
PVX_000010	0	11080.5	-13.4359	6hr	2840.81	BloodStage	401
PVX_091700	406.697	3938.43	-3.27242	36hr	1796.41	BloodStage	3269
PVX_092820	233.603	6036.05	-4.68555	6hr	1681.84	BloodStage	3144
PVX_114020	258.19	4685.63	-4.17647	36hr	1656.07	BloodStage	3169
PVX_089425	7832.56	4659.38	0.749221	B1T4	5428.29	Sporozoite	3498
PVX_113725a	0	3968.28	-11.9547	6hr	1391.45	BloodStage	401
PVX_117440	155.166	3564.53	-4.51297	6hr	1411.53	BloodStage	2992
PVX_087950	2740.2	2904.95	-0.0842037	B3T4	2618.57	Sporozoite	3471
PVX_116630	0	3728.9	-11.8649	12hrhr	1248.18	BloodStage	401
PVX_117390	655.54	2726.8	-2.05478	6hr	1566.2	BloodStage	3346
PVX_101080	3282.98	4095.64	-0.318995	B4T0	2866.83	Sporozoite	3477
PVX_117322	11.0247	10403.9	-9.75705	12hrhr	1198.59	BloodStage	1577
PVX_003955	0	3404.83	-11.7338	6hr	1142.25	BloodStage	401
PVX_083560	0	3708.15	-11.8569	6hr	1114.9	BloodStage	401
PVX_087825	73.232	3677.18	-5.63081	6hr	1142.17	BloodStage	2676
PVX_114040	6.3871	2301.58	-8.28403	12hrhr	1041.64	BloodStage	1296
PVX_093680	0	6962.25	-12.7655	6hr	1008.89	BloodStage	401
PVX_092805	64.7003	2611.72	-5.31351	6hr	1039.28	BloodStage	2611
PVX_083555	0	2874.81	-11.4898	6hr	966.747	BloodStage	401
PVX_002590	11.7041	2946.25	-7.85793	6hr	972.312	BloodStage	1610
PVX_091865	30.0691	2893.94	-6.54191	6hr	960.491	BloodStage	2173
PVX_097760	33.6139	2696.14	-6.28393	6hr	940.653	BloodStage	2237
PVX_080245	66.7585	2620.71	-5.27396	6hr	941.361	BloodStage	2633
PVX_089505	1085.75	2129.99	-0.97151	32hr	1434.28	BloodStage	3403
PVX_111175	195.738	10277.3	-5.70719	48hr	987.347	BloodStage	3090
PVX_119345	104.204	2394.74	-4.50921	6hr	938.878	BloodStage	2837
PVX_085420	75.9795	2384.46	-4.95365	6hr	915.517	BloodStage	2698
PVX_094635	267.01	2405.27	-3.16644	48hr	998.563	BloodStage	3175
PVX_086305	68.968	2976.61	-5.41131	6hr	876.268	BloodStage	2651
PVX_092070	189.609	3174.32	-4.05821	48hr	935.669	BloodStage	3079
PVX_095350	7.7583	2401.19	-8.09948	6hr	820.293	BloodStage	1393
PVX_119470	27.9098	2854.48	-6.62603	6hr	817.979	BloodStage	2121
PVX_101200	3820.61	3605.95	0.0834044	B4T0	2707.57	Sporozoite	3484
PVX_119440	0	1966.41	-10.9421	12hrhr	783.67	BloodStage	401
PVX_095390	9.2183	2598.79	-7.9911	6hr	780.405	BloodStage	1487
PVX_117420	4.23699	2307.32	-8.78389	6hr	775.322	BloodStage	1143
PVX_122710	0	2438.33	-11.2523	6hr	772.728	BloodStage	401
PVX_085275	35.9464	2265.71	-5.93902	6hr	788.896	BloodStage	2291
PVX_090845	149.401	2944.34	-4.29155	6hr	844.939	BloodStage	2977
PVX_113860	0	2100.43	-11.0372	6hr	759.089	BloodStage	401
PVX_092735	49.1478	2357.06	-5.55527	6hr	782.162	BloodStage	2464
PVX_116700	0	2189.18	-11.0968	6hr	752.249	BloodStage	401
PVX_122285	27.0211	2735.27	-6.60955	6hr	759.931	BloodStage	2100
PVX_121935	0	4356.31	-12.0892	6hr	745.614	BloodStage	401
PVX_095190	158.988	3779.97	-4.56271	36hr	821.836	BloodStage	3005
PVX_086020	16.7553	2161.8	-6.92851	12hrhr	733.335	BloodStage	1833
PVX_091145	0	2060.32	-11.0094	6hr	724.05	BloodStage	401
PVX_084955	14.0977	2014.26	-7.06049	6hr	715.362	BloodStage	1729
PVX_081830	1.06014	2653.53	-10.3315	6hr	708.408	BloodStage	870
PVX_094535	156.925	3359.45	-4.41134	6hr	786.116	BloodStage	2998
PVX_002650	25.5538	2359.9	-6.47427	6hr	715.301	BloodStage	2060
PVX_123070	9.7435	1584.72	-7.20553	12hrhr	706.088	BloodStage	1525
PVX_101490	0	3175.41	-11.6332	6hr	699.984	BloodStage	401
PVX_095080	0	2082.13	-11.0245	6hr	699.462	BloodStage	401
PVX_096070	0	2316.94	-11.1786	6hr	698.809	BloodStage	401
PVX_101035	12.3322	2481.68	-7.54083	6hr	696.776	BloodStage	1647
PVX_119480	54.4673	2320.3	-5.38715	6hr	714.08	BloodStage	2506
PVX_119587	11.6709	2293.34	-7.50041	6hr	690.458	BloodStage	1606
PVX_083465	23.5033	1859.45	-6.24653	6hr	692.607	BloodStage	2012
PVX_092115	0	2050.27	-11.0023	6hr	677.731	BloodStage	401
PVX_115255	93.4618	1660.71	-4.13679	6hr	716.434	BloodStage	2799
PVX_088065	9.81309	2001.97	-7.53322	6hr	674.384	BloodStage	1527
PVX_118255	3692.47	2453.89	0.589318	B4T0	2510.78	Sporozoite	3482
PVX_097583	0	3387.04	-11.7262	6hr	658.811	BloodStage	401
PVX_084620	2420.75	1483.7	0.705874	B2T4	1864.96	Sporozoite	3464
PVX_085735	28.3015	1352.21	-5.52926	32hr	667.573	BloodStage	2130
PVX_086040	104.7	2019.29	-4.25651	32hr	695.888	BloodStage	2839
PVX_080650	42.427	1616.64	-5.21916	6hr	643.301	BloodStage	2380
PVX_084190	31.3836	2302.69	-6.15254	32hr	636.494	BloodStage	2201
PVX_080400	8.75371	1606.01	-7.36421	6hr	624.716	BloodStage	1458
PVX_095015	34.7231	5932.42	-7.37586	6hr	633.901	BloodStage	2262
PVX_114910	5.81915	1511.12	-7.79276	6hr	618.227	BloodStage	1259
PVX_090160	33.9014	2277.66	-6.02876	6hr	630.049	BloodStage	2246
PVX_117170	71.4353	1898.78	-4.713	6hr	644.081	BloodStage	2662
PVX_099980	29.0832	3642.1	-6.92007	36hr	620.263	BloodStage	2148
PVX_085270	74.4561	1961.82	-4.70115	6hr	640.918	BloodStage	2687
PVX_092730	0	1612.53	-10.656	6hr	589.157	BloodStage	401
PVX_001835	0	1948.76	-10.9291	6hr	583.307	BloodStage	401
PVX_091925	626.894	2053.57	-1.71024	6hr	895.986	BloodStage	3339
PVX_119740	0	1532.21	-10.5823	6hr	581.93	BloodStage	401
PVX_100705	568.323	1898.29	-1.73814	B3T0	858.501	Sporozoite	3327
PVX_001670	0	2811.7	-11.4577	6hr	573.442	BloodStage	401
PVX_118145	11.3891	2034.42	-7.36011	6hr	570.821	BloodStage	1592
PVX_119475	0	1729.94	-10.7573	6hr	557.966	BloodStage	401
PVX_099315	17.1485	2643.81	-7.18717	32hr	566.509	BloodStage	1842
PVX_083270	492.826	1863.45	-1.91668	6hr	803.668	BloodStage	3304
PVX_113235	0	2654.58	-11.3748	6hr	555.918	BloodStage	401
PVX_098640	5.29004	1590.67	-7.98325	6hr	556.296	BloodStage	1223
PVX_089750	21.3289	1587.96	-6.15302	6hr	560.472	BloodStage	1956
PVX_094400	13.4627	1664.09	-6.84712	6hr	547.019	BloodStage	1700
PVX_122425	96.2612	1943.63	-4.32149	12hrhr	585.8	BloodStage	2809
PVX_080275	0	2088.57	-11.029	6hr	537.298	BloodStage	401
PVX_080440	6.6571	1723.22	-7.81493	6hr	534.83	BloodStage	1316
PVX_122245	247.185	1995.98	-3.00833	6hr	654.419	BloodStage	3160
PVX_094375	18.0952	1694.16	-6.47207	6hr	533.542	BloodStage	1876
PVX_099710	22.3668	3245.83	-7.11842	6hr	534.138	BloodStage	1980
PVX_121980	97.4426	1754.29	-4.15629	6hr	569.227	BloodStage	2812
PVX_090950	4.4204	1742.07	-8.32901	6hr	516.422	BloodStage	1160
PVX_123075	2.86525	1608.06	-8.70144	6hr	513.78	BloodStage	1029
PVX_096340	56.3813	1424.74	-4.63499	6hr	539.624	BloodStage	2532
PVX_084235	49.6427	1114.1	-4.46068	6hr	529.397	BloodStage	2473
PVX_111355	575.675	2845.02	-2.30311	36hr	790.205	BloodStage	3330
PVX_096335	8.43878	1555.28	-7.36528	6hr	499.509	BloodStage	1437
PVX_097915	14.2868	1439.74	-6.55838	6hr	502.126	BloodStage	1737
PVX_089280	6.0102	1588.49	-7.8249	6hr	496.224	BloodStage	1272
PVX_096265	12.9314	1432.84	-6.6854	6hr	498.069	BloodStage	1674
PVX_087860	113.811	1245.82	-3.44093	6hr	535.832	BloodStage	2877
PVX_124095	49.0875	1773.84	-5.14709	24hr	497.864	BloodStage	2462
PVX_117795	593.245	1826.89	-1.62105	12hrhr	767.135	BloodStage	3334
PVX_111330	37.8509	1414.17	-5.18689	6hr	482.259	BloodStage	2325
PVX_086905	23.8209	1931.69	-6.28291	6hr	474.06	BloodStage	2021
PVX_082970	49.8802	1359.27	-4.74064	6hr	486.347	BloodStage	2475
PVX_083000	77.9797	1577.1	-4.32057	6hr	497.852	BloodStage	2712
PVX_110855	0	4244.28	-12.0516	32hr	458.006	BloodStage	401
PVX_099535	0.840265	2533.79	-10.4277	12hrhr	448.236	BloodStage	844
PVX_110835	0	3292.8	-11.6855	32hr	444.223	BloodStage	401
PVX_095255	12.2026	1439.78	-6.76989	32hr	447.215	BloodStage	1638
PVX_114445	452.894	1709.49	-1.91398	12hrhr	664.116	BloodStage	3282
PVX_115450	0	3460.07	-11.757	6hr	435.973	BloodStage	401
PVX_080260	2568.39	990.18	1.3742	B3T0	1714.98	Sporozoite	3469
PVX_121910	0	1178.12	-10.2035	6hr	429.503	BloodStage	401
PVX_118435	25.7944	941.676	-5.13676	24hr	442.205	BloodStage	2069
PVX_117925	5.67159	1023.64	-7.26288	32hr	428.782	BloodStage	1250
PVX_082965	18.3155	1413.24	-6.19412	6hr	428.048	BloodStage	1882
PVX_083480	663.294	1193.1	-0.846025	B4T0	749.785	Sporozoite	3349
PVX_082840	35.7901	1439.09	-5.29069	6hr	435.558	BloodStage	2283
PVX_085840	0	1313.82	-10.3606	12hrhr	415.871	BloodStage	401
PVX_087095	496.514	1626.34	-1.7097	B3T0	654.655	Sporozoite	3309
PVX_123275	18.0247	2453.01	-7.01113	42hr	408.759	BloodStage	1872
PVX_112670	4.0958	2305.43	-8.82214	6hr	401.587	BloodStage	1131
PVX_098605	143.881	1284.03	-3.14886	36hr	470.381	BloodStage	2963
PVX_091515	111.191	1105.36	-3.3018	6hr	448.7	BloodStage	2865
PVX_111380	44.9195	1432.63	-4.96442	6hr	411.713	BloodStage	2413
PVX_082525	0	1451.06	-10.5039	6hr	388.046	BloodStage	401
PVX_123425	9.04129	3227.08	-8.32859	48hr	387.612	BloodStage	1475
PVX_085225	28.7621	943.234	-4.98759	6hr	397.244	BloodStage	2141
PVX_116915	25.0498	962.025	-5.20823	48hr	395.221	BloodStage	2054
PVX_000930	0	2054.65	-11.0054	36hr	372.174	BloodStage	401
PVX_116715	22.9016	1127.12	-5.56067	6hr	379.556	BloodStage	1997
PVX_080285	1458.18	1293.78	0.172453	B2T0	1094.44	Sporozoite	3433
PVX_124060	0	4434.35	-12.1148	36hr	363.851	BloodStage	401
PVX_095075	0	1349.5	-10.3993	36hr	357.393	BloodStage	401
PVX_111180	9.40021	4221.33	-8.66528	48hr	361.936	BloodStage	1503
PVX_080405	32.5217	1617.26	-5.59321	6hr	371.708	BloodStage	2220
PVX_111470	7.35349	903.493	-6.75859	6hr	358.269	BloodStage	1368
PVX_001905	0	1149.08	-10.1675	36hr	352.439	BloodStage	401
PVX_003605	136.236	2275.84	-4.0523	48hr	417.446	BloodStage	2944
PVX_117030	34.0889	1886.44	-5.74927	6hr	366.005	BloodStage	2248
PVX_121930	0	1324.23	-10.372	6hr	347.032	BloodStage	401
PVX_084255	13.4531	1122.46	-6.28043	32hr	353.435	BloodStage	1699
PVX_092120	62.6109	1309.29	-4.36446	6hr	377.793	BloodStage	2594
PVX_088960	7.64739	1258.75	-7.18665	32hr	349.82	BloodStage	1388
PVX_123550	37.4168	920.938	-4.58486	6hr	360.007	BloodStage	2316
PVX_122605	0	746.373	-9.54568	12hrhr	337.326	BloodStage	401
PVX_115310	0	939.063	-9.87661	32hr	334.143	BloodStage	401
PVX_118430	37.4094	1185.72	-4.94937	6hr	351.963	BloodStage	2315
PVX_089485	744.569	1909.89	-1.35783	48hr	702.889	BloodStage	3364
PVX_123505	73.5784	1243.6	-4.06079	32hr	366.582	BloodStage	2680
PVX_091640	72.3252	3302.43	-5.49351	12hrhr	365.3	BloodStage	2672
PVX_081420	59.8449	930.806	-3.93682	32hr	358.055	BloodStage	2566
PVX_089625	0	888.829	-9.79738	6hr	320.415	BloodStage	401
PVX_002585	206.511	956.623	-2.20627	36hr	417.214	BloodStage	3111
PVX_096955	0	1138.5	-10.1542	6hr	313.309	BloodStage	401
PVX_090155	0	1500.52	-10.5522	48hr	311.014	BloodStage	401
PVX_122930	201.864	2251.82	-3.47315	36hr	407.959	BloodStage	3105
PVX_098630	167.684	747.078	-2.14887	36hr	388.134	BloodStage	3031
PVX_094810	16.1115	749.228	-5.45429	48hr	308.495	BloodStage	1805
PVX_099365	315.973	852.98	-1.42984	24hr	456.711	BloodStage	3213
PVX_088855	0	1164.46	-10.1867	6hr	296.745	BloodStage	401
PVX_084310	0	1232.55	-10.2686	48hr	296.037	BloodStage	401
PVX_101610	0	715.796	-9.48542	32hr	294.626	BloodStage	401
PVX_085145	0	1134.99	-10.1497	24hr	293.001	BloodStage	401
PVX_092905	0	3070.08	-11.5845	48hr	290.169	BloodStage	401
PVX_119410	0	908.965	-9.82967	24hr	283.47	BloodStage	401
PVX_089025	126.721	1364.12	-3.41796	6hr	346.419	BloodStage	2918
PVX_118545	2286.57	1546.31	0.564054	B2T4	1425.65	Sporozoite	3461
PVX_099845	7.5132	612.631	-6.17153	36hr	283.097	BloodStage	1381
PVX_101315	1469.18	653.789	1.16689	B1T0	1013.5	Sporozoite	3434
PVX_086915	30.9178	2383.02	-6.22289	36hr	293.541	BloodStage	2193
PVX_098712	0	3127.21	-11.6111	36hr	277.969	BloodStage	401
PVX_083045	58.085	2631.7	-5.47761	24hr	306.03	BloodStage	2546
PVX_091105	2.10649	1247.77	-8.651	32hr	270.761	BloodStage	961
PVX_084600	327.075	667.099	-1.02604	32hr	432.285	BloodStage	3224
PVX_094315	573.903	615.282	-0.100272	B4T4	555.323	Sporozoite	3329
PVX_114515	9.23668	942.521	-6.52623	32hr	272.608	BloodStage	1488
PVX_082845	0	868.906	-9.76472	32hr	266.264	BloodStage	401
PVX_080685	41.8174	1080.9	-4.65923	36hr	286.516	BloodStage	2376
PVX_117605	6375.69	757.603	3.07139	B4T0	3452.44	Sporozoite	3496
PVX_101500	1.04163	911.111	-8.80334	48hr	264.423	BloodStage	868
PVX_115155	15.6805	1501.33	-6.4929	32hr	271.465	BloodStage	1791
PVX_092775	13.0575	966.072	-6.10421	6hr	269.48	BloodStage	1681
PVX_089540	0	982.09	-9.94118	12hrhr	260.518	BloodStage	401
PVX_099095	4.86843	768.153	-7.03415	32hr	255.133	BloodStage	1191
PVX_091250	2867.16	648.324	2.14312	B4T0	1682.87	Sporozoite	3473
PVX_080640	146.017	794.833	-2.43648	32hr	319.676	BloodStage	2967
PVX_082645	0	659.478	-9.36737	6hr	244.328	BloodStage	401
PVX_121895	0	1276.75	-10.3194	6hr	243.259	BloodStage	401
PVX_087670	0	1120.61	-10.1314	6hr	242.684	BloodStage	401
PVX_084685	44.3469	667.834	-3.88257	36hr	263.566	BloodStage	2405
PVX_099320	122.739	1088.27	-3.13799	48hr	301.503	BloodStage	2907
PVX_097625	92.7117	1298.11	-3.79316	6hr	284.38	BloodStage	2796
PVX_113245	0	1585.65	-10.6318	6hr	235.747	BloodStage	401
PVX_123845	18.0286	615.961	-5.01894	6hr	243.177	BloodStage	1873
PVX_094300	0	1247.68	-10.2862	48hr	234.037	BloodStage	401
PVX_089370	0	614.449	-9.2655	12hrhr	232.517	BloodStage	401
PVX_089275	59.0202	800.563	-3.7393	6hr	261.665	BloodStage	2556
PVX_121890	0	2244.55	-11.1329	6hr	230.676	BloodStage	401
PVX_099605	23.4006	511.448	-4.39241	36hr	241.267	BloodStage	2007
PVX_003545	0	1325.06	-10.3729	6hr	229.002	BloodStage	401
PVX_096255	2.06332	648.476	-7.72803	32hr	229.485	BloodStage	958
PVX_094345	1.9431	567.1	-7.59266	32hr	227.288	BloodStage	945
PVX_084850	0	500.555	-8.97026	24hr	225.625	BloodStage	401
PVX_112110	2.9379	2565.26	-9.34803	48hr	226.512	BloodStage	1034
PVX_003945	53.5633	644.683	-3.56482	12hrhr	251.191	BloodStage	2499
PVX_095235	0	573.229	-9.16548	24hr	222.222	BloodStage	401
PVX_114205	0	1107.54	-10.1144	6hr	221.308	BloodStage	401
PVX_094505	0	1001.07	-9.96876	6hr	220.545	BloodStage	401
PVX_084230	91.7615	667.431	-2.84918	32hr	265.83	BloodStage	2794
PVX_083260	19.5055	1214.05	-5.88886	6hr	228.727	BloodStage	1914
PVX_099145	0	1441.42	-10.4943	48hr	217.413	BloodStage	401
PVX_090070	27.8563	633.837	-4.45943	24hr	230.61	BloodStage	2117
PVX_123765	209.897	1327.43	-2.65511	48hr	321.362	BloodStage	3118
PVX_095205	17.737	679.062	-5.1817	12hrhr	224.845	BloodStage	1856
PVX_092440	197.019	558.826	-1.49934	36hr	314.191	BloodStage	3095
PVX_097557	0.9231	981.948	-8.99754	6hr	215.346	BloodStage	852
PVX_089490	470.907	530.284	-0.170981	B4T0	448.617	Sporozoite	3291
PVX_098905	105.332	706.477	-2.73411	48hr	265.671	BloodStage	2840
PVX_116615	0	1231.86	-10.2678	48hr	211.286	BloodStage	401
PVX_099035	3002.28	496.246	2.5945	B3T0	1712.06	Sporozoite	3474
PVX_111030	219.317	585.891	-1.41351	B3T0	315.502	Sporozoite	3132
PVX_111420	0	613.597	-9.2635	32hr	204.247	BloodStage	401
PVX_097745	567.037	1453.89	-1.35685	36hr	486.917	BloodStage	3326
PVX_113250	0	751.566	-9.55567	6hr	201.048	BloodStage	401
PVX_099915	0	517.834	-9.01913	6hr	200.044	BloodStage	401
PVX_100835	21.596	448.779	-4.31508	32hr	209.82	BloodStage	1964
PVX_092365	29.6085	662.61	-4.43833	42hr	213.632	BloodStage	2159
PVX_117915	49.2476	811.114	-4.01456	B4T4	222.842	Sporozoite	2466
PVX_080100	8.69027	801.163	-6.37121	6hr	202.173	BloodStage	1454
PVX_115055	48.6565	415.732	-3.06907	42hr	221.036	BloodStage	2458
PVX_111065	12.8644	1155.5	-6.38223	36hr	202.602	BloodStage	1666
PVX_119465	0	524.85	-9.03851	12hrhr	194.972	BloodStage	401
PVX_094275	0	1575.71	-10.6227	48hr	194.925	BloodStage	401
PVX_081705	13.0534	482.533	-5.10463	6hr	199.943	BloodStage	1680
PVX_101400	4.32637	1467.98	-8.10744	48hr	194.174	BloodStage	1149
PVX_080555	0	1669.07	-10.7057	48hr	191.968	BloodStage	401
PVX_083155	5.9796	538.156	-6.27141	48hr	194.811	BloodStage	1269
PVX_123340	12.4361	532.064	-5.31012	12hrhr	197.433	BloodStage	1649
PVX_113920	0	487.541	-8.93234	24hr	190.627	BloodStage	401
PVX_114000	71.8584	600.801	-3.04612	6hr	226.303	BloodStage	2668
PVX_099525	623.224	1191.2	-0.933489	12hrhr	501.973	BloodStage	3337
PVX_121880	1.3845	1049.73	-8.78349	6hr	190.679	BloodStage	910
PVX_119800	16.1954	468.806	-4.77197	36hr	197.948	BloodStage	1810
PVX_111550	6.9373	570.533	-6.17004	12hrhr	191.761	BloodStage	1340
PVX_091495	815.927	819.42	-0.00615601	B3T0	595.791	Sporozoite	3371
PVX_089520	130.222	2145.19	-4.03169	48hr	252.907	BloodStage	2924
PVX_080330	1.55773	718.438	-8.13586	32hr	186.917	BloodStage	921
PVX_084825	330.453	873.543	-1.39972	36hr	351.201	BloodStage	3228
PVX_117470	1863.44	450.725	2.04523	B4T0	1117.65	Sporozoite	3450
PVX_114830	50.3247	608.212	-3.56922	6hr	211.007	BloodStage	2478
PVX_101520	0	2514.61	-11.2967	6hr	185.204	BloodStage	401
PVX_118385	171.154	744.585	-2.11467	48hr	270.135	BloodStage	3044
PVX_087715	23.1617	500.428	-4.37525	12hrhr	195.99	BloodStage	2001
PVX_118695	0	1106.31	-10.1128	6hr	184.406	BloodStage	401
PVX_113465	11.9657	570.54	-5.46208	42hr	189.687	BloodStage	1623
PVX_118190	477.28	389.091	0.294044	B3T0	422.031	Sporozoite	3298
PVX_100695	111.993	773.928	-2.77783	32hr	239.283	BloodStage	2870
PVX_089930	29.7461	587.472	-4.2585	36hr	197.779	BloodStage	2160
PVX_117895	262.473	513.897	-0.966628	B4T4	313.974	Sporozoite	3171
PVX_003950	77.7174	610.442	-2.95746	32hr	220.846	BloodStage	2710
PVX_101040	6.06766	452.589	-6.00401	12hrhr	184.996	BloodStage	1274
PVX_114940	453.676	446.24	0.0237904	B2T0	408.746	Sporozoite	3284
PVX_101515	0	426.301	-8.73911	24hr	181.055	BloodStage	401
PVX_091992	42.3879	543.184	-3.64873	42hr	201.2	BloodStage	2379
PVX_088830	0	1595.32	-10.6405	6hr	179.061	BloodStage	401
PVX_084720	137.499	940.628	-2.76529	48hr	247.454	BloodStage	2947
PVX_089640	0	453.052	-8.82672	32hr	178.356	BloodStage	401
PVX_087675	0	1186.46	-10.2137	6hr	177.7	BloodStage	401
PVX_085220	0	736.282	-9.52607	12hrhr	177.023	BloodStage	401
PVX_091425	11.6872	938.481	-6.21041	32hr	182.694	BloodStage	1609
PVX_084205	16.4096	420.673	-4.59817	12hrhr	185.017	BloodStage	1818
PVX_123105	21.4269	472.189	-4.39911	32hr	186.465	BloodStage	1960
PVX_093555	0	544.017	-9.09016	32hr	174.762	BloodStage	401
PVX_117615	5.66692	1133.19	-7.41042	36hr	177.518	BloodStage	1248
PVX_091315	0	585.428	-9.19581	32hr	173.66	BloodStage	401
PVX_113255	0	792.004	-9.63118	6hr	172.211	BloodStage	401
PVX_085730	146.67	464.062	-1.65505	24hr	245.082	BloodStage	2970
PVX_101135	2.30687	421.022	-6.99571	6hr	172.163	BloodStage	976
PVX_000590	0	584.83	-9.19434	6hr	169.478	BloodStage	401
PVX_089292	286.584	796.993	-1.47239	B4T4	311.39	Sporozoite	3188
PVX_085980	41.3513	928.033	-4.45525	42hr	187.485	BloodStage	2368
PVX_098795	98.1179	398.216	-2.00995	32hr	215.105	BloodStage	2815
PVX_114832	32.2707	545.953	-4.03909	12hrhr	181.669	BloodStage	2217
PVX_082460	9.20914	484.552	-5.57169	36hr	167.832	BloodStage	1486
PVX_115000	1929.38	515.61	1.90174	B4T0	1127.54	Sporozoite	3453
PVX_099325	699.636	1679.15	-1.26185	48hr	511.935	BloodStage	3353
PVX_096253	1222.16	465.005	1.3922	B3T0	772.838	Sporozoite	3412
PVX_086090	1.05249	1128.34	-9.10389	42hr	161.889	BloodStage	869
PVX_099735	51.5297	831.157	-3.98565	48hr	186.744	BloodStage	2485
PVX_001945	15.8819	674.565	-5.32255	32hr	168.609	BloodStage	1798
PVX_122910	3302.69	390.707	3.07623	B4T0	1811.94	Sporozoite	3478
PVX_086330	122.546	428.531	-1.79772	32hr	221.1	BloodStage	2906
PVX_086900	0	668.274	-9.38645	6hr	159.118	BloodStage	401
PVX_114095	208.362	604.203	-1.53142	B2T4	262.641	Sporozoite	3116
PVX_083515	259.505	414.871	-0.674824	32hr	287.557	BloodStage	3170
PVX_099930	0	2304.72	-11.171	36hr	157.776	BloodStage	401
PVX_000610	27.8918	1080.28	-5.22593	32hr	171.711	BloodStage	2120
PVX_100730	0	619.016	-9.27616	32hr	157.374	BloodStage	401
PVX_123745	17.5519	594.269	-5.0039	32hr	164.936	BloodStage	1851
PVX_113600	0	957.238	-9.90424	6hr	155.379	BloodStage	401
PVX_123060	358.697	489.945	-0.448781	B2T4	333.628	Sporozoite	3241
PVX_082755	3.26587	484.356	-6.83006	32hr	155.855	BloodStage	1061
PVX_119370	119.912	394.888	-1.71113	24hr	214.047	BloodStage	2898
PVX_121945	30.3379	1317.12	-5.39443	42hr	168.828	BloodStage	2181
PVX_097852	0	494.719	-8.95338	32hr	153.163	BloodStage	401
PVX_093685	5.01074	881.284	-7.19756	6hr	155.609	BloodStage	1202
PVX_081265	9.24366	430.826	-5.39765	12hrhr	157.493	BloodStage	1489
PVX_090840	4.88955	483.366	-6.3618	36hr	155.112	BloodStage	1193
PVX_094735	221.105	1769.52	-2.99486	48hr	262.521	BloodStage	3135
PVX_083205	108.412	551.838	-2.33709	32hr	205.745	BloodStage	2855
PVX_094277	4.41244	509.087	-6.55832	6hr	153.29	BloodStage	1158
PVX_080050	32.2787	549.129	-4.0471	6hr	167.223	BloodStage	2218
PVX_086055	402.868	407.564	-0.0166807	B4T4	352.157	Sporozoite	3268
PVX_114480	6.96575	1186.94	-7.22043	12hrhr	153.075	BloodStage	1343
PVX_090970	53.4902	394.324	-2.85897	24hr	176.08	BloodStage	2497
PVX_118180	80.9051	687.504	-3.07144	12hrhr	188.305	BloodStage	2732
PVX_092850	842.557	533.592	0.658049	B3T0	568.926	Sporozoite	3374
PVX_085190	0	618.679	-9.27538	32hr	147.337	BloodStage	401
PVX_094303	0	484.998	-8.92481	6hr	147.103	BloodStage	401
PVX_111335	0	762.38	-9.57626	32hr	146.899	BloodStage	401
PVX_079865	118.795	554.447	-2.21308	12hrhr	206.236	BloodStage	2892
PVX_002555	0	332.08	-8.37973	12hrhr	146.54	BloodStage	401
PVX_080085	58.2105	410.707	-2.79769	32hr	175.14	BloodStage	2548
PVX_123935	105.522	1041.09	-3.29026	6hr	198.681	BloodStage	2842
PVX_088180	0	390.213	-8.61181	6hr	145.386	BloodStage	401
PVX_117370	5.6035	1232.28	-7.54505	48hr	147.824	BloodStage	1240
PVX_116685	59.6963	974.075	-4.00583	42hr	174.646	BloodStage	2564
PVX_090215	34.7362	1129.25	-4.9831	42hr	161.732	BloodStage	2263
PVX_092030	122.891	344.517	-1.47968	32hr	205.784	BloodStage	2908
PVX_122410	198.214	460.658	-1.2125	32hr	243.405	BloodStage	3097
PVX_114930	61.7138	415.288	-2.73073	48hr	174.711	BloodStage	2589
PVX_088170	57.5889	562.339	-3.2653	32hr	172.427	BloodStage	2542
PVX_114610	13.5596	1798.57	-6.94954	48hr	150.372	BloodStage	1704
PVX_123785	84.8589	865.457	-3.33509	36hr	185.906	BloodStage	2750
PVX_123240	689.51	563.746	0.290061	B2T4	488.046	Sporozoite	3351
PVX_092540	84.8895	487.007	-2.50635	32hr	185.504	BloodStage	2752
PVX_095010	89.1699	476.057	-2.40344	B4T4	186.575	Sporozoite	2781
PVX_091645	177.447	440.904	-1.30823	B2T0	230.651	Sporozoite	3057
PVX_111600	33.8903	421.777	-3.599	48hr	158.869	BloodStage	2245
PVX_079850	0	449.962	-8.81686	32hr	141.753	BloodStage	401
PVX_119640	0	369.982	-8.53521	12hrhr	140.865	BloodStage	401
PVX_118162	1112.97	521.991	1.09086	B3T0	696.618	Sporozoite	3405
PVX_116710	0	340.795	-8.41699	24hr	139.797	BloodStage	401
PVX_122840	186.733	617.143	-1.71926	48hr	233.109	BloodStage	3077
PVX_084185	0	1030.75	-10.0109	48hr	139.493	BloodStage	401
PVX_003620	190.964	708.283	-1.88552	48hr	234.864	BloodStage	3081
PVX_097850	46.2476	471.314	-3.32143	32hr	162.502	BloodStage	2426
PVX_117385	732.101	641.512	0.190287	B4T0	505.266	Sporozoite	3361
PVX_111070	417.651	488.52	-0.225618	B2T4	347.922	Sporozoite	3272
PVX_091470	373.987	1038.91	-1.47155	42hr	325.377	BloodStage	3251
PVX_094540	117.681	437.886	-1.88675	36hr	197.155	BloodStage	2890
PVX_082960	854.205	456.795	0.901568	B2T0	565.408	Sporozoite	3377
PVX_115460	0	397.225	-8.63744	6hr	138.281	BloodStage	401
PVX_090900	0	594.441	-9.21781	32hr	138.218	BloodStage	401
PVX_094835	3.46071	414.247	-6.54055	32hr	139.763	BloodStage	1083
PVX_098775	369.653	413.019	-0.159628	B2T4	322.258	Sporozoite	3249
PVX_095405	216.233	304.696	-0.492851	B1T0	245.486	Sporozoite	3124
PVX_122590	1477.32	338.632	2.12192	B2T4	876.016	Sporozoite	3435
PVX_002785	3.29627	1389.6	-8.33841	48hr	138.944	BloodStage	1067
PVX_099370	50.5209	400.911	-2.96364	32hr	162.54	BloodStage	2480
PVX_094615	16.9477	419.256	-4.5494	32hr	145.553	BloodStage	1837
PVX_097740	105.665	623.098	-2.54869	6hr	189.545	BloodStage	2844
PVX_095200	0	443.028	-8.79451	32hr	136.695	BloodStage	401
PVX_082365	68.641	590.062	-3.0853	42hr	170.643	BloodStage	2646
PVX_114670	107.424	350.665	-1.69752	32hr	189.775	BloodStage	2853
PVX_091415	26.7945	507.924	-4.19458	32hr	149.437	BloodStage	2095
PVX_115380	570.499	460.685	0.30784	B4T0	420.79	Sporozoite	3328
PVX_091030	199.551	377.591	-0.916668	6hr	235.113	BloodStage	3100
PVX_123410	0	1796.2	-10.8115	48hr	135.109	BloodStage	401
PVX_111545	14.5527	408.796	-4.71967	32hr	142.139	BloodStage	1747
PVX_091445	0	382.398	-8.5827	12hrhr	134.556	BloodStage	401
PVX_117192	87.7325	359.24	-2.02142	24hr	178.252	BloodStage	2770
PVX_002550	0	549.696	-9.10511	42hr	134.376	BloodStage	401
PVX_119220	0	563.276	-9.14026	6hr	133.63	BloodStage	401
PVX_096302	29.7917	571.382	-4.21636	6hr	147.44	BloodStage	2164
PVX_099790	0	411.789	-8.68926	32hr	132.485	BloodStage	401
PVX_118580	2.55407	414.315	-6.86859	32hr	133.478	BloodStage	1000
PVX_092400	0	365.989	-8.51959	6hr	131.835	BloodStage	401
PVX_113585	0	548.09	-9.1009	24hr	131.599	BloodStage	401
PVX_079885	0	403.016	-8.65827	12hrhr	131.595	BloodStage	401
PVX_092600	4.41148	336.72	-5.96366	36hr	133.749	BloodStage	1157
PVX_084650	549.427	601.895	-0.131357	B2T4	406.113	Sporozoite	3323
PVX_079780	0	333.311	-8.38505	6hr	131.309	BloodStage	401
PVX_002615	9.33029	293.239	-4.83203	6hr	135.833	BloodStage	1496
PVX_096400	8.01457	403.606	-5.48812	24hr	135.152	BloodStage	1409
PVX_123030	994.335	363.348	1.44986	B4T4	628.295	Sporozoite	3391
PVX_099085	34.4363	451.077	-3.67327	32hr	148.047	BloodStage	2254
PVX_117150	2.63903	320.84	-6.46664	32hr	131.827	BloodStage	1014
PVX_101335	19.7259	409.539	-4.30802	32hr	140.217	BloodStage	1917
PVX_090005	158.238	527.989	-1.73205	B3T0	209.368	Sporozoite	3002
PVX_091405	105.84	812.749	-2.92913	36hr	183.003	BloodStage	2845
PVX_081215	70.2351	311.41	-2.13278	24hr	164.998	BloodStage	2654
PVX_003730	26.6217	482.809	-4.13057	32hr	143.066	BloodStage	2089
PVX_116652	0	545.138	-9.09312	48hr	129.716	BloodStage	401
PVX_080365	7.34748	494.986	-5.89281	12hrhr	133.263	BloodStage	1366
PVX_095480	12.4617	339.526	-4.66084	6hr	135.364	BloodStage	1651
PVX_111540	76.2759	379.569	-2.30007	32hr	167.104	BloodStage	2700
PVX_098655	3.19448	1800.32	-8.74635	48hr	130.532	BloodStage	1056
PVX_081675	4.07206	452.764	-6.48323	32hr	130.854	BloodStage	1129
PVX_122870	0	374.974	-8.55449	36hr	128.682	BloodStage	401
PVX_083350	32.7078	479.442	-3.83321	48hr	144.774	BloodStage	2224
PVX_096980	5.24127	631.989	-6.6642	6hr	130.423	BloodStage	1220
PVX_080610	20.4937	384.904	-4.16626	32hr	137.962	BloodStage	1930
PVX_087970	47.4712	775.812	-4.00237	6hr	151.266	BloodStage	2443
PVX_091960	0	403.115	-8.65862	6hr	126.886	BloodStage	401
PVX_080385	0	339.169	-8.41011	6hr	126.497	BloodStage	401
PVX_098970	56.0107	359.533	-2.66083	36hr	154.036	BloodStage	2528
PVX_092125	0	414.179	-8.69759	32hr	124.983	BloodStage	401
PVX_119530	35.4548	356.684	-3.29451	24hr	142.578	BloodStage	2274
PVX_094755	0	377.887	-8.56562	32hr	124.393	BloodStage	401
PVX_085785	25.206	1051.96	-5.3284	48hr	136.765	BloodStage	2056
PVX_116925	0	538.024	-9.07421	32hr	124.115	BloodStage	401
PVX_088115	63.3593	372.078	-2.53526	36hr	155.54	BloodStage	2605
PVX_124195	41.6266	355.62	-3.06456	6hr	144.612	BloodStage	2371
PVX_119230	0.917415	364.493	-7.57454	48hr	123.934	BloodStage	851
PVX_115220	31.562	434.341	-3.74089	12hrhr	138.959	BloodStage	2206
PVX_000935	26.7579	281.06	-3.34503	6hr	136.193	BloodStage	2094
PVX_089570	0	1405.41	-10.4578	48hr	122.691	BloodStage	401
PVX_097875	30.6693	1078.16	-5.09069	48hr	138.012	BloodStage	2188
PVX_086230	389.186	367.044	0.0842839	B3T0	317.111	Sporozoite	3262
PVX_089235	41.6985	309.555	-2.86259	36hr	142.887	BloodStage	2372
PVX_091355	50.5743	475.394	-3.20743	36hr	147.058	BloodStage	2481
PVX_110940	4.10043	636.499	-6.96566	12hrhr	123.63	BloodStage	1132
PVX_122637	66.3714	1646.38	-4.61189	48hr	154.643	BloodStage	2630
PVX_119460	4.47088	326.334	-5.90284	6hr	123.479	BloodStage	1163
PVX_096280	22.5442	673.014	-4.83933	32hr	132.411	BloodStage	1985
PVX_111410	48.076	287.233	-2.55415	24hr	144.906	BloodStage	2448
PVX_115365	0	399.133	-8.64434	32hr	120.367	BloodStage	401
PVX_094750	0	335.931	-8.39631	6hr	120.325	BloodStage	401
PVX_085920	21.0981	347.953	-3.98104	12hrhr	130.286	BloodStage	1950
PVX_096271	2.55794	392.324	-6.78854	12hrhr	120.9	BloodStage	1001
PVX_119635	9.3926	344.491	-5.05502	6hr	124.305	BloodStage	1502
PVX_090250	0	628.774	-9.29869	6hr	119.471	BloodStage	401
PVX_088150	8.32706	376.923	-5.34053	32hr	123.238	BloodStage	1429
PVX_081847	0	369.378	-8.53285	24hr	118.858	BloodStage	401
PVX_082355	7.60925	478.586	-5.79976	32hr	122.626	BloodStage	1386
PVX_081610	5.83324	270.052	-5.30985	12hrhr	121.714	BloodStage	1263
PVX_114770	9.34695	339.208	-5.03914	32hr	123.352	BloodStage	1498
PVX_122470	732.367	334.268	1.12922	B4T0	484.784	Sporozoite	3362
PVX_101260	10.184	419.199	-5.23157	12hrhr	123.626	BloodStage	1545
PVX_117900	0	1613.94	-10.6573	48hr	118.497	BloodStage	401
PVX_098930	0	288.025	-8.17505	24hr	118.374	BloodStage	401
PVX_101075	303.684	538.158	-0.823395	36hr	270.151	BloodStage	3206
PVX_117625	6.66605	474.367	-5.95441	42hr	121.506	BloodStage	1318
PVX_098045	0	1058.73	-10.0495	48hr	117.996	BloodStage	401
PVX_086990	313.129	290.075	0.109961	B3T0	274.439	Sporozoite	3211
PVX_085565	5.91594	324.409	-5.55619	36hr	120.778	BloodStage	1265
PVX_094590	6.83851	314.962	-5.33303	6hr	121.083	BloodStage	1331
PVX_113795	295.441	532.392	-0.847452	B3T0	265.081	Sporozoite	3197
PVX_114735	111.768	331.246	-1.55889	32hr	173.103	BloodStage	2867
PVX_113595	0	544.296	-9.0909	12hrhr	116.822	BloodStage	401
PVX_083165	5.0218	308.231	-5.68235	36hr	119.061	BloodStage	1204.5
PVX_085495	16.5524	281.114	-4.00654	6hr	124.667	BloodStage	1824
PVX_099785	0	380.434	-8.57529	32hr	116.192	BloodStage	401
PVX_087835	0	683.988	-9.41994	24hr	115.794	BloodStage	401
PVX_114570	21.1976	323.243	-3.8686	48hr	126.19	BloodStage	1952
PVX_122690	303.438	477.605	-0.65269	32hr	267.272	BloodStage	3205
PVX_080230	0	322.239	-8.33646	12hrhr	115.375	BloodStage	401
PVX_118115	0	1414.69	-10.4673	48hr	114.893	BloodStage	401
PVX_092410	18.8815	489.816	-4.62569	32hr	124.333	BloodStage	1901
PVX_114685	0	617.81	-9.27335	32hr	114.709	BloodStage	401
PVX_119290	208.195	303.128	-0.539836	B2T4	218.697	Sporozoite	3115
PVX_123840	825.39	688.347	0.261593	B4T0	527.275	Sporozoite	3373
PVX_089525	0	342.736	-8.42516	36hr	114.474	BloodStage	401
PVX_084750	0.80836	340.126	-7.55948	42hr	114.65	BloodStage	839
PVX_092025	12.5177	442.821	-5.03705	24hr	120.31	BloodStage	1655
PVX_081430	0	479.085	-8.90715	36hr	113.969	BloodStage	401
PVX_114975	33.7514	292.478	-3.07811	42hr	130.013	BloodStage	2240
PVX_094790	37.6891	428.587	-3.47295	24hr	131.46	BloodStage	2321
PVX_090960	82.9369	461.586	-2.46234	42hr	153.887	BloodStage	2742
PVX_084420	0.98434	1284.2	-9.33911	48hr	112.276	BloodStage	862
PVX_080070	12.8824	385.413	-4.79882	36hr	118.081	BloodStage	1668
PVX_083030	1665.68	1294.36	0.36362	B3T0	944.391	Sporozoite	3444
PVX_083275	0	1238.07	-10.275	48hr	111.405	BloodStage	401
PVX_086190	789.317	322.165	1.29016	B4T0	506.044	Sporozoite	3370
PVX_096345	84.8747	245.644	-1.52213	48hr	153.822	BloodStage	2751
PVX_110915	80.0654	316.881	-1.97133	32hr	151.162	BloodStage	2725
PVX_100855	298.356	566.612	-0.923046	6hr	260.239	BloodStage	3199
PVX_114490	26.7346	258.163	-3.2241	36hr	124.404	BloodStage	2092
PVX_084345	43.5721	416.524	-3.22764	12hrhr	132.79	BloodStage	2390
PVX_099520	57.6559	274.754	-2.23304	12hrhr	139.725	BloodStage	2543
PVX_096220	20.6319	362.06	-4.06898	32hr	121.09	BloodStage	1937
PVX_114315	1213.81	416.058	1.54241	B4T0	717.603	Sporozoite	3411
PVX_087920	72.7394	293.676	-1.99862	32hr	147.052	BloodStage	2673
PVX_099060	196.468	543.127	-1.46232	48hr	208.907	BloodStage	3093
PVX_122430	6.39293	344.921	-5.54815	32hr	113.838	BloodStage	1298
PVX_092958	0	373.489	-8.54878	36hr	110.595	BloodStage	401
PVX_094645	0	1203.95	-10.2348	6hr	110.536	BloodStage	401
PVX_080430	114.496	304.368	-1.40271	36hr	167.617	BloodStage	2878
PVX_089765	3.17274	1206.37	-8.17665	48hr	111.681	BloodStage	1051
PVX_090000	9.56874	349.301	-5.05072	12hrhr	114.661	BloodStage	1513
PVX_114405	11.5378	244.17	-4.28942	42hr	115.489	BloodStage	1602
PVX_124100	1.17178	521.385	-7.91009	12hrhr	110.261	BloodStage	881
PVX_085750	12.2565	605.652	-5.5161	32hr	115.245	BloodStage	1641
PVX_110870	31.7696	622.164	-4.24918	24hr	124.771	BloodStage	2209
PVX_118140	75.7853	302.027	-1.98055	24hr	146.664	BloodStage	2697
PVX_091785	1.01069	276.595	-7.10915	32hr	109.086	BloodStage	866
PVX_113790	22.5462	803.611	-5.09473	12hrhr	119.808	BloodStage	1986
PVX_114340	74.6946	333.871	-2.14534	32hr	145.574	BloodStage	2689
PVX_092075	18.0799	485.657	-4.67278	32hr	116.834	BloodStage	1875
PVX_088090	0	248.251	-7.96146	48hr	107.603	BloodStage	401
PVX_099185	0	293.694	-8.20307	24hr	107.559	BloodStage	401
PVX_097787	0	1081.04	-10.0795	48hr	106.998	BloodStage	401
PVX_085960	19.1099	351.902	-4.13328	32hr	116.535	BloodStage	1906
PVX_091170	374.552	380.592	-0.0230172	B2T0	293.983	Sporozoite	3252
PVX_080460	14.0405	811.816	-5.756	42hr	113.422	BloodStage	1723
PVX_111345	0	353.092	-8.46798	12hrhr	106.339	BloodStage	401
PVX_081810	850.557	297.489	1.51243	B4T0	531.356	Sporozoite	3375
PVX_087980	13.3579	512.967	-5.16176	42hr	112.616	BloodStage	1692
PVX_086155	27.7757	464.201	-4.01493	32hr	119.721	BloodStage	2114
PVX_110980	90.1139	320.713	-1.82003	36hr	150.818	BloodStage	2787
PVX_114950	0.9108	366.753	-7.58841	24hr	106.117	BloodStage	850
PVX_081375	0	533.018	-9.06074	32hr	105.413	BloodStage	401
PVX_080635	17.9818	321.027	-4.08449	32hr	114.398	BloodStage	1869
PVX_081330	4.84931	1057.19	-7.49911	48hr	107.385	BloodStage	1190
PVX_086980	388.967	339.334	0.196402	B2T0	299.333	Sporozoite	3261
PVX_097805	1.31231	306.249	-7.05393	48hr	105.413	BloodStage	900
PVX_096975	0	496.524	-8.95862	6hr	104.74	BloodStage	401
PVX_089175	0	330.447	-8.37263	32hr	104.608	BloodStage	401
PVX_099215	0	307.149	-8.26748	32hr	104.578	BloodStage	401
PVX_117985	17.4518	246.096	-3.74324	42hr	113.263	BloodStage	1848
PVX_085380	0	278.344	-8.1259	12hrhr	104.341	BloodStage	401
PVX_091965	10.4514	568.707	-5.63662	6hr	109.399	BloodStage	1556
PVX_091040	240.716	261.043	-0.116486	B2T0	224.506	Sporozoite	3152
PVX_119680	9.39149	272.866	-4.71999	12hrhr	108.746	BloodStage	1501
PVX_111520	39.6258	355.079	-3.13173	36hr	123.602	BloodStage	2346
PVX_082745	85.3181	290.275	-1.75465	32hr	146.347	BloodStage	2756
PVX_118500	16.2128	310.155	-4.17608	32hr	111.081	BloodStage	1811
PVX_085555	71.3016	235.787	-1.71149	42hr	138.351	BloodStage	2659
PVX_118560	0	249.714	-7.9699	32hr	102.682	BloodStage	401
PVX_083215	245.048	821.048	-1.74028	B2T4	225.05	Sporozoite	3157
PVX_089075	0	1305.7	-10.3517	48hr	102.197	BloodStage	401
PVX_111495	12.2033	359.876	-4.77254	32hr	108.233	BloodStage	1639
PVX_114255	268.798	289.234	-0.105338	B2T0	236.404	Sporozoite	3176
PVX_084940	5.82316	428.513	-5.97612	24hr	104.915	BloodStage	1260
PVX_079765	1359.01	353.092	1.94142	B3T0	781.453	Sporozoite	3424
PVX_115015	105.647	346.857	-1.70566	36hr	154.737	BloodStage	2843
PVX_095395	0	353.568	-8.46992	6hr	101.66	BloodStage	401
PVX_122155	0	294.717	-8.20807	32hr	101.486	BloodStage	401
PVX_096020	0	1475.35	-10.5278	6hr	101.44	BloodStage	401
PVX_116775	65.2576	257.145	-1.96202	32hr	133.867	BloodStage	2614
PVX_091395	0	947.71	-9.88982	48hr	100.608	BloodStage	401
PVX_123855	79.4941	512.322	-2.67291	32hr	140.245	BloodStage	2721
PVX_087135	4.48504	289.019	-5.7245	12hrhr	102.738	BloodStage	1164
PVX_083355	4.20747	308.939	-5.89526	6hr	102.597	BloodStage	1141
PVX_095195	6.67661	321.404	-5.39225	48hr	103.647	BloodStage	1320
PVX_123682	25.6689	551.45	-4.37261	36hr	112.984	BloodStage	2066
PVX_123430	9.10507	284.253	-4.81909	36hr	104.598	BloodStage	1480
PVX_091100	0	271.276	-8.08893	24hr	99.8752	BloodStage	401
PVX_085955	32.5866	278.923	-3.05908	32hr	116.148	BloodStage	2221
PVX_123960	4.0758	391.831	-6.27413	24hr	101.771	BloodStage	1130
PVX_095420	81.4039	295.947	-1.84942	32hr	140.413	BloodStage	2734
PVX_084305	37.6949	312.526	-3.01837	24hr	118.523	BloodStage	2322
PVX_101310	0	1203.43	-10.2341	48hr	99.6513	BloodStage	401
PVX_086315	4.59784	295.843	-5.72869	32hr	101.835	BloodStage	1173
PVX_123695	36.6762	315.034	-3.06835	36hr	117.638	BloodStage	2300
PVX_084855	1.6125	327.74	-6.97537	42hr	100.077	BloodStage	925
PVX_091410	4.10688	395.139	-6.27742	6hr	101.3	BloodStage	1135
PVX_087065	16.2627	270.225	-3.97376	32hr	107.357	BloodStage	1812
PVX_118620	0	452.692	-8.82557	24hr	99.0819	BloodStage	401
PVX_119225	2.22646	481.253	-7.2237	6hr	100.184	BloodStage	966
PVX_091990	3.96583	322.1	-6.0238	32hr	100.897	BloodStage	1123
PVX_114245	30.2537	303.778	-3.28566	32hr	113.944	BloodStage	2179
PVX_118375	35.3948	259.556	-2.83979	6hr	116.212	BloodStage	2271
PVX_083195	12.87	304.948	-4.46324	36hr	104.913	BloodStage	1667
PVX_099335	0	349.739	-8.45425	6hr	98.2825	BloodStage	401
PVX_003995	121.719	282.46	-1.20779	B2T4	159.057	Sporozoite	2904
PVX_098625	4.76326	385.922	-6.06901	36hr	100.507	BloodStage	1181
PVX_117140	3.8518	1286.92	-8.05231	48hr	100.007	BloodStage	1116
PVX_114905	0	630.399	-9.30241	32hr	98.0385	BloodStage	401
PVX_115305	124.671	258.365	-1.04534	12hrhr	160.366	BloodStage	2911
PVX_084640	0	299.755	-8.23245	32hr	97.9548	BloodStage	401
PVX_081750	0	305.088	-8.2578	6hr	97.4143	BloodStage	401
PVX_119455	0	370.795	-8.53836	32hr	97.2564	BloodStage	401
PVX_123110	150.561	779.243	-2.36402	B2T4	172.419	Sporozoite	2981
PVX_113675	9.15028	242.021	-4.58149	32hr	101.623	BloodStage	1482
PVX_119645	0	316.96	-8.3127	12hrhr	96.9485	BloodStage	401
PVX_123150	1366.28	263.815	2.36825	B4T0	779.772	Sporozoite	3425
PVX_091635	164.88	240.642	-0.542737	B1T4	178.911	Sporozoite	3022
PVX_094660	0	459.706	-8.8477	32hr	96.4478	BloodStage	401
PVX_115050	1025.01	619.931	0.724544	B2T0	608.905	Sporozoite	3394
PVX_118610	72.8796	271.483	-1.88292	6hr	132.693	BloodStage	2674
PVX_084260	0	983.343	-9.94302	48hr	96.0609	BloodStage	401
PVX_082515	1.02527	431.928	-7.73987	32hr	96.3248	BloodStage	867
PVX_122218	0	340.703	-8.4166	12hrhr	95.7988	BloodStage	401
PVX_094840	0	1536.63	-10.5865	12hrhr	95.7207	BloodStage	401
PVX_095135	0	1031.23	-10.0115	12hrhr	95.7009	BloodStage	401
PVX_082885	14.6682	350.541	-4.48779	32hr	102.919	BloodStage	1751
PVX_081350	0	235.704	-7.88694	24hr	95.5842	BloodStage	401
PVX_110925	20.7133	356.594	-4.04167	24hr	105.939	BloodStage	1939
PVX_079895	0	406.102	-8.66925	36hr	95.5032	BloodStage	401
PVX_079890	0	240.396	-7.91526	32hr	95.119	BloodStage	401
PVX_113750	0	339.551	-8.41173	12hrhr	95.0409	BloodStage	401
PVX_091900	0	340.627	-8.41628	32hr	94.9574	BloodStage	401
PVX_088205	1284.89	323.041	1.98852	B2T0	737.322	Sporozoite	3416
PVX_122415	275.332	409.908	-0.572411	B4T0	232.255	Sporozoite	3183
PVX_081355	4.29613	2245.2	-8.72833	48hr	96.414	BloodStage	1145
PVX_123010	12.0191	230.662	-4.15332	12hrhr	100.209	BloodStage	1628
PVX_084820	137.986	421.299	-1.60333	12hrhr	163.185	BloodStage	2951
PVX_096970	0	388.058	-8.60384	6hr	94.1015	BloodStage	401
PVX_096987	0	422.011	-8.72455	6hr	93.9891	BloodStage	401
PVX_000545	0	274.174	-8.1042	32hr	93.7679	BloodStage	401
PVX_115085	26.5167	950.544	-5.11189	48hr	107.009	BloodStage	2086
PVX_111060	99.8094	216.743	-1.111	12hrhr	143.588	BloodStage	2816
PVX_086255	37.159	455.96	-3.58197	48hr	112.129	BloodStage	2308
PVX_122475	120.062	305.459	-1.33994	32hr	153.352	BloodStage	2900
PVX_086080	2.60656	1158.51	-8.32867	48hr	94.5927	BloodStage	1008
PVX_117675	10.0757	1180.29	-6.73682	48hr	98.0094	BloodStage	1538
PVX_099080	0	345.178	-8.43537	24hr	92.9173	BloodStage	401
PVX_115405	207.498	272.049	-0.389121	48hr	196.36	BloodStage	3113
PVX_099420	123.612	226.715	-0.869784	24hr	154.379	BloodStage	2909
PVX_119820	617.71	231.938	1.40932	B4T0	401.274	Sporozoite	3336
PVX_101420	1.78498	299.776	-6.75488	12hrhr	93.2367	BloodStage	937
PVX_085605	106.189	410.884	-1.94208	32hr	145.406	BloodStage	2847
PVX_112685	0	2385.87	-11.2209	48hr	92.0772	BloodStage	401
PVX_113375	0	215.989	-7.76148	12hrhr	92.0298	BloodStage	401
PVX_123200	18.0153	286.062	-3.91613	32hr	100.794	BloodStage	1871
PVX_086240	23.9131	307.642	-3.63096	12hrhr	103.603	BloodStage	2025
PVX_122600	2.27013	296.792	-6.50881	6hr	92.7633	BloodStage	970
PVX_113580	1.76757	393.531	-7.15537	32hr	92.5089	BloodStage	935
PVX_095380	181.084	472.358	-1.37833	24hr	182.08	BloodStage	3068
PVX_080215	16.5382	280.108	-4.00256	6hr	99.7837	BloodStage	1823
PVX_101215	717.31	932.744	-0.378421	B3T0	449.964	Sporozoite	3356
PVX_092990	0	1040.13	-10.0239	6hr	91.1665	BloodStage	401
PVX_091815	0	325.254	-8.34985	36hr	91.1642	BloodStage	401
PVX_002780	4.40506	366.692	-6.08804	36hr	93.118	BloodStage	1155
PVX_097577	4.81499	1326.75	-7.83499	42hr	93.3181	BloodStage	1188
PVX_091465	416.076	348.984	0.253018	B3T0	298.902	Sporozoite	3270
PVX_114705	860.504	252.349	1.76573	B3T0	520.991	Sporozoite	3378
PVX_086965	11.8667	265.596	-4.37294	24hr	96.5953	BloodStage	1618
PVX_083280	127.499	355.334	-1.47147	6hr	154.191	BloodStage	2920
PVX_091895	6.41901	320.823	-5.4389	6hr	93.6458	BloodStage	1299
PVX_100885	6.0223	245.108	-5.1312	32hr	93.1188	BloodStage	1273
PVX_001685	0	870.451	-9.76728	6hr	89.9835	BloodStage	401
PVX_083400	19.1921	201.519	-3.32619	6hr	99.5447	BloodStage	1907
PVX_096235	9.13138	270.023	-4.74151	12hrhr	94.2188	BloodStage	1481
PVX_123597	158.425	324.147	-1.02821	6hr	168.752	BloodStage	3003
PVX_087865	1.51358	208.459	-6.38078	12hrhr	90.2223	BloodStage	917
PVX_124090	13.3699	299.951	-4.38841	36hr	95.8487	BloodStage	1693
PVX_097860	5.40792	390.831	-5.93423	6hr	91.8326	BloodStage	1233
PVX_122980	0	469.357	-8.87761	24hr	88.9975	BloodStage	401
PVX_084760	52.3017	247.779	-2.22261	B3T4	114.736	Sporozoite	2488
PVX_003800	0	493.016	-8.94841	36hr	88.4379	BloodStage	401
PVX_092875	6.51023	219.56	-4.87617	32hr	91.5884	BloodStage	1305
PVX_086940	2.59703	1295.32	-8.4934	48hr	89.5517	BloodStage	1007
PVX_000925	0	387.127	-8.60038	12hrhr	88.2474	BloodStage	401
PVX_124075	4.31226	230.237	-5.4439	48hr	90.0797	BloodStage	1147
PVX_091540	25.5592	250.904	-3.24559	32hr	100.674	BloodStage	2061
PVX_099700	17.8161	230.973	-3.62392	32hr	96.7875	BloodStage	1861
PVX_089070	0	1159.22	-10.1802	48hr	87.8203	BloodStage	401
PVX_083105	8.97932	260.781	-4.71327	32hr	91.782	BloodStage	1473
PVX_081645	0	267.879	-8.07081	24hr	87.2532	BloodStage	401
PVX_092765	0	240.122	-7.91362	32hr	87.1483	BloodStage	401
PVX_088120	975.789	366.982	1.40841	B4T0	574.902	Sporozoite	3389
PVX_114795	5.0218	289.29	-5.59115	42hr	89.5177	BloodStage	1204.5
PVX_001745	318.925	788.204	-1.30267	B3T0	246.433	Sporozoite	3217
PVX_099655	0	959.292	-9.90733	48hr	86.8945	BloodStage	401
PVX_095220	0	376.309	-8.5596	12hrhr	86.8465	BloodStage	401
PVX_002915	10.3396	223.528	-4.30745	6hr	91.8654	BloodStage	1553
PVX_089840	0	565.62	-9.14624	12hrhr	86.6916	BloodStage	401
PVX_079990	3.98105	285.094	-5.8439	6hr	88.4748	BloodStage	1126
PVX_081365	164.01	236.332	-0.524357	B2T0	168.433	Sporozoite	3018
PVX_118305	116.399	418.715	-1.83799	36hr	144.476	BloodStage	2885
PVX_091880	162.435	365.128	-1.16363	48hr	167.417	BloodStage	3016
PVX_097735	0	271.684	-8.09109	6hr	86.0783	BloodStage	401
PVX_111325	37.2056	658.548	-4.10962	48hr	104.624	BloodStage	2310
PVX_092040	23.5175	426.261	-4.12323	32hr	97.7528	BloodStage	2013
PVX_080425	17.7508	862.855	-5.52576	48hr	94.6216	BloodStage	1857
PVX_100840	0	213.506	-7.74487	32hr	85.7254	BloodStage	401
PVX_099695	30.2335	361.622	-3.5373	32hr	100.449	BloodStage	2176
PVX_089087	0	263.028	-8.04454	24hr	85.1203	BloodStage	401
PVX_084490	51.7002	274.382	-2.38555	12hrhr	110.859	BloodStage	2486
PVX_090275	0	268.03	-8.07162	6hr	84.8969	BloodStage	401
PVX_111350	0	283.049	-8.15	6hr	84.7984	BloodStage	401
PVX_117760	39.2567	529.803	-3.72088	6hr	104.391	BloodStage	2342
PVX_117060	89.4911	209.825	-1.2202	12hrhr	129.459	BloodStage	2784
PVX_000885	1.53095	233.72	-6.53512	32hr	85.2451	BloodStage	919
PVX_081340	17.5853	294.4	-3.99044	12hrhr	93.2415	BloodStage	1853
PVX_085680	325.334	261.402	0.314573	B2T0	247.098	Sporozoite	3221
PVX_096045	0	398.194	-8.64095	6hr	84.2883	BloodStage	401
PVX_123592	628.538	221.803	1.49853	B4T0	398.23	Sporozoite	3340
PVX_122385	0.363253	848.14	-9.28281	48hr	84.1309	BloodStage	812
PVX_090015	0	428.273	-8.74575	24hr	83.8752	BloodStage	401
PVX_081230	46.0326	524.708	-3.48253	24hr	106.868	BloodStage	2423
PVX_100910	5.1077	476.542	-6.28885	32hr	86.2447	BloodStage	1212
PVX_114270	94.5514	228.233	-1.26247	12hrhr	130.922	BloodStage	2802
PVX_113655	152.926	195.129	-0.349563	B4T0	160.079	Sporozoite	2986
PVX_114005	20.1328	245.514	-3.54411	6hr	93.5699	BloodStage	1926
PVX_086250	23.6453	267.446	-3.44525	36hr	95.234	BloodStage	2015
PVX_089390	68.6431	354.848	-2.35321	32hr	117.729	BloodStage	2647
PVX_114920	0	233.017	-7.87047	12hrhr	83.2419	BloodStage	401
PVX_119720	0	246.109	-7.949	24hr	83.2252	BloodStage	401
PVX_089660	77.8635	278.329	-1.82453	32hr	121.919	BloodStage	2711
PVX_117735	0	912.281	-9.83492	48hr	82.7709	BloodStage	401
PVX_085970	3.53438	232.283	-5.68503	32hr	84.5104	BloodStage	1089
PVX_096170	0	295.485	-8.21181	12hrhr	82.6985	BloodStage	401
PVX_100890	22.2599	285.273	-3.62148	48hr	93.7189	BloodStage	1978
PVX_087945	18.004	189.161	-3.32285	24hr	91.5518	BloodStage	1870
PVX_114680	0	408.343	-8.67717	32hr	82.5394	BloodStage	401
PVX_082500	22.3622	311.036	-3.73946	32hr	93.6989	BloodStage	1979
PVX_084735	1.40351	276.053	-6.84888	6hr	83.1497	BloodStage	912
PVX_002830	0	264.509	-8.05262	32hr	82.3767	BloodStage	401
PVX_095410	4.43922	204.996	-5.24308	36hr	84.5946	BloodStage	1161
PVX_117075	0	320.782	-8.32994	32hr	82.0514	BloodStage	401
PVX_079995	4.77595	281.641	-5.61277	32hr	84.4327	BloodStage	1183
PVX_091375	52.516	193.923	-1.86487	B2T4	108.204	Sporozoite	2490
PVX_123450	0	758.271	-9.56847	6hr	81.6945	BloodStage	401
PVX_082480	46.3736	295.262	-2.64472	6hr	104.866	BloodStage	2428
PVX_113490	0	807.106	-9.6584	48hr	81.5748	BloodStage	401
PVX_095035	0	190.623	-7.58212	6hr	81.5315	BloodStage	401
PVX_087930	54.5956	233.857	-2.07874	48hr	108.704	BloodStage	2509
PVX_122785	131.21	287.155	-1.12402	B4T4	147.011	Sporozoite	2925
PVX_116967	0	297.628	-8.2222	24hr	81.3593	BloodStage	401
PVX_082695	58.5215	437.759	-2.88194	36hr	110.579	BloodStage	2552
PVX_082670	9.06288	552.589	-5.7817	48hr	85.6141	BloodStage	1476
PVX_089705	0	282.495	-8.14718	36hr	80.9178	BloodStage	401
PVX_089170	8.5129	415.768	-5.45321	32hr	85.0402	BloodStage	1442
PVX_099465	40.0156	816.131	-4.31632	12hrhr	100.664	BloodStage	2355
PVX_098945	3.54967	283.301	-5.96551	32hr	82.3426	BloodStage	1092
PVX_123260	28.8509	249.583	-3.06945	48hr	94.9426	BloodStage	2144
PVX_082835	0	292.501	-8.19722	32hr	80.2343	BloodStage	401
PVX_091535	5.6775	186.366	-4.81041	36hr	82.8456	BloodStage	1252
PVX_111570	0	391.531	-8.61666	32hr	79.966	BloodStage	401
PVX_085355	454.32	246.271	0.880788	B1T0	307.054	Sporozoite	3285
PVX_116557	0	209.91	-7.72048	24hr	79.8727	BloodStage	401
PVX_113945	29.1093	272.477	-3.18314	36hr	94.3903	BloodStage	2149
PVX_080080	2022.84	199.576	3.33487	B4T0	1091.11	Sporozoite	3455
PVX_116510	345.373	226.688	0.605263	B4T0	252.175	Sporozoite	3237
PVX_083150	0	654.734	-9.35697	48hr	79.4397	BloodStage	401
PVX_094770	20.5849	772.083	-5.16253	48hr	89.6514	BloodStage	1934
PVX_087115	0	308.036	-8.27163	32hr	79.3246	BloodStage	401
PVX_087830	0	694.286	-9.44146	48hr	79.0987	BloodStage	401
PVX_096015	0	796.317	-9.63901	48hr	79.0694	BloodStage	401
PVX_094455	16.7	374.094	-4.40544	48hr	87.3273	BloodStage	1829
PVX_098645	43.6415	251.348	-2.49896	32hr	100.789	BloodStage	2391
PVX_094510	0	997.372	-9.96343	48hr	78.9316	BloodStage	401
PVX_088840	0	417.943	-8.71061	48hr	78.896	BloodStage	401
PVX_117435	4.15347	256.379	-5.64221	24hr	80.9214	BloodStage	1137
PVX_111200	5.83151	249.344	-5.19556	32hr	81.7311	BloodStage	1262
PVX_115025	9.28351	1074.47	-6.7085	48hr	83.4104	BloodStage	1492
PVX_101485	1.32745	853.956	-8.52096	36hr	79.4216	BloodStage	902
PVX_085405	0	238.992	-7.90684	24hr	78.7567	BloodStage	401
PVX_096365	13.3491	226.345	-3.98585	32hr	85.2748	BloodStage	1690
PVX_122620	3.14573	213.105	-5.69055	12hrhr	80.1617	BloodStage	1049
PVX_115200	30.2426	293.954	-3.2389	12hrhr	93.6566	BloodStage	2177
PVX_096950	3.93951	356.674	-6.17814	6hr	80.4816	BloodStage	1122
PVX_115375	22.3722	205.632	-3.1442	12hrhr	89.5169	BloodStage	1981
PVX_087720	44.408	518.471	-3.51602	36hr	100.503	BloodStage	2406
PVX_085425	119.742	187.61	-0.643481	B1T0	138.033	Sporozoite	2895
PVX_083032	0	201.537	-7.66204	48hr	78.07	BloodStage	401
PVX_116525	3.54474	1005.82	-7.79139	48hr	79.8336	BloodStage	1091
PVX_100985	25.0339	229.233	-3.14463	48hr	90.4394	BloodStage	2052
PVX_115345	5.48618	224.716	-5.12099	12hrhr	80.5228	BloodStage	1234
PVX_122080	151.592	180.539	-0.250594	B4T0	153.533	Sporozoite	2982
PVX_123350	97.7965	248.858	-1.33857	48hr	126.612	BloodStage	2814
PVX_101125	1577.91	207.869	2.91826	B4T0	866.541	Sporozoite	3439
PVX_085755	2.46407	184.534	-5.74307	36hr	78.5651	BloodStage	992
PVX_090878	149.709	264.66	-0.81781	B3T0	152.181	Sporozoite	2978
PVX_084105	2.404	922.863	-8.0843	48hr	78.516	BloodStage	983
PVX_082575	5.68473	198.265	-4.89767	12hrhr	80.1353	BloodStage	1253
PVX_119320	0	762.696	-9.57686	48hr	77.2577	BloodStage	401
PVX_095050	10.684	181.541	-3.96562	42hr	82.5536	BloodStage	1567
PVX_098725	13.2602	378.203	-4.7329	32hr	83.6786	BloodStage	1687
PVX_118520	13.6422	278.716	-4.25576	32hr	83.6629	BloodStage	1712
PVX_123205	11.4216	208.239	-4.07423	32hr	82.5221	BloodStage	1593
PVX_002675	3.93122	198.78	-5.34033	36hr	78.761	BloodStage	1121
PVX_119330	48.2475	543.184	-3.46597	48hr	100.842	BloodStage	2454
PVX_000755	500.938	564.49	-0.171993	B3T4	327.173	Sporozoite	3311
PVX_113430	8.18215	182.546	-4.32117	24hr	80.7935	BloodStage	1416
PVX_099155	191.209	165.787	0.204661	B3T4	172.2	Sporozoite	3082
PVX_099200	8.05513	360.957	-5.32094	12hrhr	80.605	BloodStage	1410
PVX_091390	0	364.676	-8.51442	24hr	76.5183	BloodStage	401
PVX_080675	79.0974	193.804	-1.28219	B2T4	116.057	Sporozoite	2719
PVX_087810	71.8051	226.049	-1.64089	32hr	112.387	BloodStage	2667
PVX_084615	11.8123	203.081	-3.99354	32hr	82.3799	BloodStage	1615
PVX_090265	0	765.985	-9.58305	6hr	76.4661	BloodStage	401
PVX_117510	7.94953	166.46	-4.22586	12hrhr	80.1261	BloodStage	1405
PVX_114180	0	435.826	-8.77091	6hr	76.1455	BloodStage	401
PVX_091450	1.49392	221.548	-6.47956	12hrhr	76.8645	BloodStage	915
PVX_122660	47.2228	250.642	-2.38359	32hr	99.6739	BloodStage	2435
PVX_088270	26.4137	247.779	-3.1819	42hr	89.2535	BloodStage	2084
PVX_122170	21.6221	176.332	-2.97065	6hr	86.8044	BloodStage	1965
PVX_080200	1.10662	624.215	-8.21327	12hrhr	76.4858	BloodStage	874
PVX_114750	9.93233	228.968	-4.39476	32hr	80.8189	BloodStage	1530
PVX_118395	235.299	200.102	0.23269	B3T4	193.471	Sporozoite	3146
PVX_096370	150.416	289.816	-0.94159	B1T4	150.905	Sporozoite	2980
PVX_085490	149.197	301.037	-1.00788	12hrhr	150.226	BloodStage	2976
PVX_085125	4.35146	578.351	-6.75836	12hrhr	77.7482	BloodStage	1151
PVX_119725	0.809385	334.979	-7.53673	36hr	75.7062	BloodStage	840
PVX_092245	316.876	275.802	0.199611	B3T0	233.595	Sporozoite	3215
PVX_099860	109.954	229.606	-1.05546	B2T0	130.022	Sporozoite	2860
PVX_085050	0	224.165	-7.81484	32hr	75.0081	BloodStage	401
PVX_111405	6.51965	700.302	-6.54323	48hr	78.2679	BloodStage	1306
PVX_116660	170.572	195.526	-0.195904	B3T0	160.223	Sporozoite	3043
PVX_113385	10.8561	515.445	-5.44492	48hr	80.1705	BloodStage	1571
PVX_116580	24.0052	219.533	-3.1407	48hr	86.7288	BloodStage	2026
PVX_099510	2.65465	161.67	-5.47607	6hr	75.8848	BloodStage	1015
PVX_099545	327.533	215.102	0.604325	B2T4	238.316	Sporozoite	3225
PVX_003640	169.185	193.632	-0.193646	B3T4	159.042	Sporozoite	3037
PVX_118495	36.9632	1491.27	-5.29676	6hr	92.9263	BloodStage	2304
PVX_118510	30.4331	243.155	-2.95744	32hr	89.6603	BloodStage	2183
PVX_080380	15.4266	225.97	-3.7884	24hr	82.0972	BloodStage	1779
PVX_002875	0	190.182	-7.5788	12hrhr	74.35	BloodStage	401
PVX_123090	19.0391	180.177	-3.17651	6hr	83.8579	BloodStage	1905
PVX_001795	62.6304	184.557	-1.54407	6hr	105.515	BloodStage	2595
PVX_083450	0	349.801	-8.45451	12hrhr	74.1251	BloodStage	401
PVX_079840	198.38	329.822	-0.730534	12hrhr	173.198	BloodStage	3099
PVX_079880	41.0979	205.171	-2.29202	48hr	94.5221	BloodStage	2367
PVX_082570	3.87726	293.463	-5.91587	6hr	75.8451	BloodStage	1118
PVX_115005	20.6949	501.683	-4.53422	6hr	84.1417	BloodStage	1938
PVX_001760	0	297.43	-8.22125	32hr	73.6973	BloodStage	401
PVX_114325	6.49749	204.217	-4.7746	32hr	76.9301	BloodStage	1303
PVX_113230	0	263.721	-8.04833	48hr	73.6609	BloodStage	401
PVX_098815	392.224	314.293	0.318658	B4T0	269.708	Sporozoite	3263
PVX_100820	102.423	283.76	-1.46119	32hr	124.794	BloodStage	2830
PVX_092065	10.5994	591.912	-5.67569	12hrhr	78.8513	BloodStage	1561
PVX_097010	0	229.655	-7.84959	24hr	73.5144	BloodStage	401
PVX_111285	0	232.383	-7.86655	32hr	73.5036	BloodStage	401
PVX_091950	10.0193	406.556	-5.20889	42hr	78.3541	BloodStage	1535
PVX_083305	626.657	176.562	1.82165	B3T0	386.653	Sporozoite	3338
PVX_082685	60.5682	664.664	-3.43454	36hr	103.607	BloodStage	2576
PVX_096210	4.76068	398.632	-6.11629	48hr	75.6232	BloodStage	1180
PVX_083110	7.53486	417.743	-5.61655	42hr	76.9946	BloodStage	1383
PVX_119450	0	246.164	-7.94933	32hr	73.0314	BloodStage	401
PVX_082890	294.853	178.529	0.720664	B3T0	220.45	Sporozoite	3196
PVX_116865	147.264	255.52	-0.790898	B4T0	146.301	Sporozoite	2972
PVX_091400	32.6546	429.419	-3.67687	48hr	88.9738	BloodStage	2222
PVX_119425	0	273.284	-8.09953	32hr	72.5963	BloodStage	401
PVX_090137	232.721	542.933	-1.21864	B1T4	188.891	Sporozoite	3143
PVX_091025	0	328.314	-8.36332	12hrhr	72.4756	BloodStage	401
PVX_087130	68.9247	174.188	-1.32503	B2T4	106.931	Sporozoite	2650
PVX_079770	1048.97	227.265	2.20157	B2T0	596.948	Sporozoite	3398
PVX_000606	0	241.348	-7.92094	12hrhr	72.3615	BloodStage	401
PVX_091790	47.2034	207.216	-2.11088	32hr	95.9308	BloodStage	2434
PVX_088145	6.44792	292.867	-5.30218	32hr	75.477	BloodStage	1300
PVX_097905	31.0249	332.723	-3.38139	36hr	87.7077	BloodStage	2196
PVX_123835	38.2814	432.529	-3.46421	36hr	91.3174	BloodStage	2329
PVX_086225	62.9022	957.86	-3.90738	48hr	103.606	BloodStage	2598
PVX_085560	7.2552	279.683	-5.08749	24hr	75.7579	BloodStage	1359
PVX_087840	7.27862	205.163	-4.63825	24hr	75.7372	BloodStage	1360
PVX_085300	1038.31	472.129	1.13532	B2T0	591.08	Sporozoite	3397
PVX_085430	40.9558	190.444	-2.18998	24hr	92.2806	BloodStage	2365
PVX_090255	0	506.35	-8.98684	6hr	71.7663	BloodStage	401
PVX_092630	6.70852	162.816	-4.40948	32hr	75.0892	BloodStage	1321
PVX_083405	0	351.835	-8.46285	12hrhr	71.6909	BloodStage	401
PVX_092220	79.9536	232.708	-1.52954	48hr	111.538	BloodStage	2723
PVX_123800	350.599	240.041	0.54465	B3T4	246.754	Sporozoite	3239
PVX_113545	20.8248	278.362	-3.6781	36hr	81.8623	BloodStage	1944
PVX_093515	375.488	253.406	0.565471	B3T0	259.133	Sporozoite	3253
PVX_002850	27.8096	227.88	-2.98997	24hr	85.0657	BloodStage	2115
PVX_082760	0	241.019	-7.91897	32hr	70.9645	BloodStage	401
PVX_091205	17.8868	213.379	-3.50471	48hr	79.8535	BloodStage	1864
PVX_096360	8.67578	381.921	-5.30652	48hr	75.1339	BloodStage	1453
PVX_099840	0	325.749	-8.35204	36hr	70.7469	BloodStage	401
PVX_094945	34.8325	281.676	-2.97981	36hr	88.113	BloodStage	2264
PVX_117745	9.50559	534.235	-5.67094	12hrhr	75.3813	BloodStage	1508
PVX_089940	7.23477	489.688	-5.89693	48hr	74.233	BloodStage	1358
PVX_113515	4.18842	168.829	-5.03265	12hrhr	72.7	BloodStage	1140
PVX_118625	42.3049	260.595	-2.59473	48hr	91.7042	BloodStage	2378
PVX_118160	122.523	367.277	-1.57601	36hr	131.755	BloodStage	2905
PVX_119620	5.63698	210.445	-4.99361	6hr	73.2429	BloodStage	1244
PVX_113240	0	2601.06	-11.3454	48hr	70.326	BloodStage	401
PVX_113640	0	664.532	-9.37836	42hr	70.0711	BloodStage	401
PVX_119390	29.2786	229.082	-2.92578	6hr	84.705	BloodStage	2154
PVX_090110	152.805	315.73	-1.04215	48hr	146.411	BloodStage	2985
PVX_117620	0	386.407	-8.5977	48hr	69.9791	BloodStage	401
PVX_082530	0	194.075	-7.60788	32hr	69.9746	BloodStage	401
PVX_116780	184.976	182.626	0.0183463	B2T4	162.406	Sporozoite	3073
PVX_113615	176.162	325.256	-0.88093	42hr	157.994	BloodStage	3054
PVX_081780	0	281.024	-8.13968	32hr	69.88	BloodStage	401
PVX_111165	8.41371	483.731	-5.68628	48hr	73.9988	BloodStage	1432
PVX_098015	40.2081	245.108	-2.57829	32hr	89.764	BloodStage	2357
PVX_123970	4.81485	174.576	-4.9162	36hr	72.0316	BloodStage	1187
PVX_114035	12.9613	314.113	-4.49636	12hrhr	76.0852	BloodStage	1676
PVX_095400	12.0377	214.051	-4.04392	32hr	75.5672	BloodStage	1629
PVX_090915	0	244.726	-7.9409	12hrhr	69.4112	BloodStage	401
PVX_099450	43.5127	334.156	-2.91254	36hr	91.1007	BloodStage	2389
PVX_085690	34.9011	168.693	-2.24083	6hr	86.7923	BloodStage	2266
PVX_083325	818.529	424.284	0.946366	B3T4	478.425	Sporozoite	3372
PVX_002685	22.6887	253.542	-3.42563	32hr	80.4147	BloodStage	1994
PVX_111225	0	169.789	-7.41607	6hr	69.0571	BloodStage	401
PVX_121990	114.629	338.167	-1.5525	24hr	126.339	BloodStage	2879
PVX_090030	40.9943	865.384	-4.36674	48hr	89.3362	BloodStage	2366
PVX_093510	6.95025	305.201	-5.26734	12hrhr	72.2237	BloodStage	1341
PVX_098685	5.60639	292.434	-5.47303	48hr	71.5019	BloodStage	1241
PVX_083240	17.0487	657.989	-5.19028	48hr	77.1602	BloodStage	1839
PVX_098670	0	283.925	-8.15444	32hr	68.5556	BloodStage	401
PVX_080255	15.1926	266.958	-4.0486	24hr	76.071	BloodStage	1770
PVX_082655	2.48101	1036.45	-8.21932	36hr	69.6678	BloodStage	995
PVX_117705	24.0662	215.29	-3.10915	32hr	80.4553	BloodStage	2031
PVX_079725	0	826.117	-9.69195	48hr	68.2846	BloodStage	401
PVX_089970	13.1869	409.731	-4.85557	12hrhr	74.8316	BloodStage	1682
PVX_116595	0	226.341	-7.82871	12hrhr	68.022	BloodStage	401
PVX_082865	6.8389	202.597	-4.69892	48hr	71.4307	BloodStage	1332
PVX_113495	128.887	364.787	-1.49374	6hr	132.436	BloodStage	2921
PVX_092810	37.057	212.602	-2.48869	24hr	86.4808	BloodStage	2305
PVX_085615	0	660.376	-9.36933	48hr	67.9474	BloodStage	401
PVX_092865	16.4046	455.367	-4.71265	42hr	76.0259	BloodStage	1817
PVX_116950	0	220.062	-7.78831	32hr	67.7817	BloodStage	401
PVX_082440	33.6431	263.811	-2.93432	12hrhr	84.5765	BloodStage	2238
PVX_119250	351.232	353.544	-0.00944063	B2T0	243.246	Sporozoite	3240
PVX_112105	15.1286	872.918	-5.75981	32hr	75.1908	BloodStage	1767
PVX_087965	47.4973	220.385	-2.19058	32hr	91.3698	BloodStage	2444
PVX_086295	0	163.306	-7.36024	24hr	67.484	BloodStage	401
PVX_001740	16.4592	225.633	-3.6983	48hr	75.696	BloodStage	1821
PVX_080660	22.5808	163.516	-2.80255	36hr	78.732	BloodStage	1988
PVX_088265	488.651	477.692	0.032657	B3T0	311.744	Sporozoite	3301
PVX_081260	63.2957	259.747	-2.01986	6hr	99.0319	BloodStage	2602
PVX_114465	0	267.173	-8.06702	36hr	67.3727	BloodStage	401
PVX_117225	1432.76	235.126	2.60218	B4T0	783.641	Sporozoite	3430
PVX_083445	55.7462	179.751	-1.67141	6hr	95.1307	BloodStage	2524
PVX_085080	0	629.639	-9.30067	48hr	67.253	BloodStage	401
PVX_122650	0	236.884	-7.89411	36hr	67.1308	BloodStage	401
PVX_093520	15.1894	154.982	-3.26826	24hr	74.6687	BloodStage	1769
PVX_097945	1.36853	205.14	-6.44349	12hrhr	67.6978	BloodStage	907
PVX_082995	11.1701	191.811	-3.98577	36hr	72.5917	BloodStage	1585
PVX_003705	0	219.789	-7.78652	6hr	66.9873	BloodStage	401
PVX_099440	0	261.58	-8.03661	32hr	66.982	BloodStage	401
PVX_080335	14.0482	405.187	-4.75448	32hr	73.9152	BloodStage	1725
PVX_084540	5.38297	660.657	-6.69571	48hr	69.478	BloodStage	1230
PVX_124175	4.76849	153.253	-4.74096	32hr	69.1616	BloodStage	1182
PVX_000650	13.2785	187.294	-3.72107	32hr	73.4074	BloodStage	1688
PVX_096035	0	287.806	-8.17396	6hr	66.7403	BloodStage	401
PVX_113505	0	224.633	-7.81783	24hr	66.6341	BloodStage	401
PVX_111185	13.4158	193.36	-3.753	48hr	73.3034	BloodStage	1698
PVX_083050	7.65981	311.743	-5.1745	36hr	70.4245	BloodStage	1389
PVX_113940	48.7785	195.078	-1.97784	42hr	90.9412	BloodStage	2459
PVX_096320	21.3252	217.989	-3.29411	12hrhr	76.9978	BloodStage	1955
PVX_119570	0	318.791	-8.32098	48hr	66.3033	BloodStage	401
PVX_086930	0	1047.31	-10.0338	36hr	66.241	BloodStage	401
PVX_099820	39.957	225.155	-2.46513	32hr	86.2196	BloodStage	2353
PVX_118650	29.3272	1056.59	-5.12402	48hr	80.8982	BloodStage	2155
PVX_099225	34.4258	170.296	-2.27362	24hr	83.3727	BloodStage	2252
PVX_113740	2.37177	241.125	-6.1661	12hrhr	67.315	BloodStage	981
PVX_091680	3.03979	300.273	-6.22065	48hr	67.605	BloodStage	1042
PVX_001030	60.9064	163.338	-1.40851	12hrhr	96.4841	BloodStage	2580
PVX_101415	9.15453	862.238	-6.40956	48hr	70.6067	BloodStage	1483
PVX_086065	250.695	188.464	0.409749	B3T0	191.312	Sporozoite	3163
PVX_080110	47.2957	183.618	-1.93458	12hrhr	89.5467	BloodStage	2438
PVX_122850	5.14285	187.578	-4.94011	48hr	68.463	BloodStage	1215
PVX_000940	869.35	146.128	2.56452	B3T0	500.264	Sporozoite	3379
PVX_101592	0	207.616	-7.70471	6hr	65.5462	BloodStage	401
PVX_117890	133.522	239.043	-0.835449	B2T4	132.239	Sporozoite	2934
PVX_087035	13.4843	226.838	-3.97545	12hrhr	72.2126	BloodStage	1702
PVX_090145	2.70669	396.554	-6.74487	36hr	66.7777	BloodStage	1020
PVX_086095	0	153.909	-7.27528	24hr	65.2302	BloodStage	401
PVX_100675	0	192.89	-7.59909	12hrhr	65.1996	BloodStage	401
PVX_098615	2.61325	157.519	-5.45522	32hr	66.431	BloodStage	1009
PVX_117855	0	226.532	-7.82992	32hr	64.9107	BloodStage	401
PVX_094580	275.109	206.157	0.414508	B2T0	202.399	Sporozoite	3182
PVX_123210	1.35312	154.898	-6.04988	32hr	65.5158	BloodStage	906
PVX_100610	7.32523	198.673	-4.58401	12hrhr	68.4129	BloodStage	1365
PVX_091920	1390.15	205.906	2.74924	B4T0	759.811	Sporozoite	3429
PVX_085830	11.037	202.243	-4.07766	12hrhr	70.2346	BloodStage	1578
PVX_085740	475.671	239.382	0.987663	B4T0	302.424	Sporozoite	3295
PVX_089205	13.5137	187.563	-3.69957	12hrhr	71.3445	BloodStage	1703
PVX_092430	1.16413	379.936	-7.45962	12hrhr	65.1618	BloodStage	880
PVX_114210	3.19346	184.396	-5.46632	12hrhr	66.1517	BloodStage	1054
PVX_122545	0	278.067	-8.12447	36hr	64.4391	BloodStage	401
PVX_086925	0	445.34	-8.802	36hr	64.4254	BloodStage	401
PVX_097005	0	1035.73	-10.0178	48hr	64.4083	BloodStage	401
PVX_079785	13.2241	300.856	-4.40745	36hr	71.0057	BloodStage	1684
PVX_090125	49.6193	175.495	-1.80187	36hr	89.1896	BloodStage	2472
PVX_096300	0	258.102	-8.01738	24hr	64.3142	BloodStage	401
PVX_082765	270.674	216.653	0.319852	B4T4	199.622	Sporozoite	3178
PVX_084625	14.1707	290.501	-4.26415	6hr	71.3601	BloodStage	1731
PVX_113535	33.5658	164.058	-2.25555	32hr	80.9889	BloodStage	2236
PVX_099835	0	239.096	-7.90747	36hr	64.1985	BloodStage	401
PVX_080410	2.83722	177.938	-5.54326	32hr	65.6012	BloodStage	1027
PVX_122130	0	195.158	-7.61587	24hr	64.1639	BloodStage	401
PVX_115215	6.67255	251.088	-5.03807	12hrhr	67.4974	BloodStage	1319
PVX_098735	2.76356	168.017	-5.48892	32hr	65.4748	BloodStage	1022
PVX_113825	0	470.812	-8.88207	36hr	64.0639	BloodStage	401
PVX_122010	160.442	158.57	0.0168301	B1T0	144.196	Sporozoite	3011
PVX_082410	6.39128	180.043	-4.61436	32hr	67.1471	BloodStage	1297
PVX_112655	1.57139	158.175	-5.95192	42hr	64.5986	BloodStage	924
PVX_088907	75.4201	247.585	-1.70171	42hr	101.514	BloodStage	2696
PVX_123620	14.6215	200.822	-3.69147	32hr	71.0745	BloodStage	1750
PVX_088254	3.74274	159.182	-5.07785	6hr	65.4904	BloodStage	1112
PVX_117300	8.5709	168.783	-4.14889	24hr	67.8461	BloodStage	1446
PVX_094980	10.2014	186.728	-4.06689	6hr	68.646	BloodStage	1548
PVX_002835	59.2813	402.174	-2.74162	12hrhr	93.1694	BloodStage	2559
PVX_094295	0	973.069	-9.92788	48hr	63.4995	BloodStage	401
PVX_114825	3.55134	139.87	-4.95193	36hr	65.2503	BloodStage	1093
PVX_122675	6.63645	204.602	-4.75081	36hr	66.7321	BloodStage	1312
PVX_081315	21.7248	203.889	-3.1725	48hr	74.2558	BloodStage	1966
PVX_090195	0	150.103	-7.23938	32hr	63.3891	BloodStage	401
PVX_117350	0	134.558	-7.08276	32hr	63.3755	BloodStage	401
PVX_092215	0	381.108	-8.57784	12hrhr	63.3347	BloodStage	401
PVX_122810	19.8901	279.957	-3.74946	32hr	73.2776	BloodStage	1923
PVX_123945	0	254.098	-7.99491	12hrhr	63.2887	BloodStage	401
PVX_089865	0	827.823	-9.69492	48hr	63.2821	BloodStage	401
PVX_117600	31.2696	296.856	-3.20637	12hrhr	78.8627	BloodStage	2198
PVX_113390	80.3273	201.332	-1.31491	12hrhr	103.357	BloodStage	2726
PVX_122835	12.3178	191.856	-3.8561	36hr	69.3346	BloodStage	1645
PVX_081595	132.865	330.064	-1.30634	32hr	129.467	BloodStage	2932
PVX_088195	6.13256	260.475	-5.19611	12hrhr	66.0733	BloodStage	1278
PVX_081300	13.8521	165.699	-3.48851	32hr	69.7494	BloodStage	1718
PVX_003810	0	1316.06	-10.3631	36hr	62.7936	BloodStage	401
PVX_122680	65.2561	210.674	-1.67572	24hr	95.3836	BloodStage	2613
PVX_122920	0.407222	203.626	-7.184	12hrhr	62.8952	BloodStage	817
PVX_080055	0	213.852	-7.7472	6hr	62.5247	BloodStage	401
PVX_098820	210.011	776.073	-1.88073	42hr	167.523	BloodStage	3119
PVX_116955	359.581	163.116	1.13561	B4T0	242.23	Sporozoite	3243
PVX_092595	0	197.052	-7.62973	6hr	62.399	BloodStage	401
PVX_087045	0	404.684	-8.66421	24hr	62.3505	BloodStage	401
PVX_123920	1.11375	260.771	-6.95236	24hr	62.8996	BloodStage	875
PVX_089225	61.535	149.217	-1.26432	B2T4	93.072	Sporozoite	2586
PVX_081465	0	154.638	-7.28205	6hr	62.2413	BloodStage	401
PVX_089210	0	279.076	-8.12967	12hrhr	62.2097	BloodStage	401
PVX_079820	7.13664	157.427	-4.28324	6hr	65.7446	BloodStage	1351
PVX_089725	5.359	203.51	-5.00722	32hr	64.8299	BloodStage	1229
PVX_096995	0	438.684	-8.78032	6hr	62.1332	BloodStage	401
PVX_001783	56.6762	559.959	-3.28185	48hr	90.4219	BloodStage	2537
PVX_080475	0.79266	486.824	-8.08812	48hr	62.476	BloodStage	837
PVX_099960	10.6792	523.803	-5.48976	48hr	67.4063	BloodStage	1566
PVX_084370	1135.94	215.848	2.3904	B2T4	630.013	Sporozoite	3408
PVX_084462	0	223.988	-7.8137	12hrhr	61.9024	BloodStage	401
PVX_082875	0	696.521	-9.44609	48hr	61.687	BloodStage	401
PVX_123065	8.1083	362.061	-5.31689	48hr	65.7051	BloodStage	1414
PVX_095330	0	709.767	-9.47323	48hr	61.5647	BloodStage	401
PVX_082710	2.26864	199.11	-5.93596	42hr	62.65	BloodStage	969
PVX_088015	170.4	211.389	-0.309339	B1T0	146.701	Sporozoite	3041
PVX_101445	82.2762	150.914	-0.867274	24hr	102.622	BloodStage	2737
PVX_111120	3.45781	173.315	-5.28922	32hr	63.2019	BloodStage	1082
PVX_114865	25.6193	346.491	-3.70643	12hrhr	74.2406	BloodStage	2063
PVX_095320	11.8123	151.782	-3.57587	24hr	67.3076	BloodStage	1614
PVX_001868	0	287.669	-8.17327	48hr	61.3894	BloodStage	401
PVX_111425	0	178.783	-7.49011	24hr	61.3839	BloodStage	401
PVX_088885	13.3883	271.864	-4.24521	12hrhr	67.9948	BloodStage	1696
PVX_085645	6.63682	212.199	-4.80309	32hr	64.6145	BloodStage	1313
PVX_100560	0	193.265	-7.60188	48hr	61.174	BloodStage	401
PVX_091870	0	166.091	-7.38449	32hr	61.1599	BloodStage	401
PVX_001975	5.40693	198.369	-4.95967	32hr	63.8576	BloodStage	1232
PVX_113950	31.5406	184.587	-2.51179	36hr	76.9227	BloodStage	2204
PVX_003825	0	808.562	-9.661	36hr	61.1057	BloodStage	401
PVX_122625	7.53075	794.482	-6.54301	48hr	64.8258	BloodStage	1382
PVX_115470	0	933.985	-9.8688	6hr	60.9784	BloodStage	401
PVX_000830	8.17283	151.052	-4.05106	24hr	64.9881	BloodStage	1415
PVX_085940	19.8621	165.113	-2.99321	6hr	70.7526	BloodStage	1920
PVX_091860	315.557	226.507	0.476552	B3T4	218.56	Sporozoite	3212
PVX_111340	0	219.49	-7.78457	48hr	60.7785	BloodStage	401
PVX_093695	9.70144	497.518	-5.54177	6hr	65.6238	BloodStage	1523
PVX_123115	16.5785	183.372	-3.39073	32hr	69.0201	BloodStage	1825
PVX_123370	192.979	166.394	0.212656	B3T4	157.217	Sporozoite	3083
PVX_113785	5.01005	182.808	-4.93468	12hrhr	63.132	BloodStage	1201
PVX_084905	13.5784	198.809	-3.77672	32hr	67.3858	BloodStage	1706
PVX_101045	0	381.356	-8.57877	12hrhr	60.5597	BloodStage	401
PVX_000580	0	506.922	-8.98846	12hrhr	60.5048	BloodStage	401
PVX_081832	0	168.805	-7.40773	6hr	60.3996	BloodStage	401
PVX_091065	52.7123	328.496	-2.61694	42hr	86.7051	BloodStage	2493
PVX_089730	2.88021	174.305	-5.49759	12hrhr	61.7325	BloodStage	1030
PVX_097565	0	206.145	-7.69449	6hr	60.2789	BloodStage	401
PVX_000565	75.3867	154.673	-1.02712	6hr	97.9384	BloodStage	2694
PVX_082450	52.3331	207.349	-1.9659	24hr	86.3736	BloodStage	2489
PVX_123380	47.7972	176.346	-1.86169	B2T4	84.0194	Sporozoite	2446
PVX_080575	10.8675	1503.08	-6.98571	12hrhr	65.4988	BloodStage	1573
PVX_123940	0	246.47	-7.95111	24hr	60.0145	BloodStage	401
PVX_117630	237.751	266.756	-0.165414	B4T0	178.88	Sporozoite	3149
PVX_092925	241.785	189.45	0.350267	B2T0	180.862	Sporozoite	3153
PVX_099330	84.0172	235.034	-1.47317	48hr	101.977	BloodStage	2747
PVX_116875	9.32484	164.213	-4.00014	6hr	64.4018	BloodStage	1494
PVX_085630	106.597	318.195	-1.56879	48hr	113.024	BloodStage	2850
PVX_095230	29.9516	168.859	-2.45625	36hr	74.6601	BloodStage	2171
PVX_084475	26.9789	231.328	-3.05375	36hr	73.1376	BloodStage	2097
PVX_099725	4.74124	139.315	-4.61116	6hr	61.926	BloodStage	1178
PVX_091110	52.7996	171.933	-1.68454	B2T4	85.9265	Sporozoite	2494
PVX_092105	362.067	153.429	1.23329	B2T0	240.534	Sporozoite	3247
PVX_003520	0	711.809	-9.47737	32hr	59.4383	BloodStage	401
PVX_080520	0	602.291	-9.23671	48hr	59.4367	BloodStage	401
PVX_124160	0	308.087	-8.27187	24hr	59.3571	BloodStage	401
PVX_000005	0	219.636	-7.78552	48hr	59.335	BloodStage	401
PVX_089880	110.715	147.879	-0.414318	B2T4	114.675	Sporozoite	2862
PVX_085985	9.26068	143.398	-3.81485	42hr	63.9233	BloodStage	1491
PVX_114900	3.29238	691.087	-7.33303	48hr	60.9214	BloodStage	1066
PVX_003915	31.5086	355.891	-3.45659	12hrhr	74.9649	BloodStage	2202
PVX_002940	17.9793	224.927	-3.57336	12hrhr	68.1358	BloodStage	1868
PVX_090890	80.5812	141.855	-0.808246	B2T4	99.3691	Sporozoite	2728
PVX_092300	0.383339	162.07	-6.88119	48hr	59.2482	BloodStage	814
PVX_117025	3.70091	137.653	-4.8824	24hr	60.898	BloodStage	1108
PVX_115245	203.966	124.579	0.706787	B4T0	160.907	Sporozoite	3108
PVX_099160	172.594	180.117	-0.061204	B4T4	145.165	Sporozoite	3049
PVX_089632	0	228.883	-7.84476	24hr	58.8121	BloodStage	401
PVX_100755	61.5604	127.55	-1.039	48hr	89.544	BloodStage	2587
PVX_113685	14.9404	215.575	-3.76411	36hr	66.1296	BloodStage	1760
PVX_116675	0	142.103	-7.16091	12hrhr	58.5457	BloodStage	401
PVX_090050	286.992	168.238	0.766978	B3T4	202.033	Sporozoite	3189
PVX_114010	244.932	264.525	-0.110588	B3T0	180.976	Sporozoite	3156
PVX_084135	16.6934	327.594	-4.21502	48hr	66.8133	BloodStage	1828
PVX_091310	115.912	676.827	-2.53549	32hr	116.412	BloodStage	2882
PVX_080680	7.03506	647.727	-6.33516	48hr	61.8549	BloodStage	1347
PVX_119540	0	425.392	-8.73604	12hrhr	58.332	BloodStage	401
PVX_122565	71.7297	189.317	-1.38779	B2T4	94.1668	Sporozoite	2665
PVX_118235	0.980293	156.104	-6.30986	32hr	58.7831	BloodStage	861
PVX_122965	52.9632	307.066	-2.51319	48hr	84.7232	BloodStage	2496
PVX_094415	20.593	226.22	-3.39546	24hr	68.5343	BloodStage	1935
PVX_091670	475.861	252.16	0.913522	B2T0	296.142	Sporozoite	3296
PVX_118045	167.969	190.105	-0.177606	B3T4	142.173	Sporozoite	3032
PVX_085710	14.5951	229.862	-3.88787	6hr	65.483	BloodStage	1748
PVX_098950	34.2157	173.189	-2.30636	32hr	75.2828	BloodStage	2251
PVX_114295	11.1432	145.336	-3.59106	32hr	63.6776	BloodStage	1583
PVX_114470	162.005	131.271	0.301415	B1T4	139.107	Sporozoite	3014.5
PVX_082580	38.6544	315.684	-2.99749	12hrhr	77.3941	BloodStage	2334
PVX_002795	3.96889	201.927	-5.3519	42hr	60.0487	BloodStage	1124
PVX_113765	0	481.057	-8.91306	48hr	58.0425	BloodStage	401
PVX_094420	30.44	215.989	-2.78695	36hr	73.2018	BloodStage	2184
PVX_101395	14.008	126.508	-3.08678	12hrhr	64.9728	BloodStage	1722
PVX_089670	170.396	204.133	-0.259223	B4T0	143.152	Sporozoite	3040
PVX_085945	0	152.39	-7.26106	32hr	57.9283	BloodStage	401
PVX_001785	0	235.395	-7.88505	12hrhr	57.8559	BloodStage	401
PVX_111455	62.7489	287.654	-2.17887	36hr	89.1913	BloodStage	2597
PVX_099295	0	191.877	-7.59154	32hr	57.7711	BloodStage	401
PVX_098750	0	203.568	-7.67644	32hr	57.6435	BloodStage	401
PVX_084415	146.525	199.288	-0.441116	32hr	130.818	BloodStage	2969
PVX_117145	200.921	206.43	-0.0388382	B3T0	157.978	Sporozoite	3101
PVX_101405	3.36011	225.315	-5.69783	36hr	59.1815	BloodStage	1073
PVX_091225	15.5062	188.31	-3.51967	24hr	65.2349	BloodStage	1784
PVX_089850	0	349.336	-8.4526	6hr	57.4431	BloodStage	401
PVX_086962	0	164.554	-7.37116	24hr	57.3539	BloodStage	401
PVX_096289	0	244.981	-7.9424	12hrhr	57.3399	BloodStage	401
PVX_098023	150.3	223.898	-0.571861	B4T4	132.488	Sporozoite	2979
PVX_082495	13.2914	155.398	-3.452	6hr	63.9176	BloodStage	1689
PVX_091915	41.7682	141.292	-1.73424	32hr	78.0738	BloodStage	2373
PVX_096295	6.85924	143.021	-4.19575	6hr	60.6141	BloodStage	1333
PVX_085295	86.5388	147.342	-0.760933	B3T0	100.372	Sporozoite	2762
PVX_085590	103.215	156.968	-0.600077	12hrhr	108.7	BloodStage	2832
PVX_088110	12.7245	128.541	-3.23857	36hr	63.4519	BloodStage	1663
PVX_091835	0	183.644	-7.5286	36hr	57.0846	BloodStage	401
PVX_122570	654.543	128.809	2.3363	B4T0	384.317	Sporozoite	3345
PVX_081210	0	299.591	-8.23166	24hr	57.0158	BloodStage	401
PVX_117425	164.639	235.54	-0.514046	B4T4	139.325	Sporozoite	3019
PVX_117845	0	262.79	-8.04324	32hr	56.9692	BloodStage	401
PVX_114600	9.59211	707.876	-6.06447	48hr	61.7509	BloodStage	1515
PVX_000550	9.08543	287.88	-4.84012	48hr	61.4469	BloodStage	1479
PVX_089065	0	215.374	-7.75738	48hr	56.8868	BloodStage	401
PVX_117345	294.109	202.177	0.538511	B4T0	203.894	Sporozoite	3195
PVX_083410	10.7299	120.026	-3.36705	32hr	62.1407	BloodStage	1568
PVX_121905	0	469.938	-8.87939	6hr	56.7279	BloodStage	401
PVX_091045	22.5637	163.649	-2.80475	36hr	67.9792	BloodStage	1987
PVX_082600	38.34	159.914	-2.03222	6hr	75.8078	BloodStage	2331
PVX_113725	35.7904	374.423	-3.35111	48hr	74.5185	BloodStage	2284
PVX_091655	210.504	177.423	0.245381	B4T0	161.866	Sporozoite	3120
PVX_091825	0	234.531	-7.87978	48hr	56.6128	BloodStage	401
PVX_091664	0	287.162	-8.17074	32hr	56.6031	BloodStage	401
PVX_003725	0	405.129	-8.66579	32hr	56.5223	BloodStage	401
PVX_090880	4.87021	126.663	-4.44278	12hrhr	58.9382	BloodStage	1192
PVX_112690	0	2523.37	-11.3017	6hr	56.4879	BloodStage	401
PVX_003805	0	705.759	-9.46507	36hr	56.4642	BloodStage	401
PVX_113850	11.0845	253.259	-4.39508	6hr	61.9795	BloodStage	1581
PVX_089200	6.73055	181.94	-4.56465	36hr	59.7389	BloodStage	1325
PVX_092860	33.427	129.396	-1.92129	32hr	73.0778	BloodStage	2234
PVX_089345	22.6756	144.432	-2.61887	6hr	67.6932	BloodStage	1992
PVX_098910	25.0086	156.272	-2.5962	32hr	68.846	BloodStage	2051
PVX_094410	119.951	168.21	-0.484401	B3T0	116.314	Sporozoite	2899
PVX_098990	2.90736	397.477	-6.67216	48hr	57.7481	BloodStage	1031
PVX_101050	0	162.83	-7.35605	32hr	56.1198	BloodStage	401
PVX_089250	0	301.164	-8.23919	6hr	56.0952	BloodStage	401
PVX_089810	0	190.726	-7.5829	6hr	56.0398	BloodStage	401
PVX_097575	0	422.015	-8.72456	6hr	55.7909	BloodStage	401
PVX_114330	0	596.168	-9.22199	48hr	55.7401	BloodStage	401
PVX_087775	2.95637	159.829	-5.3452	32hr	57.1766	BloodStage	1036
PVX_085000	0	289.436	-8.18208	48hr	55.6977	BloodStage	401
PVX_117695	49.0103	181.495	-1.86756	48hr	80.1505	BloodStage	2461
PVX_084690	160.24	211.836	-0.400528	36hr	135.74	BloodStage	3009
PVX_092350	3.02409	138.557	-5.11605	32hr	57.1141	BloodStage	1040
PVX_123140	2.50828	141.648	-5.34555	36hr	56.8443	BloodStage	999
PVX_081455	2.77233	197.593	-5.71821	32hr	56.9522	BloodStage	1024
PVX_114995	103.671	121.535	-0.227329	B4T0	107.362	Sporozoite	2835
PVX_084120	79.8287	156.861	-0.965713	B2T4	95.3306	Sporozoite	2722
PVX_099055	7.59507	235.737	-4.78363	32hr	59.1387	BloodStage	1385
PVX_091580	0	377.242	-8.56317	48hr	55.2415	BloodStage	401
PVX_116610	0	197.855	-7.63557	12hrhr	55.1582	BloodStage	401
PVX_082520	0	299.428	-8.23087	12hrhr	55.1018	BloodStage	401
PVX_092180	0	749.962	-9.5526	48hr	55.0962	BloodStage	401
PVX_000820	201.091	155.998	0.364266	B4T0	155.632	Sporozoite	3103
PVX_079845	17.2184	194.382	-3.42283	32hr	63.6754	BloodStage	1843
PVX_122995	4.02936	237.32	-5.56638	32hr	57.0749	BloodStage	1128
PVX_085230	0	177.984	-7.48369	6hr	55.0516	BloodStage	401
PVX_097970	28.509	143.133	-2.28817	24hr	69.2839	BloodStage	2134
PVX_115045	35.908	154.523	-2.07512	32hr	72.9472	BloodStage	2289
PVX_093600	14.4096	276.677	-4.1715	48hr	62.1686	BloodStage	1740
PVX_097955	48.1689	176.618	-1.85296	24hr	78.9229	BloodStage	2451
PVX_101180	217.95	140.505	0.629742	B4T0	163.721	Sporozoite	3129
PVX_091050	12.8989	380.213	-4.77755	12hrhr	61.1783	BloodStage	1669
PVX_117395	3.27108	132.272	-4.96363	6hr	56.3189	BloodStage	1064
PVX_091455	7.14872	321.94	-5.30855	48hr	58.2102	BloodStage	1352
PVX_000960	27.0943	198.291	-2.82653	32hr	68.0429	BloodStage	2102
PVX_097975	19.4371	128.569	-2.66446	24hr	64.198	BloodStage	1912
PVX_118565	0	127.786	-7.00883	32hr	54.464	BloodStage	401
PVX_081640	0	227.716	-7.83742	32hr	54.4344	BloodStage	401
PVX_089590	11.7059	178.178	-3.81782	32hr	60.2666	BloodStage	1612
PVX_002710	129.034	170.487	-0.399212	B3T0	118.908	Sporozoite	2922
PVX_081502	35.8409	293.514	-2.99896	32hr	72.3088	BloodStage	2286
PVX_114235	15.7069	170.063	-3.356	24hr	62.2343	BloodStage	1792
PVX_098845	44.1979	167.602	-1.89929	42hr	76.4068	BloodStage	2401
PVX_100920	0	531.581	-9.05686	48hr	54.2798	BloodStage	401
PVX_100550	1.8424	264.336	-6.54457	12hrhr	55.1901	BloodStage	939
PVX_081630	28.8321	141.514	-2.25616	24hr	68.673	BloodStage	2143
PVX_089055	3.37482	163.239	-5.23043	12hrhr	55.8927	BloodStage	1075
PVX_119585	0	156.112	-7.29565	24hr	54.1768	BloodStage	401
PVX_089585	27.812	611.34	-4.40959	48hr	68.0513	BloodStage	2116
PVX_121960	0	545.9	-9.09513	48hr	54.0782	BloodStage	401
PVX_082950	9.81679	186.983	-4.11926	48hr	58.9861	BloodStage	1528
PVX_118110	17.0848	137.418	-2.93618	24hr	62.6101	BloodStage	1840
PVX_094600	44.2433	164.832	-1.87394	36hr	76.1137	BloodStage	2403
PVX_084175	271.308	162.263	0.738035	B2T0	189.623	Sporozoite	3179
PVX_094545	11.4876	122.347	-3.30416	24hr	59.6767	BloodStage	1598
PVX_119270	4.10511	249.633	-5.61749	24hr	55.981	BloodStage	1134
PVX_114585	24.656	169.709	-2.73417	36hr	66.2145	BloodStage	2042
PVX_099528	6.16864	643.132	-6.48951	48hr	56.9333	BloodStage	1280
PVX_115060	5.31937	229.607	-5.18951	32hr	56.4978	BloodStage	1226
PVX_113435	24.0904	166.663	-2.74036	48hr	65.8708	BloodStage	2032
PVX_123900	8.86315	133.391	-3.76824	32hr	58.2471	BloodStage	1468
PVX_116975	12.2261	176.361	-3.74523	24hr	59.9265	BloodStage	1640
PVX_087815	16.1222	181.891	-3.41705	36hr	61.8335	BloodStage	1806
PVX_081305	42.9366	158.508	-1.86013	6hr	75.2214	BloodStage	2383
PVX_002760	142.201	140.952	0.0126369	B1T4	124.847	Sporozoite	2958
PVX_095045	0	145.712	-7.19685	24hr	53.7338	BloodStage	401
PVX_118325	0	252.454	-7.98558	24hr	53.5324	BloodStage	401
PVX_081585	17.4232	131.576	-2.84722	42hr	62.2319	BloodStage	1846
PVX_116900	0	244.534	-7.93978	36hr	53.5114	BloodStage	401
PVX_111245	36.5667	1371.37	-5.19107	12hrhr	71.713	BloodStage	2298
PVX_082830	0	307.819	-8.27062	36hr	53.3901	BloodStage	401
PVX_122460	15.2837	189.968	-3.55183	32hr	61.0163	BloodStage	1776
PVX_092455	9.35248	133.03	-3.6945	6hr	58.0062	BloodStage	1500
PVX_114130	32.2037	148.335	-2.16914	B3T4	69.3958	Sporozoite	2215
PVX_089385	302.638	356.712	-0.236445	B2T0	204.543	Sporozoite	3204
PVX_090120	0	177.703	-7.48142	48hr	53.1876	BloodStage	401
PVX_094280	0	232.515	-7.86737	6hr	53.159	BloodStage	401
PVX_110950	3.17324	657.364	-7.30157	36hr	54.7368	BloodStage	1052
PVX_099475	0	200.051	-7.65142	24hr	53.0944	BloodStage	401
PVX_122685	53.4954	206.837	-1.93125	24hr	79.8231	BloodStage	2498
PVX_091662	4.53335	596.823	-6.75542	48hr	55.1269	BloodStage	1167
PVX_080590	5.61609	403.727	-5.93482	48hr	55.6174	BloodStage	1242
PVX_122635	9.46847	325.422	-4.96261	36hr	57.5177	BloodStage	1507
PVX_117290	0	337.293	-8.40213	36hr	52.7318	BloodStage	401
PVX_089595	50.7303	150.423	-1.54951	32hr	78.0779	BloodStage	2482
PVX_100980	6.19441	284.801	-5.31199	6hr	55.7747	BloodStage	1283
PVX_084515	0	183.578	-7.52809	24hr	52.6733	BloodStage	401
PVX_000720	112.631	157.892	-0.483688	B4T0	108.987	Sporozoite	2873
PVX_123130	24.173	147.08	-2.55643	6hr	64.7396	BloodStage	2033
PVX_122960	10.7618	224.093	-4.25834	24hr	58.0208	BloodStage	1569
PVX_089480	313.125	235.237	0.411104	B4T0	209.176	Sporozoite	3210
PVX_089185	0	421.058	-8.7213	48hr	52.4833	BloodStage	401
PVX_083020	5.00242	280.268	-5.55026	6hr	54.9628	BloodStage	1200
PVX_088225	239.142	242.318	-0.0189533	B2T0	172.026	Sporozoite	3151
PVX_003860	46.242	134.946	-1.52489	24hr	75.5336	BloodStage	2424
PVX_087107	0	651.427	-9.34967	42hr	52.4104	BloodStage	401
PVX_095460	0	179.559	-7.49633	32hr	52.3919	BloodStage	401
PVX_086075	41.7694	270.283	-2.66515	6hr	73.2246	BloodStage	2374
PVX_080270	3.30309	203.803	-5.57272	36hr	53.969	BloodStage	1069
PVX_123145	5.52455	185.135	-4.83433	12hrhr	55.0686	BloodStage	1237
PVX_111020	0	161.837	-7.34728	48hr	52.2698	BloodStage	401
PVX_118420	4.28186	154.454	-4.8793	32hr	54.3789	BloodStage	1144
PVX_080305	12.5236	605.841	-5.48777	48hr	58.4635	BloodStage	1656
PVX_000604	2.02415	212.987	-6.14485	24hr	53.1533	BloodStage	954
PVX_091595	6.7608	121.035	-3.97494	12hrhr	55.4423	BloodStage	1327
PVX_081400	15.0261	220.795	-3.79073	6hr	59.4979	BloodStage	1765
PVX_116635	0	279.253	-8.13059	24hr	51.9546	BloodStage	401
PVX_117210	0	203.489	-7.67588	24hr	51.9462	BloodStage	401
PVX_091150	0	227.016	-7.83299	24hr	51.9349	BloodStage	401
PVX_118280	1979.08	150.481	3.70835	B4T0	1041.43	Sporozoite	3454
PVX_079805	0	603.182	-9.23884	48hr	51.8139	BloodStage	401
PVX_101555	0	502.782	-8.97666	48hr	51.7904	BloodStage	401
PVX_089240	56.29	337.499	-2.5628	48hr	79.8678	BloodStage	2530
PVX_099830	0	211.353	-7.73032	32hr	51.6413	BloodStage	401
PVX_002640	5.02065	148.17	-4.6309	48hr	54.0945	BloodStage	1203
PVX_111085	12.0378	243.502	-4.22907	24hr	57.5925	BloodStage	1630
PVX_000585	3.07309	153.382	-5.24424	6hr	53.0279	BloodStage	1045
PVX_113590	0	402.826	-8.65759	42hr	51.4908	BloodStage	401
PVX_088175	2.6181	203.983	-5.82413	12hrhr	52.6895	BloodStage	1010
PVX_111045	18.1557	117.715	-2.63166	32hr	60.431	BloodStage	1879
PVX_003885	0	120.444	-6.92415	24hr	51.3014	BloodStage	401
PVX_110845	0	251.713	-7.98135	24hr	51.1712	BloodStage	401
PVX_117245	39.3825	149.461	-1.89759	6hr	70.8409	BloodStage	2344
PVX_114845	28.5972	139.69	-2.24898	36hr	65.3891	BloodStage	2135
PVX_123520	305.754	124.129	1.29366	B4T0	203.842	Sporozoite	3207
PVX_123755	5.27275	157.039	-4.65504	24hr	53.5953	BloodStage	1222
PVX_095210	73.4014	214.443	-1.53391	12hrhr	87.6342	BloodStage	2679
PVX_084495	2.16371	157.587	-5.64751	24hr	51.9737	BloodStage	964
PVX_084670	1103.83	215.293	2.35277	B4T0	602.795	Sporozoite	3404
PVX_080140	105.991	126.955	-0.258137	B3T0	103.836	Sporozoite	2846
PVX_094595	342.204	169.339	1.01066	B4T0	221.933	Sporozoite	3235
PVX_094355	0	208.227	-7.70893	32hr	50.7919	BloodStage	401
PVX_123407	0	193.834	-7.6061	6hr	50.7783	BloodStage	401
PVX_115040	37.4753	149.317	-1.966	24hr	69.5148	BloodStage	2318
PVX_119335	7.00506	185.361	-4.54104	6hr	54.2663	BloodStage	1346
PVX_114055	0	290.339	-8.18656	12hrhr	50.7188	BloodStage	401
PVX_091305	496.015	156.667	1.65641	B1T4	298.671	Sporozoite	3308
PVX_086272	0	484.698	-8.92392	48hr	50.6605	BloodStage	401
PVX_114977	0	171.825	-7.43317	32hr	50.6521	BloodStage	401
PVX_091605	8.63436	187.331	-4.28894	12hrhr	54.8977	BloodStage	1450
PVX_086340	335.137	113.869	1.54906	B4T0	218.066	Sporozoite	3229
PVX_122945	2.40568	160.18	-5.56459	48hr	51.6206	BloodStage	984
PVX_124015	495.985	173.134	1.513	B4T0	298.385	Sporozoite	3307
PVX_097665	59.9659	279.471	-2.20178	48hr	80.3698	BloodStage	2568
PVX_119745	0.44663	181.613	-6.97995	24hr	50.6002	BloodStage	823
PVX_118200	13.3501	280.294	-4.29295	12hrhr	57.0506	BloodStage	1691
PVX_114305	4.40995	323.006	-5.90426	48hr	52.5653	BloodStage	1156
PVX_122300	8.59413	463.112	-5.59618	48hr	54.5765	BloodStage	1447
PVX_003845	7.47165	182.729	-4.4388	32hr	53.9796	BloodStage	1379
PVX_081530	1.26547	161.435	-6.16391	24hr	50.843	BloodStage	897
PVX_081320	0	154.763	-7.28321	32hr	50.1498	BloodStage	401
PVX_086955	0	117.319	-6.88654	36hr	50.0701	BloodStage	401
PVX_088050	10.3296	216.902	-4.26552	12hrhr	55.2172	BloodStage	1552
PVX_085330	7.34894	110.284	-3.73652	12hrhr	53.6824	BloodStage	1367
PVX_083300	12.5471	222.119	-4.04175	36hr	56.2517	BloodStage	1657
PVX_086975	66.9962	445.553	-2.7153	36hr	83.475	BloodStage	2636
PVX_101235	0	318.91	-8.32152	32hr	49.965	BloodStage	401
PVX_087905	0	127.214	-7.00241	12hrhr	49.9372	BloodStage	401
PVX_118025	23.8959	273.286	-3.4617	48hr	61.8816	BloodStage	2024
PVX_081840	0	190.65	-7.58233	6hr	49.9088	BloodStage	401
PVX_089635	0	229.08	-7.84599	12hrhr	49.8498	BloodStage	401
PVX_085465	7.44638	169.781	-4.33767	36hr	53.5489	BloodStage	1375
PVX_116705	0	168.994	-7.40934	24hr	49.8123	BloodStage	401
PVX_113470	20.7531	160.792	-2.89484	42hr	60.1579	BloodStage	1942
PVX_001650	0	311.151	-8.2861	6hr	49.7411	BloodStage	401
PVX_085665	194.943	225.783	-0.210879	B3T0	147.15	Sporozoite	3088
PVX_099765	0	189.798	-7.5759	32hr	49.6586	BloodStage	401
PVX_004539	0	435.272	-8.76908	6hr	49.6152	BloodStage	401
PVX_119815	64.4334	113.884	-0.812081	12hrhr	81.8145	BloodStage	2608
PVX_123780	20.532	327.931	-3.93323	36hr	59.8338	BloodStage	1931
PVX_118390	17.8287	189.763	-3.34077	24hr	58.3846	BloodStage	1862
PVX_119545	0	132.867	-7.06465	6hr	49.4687	BloodStage	401
PVX_122555	8.43508	191.776	-4.35275	6hr	53.6697	BloodStage	1436
PVX_079870	82.7862	150.9	-0.858334	B2T4	90.8195	Sporozoite	2741
PVX_118485	4.34822	292.309	-5.77722	36hr	51.5575	BloodStage	1150
PVX_086060	73.7895	140.066	-0.915467	48hr	86.2746	BloodStage	2683
PVX_082420	1.70341	119.709	-5.48061	6hr	50.1972	BloodStage	932
PVX_118205	135.045	108.736	0.310047	B4T0	116.819	Sporozoite	2938
PVX_082770	231.358	228.259	0.0193729	B3T0	164.91	Sporozoite	3141
PVX_082910	0	158.677	-7.31901	32hr	49.2309	BloodStage	401
PVX_111040	175.952	174.077	0.0153667	B4T0	137.199	Sporozoite	3053
PVX_115065	5.64245	133.044	-4.33484	6hr	52.0288	BloodStage	1245
PVX_123740	55.8536	192.71	-1.76857	24hr	77.1314	BloodStage	2527
PVX_101170	2.69012	345.121	-6.55147	12hrhr	50.5461	BloodStage	1019
PVX_122855	0	248.129	-7.96075	24hr	49.1856	BloodStage	401
PVX_092205	111.662	149.78	-0.420445	B2T0	105.016	Sporozoite	2866
PVX_116640	0	246.653	-7.95218	36hr	49.1444	BloodStage	401
PVX_093650	157.856	121.607	0.373675	B2T4	128.049	Sporozoite	3000
PVX_087851	0	242.499	-7.92777	24hr	49.0376	BloodStage	401
PVX_115465	0	222.643	-7.80506	6hr	49.007	BloodStage	401
PVX_086195	88.4794	200.158	-1.1687	6hr	93.246	BloodStage	2777
PVX_117380	3.57728	458.55	-6.64959	48hr	50.7783	BloodStage	1097
PVX_113855	0	132.961	-7.06567	6hr	48.9809	BloodStage	401
PVX_082350	13.6313	147.973	-3.34792	36hr	55.7853	BloodStage	1710
PVX_084895	83.1861	360.182	-2.10107	12hrhr	90.5291	BloodStage	2744
PVX_097655	66.9948	186.033	-1.4598	32hr	82.4178	BloodStage	2635
PVX_100645	23.3053	192.205	-2.99079	24hr	60.4835	BloodStage	2003
PVX_080450	1.56272	148.284	-5.86424	6hr	49.5963	BloodStage	922
PVX_114375	38.5893	317.264	-3.00704	48hr	68.0189	BloodStage	2332
PVX_088165	0.596041	152.486	-6.58747	24hr	48.9949	BloodStage	828
PVX_083435	33.1347	504.769	-3.88917	48hr	65.2635	BloodStage	2229
PVX_089580	18.5644	236.141	-3.59944	12hrhr	57.9088	BloodStage	1890
PVX_122045	13.7098	112.628	-2.94946	48hr	55.417	BloodStage	1713
PVX_000705	8.77874	140.042	-3.85034	12hrhr	52.9404	BloodStage	1462
PVX_003700	43.2912	129.831	-1.56261	12hrhr	70.1692	BloodStage	2387
PVX_089655	9.3021	259.676	-4.66125	12hrhr	53.1694	BloodStage	1493
PVX_083470	44.1065	331.662	-2.88265	48hr	70.5369	BloodStage	2399
PVX_101510	0	117.883	-6.8934	6hr	48.4431	BloodStage	401
PVX_002665	1382.86	283.739	2.28099	B4T0	739.809	Sporozoite	3427
PVX_100770	73.2807	149.711	-1.02072	32hr	85.0053	BloodStage	2677
PVX_091475	1580.55	575.953	1.45481	B3T0	838.624	Sporozoite	3440
PVX_094530	5.14413	178.105	-4.86545	6hr	50.909	BloodStage	1216
PVX_117000	10.1926	191.814	-4.1066	12hrhr	53.4014	BloodStage	1547
PVX_088955	0	454.05	-8.82988	48hr	48.2742	BloodStage	401
PVX_094805	62.036	175.332	-1.48405	32hr	79.2783	BloodStage	2592
PVX_089605	0	169.624	-7.41467	6hr	48.2572	BloodStage	401
PVX_092450	0	309.846	-8.28006	36hr	48.2551	BloodStage	401
PVX_085975	16.2974	138.722	-3.01393	6hr	56.3999	BloodStage	1814
PVX_117325	7.29968	205.096	-4.63412	32hr	51.8982	BloodStage	1362
PVX_122165	20.86	160.951	-2.8892	32hr	58.6764	BloodStage	1946
PVX_114650	3.08278	549.096	-7.07399	42hr	49.7606	BloodStage	1046
PVX_003555	25.324	532.471	-4.34096	6hr	60.8803	BloodStage	2059
PVX_000700	1.42083	463.379	-7.58365	48hr	48.9037	BloodStage	913
PVX_000970	0.766998	137.884	-6.29644	24hr	48.5605	BloodStage	836
PVX_084860	9.96705	162.644	-3.89932	36hr	53.1461	BloodStage	1532
PVX_119395	15.8399	296.515	-4.143	24hr	56.037	BloodStage	1797
PVX_097865	77.3178	124.551	-0.680858	B3T0	86.741	Sporozoite	2706
PVX_092330	17.9036	136.973	-2.86766	12hrhr	57.0061	BloodStage	1865
PVX_087910	67.7851	132.624	-0.958008	12hrhr	81.9256	BloodStage	2640
PVX_000645	35.7744	249.566	-2.76842	32hr	65.8396	BloodStage	2282
PVX_099540	77.6331	190.639	-1.28518	32hr	86.7591	BloodStage	2708
PVX_089845	0	517.67	-9.01867	48hr	47.9385	BloodStage	401
PVX_090980	7.95948	164.459	-4.20691	24hr	51.9113	BloodStage	1407
PVX_081480	10.9983	186.566	-3.96649	36hr	53.3011	BloodStage	1576
PVX_089130	71.4716	116.584	-0.698199	24hr	83.53	BloodStage	2663
PVX_091810	0	368.32	-8.52873	6hr	47.7753	BloodStage	401
PVX_085810	7.21205	152.57	-4.22501	24hr	51.3434	BloodStage	1355
PVX_115290	11.667	122.764	-3.28845	6hr	53.5662	BloodStage	1605
PVX_085915	8.43381	268.042	-4.83385	32hr	51.8672	BloodStage	1435
PVX_096185	721.401	304.2	1.24305	B3T0	408.348	Sporozoite	3358
PVX_084325	31.5473	161.705	-2.32165	32hr	63.4142	BloodStage	2205
PVX_088880	91.3157	206.93	-1.17145	32hr	93.2964	BloodStage	2792
PVX_085160	28.2382	260.807	-3.16258	32hr	61.7271	BloodStage	2129
PVX_111050	4.90704	136.518	-4.54105	6hr	50.0337	BloodStage	1195
PVX_087760	9.53591	145.051	-3.79308	36hr	52.3415	BloodStage	1512
PVX_089435	0	138.496	-7.12408	48hr	47.5471	BloodStage	401
PVX_111100	195.376	162.759	0.262043	B3T0	145.2	Sporozoite	3089
PVX_115390	46.2424	174.429	-1.89274	12hrhr	70.5362	BloodStage	2425
PVX_111320	0	185.676	-7.5444	36hr	47.3597	BloodStage	401
PVX_081390	6.66418	115.537	-3.92651	32hr	50.6833	BloodStage	1317
PVX_090885	50.4232	117.412	-1.20333	6hr	72.552	BloodStage	2479
PVX_113731	66.2861	104.906	-0.654406	B2T0	80.4736	Sporozoite	2628
PVX_114700	18.3542	111.428	-2.53828	B3T4	56.4881	Sporozoite	1884
PVX_116890	0	542.56	-9.0863	48hr	47.26	BloodStage	401
PVX_119445	0	147.681	-7.21607	48hr	47.2395	BloodStage	401
PVX_116600	0	315.607	-8.30655	32hr	47.19	BloodStage	401
PVX_085905	159.769	121.596	0.391072	B2T4	127.073	Sporozoite	3007
PVX_115300	0	224.895	-7.81951	6hr	47.1802	BloodStage	401
PVX_085240	61.3614	171.442	-1.46739	32hr	77.8172	BloodStage	2584
PVX_085320	28.2232	123.661	-2.09282	24hr	61.1754	BloodStage	2127
PVX_116820	1435.21	219.866	2.70103	B4T0	764.617	Sporozoite	3431
PVX_092390	10.5856	157.037	-3.76986	24hr	52.241	BloodStage	1560
PVX_084775	54.5745	486.333	-3.13241	48hr	74.167	BloodStage	2508
PVX_100935	12.2884	142.573	-3.43355	24hr	52.9982	BloodStage	1643
PVX_097790	0	232.467	-7.86708	32hr	46.8525	BloodStage	401
PVX_001720	487.285	128.518	1.91457	B2T0	290.428	Sporozoite	3300
PVX_000910	11.4649	213.551	-4.10538	36hr	52.5099	BloodStage	1595
PVX_113480	0	225.388	-7.82265	36hr	46.7699	BloodStage	401
PVX_089040	8.65445	189.093	-4.29937	32hr	51.0238	BloodStage	1452
PVX_089165	0	133.456	-7.07099	12hrhr	46.6588	BloodStage	401
PVX_095290	5.07686	163.194	-4.75593	36hr	49.1896	BloodStage	1209
PVX_115135	0	157.738	-7.3105	24hr	46.6291	BloodStage	401
PVX_082775	237.096	145.398	0.70165	B4T0	165.116	Sporozoite	3147
PVX_085140	9.61008	110.553	-3.39423	32hr	51.3528	BloodStage	1516
PVX_114560	39.1936	220.449	-2.46194	32hr	66.1377	BloodStage	2341
PVX_111295	134.292	103.248	0.37606	B3T0	113.677	Sporozoite	2936
PVX_123910	0	124.521	-6.97178	6hr	46.5303	BloodStage	401
PVX_119760	25.8498	140.425	-2.39705	24hr	59.4197	BloodStage	2070
PVX_093595	45.6481	116.187	-1.32892	B1T0	69.3085	Sporozoite	2421
PVX_118015	10.2488	144.193	-3.69013	32hr	51.5553	BloodStage	1549
PVX_085480	0	119.25	-6.90989	6hr	46.3263	BloodStage	401
PVX_115270	131.395	263.175	-0.996646	24hr	112.023	BloodStage	2926
PVX_080415	104.609	141.482	-0.432044	B2T0	98.6245	Sporozoite	2838
PVX_001872	0	485.7	-8.92689	48hr	46.2802	BloodStage	401
PVX_113440	0	115.717	-6.86688	32hr	46.2404	BloodStage	401
PVX_091652	454.727	141.246	1.67979	B1T0	273.516	Sporozoite	3286
PVX_084805	0	135.316	-7.09081	6hr	46.0803	BloodStage	401
PVX_111035	2.14292	521.899	-7.37828	48hr	47.1501	BloodStage	963
PVX_119775	0	239.639	-7.91073	12hrhr	46.0488	BloodStage	401
PVX_084645	3.78168	139.292	-4.87477	12hrhr	47.9335	BloodStage	1113
PVX_099815	0	248.293	-7.9617	42hr	46.0344	BloodStage	401
PVX_079830	153.752	318.213	-1.04456	48hr	122.881	BloodStage	2988
PVX_092605	8.51038	141.68	-3.90714	24hr	50.2319	BloodStage	1441
PVX_099690	12.9129	263.771	-4.25025	24hr	52.4208	BloodStage	1671
PVX_092560	0.798355	126.583	-6.14861	36hr	46.2584	BloodStage	838
PVX_091665	0	251.33	-7.97917	32hr	45.8506	BloodStage	401
PVX_080565	43.9237	236.048	-2.39963	6hr	67.7979	BloodStage	2396
PVX_091855	0	162.26	-7.35103	6hr	45.7461	BloodStage	401
PVX_082660	0	235.901	-7.88814	24hr	45.7377	BloodStage	401
PVX_092675	0	176.581	-7.47233	32hr	45.7365	BloodStage	401
PVX_084910	920.105	323.629	1.50458	B1T0	505.76	Sporozoite	3385
PVX_095310	11.7625	409.824	-5.00854	48hr	51.5838	BloodStage	1613
PVX_100995	135.982	147.78	-0.119192	B4T0	113.649	Sporozoite	2942
PVX_079760	17.4408	126.751	-2.79236	12hrhr	54.3409	BloodStage	1847
PVX_118040	26586.1	522.634	5.66602	B2T0	13338.6	Sporozoite	3508
PVX_118460	8.19879	380.048	-5.37239	48hr	49.6527	BloodStage	1421
PVX_002755	27.1028	117.743	-2.07906	32hr	59.0483	BloodStage	2103
PVX_097960	1644.87	357.691	2.19804	B3T0	867.921	Sporozoite	3442
PVX_123135	7.46312	131.856	-3.97253	36hr	49.2129	BloodStage	1378
PVX_100795	159.099	184.545	-0.212812	B4T4	124.973	Sporozoite	3006
PVX_089035	2.82087	119.293	-4.97651	32hr	46.8053	BloodStage	1026
PVX_119505	0	169.461	-7.4133	36hr	45.3736	BloodStage	401
PVX_082615	0	124.629	-6.97302	36hr	45.3107	BloodStage	401
PVX_000905	14.2471	183.99	-3.60084	24hr	52.401	BloodStage	1735
PVX_085895	0	170.175	-7.41933	32hr	45.2194	BloodStage	401
PVX_122540	580.29	273.078	1.08467	B4T0	335.316	Sporozoite	3332
PVX_085445	0	116.645	-6.8783	48hr	45.1275	BloodStage	401
PVX_117015	0	134.656	-7.08381	32hr	45.1136	BloodStage	401
PVX_082470	0	197.25	-7.63118	12hrhr	45.1119	BloodStage	401
PVX_119690	5.51904	394.07	-5.92131	48hr	47.8678	BloodStage	1236
PVX_112650	0	109.773	-6.79146	12hrhr	45.062	BloodStage	401
PVX_100940	1.15028	167.609	-6.29301	32hr	45.5741	BloodStage	879
PVX_099985	68.9107	111.219	-0.682735	B4T4	79.4403	Sporozoite	2649
PVX_084390	262.838	102.76	1.3464	B4T0	176.347	Sporozoite	3172
PVX_118100	14.4443	141.735	-3.2082	6hr	52.1409	BloodStage	1744
PVX_092710	1.07899	132.791	-6.00796	36hr	45.438	BloodStage	872
PVX_113320	39.9216	123.11	-1.60068	12hrhr	64.8394	BloodStage	2351
PVX_093580	0	151.464	-7.25232	12hrhr	44.8767	BloodStage	401
PVX_095370	35.532	214.575	-2.56096	36hr	62.6228	BloodStage	2277
PVX_123705	35.483	576.126	-3.98359	48hr	62.595	BloodStage	2275
PVX_085500	0	115.658	-6.86614	42hr	44.7553	BloodStage	401
PVX_086120	113.164	101.802	0.151246	B3T4	101.321	Sporozoite	2875
PVX_094575	216.355	226.089	-0.0632084	B3T0	152.857	Sporozoite	3125
PVX_083060	148.721	203.423	-0.449278	B1T4	118.999	Sporozoite	2974
PVX_119495	65.7995	191.642	-1.52801	32hr	77.5378	BloodStage	2622
PVX_100535	0.973645	174.846	-6.4773	6hr	45.1058	BloodStage	859
PVX_101410	0	210.255	-7.72284	32hr	44.576	BloodStage	401
PVX_091440	0	469.347	-8.87758	12hrhr	44.5044	BloodStage	401
PVX_124130	0	203.359	-7.67496	48hr	44.4905	BloodStage	401
PVX_083235	0	301.868	-8.24254	48hr	44.4834	BloodStage	401
PVX_092310	997.193	496.8	1.00375	B2T4	543.065	Sporozoite	3392
PVX_001960	0	162.42	-7.35244	36hr	44.35	BloodStage	401
PVX_122615	0	156.8	-7.30195	24hr	44.3354	BloodStage	401
PVX_117065	120.41	125.484	-0.0590756	B4T0	104.536	Sporozoite	2901
PVX_114590	86.1244	118.936	-0.461116	B2T4	87.3562	Sporozoite	2760
PVX_122207	1129.56	173.669	2.69434	B4T0	609.034	Sporozoite	3407
PVX_122815	8.81078	146.873	-3.91385	32hr	48.6341	BloodStage	1464
PVX_092870	95.7385	150.587	-0.647987	42hr	92.0922	BloodStage	2807
PVX_085485	7.13498	102.095	-3.6637	6hr	47.7704	BloodStage	1350
PVX_117905	6.91446	121.84	-3.95615	6hr	47.574	BloodStage	1336
PVX_113680	135.674	98.6695	0.45552	B4T0	111.929	Sporozoite	2940
PVX_094780	25.1608	162.953	-2.6478	6hr	56.6667	BloodStage	2055
PVX_085115	18.059	157.446	-3.05544	32hr	53.074	BloodStage	1874
PVX_098040	0.92994	121.571	-5.98891	12hrhr	44.4986	BloodStage	853
PVX_091330	0	237.515	-7.89794	24hr	43.995	BloodStage	401
PVX_114190	3.35109	566.306	-7.02661	48hr	45.6106	BloodStage	1072
PVX_091185	6.75662	246.792	-4.99756	36hr	47.2804	BloodStage	1326
PVX_099560	10.9878	118.239	-3.31422	6hr	49.38	BloodStage	1575
PVX_117375	69.4472	111.446	-0.674623	B2T4	78.6054	Sporozoite	2653
PVX_093660	20.6164	202.201	-3.23271	24hr	54.1779	BloodStage	1936
PVX_001710	40.8248	195.829	-2.23451	B3T4	64.2774	Sporozoite	2362
PVX_003720	17.2867	162.434	-3.15984	12hrhr	52.4609	BloodStage	1844
PVX_085625	2806.6	425.777	2.71778	B2T0	1447.09	Sporozoite	3472
PVX_080095	0	122.753	-6.95132	24hr	43.7424	BloodStage	401
PVX_099235	424.005	166.888	1.33998	B1T4	255.69	Sporozoite	3274
PVX_099780	0	120.653	-6.92663	32hr	43.6835	BloodStage	401
PVX_081335	35.4348	527.082	-3.85737	42hr	61.3862	BloodStage	2273
PVX_119595	0	157.887	-7.31185	12hrhr	43.6453	BloodStage	401
PVX_083070	16.0452	202.319	-3.5763	32hr	51.603	BloodStage	1802
PVX_086022	20.8119	151.184	-2.80263	6hr	53.954	BloodStage	1943
PVX_085385	14.0834	158.224	-3.40002	12hrhr	50.5885	BloodStage	1728
PVX_000555	2214.49	341.108	2.6951	B4T0	1150.68	Sporozoite	3458
PVX_119780	0	211.387	-7.73055	32hr	43.3704	BloodStage	401
PVX_002605	78.6803	109.148	-0.46715	B3T4	82.6655	Sporozoite	2715
PVX_099345	22.0438	100.187	-2.13458	32hr	54.3464	BloodStage	1973
PVX_100590	24.4496	140.986	-2.48003	6hr	55.5401	BloodStage	2037
PVX_088965	0.362752	107.785	-6.31882	32hr	43.4896	BloodStage	811
PVX_083080	36.9515	201.103	-2.41287	42hr	61.783	BloodStage	2303
PVX_092745	6.64682	200.314	-4.71844	24hr	46.6125	BloodStage	1314
PVX_093550	3.24187	136.093	-5.0143	6hr	44.9075	BloodStage	1059
PVX_117980	15.2374	109.879	-2.77159	6hr	50.8195	BloodStage	1773
PVX_100565	133.076	114.736	0.212215	B2T0	109.703	Sporozoite	2933
PVX_084770	470.189	108.507	2.10528	B2T0	278.177	Sporozoite	3290
PVX_085205	4.99071	136.806	-4.52376	48hr	45.5704	BloodStage	1199
PVX_090170	0	154.95	-7.28494	32hr	43.0685	BloodStage	401
PVX_001935	0	193.907	-7.60664	24hr	43.0584	BloodStage	401
PVX_122975	0	597.337	-9.22481	48hr	43.0515	BloodStage	401
PVX_116540	9.77558	129.447	-3.59763	32hr	47.9293	BloodStage	1526
PVX_113735	17.5967	142.127	-2.94418	B3T4	51.8189	Sporozoite	1854
PVX_082425	38.0197	134.433	-1.79531	6hr	61.9579	BloodStage	2326
PVX_091780	59.0442	94.4587	-0.668853	B3T4	72.432	Sporozoite	2557
PVX_122405	58.7368	119.234	-1.00915	24hr	72.2473	BloodStage	2554
PVX_084240	71.9196	300.108	-2.0459	48hr	78.8037	BloodStage	2669
PVX_099263	0	378.889	-8.56943	12hrhr	42.819	BloodStage	401
PVX_122180	4.31363	142.852	-4.75874	12hrhr	44.9545	BloodStage	1148
PVX_092970	35.5964	280.899	-2.9454	24hr	60.5949	BloodStage	2278
PVX_079900	0	111.988	-6.82003	36hr	42.761	BloodStage	401
PVX_111155	55.8063	201.876	-1.83648	36hr	70.6546	BloodStage	2525
PVX_123385	16.396	115.778	-2.74694	32hr	50.9169	BloodStage	1816
PVX_114970	0	183.6	-7.52826	24hr	42.6952	BloodStage	401
PVX_115075	37.5579	145.849	-1.92924	6hr	61.4224	BloodStage	2319
PVX_099870	3.45349	112.067	-4.6661	36hr	44.3353	BloodStage	1080
PVX_097835	203.885	174.071	0.226874	B2T0	144.529	Sporozoite	3107
PVX_119555	0	200.24	-7.65278	24hr	42.5808	BloodStage	401
PVX_088895	245.919	175.084	0.487778	B3T0	165.463	Sporozoite	3158
PVX_123455	56.7833	126.698	-1.14401	36hr	70.8905	BloodStage	2539
PVX_092155	0	181.339	-7.51048	6hr	42.4201	BloodStage	401
PVX_091830	132.166	143.082	-0.113669	B1T4	108.491	Sporozoite	2930
PVX_092995	0	430.781	-8.75416	48hr	42.371	BloodStage	401
PVX_099685	1037.9	157.361	2.71377	B2T0	561.274	Sporozoite	3396
PVX_116500	177.587	148.186	0.259516	B4T0	131.109	Sporozoite	3058
PVX_113980	33.8798	111.429	-1.68855	6hr	59.2332	BloodStage	2244
PVX_101455	6.48818	186.215	-4.64394	24hr	45.4954	BloodStage	1302
PVX_089125	9.35133	251.418	-4.60792	32hr	46.9134	BloodStage	1499
PVX_101325	12.5158	140.676	-3.38988	32hr	48.4476	BloodStage	1654
PVX_122065	6026.2	209.235	4.84141	B2T4	3055.27	Sporozoite	3495
PVX_084480	23.3386	163.961	-2.76081	6hr	53.8298	BloodStage	2004
PVX_079905	6.81757	128.378	-4.04873	32hr	45.5497	BloodStage	1330
PVX_095365	12.0731	104.035	-3.0062	36hr	48.133	BloodStage	1633
PVX_117740	0.85445	479.053	-8.01606	48hr	42.5056	BloodStage	846
PVX_090955	39.6934	295.43	-2.86482	32hr	61.794	BloodStage	2347
PVX_092660	0	162.685	-7.35478	24hr	41.9341	BloodStage	401
PVX_087140	7.83113	198.408	-4.49698	36hr	45.8463	BloodStage	1397
PVX_113775	3.15153	695.286	-7.38989	36hr	43.5056	BloodStage	1050
PVX_085060	0	119.804	-6.91653	32hr	41.9163	BloodStage	401
PVX_084275	0	152.515	-7.26224	24hr	41.8747	BloodStage	401
PVX_123305	78.7297	117.899	-0.576553	B4T0	81.1663	Sporozoite	2716
PVX_003665	112.573	442.36	-1.96485	6hr	98.079	BloodStage	2872
PVX_098760	0	156.553	-7.29969	24hr	41.7635	BloodStage	401
PVX_085510	71.7482	96.4478	-0.42172	B2T0	77.6104	Sporozoite	2666
PVX_101060	0	164.38	-7.36965	6hr	41.7355	BloodStage	401
PVX_113710	257.827	101.673	1.33393	B2T4	170.648	Sporozoite	3168
PVX_085685	65.4147	298.042	-2.17077	12hrhr	74.4277	BloodStage	2617
PVX_091060	1.99015	142.089	-5.58055	6hr	42.6857	BloodStage	950
PVX_123625	724.906	109.429	2.71666	B4T0	404.13	Sporozoite	3360
PVX_116770	9.58221	203.19	-4.2702	32hr	46.4662	BloodStage	1514
PVX_101245	431.883	137.122	1.64803	B3T0	257.615	Sporozoite	3277
PVX_119660	0	138.701	-7.1262	6hr	41.6726	BloodStage	401
PVX_084470	710.927	159.951	2.1451	B4T0	397.121	Sporozoite	3355
PVX_000790	55.8098	125.913	-1.15963	32hr	69.5615	BloodStage	2526
PVX_084780	7.22667	104.87	-3.68584	48hr	45.2571	BloodStage	1357
PVX_089270	13.414	313.369	-4.44692	12hrhr	48.2874	BloodStage	1697
PVX_115285	87.6304	319.58	-1.85481	B3T0	85.3954	Sporozoite	2769
PVX_113295	12.7402	95.8075	-2.81672	24hr	47.9498	BloodStage	1664
PVX_000985	6.77322	113.342	-3.8787	32hr	44.9595	BloodStage	1328
PVX_085567	171.819	177.645	-0.0478406	B3T0	127.48	Sporozoite	3046
PVX_114595	124.523	196.263	-0.652166	B4T0	103.827	Sporozoite	2910
PVX_091180	0	113.54	-6.83971	24hr	41.5223	BloodStage	401
PVX_095385	125.352	122.931	0.0279112	B1T0	104.14	Sporozoite	2914
PVX_124010	78.1779	222.182	-1.49505	36hr	80.5099	BloodStage	2713
PVX_082937	2.67747	573.499	-7.28745	48hr	42.7209	BloodStage	1017
PVX_089110	17.0989	140.127	-2.96302	48hr	49.8833	BloodStage	1841
PVX_114120	15.2254	144.096	-3.16068	6hr	48.9433	BloodStage	1772
PVX_117055	185.911	121.082	0.614499	B3T0	134.284	Sporozoite	3075
PVX_123390	11.2047	145.478	-3.58517	36hr	46.9187	BloodStage	1588
PVX_096155	5.55028	178.698	-4.77787	36hr	44.0803	BloodStage	1238
PVX_114892	0	237.174	-7.89587	36hr	41.3017	BloodStage	401
PVX_087960	3.58645	340.697	-6.21919	48hr	43.085	BloodStage	1099
PVX_122860	0	583.722	-9.19161	48hr	41.2394	BloodStage	401
PVX_098665	0	212.339	-7.73701	32hr	41.1939	BloodStage	401
PVX_122645	73.0545	111.618	-0.604782	24hr	77.7124	BloodStage	2675
PVX_094885	12.7013	128.57	-3.24134	24hr	47.4536	BloodStage	1661
PVX_094565	358.8	132.432	1.43109	B4T0	220.4	Sporozoite	3242
PVX_086920	0	324.403	-8.34609	36hr	40.9615	BloodStage	401
PVX_094555	1784.82	230.902	2.945	B4T0	933.364	Sporozoite	3448
PVX_111055	217.563	280.436	-0.364757	B2T4	149.713	Sporozoite	3128
PVX_001865	0.81512	206.974	-6.84019	12hrhr	41.3225	BloodStage	841
PVX_084375	41.4901	240.155	-2.50476	36hr	61.6446	BloodStage	2369
PVX_089685	1548.85	117.553	3.70852	B4T0	815.312	Sporozoite	3437
PVX_094655	14.3529	369.635	-4.59342	48hr	48.0543	BloodStage	1739
PVX_099015	20.218	429.199	-4.34165	48hr	50.9548	BloodStage	1928
PVX_122560	15.3999	287.33	-4.13596	24hr	48.5348	BloodStage	1778
PVX_117640	1.98041	126.768	-5.42187	32hr	41.7993	BloodStage	948
PVX_096315	219.414	107.605	1.02113	B3T4	150.497	Sporozoite	3134
PVX_087805	24.7778	183.194	-2.83703	32hr	53.06	BloodStage	2047
PVX_111230	6.86031	549.612	-6.1303	36hr	44.0755	BloodStage	1334
PVX_123605	2.0976	391.979	-6.98716	48hr	41.6896	BloodStage	959
PVX_084995	0	202.884	-7.67161	32hr	40.6397	BloodStage	401
PVX_080625	85.6857	144.789	-0.750013	B4T0	83.4628	Sporozoite	2759
PVX_119565	3.64252	124.836	-4.76049	24hr	42.4287	BloodStage	1106
PVX_097675	0	404.811	-8.66466	36hr	40.5937	BloodStage	401
PVX_081565	11.988	239.609	-4.21144	12hrhr	46.5537	BloodStage	1624
PVX_114575	12.6387	166.657	-3.61973	32hr	46.7695	BloodStage	1660
PVX_086235	12.9171	157.998	-3.51408	12hrhr	46.8872	BloodStage	1672
PVX_091080	264.931	94.2132	1.48182	B3T4	172.892	Sporozoite	3173
PVX_088990	0	276.513	-8.11641	48hr	40.3981	BloodStage	401
PVX_091510	0	229.716	-7.84998	12hrhr	40.3877	BloodStage	401
PVX_003895	48.1523	109.346	-1.1667	6hr	64.4554	BloodStage	2450
PVX_115445	0	117.946	-6.89417	6hr	40.3679	BloodStage	401
PVX_091970	200.921	245.611	-0.288445	B3T4	140.811	Sporozoite	3102
PVX_086290	0	143.659	-7.17651	36hr	40.3471	BloodStage	401
PVX_099875	0	146.267	-7.20229	24hr	40.3326	BloodStage	401
PVX_118035	166.884	115.326	0.529295	B4T0	123.743	Sporozoite	3028
PVX_090190	30.1078	124.115	-2.00791	36hr	55.3396	BloodStage	2175
PVX_122640	35.6882	422.516	-3.52903	48hr	58.129	BloodStage	2280
PVX_096071	14.2095	785.057	-5.69159	42hr	47.3835	BloodStage	1733
PVX_112665	0	244.68	-7.94064	48hr	40.2756	BloodStage	401
PVX_114390	0	212.855	-7.74049	32hr	40.2708	BloodStage	401
PVX_116725	0	551.047	-9.10865	48hr	40.2482	BloodStage	401
PVX_082465	3.70789	144.037	-4.94519	24hr	42.0785	BloodStage	1110
PVX_002670	5.30481	125.559	-4.32721	32hr	42.8674	BloodStage	1224
PVX_099170	0	97.0783	-6.61586	48hr	40.203	BloodStage	401
PVX_099585	0	348.752	-8.45019	36hr	40.1794	BloodStage	401
PVX_081277	16.0762	105.578	-2.64185	24hr	48.2139	BloodStage	1804
PVX_092435	1.32299	124.75	-5.75843	12hrhr	40.831	BloodStage	901
PVX_099360	370.997	133.502	1.46766	B3T0	225.638	Sporozoite	3250
PVX_114100	54.6666	200.302	-1.85448	24hr	67.4605	BloodStage	2511
PVX_085990	10.0764	146.941	-3.73946	24hr	45.1642	BloodStage	1539
PVX_082375	57.5743	91.4815	-0.658895	12hrhr	68.8693	BloodStage	2541
PVX_083140	7.22085	87.2071	-3.42353	12hrhr	43.6801	BloodStage	1356
PVX_097567	0	150.582	-7.24396	6hr	40.0481	BloodStage	401
PVX_097650	186.77	233.692	-0.321795	B3T0	133.402	Sporozoite	3078
PVX_092140	0	115.945	-6.86969	32hr	39.9661	BloodStage	401
PVX_099635	82.6229	110.915	-0.420438	B3T0	81.2603	Sporozoite	2740
PVX_083425	17.7602	97.0569	-2.38594	42hr	48.8268	BloodStage	1858
PVX_085440	52.6953	278.098	-2.3779	48hr	66.2421	BloodStage	2492
PVX_111430	0	234.218	-7.87785	12hrhr	39.8701	BloodStage	401
PVX_119295	13.195	234.043	-4.04947	36hr	46.4611	BloodStage	1683
PVX_003910	93.3599	108.491	-0.214568	B3T4	86.5056	Sporozoite	2797
PVX_097980	37.2622	385.875	-3.33788	48hr	58.4478	BloodStage	2311
PVX_091845	44.2973	171.67	-1.93052	6hr	61.9648	BloodStage	2404
PVX_116880	136.176	118.262	0.201889	B2T4	107.766	Sporozoite	2943
PVX_121885	0	974.821	-9.93047	36hr	39.6428	BloodStage	401
PVX_117315	21.0039	271.315	-3.62944	48hr	50.1397	BloodStage	1949
PVX_089440	0	114.535	-6.85219	48hr	39.6269	BloodStage	401
PVX_096260	2.35473	173.819	-5.70352	48hr	40.7988	BloodStage	979
PVX_095315	3.39058	133.705	-4.93925	32hr	41.2808	BloodStage	1077
PVX_123790	9.46768	121.087	-3.54389	36hr	44.3159	BloodStage	1506
PVX_113485	5.50389	84.3172	-3.71346	48hr	42.3137	BloodStage	1235
PVX_003890	26.2985	227.92	-3.06796	6hr	52.7097	BloodStage	2081
PVX_096250	529.325	102.346	2.35939	B3T0	304.208	Sporozoite	3317
PVX_124085	10.1879	352.914	-4.98338	6hr	44.6271	BloodStage	1546
PVX_101015	0	529.634	-9.05157	6hr	39.4949	BloodStage	401
PVX_101280	0	281.086	-8.13999	48hr	39.449	BloodStage	401
PVX_089575	0	155.03	-7.28568	12hrhr	39.4436	BloodStage	401
PVX_088835	0	217.197	-7.76949	48hr	39.4319	BloodStage	401
PVX_099190	0	138.931	-7.12857	24hr	39.4296	BloodStage	401
PVX_079825	0	180.939	-7.50731	42hr	39.388	BloodStage	401
PVX_098680	0	472.494	-8.8872	32hr	39.3713	BloodStage	401
PVX_100880	4.79767	406.442	-6.13498	48hr	41.7527	BloodStage	1184
PVX_098600	84.3706	100.882	-0.25509	B4T4	81.5273	Sporozoite	2748
PVX_123095	35.4235	201.514	-2.47508	6hr	57.0291	BloodStage	2272
PVX_000765	34.7143	94.3225	-1.41631	32hr	56.6724	BloodStage	2261
PVX_081765	0	116.291	-6.87395	12hrhr	39.3066	BloodStage	401
PVX_113510	0	214.415	-7.75098	12hrhr	39.3053	BloodStage	401
PVX_085350	11.8798	157.74	-3.62349	42hr	45.2413	BloodStage	1619
PVX_098050	2.58624	101.552	-4.83774	24hr	40.5683	BloodStage	1004
PVX_118455	6.9732	265.498	-5.06282	24hr	42.7217	BloodStage	1344
PVX_118155	15.3974	170.725	-3.38856	24hr	46.9236	BloodStage	1777
PVX_123395	7.37579	189.248	-4.50552	36hr	42.8998	BloodStage	1372
PVX_117040	0	117.423	-6.88781	32hr	39.1923	BloodStage	401
PVX_114075	137.369	124.899	0.136256	B3T0	107.836	Sporozoite	2946
PVX_111140	87.947	141.687	-0.681834	B2T0	83.079	Sporozoite	2774
PVX_123875	13.8131	176.513	-3.58299	6hr	45.9781	BloodStage	1716
PVX_095030	32.0238	109.27	-1.73946	24hr	55.0413	BloodStage	2214
PVX_098675	4.53627	150.205	-4.77145	42hr	41.2919	BloodStage	1169
PVX_092670	2.33058	144.59	-5.45	48hr	40.1389	BloodStage	977
PVX_116825	137.536	95.3303	0.524205	B2T4	107.727	Sporozoite	2948
PVX_116785	7.44779	127.386	-3.92577	12hrhr	42.6809	BloodStage	1376
PVX_090945	0	553.158	-9.11415	36hr	38.9127	BloodStage	401
PVX_122295	11.2292	90.5362	-2.90401	32hr	44.5041	BloodStage	1589
PVX_117860	1.23137	116.241	-5.7154	6hr	39.4812	BloodStage	893
PVX_091140	19.8694	228.313	-3.45785	6hr	48.7691	BloodStage	1922
PVX_088005	29.466	95.0409	-1.65645	32hr	53.543	BloodStage	2157
PVX_080585	1.06831	268.946	-7.02808	36hr	39.3377	BloodStage	871
PVX_117715	319.63	173.705	0.875987	B2T4	198.607	Sporozoite	3218
PVX_087143	0	178.929	-7.49128	32hr	38.7801	BloodStage	401
PVX_001880	24.4714	111.139	-2.13833	12hrhr	51.0088	BloodStage	2039
PVX_097730	0	178.463	-7.48754	48hr	38.738	BloodStage	401
PVX_092010	56.5835	80.1363	-0.494692	B3T0	67.0297	Sporozoite	2536
PVX_114715	184.113	129.014	0.509739	B3T4	130.777	Sporozoite	3070
PVX_118335	35.133	163.605	-2.18762	36hr	56.2525	BloodStage	2269
PVX_092940	11.5089	181.771	-3.86901	32hr	44.4203	BloodStage	1600
PVX_123335	90.5514	127.095	-0.48456	B2T4	83.9207	Sporozoite	2790
PVX_002745	12.511	162.069	-3.59329	36hr	44.8935	BloodStage	1653
PVX_119825	661.216	92.5231	2.82391	B4T0	369.226	Sporozoite	3348
PVX_113610	8.63546	105.432	-3.46544	32hr	42.8836	BloodStage	1451
PVX_113895	8.49179	182.441	-4.27249	48hr	42.8033	BloodStage	1439
PVX_090080	24.2533	160.498	-2.67697	6hr	50.5941	BloodStage	2035
PVX_092695	1117.35	401.594	1.47398	B3T4	597.136	Sporozoite	3406
PVX_080320	0.875205	97.2108	-5.71076	24hr	38.8646	BloodStage	847
PVX_096273	26.4693	92.6475	-1.76942	6hr	51.6391	BloodStage	2085
PVX_084385	1.72453	122.289	-5.4999	36hr	39.1983	BloodStage	933
PVX_097855	5.75545	210.317	-4.96721	6hr	41.208	BloodStage	1256
PVX_083320	15.6083	155.865	-3.23954	32hr	46.1265	BloodStage	1788
PVX_096140	14.4484	111.983	-2.87058	32hr	45.54	BloodStage	1745
PVX_085655	0	94.7841	-6.58171	24hr	38.3146	BloodStage	401
PVX_084519	0	101.985	-6.68629	24hr	38.2671	BloodStage	401
PVX_099565	0	142.515	-7.16506	36hr	38.2064	BloodStage	401
PVX_000735	164.976	79.5032	1.04386	B2T0	120.678	Sporozoite	3023
PVX_113475	15.6164	167.423	-3.34141	12hrhr	45.9905	BloodStage	1789
PVX_123100	24.4537	174.938	-2.78912	B2T4	50.3849	Sporozoite	2038
PVX_089325	0	132.466	-7.06033	24hr	38.151	BloodStage	401
PVX_082930	0	115.158	-6.85995	32hr	38.1366	BloodStage	401
PVX_081240	6.2733	100.469	-3.80228	24hr	41.2722	BloodStage	1286
PVX_122275	2.41486	119.962	-5.14658	12hrhr	39.2946	BloodStage	986
PVX_086935	0	206.499	-7.69696	6hr	38.0839	BloodStage	401
PVX_098985	10.8624	123.898	-3.39629	48hr	43.5044	BloodStage	1572
PVX_094895	3.72483	101.393	-4.43771	6hr	39.8434	BloodStage	1111
PVX_079935	9.73777	107.8	-3.34092	24hr	42.8311	BloodStage	1524
PVX_094690	386.615	115.536	1.73385	B3T4	231.248	Sporozoite	3259
PVX_089925	0	96.2813	-6.60409	B4T4	37.9039	Sporozoite	401
PVX_081245	0	192.044	-7.59278	24hr	37.8148	BloodStage	401
PVX_114365	133.656	202.226	-0.593803	B3T0	104.637	Sporozoite	2935
PVX_003830	0.346759	746.588	-9.11661	36hr	37.9751	BloodStage	809
PVX_085435	52.9361	103.917	-0.959931	48hr	64.1949	BloodStage	2495
PVX_082985	0	300.519	-8.2361	48hr	37.6455	BloodStage	401
PVX_087695	87.9071	105.793	-0.264441	B4T0	81.5991	Sporozoite	2773
PVX_082455	68.8812	93.708	-0.438581	24hr	72.0728	BloodStage	2648
PVX_122365	874.187	1328.11	-0.602796	B3T0	474.719	Sporozoite	3381
PVX_089680	177.608	210.638	-0.244803	B2T0	126.421	Sporozoite	3059
PVX_084225	0	137.539	-7.11415	12hrhr	37.547	BloodStage	401
PVX_001780	18.4935	134.092	-2.79287	32hr	46.7508	BloodStage	1889
PVX_092795	23.2978	120.954	-2.32744	6hr	49.1306	BloodStage	2002
PVX_086175	0	110.017	-6.79464	12hrhr	37.4511	BloodStage	401
PVX_091165	229.591	177.105	0.372607	B3T0	152.236	Sporozoite	3140
PVX_092980	126.527	120.79	0.0664013	B4T0	100.679	Sporozoite	2917
PVX_094880	34.0038	92.7512	-1.42132	48hr	54.3474	BloodStage	2247
PVX_118165	15.8337	100.432	-2.59109	32hr	45.2465	BloodStage	1796
PVX_113420	158.9	139.369	0.187951	B1T0	116.779	Sporozoite	3004
PVX_079800	63.2557	96.6814	-0.604261	B2T4	68.9478	Sporozoite	2601
PVX_117360	6.29608	137.356	-4.24512	12hrhr	40.4615	BloodStage	1288
PVX_085515	177.653	143.875	0.302349	B4T0	126.129	Sporozoite	3060
PVX_085460	0	148.891	-7.22777	12hrhr	37.2945	BloodStage	401
PVX_092165	48.2095	212.994	-2.12056	48hr	61.3629	BloodStage	2453
PVX_002575	340.49	110.984	1.60855	B4T0	207.468	Sporozoite	3233
PVX_090165	15.1863	97.7926	-2.60963	24hr	44.8081	BloodStage	1768
PVX_110990	16.6105	146.238	-3.06364	36hr	45.4974	BloodStage	1826
PVX_113265	17.0178	155.486	-3.11853	48hr	45.699	BloodStage	1838
PVX_000745	3.49372	145.832	-5.03011	6hr	38.9218	BloodStage	1085
PVX_123690	0	536.23	-9.0694	48hr	37.1369	BloodStage	401
PVX_119275	2.68839	100.83	-4.78703	24hr	38.477	BloodStage	1018
PVX_080125	7.4483	112.818	-3.75192	24hr	40.8295	BloodStage	1377
PVX_087020	0	129.241	-7.02504	12hrhr	37.0725	BloodStage	401
PVX_092665	0	116.555	-6.8772	36hr	37.0585	BloodStage	401
PVX_124045	18.8715	93.3607	-2.24748	36hr	46.4302	BloodStage	1900
PVX_001930	1.43558	125.23	-5.69565	32hr	37.699	BloodStage	914
PVX_087685	0	189.585	-7.57429	24hr	36.9603	BloodStage	401
PVX_094815	40.2807	111.533	-1.44681	32hr	57.091	BloodStage	2358
PVX_098065	13.7428	181.587	-3.6305	36hr	43.8007	BloodStage	1714
PVX_088200	29.7857	92.0326	-1.59548	24hr	51.8154	BloodStage	2163
PVX_118130	0	250.465	-7.97421	24hr	36.9123	BloodStage	401
PVX_124145	24.659	348.232	-3.76665	48hr	49.24	BloodStage	2043
PVX_089090	23.4287	100.883	-2.06027	32hr	48.6092	BloodStage	2008
PVX_122290	50.0404	102.649	-1.022	42hr	61.9126	BloodStage	2477
PVX_002720	2.73224	93.0016	-4.65457	24hr	38.2577	BloodStage	1021
PVX_119285	4.59042	113.096	-4.35115	32hr	39.1514	BloodStage	1172
PVX_116515	469.582	374.952	0.323897	B4T0	271.631	Sporozoite	3289
PVX_003970	0	490.495	-8.94103	24hr	36.8298	BloodStage	401
PVX_092700	2.91689	490.832	-6.97231	48hr	38.2863	BloodStage	1033
PVX_092760	1.62007	301.215	-6.84983	48hr	37.6306	BloodStage	928
PVX_115335	70.2473	310.024	-2.12612	48hr	71.9379	BloodStage	2655
PVX_113770	0	99.3322	-6.64864	6hr	36.8136	BloodStage	401
PVX_092420	3.4837	403.399	-6.49495	48hr	38.5223	BloodStage	1084
PVX_089915	5.96295	199.126	-4.84507	32hr	39.7616	BloodStage	1268
PVX_091430	533.196	150.929	1.81398	B3T0	303.375	Sporozoite	3318
PVX_002895	0	128.901	-7.02127	12hrhr	36.7641	BloodStage	401
PVX_087090	4.70444	150.375	-4.7299	12hrhr	39.1095	BloodStage	1176
PVX_117755	911.04	94.7217	3.25218	B3T0	492.275	Sporozoite	3382
PVX_099600	3.26676	153.437	-5.17774	24hr	38.3607	BloodStage	1062
PVX_117555	55.353	270.878	-2.2704	24hr	64.3721	BloodStage	2521
PVX_101385	34.8953	93.201	-1.39195	36hr	54.1143	BloodStage	2265
PVX_089515	9.06892	80.0295	-3.00854	24hr	41.1952	BloodStage	1478
PVX_122950	916.889	130.05	2.8082	B4T0	495.082	Sporozoite	3384
PVX_001045	80.033	93.6814	-0.224572	B2T0	76.6445	Sporozoite	2724
PVX_101150	58.0395	128.635	-1.13471	32hr	65.6376	BloodStage	2545
PVX_096080	0	279.498	-8.13185	12hrhr	36.6147	BloodStage	401
PVX_114630	99.9085	116.557	-0.220316	B4T0	86.5665	Sporozoite	2817
PVX_098085	245.922	106.245	1.20315	B4T0	159.536	Sporozoite	3159
PVX_091436	14.2374	96.9235	-2.68404	36hr	43.686	BloodStage	1734
PVX_098000	11.1139	143.789	-3.57922	24hr	42.1167	BloodStage	1582
PVX_097935	0	282.052	-8.14492	42hr	36.5514	BloodStage	401
PVX_089330	0	194.614	-7.61187	36hr	36.5314	BloodStage	401
PVX_083510	168.898	97.2382	0.790309	B2T4	120.971	Sporozoite	3035
PVX_117180	0	483.282	-8.9197	48hr	36.4963	BloodStage	401
PVX_084795	0	464.011	-8.86112	12hrhr	36.4904	BloodStage	401
PVX_085175	1.62695	164.938	-5.98111	24hr	37.238	BloodStage	929
PVX_091945	65.9937	172.904	-1.3762	B3T4	69.4093	Sporozoite	2625
PVX_123357	66.6016	118.398	-0.820646	B2T0	69.7086	Sporozoite	2632
PVX_002920	0	193.323	-7.60231	24hr	36.3017	BloodStage	401
PVX_086025	6.13049	105.531	-3.90113	32hr	39.3526	BloodStage	1277
PVX_117357	26.1052	117.879	-2.13286	48hr	49.318	BloodStage	2075
PVX_089645	13.97	239.158	-4.00384	36hr	43.2355	BloodStage	1720
PVX_092385	0	258.091	-8.01732	24hr	36.2046	BloodStage	401
PVX_098700	326.322	151.755	1.09949	B4T0	199.345	Sporozoite	3222
PVX_001860	64.6666	222.59	-1.76763	42hr	68.4748	BloodStage	2609
PVX_001810	0	92.978	-6.55425	36hr	36.1308	BloodStage	401
PVX_092195	55.1859	94.2623	-0.761699	24hr	63.7165	BloodStage	2519
PVX_115020	317.656	91.9201	1.77794	B2T0	194.937	Sporozoite	3216
PVX_088985	0	223.078	-7.80786	32hr	36.1059	BloodStage	401
PVX_094865	89.7431	119.04	-0.403661	B2T4	80.9688	Sporozoite	2786
PVX_094685	1.81289	137.813	-5.62494	12hrhr	37.0028	BloodStage	938
PVX_099405	103.215	235.925	-1.18486	36hr	87.6989	BloodStage	2833
PVX_090175	9.52275	142.529	-3.76976	12hrhr	40.8432	BloodStage	1510
PVX_111195	0	153.152	-7.26821	24hr	36.0733	BloodStage	401
PVX_084400	208.072	587.781	-1.49373	48hr	140.087	BloodStage	3114
PVX_111255	89.2709	102.37	-0.195478	B3T0	80.678	Sporozoite	2782
PVX_001940	28.1313	95.1604	-1.72288	24hr	50.0479	BloodStage	2126
PVX_096150	0	129.812	-7.03135	12hrhr	35.9764	BloodStage	401
PVX_101065	0	125.265	-6.98031	32hr	35.9122	BloodStage	401
PVX_092315	18.2291	245.883	-3.68247	32hr	45.023	BloodStage	1880
PVX_092840	0	163.077	-7.35823	24hr	35.9036	BloodStage	401
PVX_100715	33.0497	112.248	-1.73377	12hrhr	52.4158	BloodStage	2227
PVX_091020	0	263.48	-8.04701	48hr	35.8405	BloodStage	401
PVX_111235	154.293	115.786	0.411119	B4T0	112.964	Sporozoite	2989
PVX_080210	2.10443	76.0877	-4.6341	24hr	36.8626	BloodStage	960
PVX_110920	6.59654	144.164	-4.2562	32hr	39.104	BloodStage	1307
PVX_101300	179.978	85.8267	1.05961	B4T0	125.74	Sporozoite	3067
PVX_100745	0	82.6874	-6.38694	6hr	35.7501	BloodStage	401
PVX_002595	34.4294	146.854	-2.06116	32hr	52.9639	BloodStage	2253
PVX_082955	0	107.825	-6.76586	48hr	35.7394	BloodStage	401
PVX_121995	219.374	197.237	0.152725	B1T0	145.422	Sporozoite	3133
PVX_082555	0	119.07	-6.90773	12hrhr	35.7134	BloodStage	401
PVX_080550	0	123.67	-6.96197	32hr	35.686	BloodStage	401
PVX_084960	170.467	107.61	0.65878	B3T0	120.891	Sporozoite	3042
PVX_099135	12.6364	312.674	-4.52372	6hr	41.9607	BloodStage	1659
PVX_091545	422.996	237.968	0.827234	B2T0	247.125	Sporozoite	3273
PVX_098830	35.977	269.428	-2.87054	12hrhr	53.6129	BloodStage	2292
PVX_117690	0	127.657	-7.00739	32hr	35.5258	BloodStage	401
PVX_114170	0	88.6889	-6.48686	12hrhr	35.4762	BloodStage	401
PVX_085815	0	173.984	-7.45108	6hr	35.4696	BloodStage	401
PVX_099940	83.0974	329.686	-1.97533	48hr	77.0014	BloodStage	2743
PVX_091770	13.6093	77.1582	-2.41951	6hr	42.251	BloodStage	1708
PVX_114275	29.8822	146.444	-2.25532	32hr	50.3676	BloodStage	2168
PVX_100555	0	171.93	-7.43404	32hr	35.3824	BloodStage	401
PVX_091675	55.1288	124.899	-1.16546	B4T0	62.8913	Sporozoite	2518
PVX_117455	850.981	128.26	2.72055	B4T0	460.813	Sporozoite	3376
PVX_080120	30.9691	275.523	-3.11265	36hr	50.7951	BloodStage	2194
PVX_091975	2159.46	163.995	3.71084	B3T0	1114.96	Sporozoite	3457
PVX_090870	0	153.295	-7.26955	12hrhr	35.2195	BloodStage	401
PVX_114310	23.81	103.101	-2.06899	48hr	47.1054	BloodStage	2019
PVX_114895	0	91.4094	-6.52997	6hr	35.1963	BloodStage	401
PVX_118240	24.18	105.291	-2.07767	32hr	47.2861	BloodStage	2034
PVX_083180	5.09855	413.627	-6.0872	42hr	37.719	BloodStage	1211
PVX_115315	0	101.923	-6.68543	12hrhr	35.1566	BloodStage	401
PVX_095165	0	350.762	-8.45846	36hr	35.1487	BloodStage	401
PVX_085200	361.795	150.325	1.26151	B2T0	215.968	Sporozoite	3245
PVX_088020	0	144.346	-7.18334	12hrhr	35.0675	BloodStage	401
PVX_100690	0	137.484	-7.11357	12hrhr	35.0476	BloodStage	401
PVX_082790	3.19395	108.514	-4.70666	24hr	36.635	BloodStage	1055
PVX_084630	46.9728	123.355	-1.37418	24hr	58.5116	BloodStage	2433
PVX_089095	1.69079	133.14	-5.63957	32hr	35.8532	BloodStage	931
PVX_113340	1.12106	111.706	-5.73163	32hr	35.5588	BloodStage	877
PVX_085790	26.0328	333.245	-3.62812	48hr	48.0134	BloodStage	2073
PVX_117480	7.37514	118.548	-3.83533	24hr	38.6708	BloodStage	1371
PVX_092570	1.1174	129.864	-5.94963	24hr	35.4431	BloodStage	876
PVX_090920	0	136.017	-7.09821	24hr	34.878	BloodStage	401
PVX_114640	11.0825	501.509	-5.37816	48hr	40.3976	BloodStage	1580
PVX_084990	0	157.096	-7.30466	24hr	34.8412	BloodStage	401
PVX_117530	0	100.649	-6.66746	24hr	34.7739	BloodStage	401
PVX_113370	4.16653	440.502	-6.41708	36hr	36.8396	BloodStage	1138
PVX_091935	28.3126	144.604	-2.31246	24hr	48.8817	BloodStage	2131
PVX_099165	327.012	108.185	1.58698	B3T0	198.224	Sporozoite	3223
PVX_003635	216.611	230.223	-0.0875334	B2T0	143.019	Sporozoite	3126
PVX_095485	0	409.952	-8.68283	12hrhr	34.6659	BloodStage	401
PVX_115340	0	145.813	-7.19783	6hr	34.6588	BloodStage	401
PVX_001920	30.5496	122.615	-1.97016	24hr	49.9309	BloodStage	2186
PVX_115370	168.508	97.4136	0.784427	B1T0	118.901	Sporozoite	3033
PVX_096252	346.374	159.755	1.11162	B3T0	207.822	Sporozoite	3238
PVX_101345	0	240.68	-7.91696	6hr	34.6115	BloodStage	401
PVX_085170	46.8113	103.384	-1.12648	B4T4	58.0121	Sporozoite	2432
PVX_123570	56.5193	103.005	-0.854533	B4T4	62.8191	Sporozoite	2535
PVX_097772	37.8227	215.096	-2.4767	42hr	53.4705	BloodStage	2324
PVX_113970	0.359503	125.167	-6.53611	48hr	34.7137	BloodStage	810
PVX_100875	29.5297	125.606	-2.05206	48hr	49.2963	BloodStage	2158
PVX_088075	0	75.584	-6.25897	6hr	34.5108	BloodStage	401
PVX_082945	0	97.6127	-6.6237	6hr	34.488	BloodStage	401
PVX_113905	33.285	85.0231	-1.32715	32hr	51.1118	BloodStage	2232
PVX_091705	16.153	153.135	-3.16767	12hrhr	42.5367	BloodStage	1808
PVX_084705	3.27059	202.305	-5.57307	36hr	36.0752	BloodStage	1063
PVX_089410	6.34155	108.888	-3.9038	6hr	37.6025	BloodStage	1293
PVX_003990	0	115.89	-6.86901	6hr	34.4053	BloodStage	401
PVX_081360	11.8436	92.6992	-2.86699	48hr	40.2919	BloodStage	1617
PVX_098070	5.07231	89.3936	-3.8959	24hr	36.8986	BloodStage	1208
PVX_080060	17.7656	136.453	-2.87278	12hrhr	43.2214	BloodStage	1859
PVX_082390	8.39926	128.56	-3.78493	12hrhr	38.5356	BloodStage	1431
PVX_123975	0	296.637	-8.21741	36hr	34.3273	BloodStage	401
PVX_095120	6.18918	123.474	-4.11387	24hr	37.401	BloodStage	1282
PVX_089950	923.1	144.835	2.66372	B4T0	495.848	Sporozoite	3387
PVX_114160	4.57116	134.101	-4.59992	32hr	36.5724	BloodStage	1171
PVX_114460	68.6209	118.662	-0.781371	B2T4	68.5899	Sporozoite	2644
PVX_081290	0	228.215	-7.84056	48hr	34.2726	BloodStage	401
PVX_097595	3.55222	115.781	-4.68109	32hr	36.0455	BloodStage	1094
PVX_096310	19.7575	140.411	-2.76819	32hr	44.083	BloodStage	1918
PVX_101442	43.7338	272.671	-2.61301	48hr	56.0706	BloodStage	2393
PVX_101380	51.1938	237.299	-2.19082	42hr	59.76	BloodStage	2483
PVX_123770	0	523.41	-9.03455	48hr	34.1616	BloodStage	401
PVX_089310	37.2734	332.273	-3.12229	32hr	52.7837	BloodStage	2312
PVX_091035	89.5222	112.939	-0.331922	B3T4	78.8973	Sporozoite	2785
PVX_001910	0	144.299	-7.18289	24hr	34.1346	BloodStage	401
PVX_091120	11.6711	103.085	-3.03815	24hr	39.9332	BloodStage	1607
PVX_111265	8.20412	112.957	-3.63006	6hr	38.1944	BloodStage	1422
PVX_118400	473.666	106.229	2.14622	B4T0	270.893	Sporozoite	3293
PVX_114500	44.1904	95.5462	-1.0952	B4T4	56.141	Sporozoite	2400
PVX_079930	2.30376	93.6132	-4.83986	24hr	35.1877	BloodStage	975
PVX_002645	3.09805	112.816	-4.79563	12hrhr	35.5103	BloodStage	1047
PVX_088820	0	426.914	-8.74118	48hr	33.9564	BloodStage	401
PVX_080295	76.5219	114.144	-0.57077	B2T4	72.2071	Sporozoite	2701
PVX_080225	0	130.663	-7.0407	24hr	33.9376	BloodStage	401
PVX_083262	0	363.408	-8.50941	32hr	33.9166	BloodStage	401
PVX_122235	0	112.889	-6.83148	32hr	33.9134	BloodStage	401
PVX_111025	14.0759	111.842	-2.90398	32hr	40.9214	BloodStage	1727
PVX_098715	0	161.904	-7.34788	36hr	33.8351	BloodStage	401
PVX_000915	29.0759	119.13	-1.99791	32hr	48.3481	BloodStage	2147
PVX_001955	22.749	100.829	-2.10021	36hr	45.1439	BloodStage	1996
PVX_081460	0	228.995	-7.84546	36hr	33.74	BloodStage	401
PVX_111315	1.20686	142.25	-6.0204	32hr	34.3325	BloodStage	888
PVX_098080	16.4248	97.1359	-2.49364	B3T4	41.9266	Sporozoite	1820
PVX_089085	86.4573	72.7562	0.245815	B2T4	76.9038	Sporozoite	2761
PVX_089755	61.8858	151.302	-1.27613	12hrhr	64.594	BloodStage	2591
PVX_080147	2406.43	102.622	4.53809	B4T0	1236.86	Sporozoite	3463
PVX_081475	6.15058	141.43	-4.31605	36hr	36.7147	BloodStage	1279
PVX_091610	0	116.802	-6.88022	24hr	33.6027	BloodStage	401
PVX_122780	5.82751	172.728	-4.66933	6hr	36.4807	BloodStage	1261
PVX_093605	1352.82	136.472	3.29983	B3T0	709.943	Sporozoite	3421
PVX_002600	3.97389	357.644	-6.17203	48hr	35.5094	BloodStage	1125
PVX_124110	0	102.086	-6.6877	48hr	33.513	BloodStage	401
PVX_119430	75.4047	78.1214	-0.0504074	B1T4	71.2135	Sporozoite	2695
PVX_085610	0	83.5555	-6.40183	24hr	33.4792	BloodStage	401
PVX_091160	0	81.7132	-6.37005	12hrhr	33.3824	BloodStage	401
PVX_101360	96.4326	107.961	-0.161331	B3T4	81.5779	Sporozoite	2810
PVX_084330	82.5754	88.4467	-0.0979512	B4T0	74.6181	Sporozoite	2739
PVX_082810	5.97963	122.451	-4.14465	42hr	36.3184	BloodStage	1270
PVX_099935	0	149.367	-7.23235	36hr	33.3049	BloodStage	401
PVX_081310	17.8758	152.472	-3.02336	6hr	42.2374	BloodStage	1863
PVX_111290	178.285	464.042	-1.3751	B3T0	122.412	Sporozoite	3061
PVX_080355	9.97616	91.7503	-3.07898	32hr	38.1974	BloodStage	1534
PVX_091350	3532.02	138.846	4.65899	B4T0	1799.18	Sporozoite	3480
PVX_098925	15.9295	145.517	-3.11345	36hr	41.1209	BloodStage	1801
PVX_084635	7.84245	138.776	-3.98253	24hr	37.0771	BloodStage	1398
PVX_099825	0	145.745	-7.19717	24hr	33.1183	BloodStage	401
PVX_080560	0	111.182	-6.80969	36hr	33.0976	BloodStage	401
[truncated: 1,511 more rows]
