# Supplementary material for: Unraveling the Plasmodium vivax sporozoite transcriptional journey from mosquito vector to human host
Source: Sci Rep. 2018 Aug 15;8:12183. doi: 10.1038/s41598-018-30713-1 (PMC6093925; doi:10.1038/s41598-018-30713-1)
Supplement: Supplementary file 4 — Supplementary Dataset 3 [file 41598_2018_30713_MOESM4_ESM.xlsx]

## Sheet: All
tracking_id	Groups	Gene Symbol	LOG2FC_T0/T4b	Log2FC_BSAeffect_T0	T0-B1	T0-B3	PvalueTime.Test	T4human/T0T0vector_T.TestPair.BH.pValues.adj	T4human/T0T0vector_KS.Test.BH.pValues.adj	T4human/T0T0vector_Wilcoxen.Test.BH.pValues.adj	PvalueBSA.t.Test	BSA_Wilcoxen.Test.BH.pValues.adj
PVP01_0407500	MotilityActivation	CDPK1	1.67671	0.534761	0.183011	0.88651	0.00238413	0.0119423	0.121519	0.0199736	0.0284951	0.0765281
PVP01_1032700	MotilityActivation	null	1.51113	0.341844	-0.00210805	0.685796	7.74045e-06	0.000175004	0.00603576	4.26581e-05	0.0228504	0.0979451						197
PVP01_0806900	MotilityActivation	null	1.36313	0.312965	0.103487	0.522443	0.0270085	0.0738551	0.0638159	0.105255	0.0247261	0.0507946						16
PVP01_1427900	MotilityActivation	SSP3	1.7486	0.490013	0.304201	0.675825	0.06421	0.141569	0.121519	0.13103	0.00541056	0.026171						213
PVP01_0521100	MotilityActivation	APH	1.42533	0.403073	0.275736	0.530411	0.349706	0.474608	0.578195	0.446605	0.0084147	0.0695724						517
PVP01_0938800	MotilityActivation	SPELD	1.3907	0.275376	0.0200689	0.530683	0.0802488	0.167836	0.22035	0.177022	0.0224868	0.131107
PVP01_0414200	MotilityActivation	SYN17	1.30682	0.292875	-0.0694355	0.655186	0.119779	0.225418	0.366249	0.252289	0.000140691	0.00792956						730
PVP01_1461700	MotilityActivation	ARFGAP	1.24545	0.349753	0.0398913	0.659616	0.442217	0.565593	0.366249	0.538811	0.0117928	0.0352323
PVP01_0508000	MotilityActivation	null	0.937061	0.39385	0.198753	0.588947	0.912525	0.943049	1	0.764235	0.0118128	0.122403
PVP01_0940400	MotilityActivation	null	0.824727	0.243619	-0.0533653	0.540604	0.0172177	0.0528973	0.121519	0.0391531	0.000820281	0.0108896
PVP01_1236500	MotilityActivation	null	0.724543	0.238588	-0.325142	0.802318	0.839982	0.89046	1	0.940804	0.0146843	0.112576
PVP01_1461800	MotilityActivation	null	0.713689	0.492748	0.197181	0.788315	0.00159869	0.00879635	0.0638159	0.0273381	0.0104334	0.0291766
PVP01_1010500	MotilityActivation	null	0.702181	0.416335	0.115282	0.717388	0.478845	0.597535	0.857112	1	0.0477292	0.153038
PVP01_1423500	MotilityActivation	null	0.628959	0.521197	0.457552	0.584841	0.0753123	0.160061	0.857112	0.160211	0.00737174	0.0695724
PVP01_1262000	MotilityActivation	null	0.594629	0.493231	0.375467	0.610995	8.18243e-05	0.000957633	0.00241131	0.00233525	0.00523699	0.0319567
PVP01_1460500	MotilityActivation	null	0.516161	0.647164	0.502803	0.791524	0.00708772	0.0273289	0.0306942	0.00848503	0.00476938	0.0561706
PVP01_1105500	InsectStageFinal	NDK	3.46406	-0.351335	0.164686	-0.867355	3.29564e-06	9.06599e-05	1.28789e-07	1.34761e-05	0.157696	0.748154
PVP01_0943600	InsectStageFinal	null	2.64107	0.231853	0.172013	0.291693	0.000156732	0.00151539	0.0306942	0.000331815	0.022908	0.0467294
PVP01_1132600	InsectStageFinal	TLP	2.49633	-0.163724	0.0950636	-0.422511	1.38308e-09	6.51791e-07	3.51227e-05	1.34761e-05	0.338024	0.466885
PVP01_0210600	InsectStageFinal	null	2.27349	0.225998	0.270019	0.181976	0.0136155	0.044702	0.0306942	0.0292694	0.467849	0.696575
PVP01_0613800	InsectStageFinal	MTRAP	2.24778	-0.189871	0.240988	-0.62073	1.72207e-08	2.1963e-06	1.09504e-05	1.34761e-05	0.819451	0.949949
PVP01_1226800	InsectStageFinal	NMNAT	2.21884	0.3332	0.222221	0.444179	0.00933096	0.0337543	0.121519	0.0299122	0.200556	0.508801
PVP01_0319000	InsectStageFinal	null	2.1822	-0.249237	-0.0977711	-0.400703	6.56815e-08	5.94e-06	3.51227e-05	1.34761e-05	0.00145842	0.026171
PVP01_1124400	InsectStageFinal	SMS2	2.1312	0.270267	-0.0219897	0.562523	0.0160323	0.0504219	0.22035	0.0881092	0.956855	0.998174
PVP01_0607900	InsectStageFinal	null	2.08781	0.0812188	0.168636	-0.00619795	0.000333428	0.00260943	0.0142601	0.00384608	0.147979	0.406507
PVP01_1258000	InsectStageFinal	GEST	2.05388	-0.0689391	0.15868	-0.296558	0.0143017	0.046569	0.0306942	0.036807	0.0637209	0.153038
PVP01_1249700	InsectStageFinal	TRX1	1.96189	-0.417956	0.102861	-0.938773	1.77136e-05	0.00030487	0.00241131	0.000442413	0.0266529	0.14249
PVP01_1432200	InsectStageFinal	null	1.89897	0.289237	0.0929434	0.48553	0.0299319	0.0797436	0.121519	0.0790502	0.17434	0.637495
PVP01_0920900	InsectStageFinal	MIT1	1.88948	-0.110637	-0.0159437	-0.20533	1.1193e-08	1.87167e-06	3.51227e-05	1.9987e-05	0.000219432	0.0130448
PVP01_0314600	InsectStageFinal	null	1.88931	-0.0817316	-0.163515	5.21783e-05	3.46142e-08	3.44342e-06	0.000335093	1.64708e-05	0.00119097	0.026171
PVP01_1439100	InsectStageFinal	null	1.86153	0.616522	-0.0282871	1.26133	4.08316e-06	0.000106333	0.00089852	0.000382368	0.567503	0.82827
PVP01_0614800	InsectStageFinal	null	1.85966	-0.0751103	0.0189493	-0.16917	3.52842e-07	1.97695e-05	0.00089852	0.000124984	0.00863797	0.0352323
PVP01_0706000	InsectStageFinal	null	1.84267	-0.449728	-0.496134	-0.403321	4.27921e-08	4.016e-06	0.000105696	1.64708e-05	0.767011	0.70858
PVP01_1245400	InsectStageFinal	null	1.82456	0.00926874	-0.0452609	0.0637984	1.2595e-07	9.35039e-06	3.51227e-05	1.9987e-05	0.418498	0.272095
PVP01_0527800	InsectStageFinal	null	1.8211	0.00361419	0.290682	-0.283454	0.000157511	0.00151539	0.000335093	0.00347885	0.196767	0.637495
PVP01_1011900	InsectStageFinal	null	1.81217	0.708319	0.146764	1.26987	0.00120904	0.00708338	0.00089852	0.00777052	0.184493	0.383925
PVP01_0615300	InsectStageFinal	CLAMP	1.80539	-0.248109	-0.0434605	-0.452757	1.11382e-08	1.87167e-06	0.00603576	1.34761e-05	2.86476e-05	0.00455383
PVP01_1131900	InsectStageFinal	null	1.78025	-0.268104	-0.283565	-0.252644	6.83017e-07	3.29837e-05	4.08109e-06	5.39043e-05	0.476739	0.678239
PVP01_1224800	InsectStageFinal	ACBP1	1.76984	-0.562566	-0.0814183	-1.04371	2.30496e-08	2.62763e-06	1.3227e-06	2.74513e-05	0.969074	0.656547
PVP01_1436800	InsectStageFinal	TRAMP	1.75699	0.480775	0.136834	0.824717	0.00100439	0.00612987	0.0306942	0.00928805	0.187084	0.656547
PVP01_1415300	InsectStageFinal	null	1.75003	-0.00698589	-0.281637	0.267665	8.41592e-05	0.000978055	0.00241131	0.00199337	0.386929	0.724179
PVP01_1124300	InsectStageFinal	null	1.74275	-0.275782	-0.0402973	-0.511267	1.48717e-10	3.69858e-07	1.09504e-05	1.34761e-05	0.85662	0.845
PVP01_0530300	InsectStageFinal	null	1.71954	0.385612	-1.92025e-05	0.771244	0.000175986	0.00164232	0.00603576	0.00111085	0.211868	0.383925
PVP01_1321700	InsectStageFinal	MIT3	1.71226	0.390278	0.196938	0.583619	0.000347254	0.0026904	0.000335093	0.000760334	0.427833	0.748154
PVP01_1212700	InsectStageFinal	IRP	1.68985	-0.0557377	0.135976	-0.247451	1.52706e-08	2.05403e-06	4.08109e-06	1.9987e-05	0.350348	0.566641
PVP01_0114800	InsectStageFinal	null	1.68121	-0.0171284	0.159545	-0.193802	3.22841e-05	0.000475093	0.00241131	0.000258826	0.00762728	0.0392185
PVP01_0943700	InsectStageFinal	null	1.6614	-0.152286	-0.0315356	-0.273037	1.11071e-05	0.000220107	0.000105696	6.82787e-05	0.263361	0.766873
PVP01_0712500	InsectStageFinal	null	1.65452	0.0863846	0.225874	-0.0531053	0.000223552	0.00191715	0.00241131	0.00222761	0.799452	0.949949
PVP01_1140500	InsectStageFinal	null	1.65314	0.707819	0.768541	0.647097	0.000208958	0.00184216	0.00241131	0.00233519	0.886352	0.940439
PVP01_0928000	InsectStageFinal	null	1.63563	0.175641	-0.113367	0.464649	1.93339e-05	0.000327584	0.00089852	0.000149597	0.475024	0.543081
PVP01_0609300	InsectStageFinal	null	1.62815	-0.0572489	0.131225	-0.245723	6.242e-09	1.29424e-06	1.3227e-06	1.34761e-05	0.000196675	0.0130448
PVP01_1425600	InsectStageFinal	null	1.60998	-0.105512	0.0836097	-0.294635	3.65373e-08	3.56346e-06	3.51227e-05	1.64708e-05	0.561239	0.793872
PVP01_0728800	InsectStageFinal	MSP1P	1.60355	-0.0497451	0.0722907	-0.171781	0.000976792	0.00600119	0.0306942	0.00634924	0.0187798	0.0624181
PVP01_1221600	InsectStageFinal	null	1.59685	-0.32801	0.0210581	-0.677079	0.000134389	0.00136141	0.0142601	0.00199337	0.00118354	0.026171
PVP01_1223600	InsectStageFinal	null	1.57856	-0.377944	-0.172848	-0.58304	2.44094e-08	2.69805e-06	4.08109e-06	3.29415e-05	0.00150081	0.0352323
PVP01_1417200	InsectStageFinal	null	1.57689	0.00994817	-0.00455369	0.02445	0.000179483	0.00166353	0.00089852	0.00111085	0.374551	0.913448
PVP01_0313300	InsectStageFinal	CDPK4	1.57472	-0.0574144	0.0595097	-0.174339	0.00140313	0.00799448	0.0306942	0.0169935	0.0707606	0.224438
PVP01_1141700	InsectStageFinal	UROD	1.5726	-0.0461241	0.0552385	-0.147487	1.42624e-09	6.51791e-07	1.09504e-05	1.64708e-05	2.2916e-05	0.00271061
PVP01_1456100	InsectStageFinal	null	1.55747	-0.0630826	-0.189344	0.0631789	7.03881e-10	6.51791e-07	1.09504e-05	2.74513e-05	0.0119653	0.0467294
PVP01_1464100	InsectStageFinal	DIA2	1.52955	-0.0332019	0.190088	-0.256492	0.000731438	0.00489002	0.0306942	0.00470954	0.0251308	0.212011
PVP01_1333800	InsectStageFinal	null	1.51362	0.325747	0.154708	0.496786	0.0202248	0.0596313	0.22035	0.0808016	0.55439	0.793872
PVP01_0706300	InsectStageFinal	null	1.5079	0.0553114	0.103924	0.00669835	5.8786e-06	0.000141942	0.000105696	0.000331815	0.0754196	0.224438
PVP01_0112200	InsectStageFinal	null	1.50656	-0.499246	-0.095049	-0.903444	3.37727e-11	1.67985e-07	4.08109e-06	1.34761e-05	0.000149523	0.0130448
PVP01_1322600	InsectStageFinal	PEPC	1.50265	0.212297	0.362703	0.0618915	0.0171361	0.0526791	0.366249	0.0705485	0.0317926	0.153038
PVP01_0303900	InsectStageFinal	null	1.49848	-0.0894237	0.0605843	-0.239432	3.81458e-06	0.000100924	0.000105696	5.39043e-05	0.196751	0.334876
PVP01_0613700	InsectStageFinal	null	1.49824	-0.494871	-0.741881	-0.247861	5.00631e-09	1.29424e-06	0.000105696	1.9987e-05	0.000204055	0.011573
PVP01_1425700	InsectStageFinal	null	1.49152	0.424757	0.147548	0.701966	0.0394832	0.0991365	0.0638159	0.13103	0.436273	0.678239
PVP01_0921000	InsectStageFinal	null	1.49085	-0.315556	-0.055123	-0.57599	1.41824e-07	9.93569e-06	3.51227e-05	1.9987e-05	0.0857298	0.302481
PVP01_0519100	InsectStageFinal	VPS2	1.46608	0.0269838	0.32465	-0.270682	0.00022923	0.00195573	0.000335093	0.00599992	0.0587336	0.186806
PVP01_0906300	InsectStageFinal	CEN4	1.46265	0.281064	0.358411	0.203718	2.86033e-07	1.73503e-05	1.09504e-05	4.26581e-05	0.437737	0.543081
PVP01_1454700	InsectStageFinal	null	1.44799	-0.558428	0.00300261	-1.11986	3.93843e-05	0.000561311	0.0306942	0.000217414	0.055465	0.199815
PVP01_1105800	InsectStageFinal	null	1.44776	-0.175838	-0.194447	-0.157229	2.2982e-06	7.32773e-05	0.000105696	0.00030539	0.135073	0.445328
PVP01_1317800	InsectStageFinal	null	1.44487	-0.319151	0.0118655	-0.650168	0.000219884	0.00189925	0.00603576	0.00199337	0.283161	0.566641
PVP01_1308600	InsectStageFinal	null	1.43941	0.149676	0.195881	0.103471	8.43682e-05	0.000978199	0.0306942	0.00199337	0.0455593	0.163156
PVP01_1105900	InsectStageFinal	DIP13	1.43892	-0.162294	0.125533	-0.450122	0.00530112	0.0220282	0.121519	0.0511962	0.120262	0.224438
PVP01_0010840	InsectStageFinal	null	1.43831	-0.102267	0.0143914	-0.218926	7.70753e-07	3.51718e-05	0.000105696	3.29415e-05	0.0914323	0.334876
PVP01_0927100	InsectStageFinal	null	1.43469	-0.026971	0.231534	-0.285476	2.66682e-06	7.84897e-05	0.00603576	0.00030539	0.533111	1
PVP01_1212300	InsectStageFinal	SPECT1	1.43356	0.368304	0.0286035	0.708005	2.10023e-05	0.000347061	0.00603576	0.000514222	0.204579	0.376823
PVP01_1466700	InsectStageFinal	LRR12	1.43072	0.1467	0.13228	0.161121	0.0189847	0.056783	0.121519	0.0662743	0.0280526	0.163156
PVP01_1322400	InsectStageFinal	QCR6	1.42945	0.548612	0.57522	0.522003	0.0104648	0.036838	0.22035	0.0604484	0.482099	0.550029
PVP01_0613600	InsectStageFinal	null	1.42306	-0.177398	-0.134413	-0.220383	1.12458e-09	6.51791e-07	0.000335093	1.34761e-05	2.06722e-06	0.00455383
PVP01_0735000	InsectStageFinal	null	1.41314	-0.0415072	-0.0680546	-0.0149598	0.000103592	0.00112504	0.000105696	0.000331815	0.246509	0.724179
PVP01_0118000	InsectStageFinal	1-CysPrx	1.40436	-0.474802	-0.706097	-0.243507	4.14593e-05	0.000582539	0.000335093	0.000880478	0.0160503	0.0765281
PVP01_1026100	InsectStageFinal	null	1.4031	-0.357475	-0.195132	-0.519818	5.66356e-06	0.000137417	0.00089852	0.000442413	0.00208998	0.0170335
PVP01_0937800	InsectStageFinal	SUB2	1.40242	0.19605	0.128061	0.26404	7.09504e-05	0.000856571	0.00089852	0.000760334	0.818205	0.933728
PVP01_1131800	InsectStageFinal	null	1.38941	-0.283815	-0.359512	-0.208118	1.12195e-08	1.87167e-06	0.000335093	1.64708e-05	7.55057e-06	0.00399459
PVP01_1022600	InsectStageFinal	null	1.38869	0.00793137	0.0982362	-0.0823734	0.000163338	0.00155047	0.0638159	0.00222761	0.054829	0.255291
PVP01_0410300	InsectStageFinal	null	1.38202	-0.0679501	0.190368	-0.326268	3.02439e-09	1.00289e-06	1.09504e-05	1.34761e-05	0.894463	0.933728
PVP01_0921600	InsectStageFinal	DHHC3	1.37615	-0.350861	0.185393	-0.887115	2.07636e-05	0.000345412	0.0638159	0.000442413	0.00138527	0.00819345
PVP01_0421000	InsectStageFinal	null	1.37518	0.111332	0.287933	-0.065269	0.00476306	0.020371	0.0638159	0.0184453	0.675208	0.466885
PVP01_1260400	InsectStageFinal	CEN2	1.37222	-0.432337	-0.0263771	-0.838297	6.45876e-06	0.00015298	0.00603576	0.000102986	0.00710709	0.0765281
PVP01_0315200	InsectStageFinal	null	1.37022	0.177296	0.461965	-0.107373	1.54539e-05	0.000279518	0.00241131	3.29415e-05	0.052743	0.199815
PVP01_0923400	InsectStageFinal	CDPK6	1.36833	-0.00325011	0.0558248	-0.0623251	0.000408674	0.00308928	0.0306942	0.00470954	0.172236	0.526984
PVP01_0726400	InsectStageFinal	PSD	1.36378	-0.393662	-0.172481	-0.614843	7.29024e-07	3.41952e-05	3.51227e-05	0.00044656	0.00246597	0.0235897
PVP01_1325800	InsectStageFinal	null	1.35897	-0.192552	-0.0514333	-0.333671	2.71563e-08	2.85872e-06	1.09504e-05	6.82787e-05	0.0255696	0.14249
PVP01_1203700	InsectStageFinal	null	1.35534	-0.048573	-0.194802	0.0976563	0.00134482	0.00771526	0.00603576	0.0049046	0.473405	0.632927
PVP01_0608100	InsectStageFinal	null	1.34707	0.0988499	-0.0644757	0.262175	0.000760249	0.00501202	0.00089852	0.00715373	0.738883	0.82827
PVP01_0712200	InsectStageFinal	null	1.34499	-0.468529	-0.194357	-0.742702	3.69822e-06	9.83687e-05	0.00603576	0.000149597	0.00499685	0.0561706
PVP01_1316800	InsectStageFinal	null	1.32149	-0.218872	-0.0639304	-0.373814	0.0351342	0.0904543	0.366249	0.0991827	0.0362538	0.255291
PVP01_0527700	InsectStageFinal	null	1.30976	-0.190886	0.163045	-0.544816	5.14471e-07	2.69366e-05	0.00241131	1.64708e-05	0.733392	0.913448
PVP01_0114100	InsectStageFinal	null	1.30896	-0.276878	-0.403014	-0.150742	0.0229633	0.0656058	0.0306942	0.0199736	0.00523208	0.0404089
PVP01_1437200	InsectStageFinal	null	1.30698	0.183583	-0.0494185	0.416584	0.0231513	0.0659654	0.121519	0.0743689	0.17482	0.526984
PVP01_0611800	InsectStageFinal	null	1.30442	0.160258	0.220334	0.100181	0.0016951	0.00912965	0.121519	0.00575486	0.607333	0.614006
PVP01_0109800	InsectStageFinal	null	1.29514	-0.0239708	0.158028	-0.205969	3.4437e-06	9.2589e-05	0.000105696	3.29415e-05	0.15288	0.376823
PVP01_1021700	InsectStageFinal	MAT1	1.29228	0.351182	0.10566	0.596705	3.3355e-06	9.06599e-05	0.00089852	5.39043e-05	0.557928	0.807747
PVP01_0730900	InsectStageFinal	PFN	1.28467	-0.376201	-0.182253	-0.570149	1.48373e-06	5.27147e-05	0.000335093	0.000102986	0.000274567	0.00574979
PVP01_1435400	InsectStageFinal	CelTOS	1.28151	-0.496489	0.136716	-1.12969	0.0188113	0.0563012	0.0306942	0.0583611	0.043571	0.175284
PVP01_0307900	InsectStageFinal	SIAP1	1.27237	-0.291499	0.118572	-0.701569	0.000894848	0.00569178	0.0638159	0.00470954	0.713897	0.987155
PVP01_0316100	InsectStageFinal	null	1.26959	-0.137712	0.0215752	-0.296998	1.23946e-08	1.87167e-06	3.51227e-05	1.64708e-05	0.00422305	0.0319567
PVP01_1250600	InsectStageFinal	null	1.26586	-0.336553	-0.466718	-0.206388	2.17509e-05	0.000355885	0.00089852	0.000217414	0.00394693	0.0319567
PVP01_0109000	InsectStageFinal	null	1.26412	-0.548849	-0.130888	-0.96681	9.22627e-09	1.83566e-06	3.51227e-05	1.64708e-05	0.222844	0.334876
PVP01_0823000	InsectStageFinal	B9	1.26069	-0.00952946	0.155992	-0.17505	0.0153829	0.0490227	0.22035	0.0545318	0.0204282	0.105529
PVP01_0726100	InsectStageFinal	null	1.25815	-0.15196	0.0135705	-0.31749	9.28465e-10	6.51791e-07	1.09504e-05	1.34761e-05	0.099467	0.383925
PVP01_1413450	InsectStageFinal	ARA1	1.25675	-0.0929128	0.548261	-0.734086	0.0019448	0.0100975	0.22035	0.0109072	0.414683	0.668645
PVP01_1333200	InsectStageFinal	null	1.25289	-0.0556778	0.0476467	-0.159002	7.9492e-05	0.000941412	0.00603576	0.000442413	0.210662	0.427726
PVP01_0708800	InsectStageFinal	null	1.24755	0.153559	-0.0540183	0.361136	0.00634626	0.0250924	0.0638159	0.0342413	0.0636705	0.212011
PVP01_0210700	InsectStageFinal	TRSP	1.24346	-0.166865	0.0655078	-0.399237	2.3244e-08	2.62763e-06	3.51227e-05	2.74513e-05	0.0298427	0.105529
PVP01_1343100	InsectStageFinal	null	1.24323	0.159634	-0.0460724	0.36534	0.0104881	0.0368937	0.0306942	0.0342413	0.724914	0.766873
PVP01_0927800	InsectStageFinal	dUTPase	1.24322	-0.213554	-0.030946	-0.396162	1.42083e-08	2.0192e-06	4.08109e-06	1.64708e-05	0.53086	0.656547
PVP01_1205100	InsectStageFinal	null	1.23713	0.0819335	0.000184722	0.163682	7.96383e-08	6.38905e-06	3.51227e-05	2.74513e-05	0.146205	0.383925
PVP01_0418000	InsectStageFinal	null	1.23464	-0.228099	0.157798	-0.613996	0.00197257	0.0102097	0.0306942	0.0157455	0.0258421	0.0507946
PVP01_1319400	InsectStageFinal	null	1.23415	-0.253945	0.00131563	-0.509205	3.53737e-07	1.97695e-05	0.0142601	1.34761e-05	0.000372448	0.00758972
PVP01_0726600	InsectStageFinal	null	1.23409	-0.18611	-0.157324	-0.214895	1.6636e-06	5.74635e-05	0.000335093	4.26581e-05	0.0211894	0.153038
PVP01_1218700	InsectStageFinal	TRAP	1.23376	-0.245055	0.101952	-0.592062	0.00751267	0.0285252	0.121519	0.0051903	0.0224596	0.0392185
PVP01_1408400	InsectStageFinal	null	1.23005	0.048632	0.0822582	0.0150058	1.1223e-05	0.000220644	0.00089852	0.000382368	0.820931	0.933728
PVP01_1442400	InsectStageFinal	null	1.22729	0.0902463	0.0354201	0.145072	0.0147039	0.0475534	0.0638159	0.0447669	0.0682358	0.406507
PVP01_1220700	InsectStageFinal	null	1.22427	0.49781	0.454988	0.540631	0.047529	0.113658	0.0638159	0.036807	0.150578	0.383925
PVP01_0505600	InsectStageFinal	GAMA	1.21888	-0.0839092	-0.00451684	-0.163302	0.000283222	0.00231321	0.121519	0.000572873	0.0757585	0.272095
PVP01_1132200	InsectStageFinal	null	1.2174	0.135491	0.344236	-0.0732536	0.000557729	0.00397442	0.0142601	0.0051903	0.198797	0.427726
PVP01_1027800	InsectStageFinal	TBP	1.21511	0.0656123	0.111649	0.0195754	0.000158602	0.00152295	0.00603576	1.34761e-05	0.0535337	0.383925
PVP01_0419000	InsectStageFinal	SufE	1.2116	0.242637	0.121944	0.36333	0.00111593	0.00666342	0.0142601	0.00848503	0.927424	0.696575
PVP01_0816100	InsectStageFinal	null	1.2114	0.000205875	0.364551	-0.364139	0.00017749	0.00165325	0.0306942	0.00222761	0.00113339	0.0235897
PVP01_0505800	InsectStageFinal	FT1	1.21054	0.282142	0.158984	0.405299	0.00962488	0.0346412	0.0142601	0.0447669	0.146907	0.235624
PVP01_0614100	InsectStageFinal	null	1.20516	-0.345513	-0.0638114	-0.627215	9.02754e-07	3.90461e-05	0.0142601	0.000182847	0.00219979	0.011573
PVP01_1315100	InsectStageFinal	null	1.19803	-0.345608	-0.058301	-0.632916	2.45651e-07	1.52733e-05	3.51227e-05	1.64708e-05	0.0886069	0.255291
PVP01_0529100	InsectStageFinal	Pv34	1.19666	0.309412	0.626467	-0.00764274	0.000154899	0.00150189	0.00603576	0.00162536	0.0987352	0.35605
PVP01_0418900	InsectStageFinal	PAT	1.19589	-0.488405	-0.0152479	-0.961562	0.000912711	0.0057612	0.0306942	0.00222761	0.00650091	0.0108896
PVP01_0921700	InsectStageFinal	null	1.19128	0.21915	0.0224012	0.415898	4.17992e-05	0.00058566	0.0142601	0.000442413	0.170497	0.318675
PVP01_0733200	InsectStageFinal	null	1.19074	-0.014993	0.214907	-0.244893	6.57614e-07	3.27768e-05	0.000335093	5.39043e-05	0.0490358	0.153038
PVP01_0835600	InsectStageFinal	CSP	1.18884	-0.189856	0.00407684	-0.383789	2.9908e-06	8.64898e-05	0.00089852	0.000124984	0.060205	0.199815
PVP01_0422000	InsectStageFinal	null	1.18364	0.144179	0.292189	-0.00383124	0.0388666	0.0979344	0.22035	0.0790502	0.236327	0.614006
PVP01_0619000	InsectStageFinal	null	1.18172	-0.283741	-0.00719767	-0.560283	1.49204e-07	1.03075e-05	0.000105696	5.39043e-05	0.0115726	0.0979451
PVP01_0825600	InsectStageFinal	null	1.17347	0.238991	-0.0941732	0.572156	0.0375484	0.09524	0.0306942	0.105255	0.908787	0.678239
PVP01_1332400	InsectStageFinal	GDH1	1.15155	0.0117295	0.206863	-0.183404	0.048968	0.115654	0.22035	0.0885037	0.0174312	0.186806
PVP01_0117200	InsectStageFinal	CYP81	1.14989	-0.281152	-0.0500399	-0.512263	0.000575041	0.00408025	0.0306942	0.00384608	0.00557207	0.0507946
PVP01_0508100	InsectStageFinal	null	1.14893	-0.124258	0.153657	-0.402173	0.0166622	0.0515731	0.0306942	0.0477559	0.0577297	0.318675
PVP01_1224500	InsectStageFinal	null	1.14727	-0.226885	0.116268	-0.570037	9.13569e-05	0.00103984	0.00089852	0.00178715	0.420102	0.614006
PVP01_0412300	InsectStageFinal	SPATR	1.14202	-0.185908	-0.0393395	-0.332477	6.14146e-09	1.29424e-06	1.09504e-05	1.34761e-05	0.0777751	0.163156
PVP01_0117300	InsectStageFinal	null	1.13943	-0.411976	-0.896457	0.0725037	0.00187911	0.00986011	0.0142601	0.0125104	0.0206992	0.124217
PVP01_0921100	InsectStageFinal	null	1.13876	-0.0783877	-0.0293452	-0.12743	4.77856e-07	2.53903e-05	0.000335093	6.82787e-05	0.00112394	0.0291766
PVP01_1106300	InsectStageFinal	null	1.13083	0.100725	0.268953	-0.0675038	0.00183916	0.00972156	0.121519	0.0132142	0.211458	0.543081
PVP01_0416500	InsectStageFinal	null	1.12687	-0.0271434	-0.124802	0.0705152	1.05502e-07	8.07331e-06	0.000105696	1.64708e-05	0.668257	0.793872
PVP01_0204300	InsectStageFinal	null	1.12221	-0.338962	-0.114689	-0.563234	1.07135e-07	8.07408e-06	0.00603576	1.64708e-05	3.94239e-06	0.00271061
PVP01_0833700	InsectStageFinal	null	1.12098	-0.250316	-0.20559	-0.295042	0.000223027	0.00191676	0.00089852	0.00599992	0.140087	0.427726
PVP01_0602500	InsectStageFinal	GRASP	1.12089	-0.17197	0.0850997	-0.42904	7.35603e-07	3.41952e-05	0.00089852	5.39043e-05	0.00177333	0.0291766
PVP01_1120200	InsectStageFinal	PL	1.11998	0.458048	-0.0527948	0.968891	0.0113017	0.0389838	0.121519	0.0545318	0.451558	0.886354
PVP01_0833900	InsectStageFinal	GRX1	1.11672	-0.517127	-0.260327	-0.773926	0.0220074	0.0633842	0.366249	0.0517174	0.425046	0.571208
PVP01_0514700	InsectStageFinal	null	1.11513	0.306726	0.544238	0.0692141	0.00307187	0.0144021	0.22035	0.0215909	0.170704	0.445328
PVP01_0517200	InsectStageFinal	null	1.11485	-0.332054	-0.0168698	-0.647238	0.000169295	0.00159182	0.0306942	0.00111085	0.780516	1
PVP01_0602900	InsectStageFinal	null	1.10918	-0.250917	0.0280894	-0.529924	1.24176e-08	1.87167e-06	0.000105696	1.34761e-05	0.164837	0.376823
PVP01_0826200	InsectStageFinal	P23	1.10602	-0.153235	-0.174904	-0.131566	0.00257581	0.0125732	0.00089852	0.0184453	0.068068	0.224438
PVP01_0926600	InsectStageFinal	null	1.10401	0.0533929	0.996544	-0.889758	0.00115164	0.00682749	0.00603576	0.00515559	0.193568	0.445328
PVP01_1414200	InsectStageFinal	null	1.10101	0.134782	0.535415	-0.265852	0.00166557	0.00904636	0.0142601	0.00575486	0.342531	0.105529
PVP01_1466300	InsectStageFinal	null	1.09202	0.451662	0.462292	0.441032	0.000192831	0.00173758	0.00089852	0.00311846	0.412226	0.604771
PVP01_0531300	InsectStageFinal	SR12	1.09163	-0.336189	0.152659	-0.825037	8.33944e-06	0.000185634	0.0306942	0.000102986	5.95125e-05	0.00455383
PVP01_1126500	InsectStageFinal	null	1.09084	0.41395	0.800823	0.0270781	3.92817e-06	0.00010338	3.51227e-05	1.9987e-05	0.145063	0.488402
PVP01_0408100	InsectStageFinal	null	1.09007	-0.0072406	0.113907	-0.128389	0.0387885	0.0978367	0.578195	0.117435	0.857629	0.845
PVP01_1260700	InsectStageFinal	null	1.08966	0.187237	0.0333803	0.341093	0.0323591	0.084802	0.121519	0.0705485	0.0419858	0.105529
PVP01_0725900	InsectStageFinal	null	1.08564	0.0647407	0.0736307	0.0558506	1.00183e-06	4.05131e-05	3.51227e-05	0.000182847	0.582154	0.987155
PVP01_1420400	InsectStageFinal	null	1.08252	-0.514157	0.154719	-1.18303	0.0387624	0.0978204	1	0.106322	0.85746	0.838777
PVP01_0813100	InsectStageFinal	null	1.07805	0.0911017	-0.176936	0.35914	5.3018e-06	0.000129907	0.000105696	8.37496e-05	0.293047	0.566641
PVP01_0733300	InsectStageFinal	null	1.07792	-0.572775	0.0722341	-1.21778	0.000134368	0.00136141	0.0306942	0.000760334	0.00123243	0.011573
PVP01_1205800	InsectStageFinal	null	1.07509	-0.140408	-0.0563492	-0.224467	6.2448e-09	1.29424e-06	0.000105696	1.9987e-05	0.00042534	0.011573
PVP01_0309000	InsectStageFinal	RF2	1.07268	0.166606	0.462064	-0.128852	0.00088416	0.00563822	0.0306942	0.0051903	0.65943	0.696575
PVP01_1123100	InsectStageFinal	null	1.06665	0.487264	0.513196	0.461332	0.0225897	0.0647987	0.22035	0.093458	0.903326	0.845
PVP01_0726700	InsectStageFinal	null	1.06583	0.145531	0.037054	0.254008	3.13222e-07	1.8329e-05	0.000335093	1.9987e-05	0.085003	0.272095
PVP01_0320300	InsectStageFinal	null	1.06467	-0.0282743	0.0140687	-0.0706174	3.3265e-08	3.37673e-06	4.08109e-06	4.26581e-05	0.834584	0.949949
PVP01_0316300	InsectStageFinal	null	1.06315	-0.229131	0.187867	-0.646129	0.000268538	0.00220778	0.0306942	0.00199337	0.0151035	0.0979451
PVP01_1139600	InsectStageFinal	null	1.04442	0.0919384	-0.120563	0.30444	0.000107496	0.00115984	0.0306942	0.00162536	0.864595	0.949949
PVP01_0603200	InsectStageFinal	null	1.04366	-0.0545436	0.242023	-0.351111	0.000934045	0.0058366	0.22035	0.00384608	0.0383654	0.0806937
PVP01_1238900	InsectStageFinal	null	1.04255	0.0334459	-0.0283712	0.095263	9.71496e-07	3.98362e-05	0.000105696	0.000182847	0.0899765	0.224438
PVP01_0416400	InsectStageFinal	null	1.04161	0.481417	0.353352	0.609481	0.00608108	0.0243733	0.0142601	0.0232816	0.451222	0.678239
PVP01_1224400	InsectStageFinal	null	1.04088	0.11341	0.241166	-0.014345	0.00020466	0.00181726	0.0306942	0.00142831	0.63962	0.987155
PVP01_0109500	InsectStageFinal	GLP3	1.04078	-0.244795	0.0914016	-0.580991	0.00992777	0.035451	0.22035	0.0315713	0.128939	0.427726
PVP01_1141800	InsectStageFinal	null	1.04057	-0.127632	0.128072	-0.383336	0.000805115	0.00522799	0.0142601	0.00347885	0.00426829	0.0392185
PVP01_1464300	InsectStageFinal	null	1.03868	0.379277	0.396906	0.361648	0.000684739	0.00465923	0.0306942	0.00928805	0.598194	1
PVP01_0409600	InsectStageFinal	null	1.03765	-0.0346931	-0.0562569	-0.0131293	0.000148737	0.00146365	0.000335093	0.00222761	0.401378	0.566641
PVP01_0531400	InsectStageFinal	null	1.03702	0.0248716	0.0661252	-0.0163819	5.02115e-06	0.00012364	0.000335093	6.82787e-05	0.994723	0.748154
PVP01_1132300	InsectStageFinal	null	1.03529	-0.152326	0.486738	-0.791389	0.000268093	0.00220778	0.00241131	0.00199337	0.918862	0.933728
PVP01_1464200	InsectStageFinal	null	1.03348	-0.00686594	0.193401	-0.207133	6.93505e-07	3.31682e-05	0.0142601	3.29415e-05	0.0169734	0.112576
PVP01_0117400	InsectStageFinal	CNA	1.03214	-0.234072	-0.0294904	-0.438653	1.11161e-08	1.87167e-06	0.000105696	2.74513e-05	0.000845206	0.019327
PVP01_0817800	InsectStageFinal	null	1.02953	-0.0722286	-0.109845	-0.0346118	2.33768e-06	7.35925e-05	0.000105696	0.000258826	0.260413	0.637495
PVP01_0832800	InsectStageFinal	ClpP	1.02933	0.214672	0.278009	0.151335	6.12772e-07	3.11651e-05	1.09504e-05	0.000149597	0.131021	0.376823
PVP01_1446500	InsectStageFinal	NEK1	1.02492	0.139573	0.343746	-0.0646007	0.000751171	0.00499508	0.0306942	0.001271	0.342711	0.589641
PVP01_1020000	InsectStageFinal	null	1.02112	-0.31262	-0.705639	0.0803992	9.67021e-05	0.00107757	0.00241131	0.0023285	0.132227	0.30098
PVP01_1025600	InsectStageFinal	null	1.02027	0.0442103	0.381748	-0.293328	9.97981e-06	0.000207424	0.0142601	0.000331815	0.528706	0.845
PVP01_1132400	InsectStageFinal	null	1.02014	-0.32054	-0.263897	-0.377183	2.7325e-05	0.000425381	0.000335093	2.74513e-05	0.0503897	0.175284
PVP01_0212900	InsectStageFinal	NFS	1.01981	-0.122473	0.0720785	-0.317025	0.0433443	0.106309	0.22035	0.105255	0.00473449	0.011573
PVP01_0725800	InsectStageFinal	null	1.01819	-0.177481	-0.198916	-0.156046	1.67664e-07	1.12697e-05	0.000105696	1.64708e-05	0.315454	0.526984
PVP01_1260100	InsectStageFinal	null	1.01668	0.117114	0.168425	0.0658036	0.0295323	0.0789326	0.121519	0.105255	0.0120058	0.0624181
PVP01_1017600	InsectStageFinal	PhLP3	1.01663	-0.0209602	0.174812	-0.216732	0.000481436	0.00353717	0.00603576	0.0025052	0.011887	0.0695724
PVP01_1449800	InsectStageFinal	PRP2	1.0163	0.160255	-0.0291019	0.349611	0.00145955	0.00824043	0.0142601	0.00928805	0.623182	0.845
PVP01_0810400	InsectStageFinal	SDH4	1.01401	-0.198224	-0.308457	-0.0879902	0.0256418	0.0712527	0.121519	0.0877853	0.550255	0.766873
PVP01_1212600	InsectStageFinal	null	1.01308	0.231918	0.383466	0.08037	7.07978e-06	0.00016354	0.00089852	6.82787e-05	0.149764	0.445328
PVP01_1133600	InsectStageFinal	CRK5	1.0095	-0.0214423	-0.0949908	0.0521062	0.000168494	0.00159031	0.0142601	0.00346613	0.604015	0.916675
PVP01_0518200	InsectStageFinal	null	1.00887	-0.163246	0.0522347	-0.378726	7.18409e-08	6.05655e-06	3.51227e-05	1.64708e-05	0.00682065	0.0624181
PVP01_0114000	InsectStageFinal	null	1.00638	-0.171688	0.110423	-0.4538	0.000305339	0.00245356	0.0638159	0.000572873	0.00205486	0.011573
PVP01_0831100	InsectStageFinal	null	1.00514	-0.518932	-1.41205	0.374181	0.00486934	0.0206832	0.0142601	0.0102183	0.0860882	0.190349
PVP01_0109700	InsectStageFinal	null	1.00407	0.300339	0.153186	0.447492	0.000342522	0.00266204	0.00603576	0.00575486	0.910785	0.696575
PVP01_1224900	InsectStageFinal	null	1.00354	-0.18476	-0.127741	-0.241778	4.37701e-05	0.000606442	0.0142601	0.000258826	0.00078657	0.014055
PVP01_0515600	InsectStageFinal	null	1.00353	0.34412	0.356378	0.331862	8.24173e-05	0.000962309	0.000335093	0.000880478	0.375798	0.840905
PVP01_1232300	InsectStageFinal	null	1.00287	-0.109161	-0.499241	0.280918	4.67151e-05	0.000633135	1.3227e-06	3.29415e-05	0.343377	0.696575
PVP01_0920300	InsectStageFinal	null	1.00102	-0.256471	0.00441937	-0.517361	4.54623e-06	0.000114889	0.00089852	0.000182847	0.0671689	0.302481
PVP01_1416400	LiverStageEarly	null	-1.00603	-0.165185	-0.330369	0	0.00747054	0.0284086	0.22035	0.0283176	0.132061	0.488402
PVP01_0944000	LiverStageEarly	RPC40	-1.00698	-0.0785422	0.410688	-0.567773	0.000481204	0.00353717	0.00603576	0.00425844	0.858113	0.987155
PVP01_0912500	LiverStageEarly	null	-1.00771	0.0823584	0.3885	-0.223783	0.00272082	0.0130884	0.0142601	0.0184453	0.233084	0.427726
PVP01_0815400	LiverStageEarly	METAP1b	-1.00829	0.0587802	-0.150843	0.268403	7.32679e-05	0.000878156	0.00241131	0.000514222	0.0289967	0.186806
PVP01_1268100	LiverStageEarly	TPx1	-1.01076	0.00278112	0.0075172	-0.00195496	0.00982171	0.0352222	0.121519	0.0662743	0.725433	0.886354
PVP01_1316600	LiverStageEarly	null	-1.01173	0.0573937	0.318801	-0.204014	0.00695318	0.0269565	0.121519	0.0228989	0.865538	0.8616
PVP01_1118000	LiverStageEarly	ROMO1	-1.01314	-0.384424	-0.684552	-0.0842957	0.00673596	0.0262576	0.0142601	0.0292694	0.00927716	0.0877869
PVP01_0607200	LiverStageEarly	null	-1.01349	0.0234049	0.0571638	-0.0103539	0.00625379	0.0248652	0.0638159	0.00413199	0.0368982	0.032409
PVP01_1139100	LiverStageEarly	null	-1.01623	-0.0226731	-0.0154864	-0.0298599	6.00068e-05	0.000755579	0.00603576	0.00141177	0.0238966	0.164669
PVP01_0807800	LiverStageEarly	null	-1.01711	0.226477	0.179124	0.27383	2.46253e-06	7.42342e-05	0.000105696	0.000102986	0.00115182	0.00792956
PVP01_1008300	LiverStageEarly	null	-1.01853	0.0264625	0.162305	-0.10938	0.00010868	0.00116503	0.0306942	0.00199167	0.000206483	0.019327
PVP01_1242500	LiverStageEarly	null	-1.01964	0.475875	0.620846	0.330904	2.38124e-05	0.000379625	0.000105696	6.82787e-05	0.00617132	0.0291766
PVP01_1238000	LiverStageEarly	U2AF2	-1.02055	0.080509	-0.0348582	0.195876	0.00251979	0.0123482	0.0142601	0.00918761	0.00828233	0.0348949
PVP01_1262900	LiverStageEarly	null	-1.02072	0.0468902	0.0139915	0.0797888	5.13367e-05	0.000677317	0.00089852	2.74513e-05	0.00705684	0.011573
PVP01_1218200	LiverStageEarly	null	-1.02112	0	0	0	0.0433727	0.106326	0.366249	0.184758	0.100973	0.261782
PVP01_0617100	LiverStageEarly	RimM	-1.02133	-0.070129	-0.140258	0	5.91799e-05	0.000754772	0.000335093	0.00108764	0.0325539	0.124711
PVP01_0717600	LiverStageEarly	null	-1.02561	0.165361	0.30591	0.0248112	0.0170971	0.0526691	0.22035	0.0877853	0.000138349	0.019327
PVP01_0716500	LiverStageEarly	null	-1.03324	-0.276062	0.145749	-0.697872	0.0206478	0.0605403	0.121519	0.0545318	0.515711	0.678239
PVP01_1202300	LiverStageEarly	null	-1.03644	0.203566	0.424536	-0.0174049	0.00336341	0.0154332	0.00603576	0.0143956	0.0516781	0.14249
PVP01_1304600	LiverStageEarly	null	-1.037	0.105975	0.245533	-0.0335828	0.0310416	0.0820715	0.366249	0.138957	0.0429815	0.153038
PVP01_0920700	LiverStageEarly	PGM1	-1.03722	-0.324206	-0.405518	-0.242893	0.00797626	0.0298749	0.121519	0.0358162	0.753569	0.818375
PVP01_0514000	LiverStageEarly	null	-1.03934	-0.179875	-0.14087	-0.218879	0.00213437	0.0108997	0.0142601	0.00518482	0.0174705	0.0371436
PVP01_1336500	LiverStageEarly	null	-1.04391	0.0240674	-0.0459858	0.0941205	5.59924e-05	0.000719654	0.00603576	0.00165619	0.0108979	0.0238929
PVP01_1321800	LiverStageEarly	MSH2-1	-1.04809	0.0289764	0.244888	-0.186936	0.00923431	0.0334533	0.0306942	0.0279584	0.0195846	0.146709
PVP01_1441400	LiverStageEarly	null	-1.04977	0.0148301	-0.0549937	0.084654	0.00567644	0.0232002	0.0306942	0.0299122	0.682847	0.766873
PVP01_1134700	LiverStageEarly	CWF7	-1.05005	-0.0361904	-0.0723809	0	0.000216601	0.00188681	0.00603576	0.00316929	0.0821407	0.227753
PVP01_1237500	LiverStageEarly	PNO1	-1.05287	0.19934	-0.278596	0.677276	0.00260454	0.0126761	0.0142601	0.0195916	0.585482	0.935149
PVP01_1110900	LiverStageEarly	SEC24A	-1.05316	-0.0329361	0.111435	-0.177307	0.0236929	0.0672267	0.366249	0.0583611	0.152492	0.445328
PVP01_0937700	LiverStageEarly	null	-1.05382	-0.0545599	-0.177623	0.068503	0.00533407	0.0221097	0.0306942	0.00858774	0.869748	0.79623
PVP01_1252800	LiverStageEarly	null	-1.05423	0.0728143	-0.0529784	0.198607	0.00194841	0.0101057	0.0142601	0.00599992	0.0222029	0.0969058
PVP01_0927300	LiverStageEarly	null	-1.05433	-0.143562	-0.0964094	-0.190714	0.0066272	0.0259352	0.22035	0.0342413	0.770994	0.987155
PVP01_1436000	LiverStageEarly	MRD1	-1.05486	0.117418	0.227164	0.00767182	0.000293455	0.00237344	0.00089852	0.000760334	0.00416399	0.0235897
PVP01_0808800	LiverStageEarly	null	-1.0556	0.470899	0.900676	0.041121	0.000439493	0.00328234	0.0142601	0.00848503	0.433971	0.563588
PVP01_0940900	LiverStageEarly	null	-1.05642	0.236566	-0.0336537	0.506785	4.24884e-05	0.000590988	0.000105696	1.64708e-05	0.0117291	0.0319567
PVP01_0529200	LiverStageEarly	null	-1.05651	0.0181328	0.369765	-0.333499	0.00247224	0.0122357	0.0638159	0.0132142	0.0326334	0.175284
PVP01_1212000	LiverStageEarly	PEPCK	-1.05687	0.174918	0.193945	0.155891	0.000806648	0.00523112	0.0142601	0.00640283	0.00347472	0.026171
PVP01_1301300	LiverStageEarly	null	-1.05759	0.467368	0.111896	0.822841	0.0058779	0.0238862	0.0306942	0.0279584	0.372147	0.520377
PVP01_1121900	LiverStageEarly	null	-1.06273	0.142277	0.114986	0.169568	0.0081362	0.0303369	0.0142601	0.02107	0.00365637	0.0235897
PVP01_1002400	LiverStageEarly	null	-1.06286	0.502444	0.197779	0.807109	0.00643126	0.0253791	0.00603576	0.00703991	0.446571	0.916675
PVP01_0203400	LiverStageEarly	null	-1.06358	0.131479	0.21466	0.0482979	0.000206828	0.00182729	0.0142601	0.00199337	0.168594	0.0392185
PVP01_1415700	LiverStageEarly	null	-1.06465	0.88721	1.18725	0.587167	0.0104292	0.0367386	0.121519	0.152018	0.000217336	0.00271061
PVP01_1262800	LiverStageEarly	null	-1.06515	0	0	0	0.0152774	0.0488994	0.121519	0.0498232	0.0237642	0.0979451
PVP01_0416000	LiverStageEarly	null	-1.06575	0.119749	-0.0236421	0.26314	1.70515e-05	0.000296358	0.00089852	0.00117317	0.380821	0.634158
PVP01_1424100	LiverStageEarly	PNPase	-1.06829	-0.0678365	0.184155	-0.319828	0.000357219	0.00275902	0.00603576	0.00425844	0.706799	0.913448
PVP01_0511700	LiverStageEarly	SEC23	-1.06867	0.0070146	0.341336	-0.327306	0.00263949	0.0128086	0.0306942	0.0273381	0.0590495	0.239802
PVP01_0215100	LiverStageEarly	null	-1.07182	-0.131449	0.0397546	-0.302652	5.12938e-05	0.000677317	0.00603576	0.00141177	0.601065	0.680546
PVP01_1432800	LiverStageEarly	null	-1.07626	0.839931	1.76885	-0.0889847	0.0406025	0.101384	0.0638159	0.142444	0.852597	0.933728
PVP01_0215000	LiverStageEarly	NMD3	-1.07669	0.167813	0.24299	0.0926352	9.45974e-05	0.00105975	0.0142601	0.00178715	0.0171738	0.0884869
PVP01_1122100	LiverStageEarly	TIM22	-1.07899	-0.233353	0	-0.466707	0.00302811	0.0142543	0.121519	0.0228989	0.0202191	0.105529
PVP01_1241400	LiverStageEarly	null	-1.07918	-1.40615	-1.69437	-1.11793	0.00347753	0.015869	0.00241131	0.02107	0.768835	0.967783
PVP01_0837800	LiverStageEarly	PRP46	-1.08331	0.175837	-0.248003	0.599677	3.04047e-05	0.000455522	0.00241131	0.000258826	0.00401893	0.0437318
PVP01_0908500	LiverStageEarly	PES	-1.08423	0.080107	0.0942733	0.0659407	0.00174887	0.00935364	0.121519	0.0115635	0.0332614	0.203
PVP01_0714000	LiverStageEarly	null	-1.08633	0.25583	0.0013511	0.510308	0.0430646	0.105727	0.366249	0.142444	0.000586507	0.026171
PVP01_1308000	LiverStageEarly	null	-1.08734	0.375065	0.482845	0.267284	2.09299e-05	0.000347017	0.00089852	0.000572873	0.0449318	0.199815
PVP01_1022500	LiverStageEarly	null	-1.08882	0.245059	0.177271	0.312846	1.85999e-07	1.21731e-05	0.00089852	1.9987e-05	7.30219e-05	0.00399459
PVP01_1032600	LiverStageEarly	MSP8	-1.08897	-0.14	-0.528702	0.248702	0.00245212	0.0121604	0.0142601	0.0110819	0.387634	0.406507
PVP01_1467100	LiverStageEarly	null	-1.09291	0.267424	0.95752	-0.422673	4.13764e-05	0.000582539	0.00241131	0.00067787	0.0732609	0.190188
PVP01_1461500	LiverStageEarly	null	-1.09342	0.156874	0.0632734	0.250474	0.0011155	0.00666342	0.0638159	0.00425844	0.0543798	0.0835237
PVP01_0934900	LiverStageEarly	PDI-11	-1.09402	0.134391	0.296203	-0.0274211	0.000480513	0.00353717	0.00241131	0.00771952	0.410051	0.577951
PVP01_0944500	LiverStageEarly	null	-1.09409	-0.0571406	0.470233	-0.584514	8.18143e-05	0.000957633	0.00089852	0.001271	0.926188	0.933728
PVP01_1413700	LiverStageEarly	null	-1.09442	0.205486	0.153039	0.257933	1.92228e-05	0.000327445	0.00089852	0.000124984	0.00320159	0.019327
PVP01_0925600	LiverStageEarly	RPL35	-1.09559	0.298805	0.398272	0.199339	0.00287697	0.0136938	0.0638159	0.0157455	0.0400197	0.131107
PVP01_1241900	LiverStageEarly	null	-1.09704	0.231815	-0.144979	0.608609	1.01875e-05	0.000209391	0.00089852	0.00030539	0.614516	0.969105
PVP01_1023600	LiverStageEarly	null	-1.09816	0.142557	0.124717	0.160397	0.00442666	0.0193481	0.00089852	0.0199736	0.755174	0.766873
PVP01_0214300	LiverStageEarly	null	-1.09969	0.230627	0.207362	0.253891	0.000141341	0.00140888	0.0142601	0.001271	0.388315	0.508367
PVP01_1259900	LiverStageEarly	null	-1.10074	0.178984	0.00994446	0.348023	0.000389294	0.00297899	0.00603576	0.00178715	0.840136	0.933728
PVP01_1344000	LiverStageEarly	null	-1.10508	0.341118	0.255896	0.42634	0.016212	0.0509054	0.857112	0.0743689	0.0304366	0.0979451
PVP01_0922300	LiverStageEarly	GCN20	-1.10511	0.205595	-0.102859	0.514049	1.08229e-05	0.000217947	0.00089852	0.00166339	0.000568224	0.014055
PVP01_0306600	LiverStageEarly	null	-1.11137	0.284144	0.690736	-0.122447	0.000220271	0.00189925	0.00089852	0.001271	0.618819	0.816931
PVP01_1006500	LiverStageEarly	METAP1a	-1.1182	-0.0916006	0.209632	-0.392834	0.00309913	0.0144878	0.121519	0.0199736	0.0585096	0.166303
PVP01_1253200	LiverStageEarly	GluPho	-1.11981	-0.218539	-0.0342337	-0.402845	0.00829851	0.0308727	0.0306942	0.0447669	0.171613	0.376823
PVP01_0701600	LiverStageEarly	RAB7	-1.11998	-0.082493	0.283158	-0.448144	0.0477604	0.113993	0.22035	0.160211	0.205681	0.261782
PVP01_1437400	LiverStageEarly	RRS	-1.12182	-0.0695921	0.0128359	-0.15202	0.000634887	0.00440436	0.121519	0.0051903	0.453376	0.866971
PVP01_1440700	LiverStageEarly	DPH6	-1.12201	-0.124918	0.208729	-0.458565	0.00844273	0.0312456	0.0142601	0.0370026	0.0337487	0.219036
PVP01_0610300	LiverStageEarly	GFPT	-1.12337	-0.221768	0.0321476	-0.475683	0.0062113	0.0247556	0.0638159	0.0292694	0.0478452	0.255291
PVP01_1212800	LiverStageEarly	null	-1.13069	0.614515	-0.0586581	1.28769	2.33925e-05	0.000375336	0.00241131	0.000382368	0.00194596	0.0319567
PVP01_1134400	LiverStageEarly	null	-1.13123	0.0948008	-0.0354972	0.225099	0.000192343	0.00173758	0.121519	0.00250268	0.00326025	0.0404089
PVP01_1221900	LiverStageEarly	null	-1.13186	0.240692	0.424191	0.0571918	0.000335742	0.00261752	0.00241131	0.00556979	0.86273	0.95555
PVP01_0931900	LiverStageEarly	SR1	-1.1344	0.221377	0.130236	0.312519	0.0103091	0.0363411	0.22035	0.0184453	0.000778894	0.00792956
PVP01_1213400	LiverStageEarly	null	-1.13442	-0.337194	-0.395212	-0.279177	2.44408e-06	7.4127e-05	0.00241131	0.000331815	0.244059	0.656547
PVP01_1418100	LiverStageEarly	ApiAP2	-1.13473	-0.275254	0.14163	-0.692138	0.000480529	0.00353717	0.0638159	0.00098437	0.0016539	0.0157523
PVP01_0109400	LiverStageEarly	null	-1.13597	-0.131851	-0.456326	0.192624	0.0171116	0.0526691	0.22035	0.0885037	0.352053	0.793872
PVP01_0824400	LiverStageEarly	null	-1.13706	0.0601815	0.1773	-0.0569365	1.00496e-05	0.000207424	0.00603576	0.000258826	0.000256149	0.00819345
PVP01_1109600	LiverStageEarly	null	-1.13863	-0.00545777	0.0299284	-0.0408439	0.000673417	0.0046074	0.0142601	0.00030539	0.513201	0.969105
PVP01_1009600	LiverStageEarly	null	-1.13864	0.0732839	0.383065	-0.236497	0.0122664	0.0414773	0.0638159	0.0169935	0.00943909	0.0352323
PVP01_0511500	LiverStageEarly	null	-1.14078	-0.137717	-0.0125947	-0.262839	0.00550701	0.0226603	0.121519	0.0292694	0.268578	0.543081
PVP01_1322200	LiverStageEarly	null	-1.14099	0.149371	0.167562	0.131181	0.00296313	0.0139968	0.121519	0.00834172	0.0498202	0.177146
PVP01_1226400	LiverStageEarly	null	-1.14203	0.0805375	0.184554	-0.0234789	0.0495159	0.116616	0.22035	0.133312	0.0316521	0.0616907
PVP01_1240000	LiverStageEarly	null	-1.14333	0.11347	0.0477429	0.179197	9.40332e-05	0.00105834	0.0306942	0.00178715	0.000478002	0.011573
PVP01_0201100	LiverStageEarly	TRAG1	-1.14616	0.0833734	0	0.166747	0.000866451	0.00554662	0.000105696	0.000546673	0.0411543	0.108821
PVP01_0944600	LiverStageEarly	null	-1.14716	0.0360108	0.157434	-0.0854124	4.35818e-06	0.000112319	0.000335093	0.00108583	0.00853508	0.108496
PVP01_1015100	LiverStageEarly	PSOP13	-1.15208	0.233744	0.443672	0.0238158	0.0177184	0.0540352	0.121519	0.0188402	0.0877509	0.124711
PVP01_0815300	LiverStageEarly	CysRS	-1.15316	-0.135949	-0.175388	-0.0965089	0.000588923	0.00414916	0.0306942	0.00067787	0.00929801	0.0765281
PVP01_1249300	LiverStageEarly	null	-1.15561	0.209241	0.218389	0.200094	0.00425527	0.0187473	0.0638159	0.0169935	0.981287	0.886354
PVP01_0802300	LiverStageEarly	null	-1.15608	0.324983	0.197024	0.452943	1.47667e-05	0.000270034	0.000105696	0.000124984	0.287653	0.748154
PVP01_1209900	LiverStageEarly	null	-1.15765	-0.0692464	-0.095649	-0.0428437	1.70486e-06	5.80822e-05	1.09504e-05	0.000124984	0.551144	0.678239
PVP01_0945800	LiverStageEarly	SEC21	-1.15806	0.0827474	0.112816	0.0526785	0.0263774	0.0728896	0.0142601	0.093458	0.038281	0.153038
PVP01_0108400	LiverStageEarly	RPB10	-1.15868	0.138572	0.673739	-0.396594	0.0130731	0.0433214	0.0638159	0.0349472	0.721601	0.82827
PVP01_1023000	LiverStageEarly	TCTP	-1.16091	0.659191	0.929951	0.38843	0.00334346	0.01537	0.0638159	0.0195916	0.0263906	0.105117
PVP01_1326000	LiverStageEarly	NOG2	-1.16157	-0.102916	-0.129103	-0.0767287	0.00462927	0.0200226	0.121519	0.0511962	0.000878697	0.0371436
PVP01_0418700	LiverStageEarly	null	-1.16466	-0.0295931	0.0335149	-0.0927011	0.00069753	0.00473283	0.0306942	0.00777052	0.417167	0.969105
PVP01_0922200	LiverStageEarly	EXP1	-1.1658	-0.614988	-0.43287	-0.797107	2.63191e-05	0.000412969	0.000105696	0.000331815	0.485016	0.845
PVP01_0420400	LiverStageEarly	HT	-1.16706	-0.15995	0.336264	-0.656165	0.0107847	0.0375915	0.22035	0.0526876	0.0571061	0.203
PVP01_0715100	LiverStageEarly	HoMu	-1.16906	0.120656	0.00885826	0.232454	4.76514e-06	0.000118509	0.00603576	0.000258826	0.234002	0.520377
PVP01_1247900	LiverStageEarly	DBP5	-1.1721	-0.0591568	0.0840936	-0.202407	0.00204696	0.0105509	0.0142601	0.00993501	0.00644819	0.0809657
PVP01_1202700	LiverStageEarly	ABCB6	-1.1723	0.177531	0.211847	0.143215	0.000632105	0.00439118	0.0638159	0.00222761	0.296157	0.526984
PVP01_0832000	LiverStageEarly	CCT7	-1.17404	-0.489977	-0.318811	-0.661144	0.000659232	0.00452279	0.00241131	0.00777052	0.783851	0.864111
PVP01_1266200	LiverStageEarly	MFS6	-1.17417	0.0951891	0.136776	0.0536027	0.00265425	0.0128629	0.0306942	0.0160575	0.210108	0.466885
PVP01_1122200	LiverStageEarly	RNF5	-1.17978	0.0600336	0.282066	-0.161999	0.0436496	0.106586	0.0306942	0.0169935	0.04129	0.163156
PVP01_1346700	LiverStageEarly	null	-1.18581	-0.0498241	0.034736	-0.134384	0.000147977	0.0014604	0.00089852	0.00165619	0.132731	0.325137
PVP01_1212900	LiverStageEarly	null	-1.19313	0.755734	1.18662	0.324853	0.000160351	0.00153415	0.0306942	0.00470954	0.00131788	0.019327
PVP01_0525900	LiverStageEarly	null	-1.19624	0.191792	0.0805925	0.302992	5.43818e-05	0.000702584	0.00241131	0.00174533	0.00937351	0.0561706
PVP01_1263800	LiverStageEarly	null	-1.19787	0.136993	0.152444	0.121542	0.00102723	0.00624623	0.00603576	0.00376575	0.138818	0.593122
PVP01_0615600	LiverStageEarly	RPN9	-1.19942	0.0104384	0.142437	-0.121561	0.00233669	0.0117282	0.0306942	0.0194698	0.0635455	0.177146
PVP01_1405300	LiverStageEarly	null	-1.20001	0.0062528	-0.0368182	0.0493239	3.83472e-05	0.000549681	0.00089852	0.000760334	0.359612	0.566641
PVP01_0304000	LiverStageEarly	null	-1.20273	0.0513597	-0.103019	0.205739	0.000103148	0.00112266	0.0638159	0.00142831	0.000435269	0.00819345
PVP01_1012300	LiverStageEarly	null	-1.20419	0.1235	0.601067	-0.354068	0.00137669	0.00787088	0.0306942	0.00384608	0.00478154	0.0215212
PVP01_1425500	LiverStageEarly	FeSOD	-1.2067	0.0251243	0.385306	-0.335058	8.66211e-07	3.81286e-05	0.00089852	2.74513e-05	0.000369611	0.00939322
PVP01_0621100	LiverStageEarly	PhLP2	-1.20714	-0.25096	-0.165917	-0.336004	0.00322473	0.0149625	0.121519	0.0169935	0.0100024	0.0835237
PVP01_1112000	LiverStageEarly	null	-1.21376	0.111255	0.0746933	0.147817	9.45944e-05	0.00105975	0.0142601	0.00069895	0.0156807	0.0765281
PVP01_1118100	LiverStageEarly	ERD2	-1.21456	-0.195425	-0.526729	0.135879	0.0218427	0.0631293	0.22035	0.0991827	0.62141	0.82827
PVP01_0618300	LiverStageEarly	ETRAMP	-1.22441	0.0769788	0.119683	0.0342745	0.00220237	0.0111782	0.00603576	0.00319963	0.0184153	0.186806
PVP01_1255900	LiverStageEarly	eEF2	-1.22516	0.0776368	0.21457	-0.0592964	6.99941e-06	0.000163502	1.09504e-05	1.34761e-05	0.279162	0.175284
PVP01_1011100	LiverStageEarly	BUD31	-1.22578	0.104269	0.150211	0.0583262	0.0146737	0.0474872	0.22035	0.111378	0.00549656	0.0432308
PVP01_1202600	LiverStageEarly	UTP15	-1.2299	-0.108788	-0.0813009	-0.136275	0.0249465	0.0698672	0.0306942	0.0837378	0.475702	0.933728
PVP01_0924900	LiverStageEarly	null	-1.23046	-0.114609	0.0557788	-0.284997	0.00478345	0.0204406	0.0306942	0.0274691	0.235463	0.678239
PVP01_0606800	LiverStageEarly	null	-1.23236	-0.426492	-0.725377	-0.127607	0.00283313	0.013511	0.0306942	0.0273381	0.581503	0.969105
PVP01_1345900	LiverStageEarly	null	-1.23612	-0.0170713	0.100942	-0.135085	0.00011092	0.00118141	0.0638159	0.00337992	0.153493	0.224438
PVP01_0601900	LiverStageEarly	null	-1.23786	-0.0322771	0.0757366	-0.140291	8.57927e-05	0.000990099	0.0306942	0.000217414	0.0157329	0.0906598
PVP01_0610400	LiverStageEarly	ATP12	-1.24144	-0.160714	-0.432729	0.1113	0.000556871	0.003974	0.0142601	0.00199337	0.0171067	0.112576
PVP01_1104400	LiverStageEarly	null	-1.24287	-0.146141	-0.233049	-0.0592326	0.00270452	0.0130225	0.0142601	0.0032468	0.0576562	0.159262
PVP01_1427500	LiverStageEarly	null	-1.24411	-0.0998864	-0.162597	-0.0371756	0.00032734	0.00258033	0.0142601	0.0074467	0.0112639	0.0809657
PVP01_1412900	LiverStageEarly	vapA	-1.24518	0.0169481	0.179173	-0.145277	0.00187925	0.00986011	0.0142601	0.0169935	0.39602	0.604771
PVP01_1134100	LiverStageEarly	null	-1.24778	0.0532782	0.100952	0.00560462	0.00184863	0.00976122	0.0142601	0.0143956	0.00202594	0.0371436
PVP01_0421700	LiverStageEarly	null	-1.24897	-0.630061	-0.0259223	-1.2342	0.0287169	0.0772097	0.366249	0.0942687	0.177603	0.466885
PVP01_1236600	LiverStageEarly	null	-1.25242	-0.00299388	-0.339147	0.333159	0.00128274	0.00744498	0.0638159	0.0132142	0.83602	0.725201
PVP01_0724200	LiverStageEarly	HDAC1	-1.25977	0.0897512	-0.0342185	0.213721	0.00937276	0.0338317	0.578195	0.0370026	0.0576135	0.131107
PVP01_1420500	LiverStageEarly	null	-1.2599	0.10364	0.260424	-0.0531444	0.038442	0.0971599	0.121519	0.00928805	0.003866	0.014055
PVP01_1442500	LiverStageEarly	PABP	-1.26126	-0.0556002	0.0334287	-0.144629	0.00133824	0.00769527	0.0306942	0.00162536	0.0131485	0.153038
PVP01_1138600	LiverStageEarly	null	-1.2654	0.236495	0.472991	0	0.000136432	0.00136817	0.0306942	0.00316929	0.125664	0.250689
PVP01_1109300	LiverStageEarly	null	-1.26799	0.166797	0.343804	-0.0102102	0.000312033	0.00248117	0.00603576	0.000331815	0.00122478	0.0108896
PVP01_1423300	LiverStageEarly	null	-1.26836	-0.184908	-0.235397	-0.134419	0.0193333	0.0577213	0.0306942	0.0253212	0.0142847	0.0235897
PVP01_0620800	LiverStageEarly	null	-1.27473	-0.0475168	-0.0863458	-0.00868777	0.000760771	0.00501202	0.0306942	0.0070294	0.0020436	0.0291766
PVP01_1225000	LiverStageEarly	null	-1.27556	0.0434017	0.110707	-0.023904	0.00075921	0.00501202	0.00603576	0.00098437	0.020105	0.026171
PVP01_0317300	LiverStageEarly	null	-1.27659	0.3485	0.297412	0.399587	2.38414e-06	7.4117e-05	0.000105696	0.000537617	0.00488625	0.0319567
PVP01_1425200	LiverStageEarly	null	-1.27997	-0.102082	-0.15793	-0.0462349	0.00447984	0.0195097	0.00241131	0.00316297	0.143219	0.466885
PVP01_1223400	LiverStageEarly	null	-1.28017	-0.231605	-0.174726	-0.288484	3.38727e-06	9.15667e-05	0.00241131	0.00030539	0.0159208	0.0765281
PVP01_1233100	LiverStageEarly	null	-1.28092	0.218345	0.248297	0.188392	8.08389e-05	0.000950574	0.0306942	0.00361992	0.00315483	0.019327
PVP01_1413600	LiverStageEarly	BCKDHA	-1.28158	0.19828	0.320795	0.0757658	0.000403816	0.00306653	0.00603576	0.00599992	0.00640358	0.0211877
PVP01_1410300	LiverStageEarly	PRPF3	-1.2844	0.171983	0.00235479	0.341611	0.000110618	0.00118072	0.00241131	4.26581e-05	0.893357	0.656547
PVP01_0610000	LiverStageEarly	null	-1.28502	-0.0883737	-0.140803	-0.0359439	0.00408176	0.0181411	0.121519	0.0253212	0.170858	0.550029
PVP01_1009800	LiverStageEarly	null	-1.29119	0.0127541	-0.0288189	0.0543271	0.000780872	0.0051106	0.00603576	1.64708e-05	0.116101	0.334876
PVP01_0924300	LiverStageEarly	null	-1.29568	0.567262	1.08702	0.0475066	0.00341335	0.0156335	0.0638159	0.00885623	0.0107257	0.0616907
PVP01_1009100	LiverStageEarly	UFD1	-1.30068	0.229183	-0.0821726	0.540539	0.0024413	0.0121188	0.22035	0.0134256	0.00738417	0.0319567
PVP01_1302100	LiverStageEarly	null	-1.30205	-0.0575041	0.610932	-0.72594	0.000955987	0.00592903	0.00241131	0.0110819	0.0950206	0.275337
PVP01_1248900	LiverStageEarly	null	-1.30371	0.092835	0.0105114	0.175159	1.51208e-06	5.33412e-05	0.000335093	1.9987e-05	0.143627	0.383925
PVP01_1412800	LiverStageEarly	M1AAP	-1.31026	-0.256303	-0.145036	-0.367571	0.0195174	0.058201	0.121519	0.0885037	0.0605191	0.302481
PVP01_1431300	LiverStageEarly	null	-1.31226	-0.0802626	-0.470374	0.309849	0.00918888	0.0333617	0.366249	0.0526876	0.15235	0.349429
PVP01_1429900	LiverStageEarly	AQP2	-1.31272	0.0192643	0.0437197	-0.00519106	8.92623e-05	0.00101833	0.0142601	0.000442413	0.0194595	0.105529
PVP01_1121800	LiverStageEarly	null	-1.31513	0.105117	0.396208	-0.185975	0.0129526	0.0429795	0.0638159	0.0128746	0.313859	0.534972
PVP01_0706900	LiverStageEarly	null	-1.32168	-0.559176	-0.401584	-0.716768	0.0249119	0.0698095	0.366249	0.0743689	0.13525	0.428859
PVP01_1204300	LiverStageEarly	null	-1.32365	0.000689304	0.228946	-0.227567	0.0316097	0.0832327	0.121519	0.0885037	0.0163652	0.131107
PVP01_0520200	LiverStageEarly	null	-1.32487	-0.319723	-0.17442	-0.465026	5.13019e-05	0.000677317	0.00089852	0.00187838	0.279819	0.520377
PVP01_1030600	LiverStageEarly	SRSF12	-1.32616	0.106223	0.0963251	0.116122	0.0180907	0.0548679	0.0306942	0.0885037	0.755423	0.969105
PVP01_1253100	LiverStageEarly	null	-1.32852	0.0640875	0.320423	-0.192248	0.00685054	0.0266416	0.121519	0.00928805	0.0687552	0.294005
PVP01_1136200	LiverStageEarly	NOG1	-1.334	-0.0238926	0.173166	-0.220951	2.90872e-06	8.46079e-05	0.00241131	0.001271	0.00444786	0.0291766
PVP01_0941500	LiverStageEarly	null	-1.33529	0.115791	0.023168	0.208414	0.00375909	0.0169825	0.0306942	0.0132142	0.0023816	0.019327
PVP01_0707800	LiverStageEarly	ARP	-1.33912	0.0722127	0.134815	0.00961068	1.39575e-05	0.000260995	0.00089852	0.000149597	0.000575224	0.019327
PVP01_1202000	LiverStageEarly	MON1	-1.34204	0.3168	0.0850406	0.548559	0.0278917	0.0755218	0.366249	0.00928805	0.0027264	0.026171
PVP01_0923900	LiverStageEarly	null	-1.34406	-0.0440476	-0.0665658	-0.0215295	1.93627e-05	0.000327584	0.00089852	0.000217414	0.384088	0.725201
PVP01_1259100	LiverStageEarly	MDR2	-1.34484	0.060959	0.142056	-0.0201377	0.000387295	0.00296827	0.00089852	0.00098437	0.0851622	0.27033
PVP01_0512500	LiverStageEarly	SEC61B	-1.34735	0.506086	0.527448	0.484724	0.000204963	0.00181726	0.00241131	0.00199337	0.0579751	0.131107
PVP01_1261200	LiverStageEarly	null	-1.34994	0.0822787	-0.00217432	0.166732	0.0403958	0.10102	0.0638159	0.0895623	0.0254431	0.0616907
PVP01_0903900	LiverStageEarly	null	-1.35696	0.0824371	0.199284	-0.0344096	4.81417e-09	1.29424e-06	1.3227e-06	1.64708e-05	0.332726	0.566641
PVP01_1233000	LiverStageEarly	null	-1.36426	-0.159807	-0.360986	0.0413729	1.78663e-06	6.04539e-05	0.000335093	0.000217414	0.0312271	0.0979451
PVP01_1218000	LiverStageEarly	null	-1.36659	0.13663	0.473387	-0.200127	0.000133127	0.00135414	0.00603576	0.00098437	0.0317673	0.0765281
PVP01_0213100	LiverStageEarly	null	-1.36697	-0.0557988	-0.360809	0.249212	0.0458599	0.110533	0.0142601	0.0737851	0.262413	0.563588
PVP01_1429000	LiverStageEarly	CAF1	-1.36938	0.0346131	0.157054	-0.0878275	0.00537901	0.0222589	0.00603576	0.00599992	0.391448	0.563588
PVP01_0715300	LiverStageEarly	null	-1.38126	0.16546	0.2038	0.12712	0.000420359	0.00316798	0.121519	0.00316297	0.00127667	0.0157523
PVP01_1122600	LiverStageEarly	null	-1.38616	0.360997	0.0229497	0.699045	0.00152365	0.00850167	0.00241131	0.0110819	0.41526	0.543081
PVP01_0103600	LiverStageEarly	null	-1.388	0.0466635	0.055051	0.038276	9.77084e-07	3.98362e-05	1.3227e-06	0.00044656	0.0728393	0.273089
PVP01_0209900	LiverStageEarly	NPT1	-1.38953	-0.327603	-0.0271824	-0.628024	3.10122e-07	1.8329e-05	0.00603576	0.000102986	0.116604	0.35605
PVP01_0916000	LiverStageEarly	null	-1.39311	-0.122067	0.17191	-0.416044	0.000329401	0.00258838	0.0306942	0.00425844	0.00661001	0.0695724
PVP01_0730200	LiverStageEarly	null	-1.39994	-0.104447	0.388335	-0.59723	0.0158386	0.0499329	0.22035	0.0705485	0.464088	0.634158
PVP01_0422800	LiverStageEarly	null	-1.40026	0.311031	0.117417	0.504646	0.000163105	0.00155047	0.22035	0.000514222	0.000219898	0.00758972
PVP01_0602100	LiverStageEarly	ETRAMP	-1.40375	-0.0304676	0.202778	-0.263713	5.46222e-09	1.29424e-06	0.00241131	1.34761e-05	0.24888	0.526984
PVP01_0720400	LiverStageEarly	null	-1.40607	-0.00243615	-0.433467	0.428595	0.00131806	0.00759681	0.0142601	0.00384608	0.353265	0.793872
PVP01_1146600	LiverStageEarly	PALM	-1.40725	-0.0170566	0.0125003	-0.0466135	0.00812705	0.0303369	0.0142601	0.00650513	0.0785542	0.383925
PVP01_0203700	LiverStageEarly	null	-1.40766	0.200692	-0.144279	0.545662	0.0038765	0.0173866	0.366249	0.0388263	0.160469	0.287603
PVP01_1339000	LiverStageEarly	CDS	-1.4126	0.249552	0.526636	-0.0275312	0.0360574	0.0920686	0.578195	0.252289	0.0858009	0.287603
PVP01_1338600	LiverStageEarly	null	-1.41345	0.159319	0.2081	0.110538	5.93693e-06	0.000142658	0.00089852	1.9987e-05	0.00135105	0.00632477
PVP01_0515200	LiverStageEarly	null	-1.41457	0	0	0	0.00153848	0.00855016	0.000335093	0.00291343	0.404641	0.672804
PVP01_0807600	LiverStageEarly	EIF3D	-1.41577	-0.167798	-0.113866	-0.22173	0.000183559	0.00168766	0.0142601	0.00311846	0.00599639	0.0561706
PVP01_0827400	LiverStageEarly	null	-1.42312	0	0	0	0.00133375	0.00767834	0.0142601	0.0148389	0.0180118	0.078799
PVP01_0948600	LiverStageEarly	null	-1.42503	-0.102108	-0.120209	-0.0840084	0.00593464	0.0240198	0.0142601	0.0210324	0.106421	0.508801
PVP01_1231200	LiverStageEarly	RPL23	-1.43423	0.570003	0.844748	0.295259	0.00466334	0.0201175	0.366249	0.0242962	0.00141406	0.0211877
PVP01_1237300	LiverStageEarly	null	-1.43691	-0.163647	-0.302194	-0.0250999	6.01547e-05	0.000755579	0.0306942	0.000382368	0.0035322	0.0392185
PVP01_1107200	LiverStageEarly	RPB5	-1.44237	-0.575223	-0.169455	-0.980991	9.71749e-07	3.98362e-05	0.000335093	6.82787e-05	0.234209	0.508367
PVP01_0717700	LiverStageEarly	TrxL1	-1.44338	-0.243488	0.0677218	-0.554697	5.18186e-05	0.000680068	0.0306942	0.00098437	0.00475491	0.0467294
PVP01_1346800	LiverStageEarly	null	-1.44445	0.17283	-0.230811	0.576472	0.00272346	0.0130884	0.0638159	0.00918761	0.0448594	0.203
PVP01_1410500	LiverStageEarly	GAR1	-1.44497	0.0762116	0	0.152423	0.00010433	0.00112812	0.000335093	0.00202419	0.900822	1
PVP01_0728100	LiverStageEarly	null	-1.44697	-0.130783	-0.188519	-0.0730476	0.00266776	0.012908	0.0306942	0.0120113	0.767089	0.935149
PVP01_0618100	LiverStageEarly	null	-1.44765	-0.0784241	-0.0965161	-0.0603321	2.01857e-05	0.000336925	0.0142601	0.000382368	0.508235	0.82827
PVP01_1270900	LiverStageEarly	null	-1.45377	0.410491	0.213322	0.60766	0.00282266	0.013474	0.121519	0.0292694	0.659603	0.508801
PVP01_0829600	LiverStageEarly	EIF3K	-1.45439	-0.122564	0.423764	-0.668893	1.10196e-05	0.000220107	0.00089852	0.00138805	0.495859	0.743051
PVP01_1419900	LiverStageEarly	null	-1.46146	0.160556	0.395062	-0.073949	0.00109344	0.00654482	0.00603576	0.00282321	0.007528	0.0765281
PVP01_1436600	LiverStageEarly	DPH3	-1.46681	0.573032	-0.11738	1.26344	0.0358888	0.0918739	0.578195	0.101491	0.0553676	0.163156
PVP01_1460800	LiverStageEarly	null	-1.46758	0.120187	0.420195	-0.179822	0.0100281	0.035603	0.22035	0.0651407	0.00329895	0.0459955
PVP01_0508800	LiverStageEarly	KRI1	-1.46777	0.399849	0.451587	0.34811	2.4399e-06	7.4127e-05	0.000105696	0.000182847	0.0412544	0.153038
PVP01_0830600	LiverStageEarly	null	-1.46915	-1.31265	-0.925983	-1.69931	0.000219479	0.00189925	0.00241131	0.00347885	0.724948	0.940439
PVP01_0305800	LiverStageEarly	null	-1.47261	-0.21592	-0.0108596	-0.42098	3.77067e-05	0.000542061	0.00089852	0.00098437	0.138236	0.383925
PVP01_1300800	LiverStageEarly	null	-1.47293	0.0708174	-0.0682058	0.209841	0.0110665	0.0383321	0.22035	0.0157455	0.102963	0.302481
PVP01_1444500	LiverStageEarly	HAD2	-1.4738	0.074908	0	0.149816	0.000434496	0.0032548	0.0306942	0.00366907	0.0198933	0.0531259
PVP01_1219200	LiverStageEarly	null	-1.47543	0.0411817	0.0823633	0	0.024359	0.068608	0.0638159	0.00695794	0.153631	0.206634
PVP01_1011600	LiverStageEarly	null	-1.48228	0.12732	0.241138	0.0135029	0.00158555	0.00873368	0.0142601	0.00222761	0.00329131	0.0170335
PVP01_0823800	LiverStageEarly	null	-1.48616	0.187864	0.306158	0.0695689	2.91773e-05	0.000443816	0.00241131	0.000124984	0.00313219	0.00819345
PVP01_0604500	LiverStageEarly	null	-1.48846	-0.106638	0.0257095	-0.238986	0.011792	0.0403393	0.121519	0.0790502	0.000121854	0.0215212
PVP01_0701700	LiverStageEarly	null	-1.48904	0.409332	0.299177	0.519488	1.44144e-09	6.51791e-07	1.09504e-05	1.34761e-05	0.000456185	0.00271061
PVP01_1417800	LiverStageEarly	null	-1.48948	0.247189	0.234635	0.259743	0.000272769	0.00223518	0.00603576	8.37496e-05	0.43284	0.566641
PVP01_1240200	LiverStageEarly	null	-1.49604	0.706586	0.489143	0.924028	0.000809648	0.00523692	0.00603576	0.00848503	0.0005331	0.00792956
PVP01_0108500	LiverStageEarly	null	-1.49954	0.132077	0.168116	0.0960381	0.0011564	0.00684756	0.00241131	0.000981894	0.0309164	0.0404089
PVP01_0803300	LiverStageEarly	null	-1.50399	0.305065	0.647667	-0.0375371	2.54359e-05	0.000402924	0.00603576	0.00030539	0.00350917	0.0392185
PVP01_0308300	LiverStageEarly	null	-1.50601	0.168921	0.163442	0.174399	0.0143059	0.046569	0.0306942	0.0232816	0.436579	0.466885
PVP01_0611900	LiverStageEarly	RPS2	-1.50717	0.307238	0.221997	0.392479	0.00010922	0.0011683	0.0306942	0.000382368	0.00166611	0.0170335
PVP01_1011000	LiverStageEarly	null	-1.50897	0.165614	0.0899727	0.241255	0.00765559	0.0290015	0.0142601	0.00178715	0.00710718	0.0507946
PVP01_0618200	LiverStageEarly	AdoMetDC/ODC	-1.51024	0.164772	0.334242	-0.0046983	0.0458665	0.110533	0.121519	0.213991	0.0263408	0.122403
PVP01_1333700	LiverStageEarly	null	-1.51195	1.01821	1.55057	0.485843	0.00301381	0.0142092	0.0638159	0.00958387	0.0241302	0.108496
PVP01_1346200	LiverStageEarly	null	-1.51252	0.470959	0.560799	0.38112	7.86204e-06	0.000176152	3.51227e-05	0.000182847	0.0236945	0.0906598
PVP01_1240100	LiverStageEarly	NIP7	-1.51403	0.0307958	-0.249379	0.31097	0.030217	0.0803741	0.22035	0.0523864	0.00951097	0.0348949
PVP01_1431600	LiverStageEarly	EIF3A	-1.51408	0.123074	0.325094	-0.0789456	2.27258e-05	0.000367008	0.00603576	1.9987e-05	0.00139657	0.00939322
PVP01_1017800	LiverStageEarly	RPS11	-1.52191	0.158372	0.368535	-0.0517908	0.000209432	0.00184216	0.00241131	0.000760334	0.0172325	0.0459955
PVP01_1222800	LiverStageEarly	null	-1.52286	0.270827	0.175228	0.366427	0.000251195	0.00209991	0.0142601	0.00199337	0.39073	0.766873
PVP01_1420600	LiverStageEarly	null	-1.52845	0.0857185	0.117009	0.0544281	4.53006e-05	0.000621038	0.00241131	0.00198988	0.00384848	0.0235897
PVP01_1030900	LiverStageEarly	MSP3.11	-1.53094	-0.0690315	-0.0948299	-0.0432331	0.0154682	0.0491082	0.0142601	0.00989681	0.0546058	0.14249
PVP01_1334500	LiverStageEarly	PP1	-1.53206	0.0300735	0.314713	-0.254566	0.000185886	0.0016965	0.0638159	0.000572873	0.000470467	0.019327
PVP01_0815700	LiverStageEarly	HSP60	-1.53609	-0.0138502	0.154788	-0.182488	0.00114372	0.00678861	3.51227e-05	0.000910013	0.065039	0.112576
PVP01_0525200	LiverStageEarly	null	-1.53649	0.302647	0.147499	0.457794	0.00182765	0.0096813	0.0142601	0.00178715	0.148772	0.312507
PVP01_1257600	LiverStageEarly	MUS81	-1.53728	0.0378698	0.0479427	0.027797	0.000126416	0.00130998	0.00603576	0.00098437	0.0151525	0.0223201
PVP01_1111800	LiverStageEarly	null	-1.53812	0.535465	1.36179	-0.290864	4.47446e-05	0.000616508	0.00603576	0.00152756	0.0736955	0.131107
PVP01_0808300	LiverStageEarly	null	-1.54095	0.70219	0.865569	0.53881	0.000227002	0.00194062	0.00241131	0.000217414	0.075196	0.199815
PVP01_1428800	LiverStageEarly	CARM1	-1.54679	-0.00683765	0.202052	-0.215727	9.24348e-08	7.18391e-06	0.000105696	0.000375776	0.616676	0.405025
PVP01_0616000	LiverStageEarly	P28	-1.551	-0.0893446	-0.178689	0	0.00260331	0.0126761	0.0638159	0.0224742	0.0309415	0.125976
PVP01_1334900	LiverStageEarly	RPN13	-1.55649	0.115641	-0.0538871	0.285169	0.00158184	0.00873261	0.00241131	0.0049046	0.0273153	0.0476084
PVP01_0530900	LiverStageEarly	RPS19	-1.55688	-0.000275202	0.0246918	-0.0252422	1.36935e-05	0.000257998	0.000335093	0.000149597	0.0115485	0.163156
PVP01_1117200	LiverStageEarly	null	-1.56032	0.461399	0.454722	0.468076	0.00043154	0.00323752	0.0142601	0.001271	0.138579	0.272095
PVP01_1431800	LiverStageEarly	BDP2	-1.56213	0.142378	0.0318248	0.252932	0.012595	0.0421423	0.121519	0.0511962	0.205732	0.246694
PVP01_1449000	LiverStageEarly	null	-1.56737	0.087856	0.1399	0.0358123	3.02131e-05	0.000454546	0.00089852	0.000880478	0.0549493	0.0877869
PVP01_1334100	LiverStageEarly	SMB1	-1.56834	0.641439	0.427988	0.85489	0.000920137	0.00577874	0.0142601	0.00316297	0.0220972	0.0969058
PVP01_1263900	LiverStageEarly	null	-1.57087	0.0362262	0.222616	-0.150163	0.00687347	0.0267099	0.0638159	0.0169935	0.974352	0.678239
PVP01_0723800	LiverStageEarly	aPRS	-1.57794	0.477733	0.47306	0.482407	3.37384e-05	0.000492126	0.00089852	1.64708e-05	0.00183197	0.0157523
PVP01_1208000	LiverStageEarly	P47	-1.58223	0.480501	0.237339	0.723663	0.000824591	0.00530597	0.0306942	0.00834172	0.00197171	0.0211877
PVP01_1118500	LiverStageEarly	null	-1.58346	-0.350551	-0.0257197	-0.675382	0.000746617	0.00497145	0.00603576	0.00514704	0.0523222	0.154725
PVP01_0415000	LiverStageEarly	UAP56	-1.58458	0.162001	0.545704	-0.221701	1.71182e-05	0.000296358	0.00089852	0.000217414	0.0182785	0.0906598
PVP01_0215600	LiverStageEarly	null	-1.58577	0.0101012	-0.0050482	0.0252506	0.0264294	0.0729521	0.00241131	0.00067787	0.109482	0.0215212
PVP01_0923700	LiverStageEarly	CDPK7	-1.58585	0.260684	0.353256	0.168112	2.91668e-05	0.000443816	0.0142601	0.000217414	0.000193295	0.00399459
PVP01_0806200	LiverStageEarly	null	-1.58706	0.190154	0.374603	0.00570445	0.00165879	0.00903704	0.0638159	0.00168528	0.0325174	0.105117
PVP01_0118800	LiverStageEarly	null	-1.5912	-0.047882	0.0335052	-0.129269	1.20968e-06	4.52403e-05	0.000105696	0.000318711	0.0137976	0.0740046
PVP01_0910700	LiverStageEarly	RPL36	-1.593	-0.515642	-1.03128	0	0.000263704	0.00217884	0.00603576	0.00417467	0.220393	0.463781
PVP01_1436700	LiverStageEarly	null	-1.59654	0.594145	0.46443	0.72386	0.0148755	0.0477976	0.121519	0.0837378	0.0193816	0.0561706
PVP01_1015000	LiverStageEarly	null	-1.59678	-0.260939	0.444615	-0.966493	0.00092561	0.00580578	0.0306942	0.0128746	0.00678167	0.0605326
PVP01_1243200	LiverStageEarly	null	-1.59716	0	0	0	0.0265545	0.0730543	0.857112	0.0737851	0.623124	0.759078
PVP01_1417000	LiverStageEarly	IPK2	-1.60257	0.14631	0.0809995	0.21162	1.8631e-08	2.31676e-06	0.00089852	1.64708e-05	0.000486171	0.00792956
PVP01_1268000	LiverStageEarly	CTR1	-1.60446	0.179783	0.287965	0.0716015	0.000798968	0.00520166	0.0306942	0.00319963	0.496437	0.563588
PVP01_0305500	LiverStageEarly	null	-1.60564	0.280847	0.0830701	0.478624	3.15054e-05	0.000467568	0.00603576	0.000760334	0.0914853	0.255291
PVP01_0508700	LiverStageEarly	null	-1.60609	0.0317689	0.493955	-0.430417	0.00777183	0.0293301	0.0306942	0.034949	0.0900323	0.312507
PVP01_0601600	LiverStageEarly	null	-1.60791	-0.236428	-0.368587	-0.104269	0.000716371	0.00482169	0.0142601	0.00366708	0.201631	0.527115
PVP01_1403700	LiverStageEarly	null	-1.60893	0.0287919	0.069721	-0.0121371	5.58087e-07	2.89159e-05	3.51227e-05	3.29415e-05	0.110393	0.656547
PVP01_1114100	LiverStageEarly	CCT4	-1.61236	-0.0270129	-0.128815	0.0747894	0.00191235	0.00999165	0.121519	0.0292694	0.678791	0.840905
PVP01_0808400	LiverStageEarly	null	-1.61647	-0.197318	-0.0745784	-0.320058	0.0196227	0.0583753	0.366249	0.0885037	0.11734	0.526984
PVP01_1439000	LiverStageEarly	null	-1.61741	0.0583105	0	0.116621	0.00243441	0.0121078	0.121519	0.00666118	0.00212435	0.0215062
PVP01_1120300	LiverStageEarly	null	-1.61789	0.225802	0.178052	0.273553	0.00108605	0.00652418	0.0306942	0.00209877	0.00311666	0.0204677
PVP01_0837400	LiverStageEarly	null	-1.61926	-0.202067	-0.321934	-0.0822002	0.000976324	0.00600119	0.0638159	0.00834172	0.010931	0.112576
PVP01_1114400	LiverStageEarly	null	-1.62814	0.234491	0.0660579	0.402925	0.0410834	0.102123	0.366249	0.0790502	0.0033895	0.0229288
PVP01_0938400	LiverStageEarly	null	-1.62989	-0.111414	-0.00792138	-0.214906	8.63454e-05	0.000994171	0.00089852	0.00115273	0.0449687	0.164669
PVP01_1330800	LiverStageEarly	LISP1	-1.63889	-0.0786556	0.150897	-0.308208	0.0037389	0.016922	0.0306942	0.00222761	0.0905673	0.272095
PVP01_1008700	LiverStageEarly	ACS10	-1.63924	0.0600314	0.232541	-0.112479	5.17247e-05	0.000680068	0.00603576	0.000912614	0.0121345	0.0811537
PVP01_0905000	LiverStageEarly	SNF2L	-1.6504	-0.0666951	-0.0197228	-0.113667	0.00550882	0.0226603	0.0638159	0.0169935	0.0201566	0.0835237
PVP01_1323200	LiverStageEarly	null	-1.65139	-0.637449	-1.09335	-0.181549	0.000876503	0.00560376	0.00603576	0.00413199	0.0142162	0.0875796
PVP01_1439700	LiverStageEarly	IMC1h	-1.65162	-0.0211646	0.177869	-0.220199	0.00402365	0.0179609	0.0306942	0.0262694	0.196571	0.452671
PVP01_1120000	LiverStageEarly	null	-1.65246	0.324507	0.326214	0.322799	0.00251434	0.0123482	0.00603576	0.0102183	0.00172173	0.0157523
PVP01_0831700	LiverStageEarly	null	-1.65333	-0.328407	0	-0.656813	0.000968261	0.00597535	0.0638159	0.00470954	0.223665	0.50861
PVP01_0512700	LiverStageEarly	CLP1	-1.65417	0.418586	0.416204	0.420968	0.00060282	0.00421128	0.121519	0.0184453	9.52502e-05	0.00792956
PVP01_1264700	LiverStageEarly	tRIP	-1.65457	0.296962	0.565739	0.0281842	1.45793e-05	0.000267592	0.00603576	0.000537617	0.00102642	0.0215212
PVP01_1136300	LiverStageEarly	P12p	-1.66245	0.0920925	0.0793071	0.104878	0.000483715	0.00354867	0.0142601	0.00408424	0.00332277	0.0223201
PVP01_1113800	LiverStageEarly	null	-1.66308	0.115476	-0.0396862	0.270639	6.00756e-09	1.29424e-06	0.00241131	1.64708e-05	0.579896	0.637495
PVP01_1004500	LiverStageEarly	null	-1.66619	-0.046093	-0.0682538	-0.0239321	0.0481834	0.114508	0.366249	0.103956	0.0142621	0.0165636
PVP01_0817100	LiverStageEarly	null	-1.6669	-0.0023339	-0.0720701	0.0674023	1.14821e-06	4.39322e-05	0.00241131	1.34761e-05	0.000330411	0.0108896
PVP01_0106600	LiverStageEarly	RPL37	-1.66939	-0.0773785	0.144818	-0.299575	1.66169e-05	0.000292058	0.000335093	0.000760334	0.0198502	0.101591
PVP01_0833000	LiverStageEarly	null	-1.67087	0.191491	0.254904	0.128078	1.13581e-08	1.87167e-06	0.000105696	1.34761e-05	0.000743957	0.00939322
PVP01_1260000	LiverStageEarly	null	-1.67215	-0.295146	-0.422881	-0.16741	0.0131506	0.0435205	0.121519	0.0604484	0.0104096	0.0672806
PVP01_1331400	LiverStageEarly	CBF5	-1.68153	-0.362373	-0.205532	-0.519214	0.000400003	0.00304688	0.00603576	0.00316297	0.0689933	0.199815
PVP01_0913000	LiverStageEarly	COQ4	-1.68534	-0.143672	-0.389963	0.102618	5.81669e-05	0.000745675	0.0306942	0.00209877	0.00347726	0.0411526
PVP01_1460900	LiverStageEarly	WDR82	-1.68682	0.0661101	0.0622357	0.0699844	0.0165114	0.0513733	0.0638159	0.0604484	0.0719899	0.311453
PVP01_0620600	LiverStageEarly	null	-1.68835	-0.0665742	0.0531334	-0.186282	0.000296375	0.00239313	0.00241131	0.0020274	0.0232304	0.0906598
PVP01_0115000	LiverStageEarly	null	-1.69346	0.0665376	0.152611	-0.0195362	0.000128836	0.00132193	0.000335093	0.00108583	0.0568974	0.177146
PVP01_0724400	LiverStageEarly	null	-1.69891	0.512945	0.451667	0.574223	0.00788924	0.029614	0.366249	0.0299122	0.0155593	0.0507946
PVP01_0704100	LiverStageEarly	ATG3	-1.70773	-0.133298	0.428264	-0.694861	0.000255111	0.00212043	0.0142601	0.000572873	0.0291839	0.186806
PVP01_0715000	LiverStageEarly	null	-1.70793	-0.286107	-0.663554	0.0913409	3.33177e-06	9.06599e-05	0.00089852	0.001271	0.459549	0.625642
PVP01_0814700	LiverStageEarly	ADA2	-1.711	0.206517	0.106982	0.306053	7.02221e-05	0.000849841	1.28789e-07	1.34761e-05	0.0437564	0.272095
PVP01_1120100	LiverStageEarly	null	-1.72036	-0.101856	-0.088879	-0.114832	0.0120783	0.0410086	0.121519	0.0239575	0.213719	0.821995
PVP01_0801900	LiverStageEarly	null	-1.72834	-0.0463731	0.163152	-0.255898	0.00303198	0.0142543	0.366249	0.0102183	0.00849481	0.0561706
PVP01_1301400	LiverStageEarly	null	-1.73078	0.380437	0.68799	0.072885	6.03656e-05	0.000756318	4.08109e-06	1.64708e-05	0.0473505	0.186806
PVP01_1246400	LiverStageEarly	UCHL3	-1.73611	-0.306789	-0.131891	-0.481686	2.65335e-05	0.000415024	0.00089852	0.00152756	0.00216783	0.0386868
PVP01_1118600	LiverStageEarly	HAS1	-1.7373	-0.0711257	0.0180523	-0.160304	0.0005886	0.00414916	0.0142601	0.00250268	0.00430585	0.0672806
PVP01_0810800	LiverStageEarly	null	-1.74152	0.25391	0.108373	0.399447	3.74249e-05	0.000539569	3.51227e-05	0.00098305	0.030828	0.0802373
PVP01_0724600	LiverStageEarly	null	-1.74275	0.0232922	0.0374214	0.00916296	5.57278e-05	0.000718109	0.00241131	0.000331902	0.00460433	0.0157523
PVP01_0722800	LiverStageEarly	TPK	-1.74353	0.137811	0.23108	0.0445422	0.000265518	0.00219019	0.0142601	0.00142831	0.000731258	0.00819345
PVP01_1106100	LiverStageEarly	null	-1.75333	-0.0162304	-0.0916915	0.0592308	0.00040208	0.00305802	0.00603576	0.00347885	0.00392091	0.0319567
PVP01_0702300	LiverStageEarly	RPL32	-1.75452	0.34384	0.106121	0.58156	1.31151e-07	9.57164e-06	3.51227e-05	0.000812766	0.152618	0.334876
PVP01_0922800	LiverStageEarly	null	-1.76232	-0.0684201	-0.107314	-0.0295265	0.00051111	0.00371133	0.00603576	0.00188466	0.0148003	0.0729073
PVP01_1329200	LiverStageEarly	null	-1.76357	0.254067	-0.00449404	0.512629	1.00501e-05	0.000207424	0.00089852	1.34761e-05	0.0033166	0.011573
PVP01_0813200	LiverStageEarly	UTP13	-1.76567	-0.0362196	0.0888599	-0.161299	0.000332116	0.00260559	0.00603576	0.00108583	0.00635858	0.026171
PVP01_1005900	LiverStageEarly	DDX41	-1.76649	0.121325	0.077789	0.164861	0.000691856	0.00470122	0.00603576	0.00170494	0.0193335	0.0365283
PVP01_1110100	LiverStageEarly	PCNA1	-1.77458	0.124566	-0.380336	0.629469	0.00479354	0.0204661	0.121519	0.0342413	0.0909862	0.294005
PVP01_1340500	LiverStageEarly	null	-1.77707	-0.0964361	-0.174559	-0.0183135	0.000205603	0.0018197	0.0306942	0.0037678	0.00358909	0.0467294
PVP01_1129500	LiverStageEarly	PSOP25	-1.77918	0.0114302	0.270462	-0.247601	0.000100911	0.00110963	0.00089852	0.00473529	0.0914121	0.383925
PVP01_1211500	LiverStageEarly	null	-1.78347	0.34271	0.169421	0.516	0.010016	0.035603	0.121519	0.0447669	0.11079	0.478273
PVP01_1138400	LiverStageEarly	TK	-1.79224	-0.141686	0.0222961	-0.305669	6.31607e-06	0.000150316	0.00241131	6.82787e-05	0.0381039	0.334876
PVP01_0811300	LiverStageEarly	null	-1.80266	0.340943	0.348718	0.333169	0.00649954	0.0255361	0.0306942	0.0375266	0.307158	0.500148
PVP01_0515300	LiverStageEarly	null	-1.80471	-0.0352614	-0.00434471	-0.0661781	7.19144e-05	0.000866107	0.000335093	0.000318711	0.837818	0.406507
PVP01_0927700	LiverStageEarly	null	-1.81304	-0.212078	-0.247177	-0.176978	3.74065e-05	0.000539569	0.0306942	0.00165619	0.00260516	0.0291766
PVP01_1418600	LiverStageEarly	null	-1.8134	0.201403	0	0.402807	1.15953e-06	4.40268e-05	4.08109e-06	0.000546673	0.01938	0.0979451
PVP01_0824300	LiverStageEarly	null	-1.81501	-0.254339	0.45854	-0.967218	1.21918e-05	0.000235047	0.00603576	0.000880478	0.00325305	0.0345395
PVP01_0836000	LiverStageEarly	EHD	-1.82315	-0.0130329	0.261256	-0.287322	0.000632062	0.00439118	0.0306942	0.00703576	0.712996	0.72471
PVP01_1436500	LiverStageEarly	null	-1.82606	0.173024	0.501635	-0.155587	1.90655e-06	6.28025e-05	0.000105696	0.000149597	0.373117	0.520377
PVP01_1246500	LiverStageEarly	null	-1.8265	0.060303	-0.172118	0.292724	0.00136522	0.00781427	0.0306942	0.0025052	0.00210064	0.0235897
PVP01_1311000	LiverStageEarly	null	-1.82655	-0.292761	0.0861538	-0.671675	2.3854e-10	3.95499e-07	1.3227e-06	1.34761e-05	0.587105	0.614006
PVP01_0909500	LiverStageEarly	null	-1.82815	0.09185	0.146195	0.0375047	6.07486e-05	0.000758522	0.0306942	0.000572873	0.000484887	0.0235897
PVP01_1334200	LiverStageEarly	null	-1.83603	0.248942	0.1729	0.324983	1.2068e-08	1.87167e-06	1.09504e-05	0.000318711	0.00618721	0.019327
PVP01_1117500	LiverStageEarly	null	-1.83714	0.083483	0.155429	0.0115372	2.75671e-06	8.06582e-05	0.00089852	0.000182847	0.000726214	0.0130448
PVP01_0906200	LiverStageEarly	null	-1.83921	-0.0732306	-0.0651593	-0.0813019	1.04159e-05	0.000210604	0.00089852	0.00252138	0.0114903	0.0680019
PVP01_1263300	LiverStageEarly	DPCK	-1.84039	0.167469	0.202593	0.132344	0.000123634	0.00128384	0.00603576	0.00556979	0.177313	0.445328
PVP01_0712800	LiverStageEarly	null	-1.84177	-0.263466	0.0949572	-0.621889	0.00193862	0.010076	0.0638159	0.0051903	0.0273359	0.0809657
PVP01_0701200	LiverStageEarly	RBP1a	-1.8425	0.0131157	-0.00924207	0.0354735	0.00039388	0.00300946	0.00241131	0.000839931	0.012542	0.0550343
PVP01_0723700	LiverStageEarly	RRP8	-1.84429	0.51583	0.921054	0.110607	7.02239e-08	6.05655e-06	0.00089852	1.34761e-05	7.82554e-05	0.00399459
PVP01_0512800	LiverStageEarly	NEP1	-1.85238	0.183771	-0.0573476	0.424891	0.00508394	0.0213217	0.22035	0.00832234	0.00446868	0.0204677
PVP01_1240900	LiverStageEarly	null	-1.86238	-0.121568	0.310403	-0.553538	9.10014e-06	0.000195104	3.51227e-05	2.74513e-05	0.0141122	0.0467294
PVP01_1264600	LiverStageEarly	null	-1.86706	0.100736	0.101181	0.100291	3.16976e-06	9.03645e-05	0.00089852	1.34761e-05	0.00129737	0.00758972
PVP01_1459600	LiverStageEarly	null	-1.87318	-0.0327904	-0.237325	0.171744	0.00730411	0.0279252	0.366249	0.0477559	0.00179536	0.0130448
PVP01_0817200	LiverStageEarly	TMA7	-1.87888	0.741914	1.48383	0	0.0355022	0.0911656	0.578195	0.140933	0.457012	0.543081
PVP01_0701400	LiverStageEarly	null	-1.88048	-0.388068	-0.261176	-0.51496	0.0053112	0.0220517	0.0142601	0.0127946	0.186155	0.334876
PVP01_1409300	LiverStageEarly	RPS27	-1.88169	-0.840832	-0.737941	-0.943723	0.000138893	0.00138726	0.0306942	0.00575486	0.00938487	0.0979451
PVP01_1333600	LiverStageEarly	null	-1.89296	-0.267408	-0.604279	0.0694633	6.17068e-05	0.00076541	0.0142601	0.001271	0.363963	0.763502
PVP01_1418700	LiverStageEarly	RPS19	-1.89659	0.518995	1.15998	-0.121986	0.000160441	0.00153415	0.0142601	0.00209708	0.0240301	0.0875796
PVP01_0948200	LiverStageEarly	null	-1.90638	0.195737	0.392374	-0.000899101	0.000260382	0.00215498	0.0638159	0.000760334	0.000454149	0.0130448
PVP01_1242400	LiverStageEarly	null	-1.91374	0.00322956	0.235122	-0.228663	0.00164492	0.00898118	0.0306942	0.00296629	0.0172702	0.0616907
PVP01_1257700	LiverStageEarly	BRF1	-1.9148	0.145847	0.184042	0.107652	5.58361e-06	0.000136141	0.0142601	0.000537617	0.00190946	0.0170335
PVP01_1137800	LiverStageEarly	SWIB	-1.91831	0.213767	-0.180847	0.608381	0.000500579	0.00365085	0.0142601	0.00163149	0.404258	0.35602
PVP01_1215500	LiverStageEarly	null	-1.91978	0.181069	0.301233	0.0609045	0.00220949	0.0111869	0.366249	0.0239575	0.00852165	0.0430132
PVP01_0909700	LiverStageEarly	null	-1.9216	0.527482	0.896945	0.158018	0.00120607	0.0070743	0.121519	0.00343623	0.000405003	0.00632477
PVP01_1219100	LiverStageEarly	null	-1.92221	0.2683	0.291215	0.245385	8.72608e-05	0.00100008	0.00603576	0.000981894	0.0118377	0.0411526
PVP01_0819300	LiverStageEarly	H2A.Z	-1.9224	-0.123051	0.183807	-0.429909	0.00521072	0.0217217	0.121519	0.0253212	0.261872	0.589641
PVP01_1255800	LiverStageEarly	null	-1.92277	0.130412	0.472004	-0.211179	4.50739e-06	0.000114889	0.0142601	3.29415e-05	0.000801669	0.00939322
PVP01_1455700	LiverStageEarly	PWP1	-1.92986	0.19854	-0.361081	0.75816	4.21487e-06	0.000109192	0.00089852	0.000102986	0.00551559	0.0507946
PVP01_0838000	LiverStageEarly	null	-1.93893	0.630891	0.2316	1.03018	0.0146739	0.0474872	0.578195	0.0523864	0.249626	0.580708
PVP01_1137300	LiverStageEarly	null	-1.94529	1.00681	0.511905	1.50172	0.0147779	0.0476997	0.22035	0.061374	0.000510424	0.0165636
PVP01_1138700	LiverStageEarly	H3	-1.94571	-0.0512112	0.864952	-0.967374	4.92376e-05	0.000663707	0.00241131	0.00284466	0.00989537	0.0906598
PVP01_0607600	LiverStageEarly	SRSF4	-1.94598	0.145498	0.238673	0.0523224	1.45489e-05	0.000267592	0.00089852	4.26581e-05	0.00148731	0.0130448
PVP01_1405600	LiverStageEarly	CYC4	-1.95147	0.102443	0.182585	0.0223015	0.00582549	0.0236925	0.0306942	0.0273381	0.0246912	0.122403
PVP01_1137500	LiverStageEarly	RPL39	-1.95256	0	0	0	0.0434298	0.106374	1	0.142444	0.164436	0.383925
PVP01_1420800	LiverStageEarly	PRP2	-1.95309	0.108703	0.211685	0.00572028	0.0150816	0.048366	0.121519	0.0335395	0.0184333	0.108496
PVP01_1327700	LiverStageEarly	null	-1.95362	0.299033	0.258399	0.339667	5.97947e-05	0.000755579	0.000335093	8.37496e-05	0.0765155	0.406507
PVP01_1303000	LiverStageEarly	NAPL	-1.95802	0.307226	0.0464881	0.567963	0.0148738	0.0477976	0.0306942	0.0314398	0.104763	0.405025
PVP01_0916200	LiverStageEarly	null	-1.95854	0.210435	0.188625	0.232246	0.000179597	0.00166353	0.0306942	0.00346613	0.0157361	0.0430132
PVP01_0945000	LiverStageEarly	RPL41	-1.96061	0.520508	-4.8966	5.93762	0.00387159	0.0173802	0.0638159	0.0252777	0.20825	0.46138
PVP01_1405400	LiverStageEarly	null	-1.96231	0.105062	0.21269	-0.00256495	2.34839e-09	8.73736e-07	1.28789e-07	1.34761e-05	0.0401825	0.14249
PVP01_1142900	LiverStageEarly	null	-1.96723	0.243099	0.137376	0.348822	9.15195e-07	3.92429e-05	0.000105696	1.64708e-05	0.00233264	0.00632477
PVP01_1410000	LiverStageEarly	null	-1.9754	0.257344	0.373641	0.141047	1.11013e-05	0.000220107	0.00603576	0.000442413	6.92815e-05	0.00574979
PVP01_1340400	LiverStageEarly	null	-1.97918	-0.308652	-0.715694	0.09839	9.74022e-07	3.98362e-05	0.00089852	0.000124984	0.029684	0.203
PVP01_0714300	LiverStageEarly	null	-1.99026	1.032	1.22917	0.834827	0.000512996	0.0037196	0.0638159	0.00598085	0.0172314	0.0875796
PVP01_1246300	LiverStageEarly	null	-1.99209	-0.0199636	0.110328	-0.150255	0.0120287	0.0409429	0.00241131	0.00117317	0.069174	0.078799
PVP01_0515400	LiverStageEarly	HSP70	-2.00223	-0.177224	0.230783	-0.58523	0.000885504	0.00563956	0.0638159	0.00470954	0.29995	0.766873
PVP01_MIT00600	LiverStageEarly	null	-2.00584	5.15631	0	10.3126	0.0490131	0.115705	1	0.140933	0.28496	0.656547
PVP01_1426700	LiverStageEarly	null	-2.01249	0.132087	-0.165453	0.429628	3.20523e-06	9.03645e-05	0.00089852	0.000492703	0.0416203	0.112576
PVP01_0618500	LiverStageEarly	HAD1	-2.01735	0.0208874	0.12518	-0.0834055	0.000144503	0.00142894	0.00603576	0.00178715	0.692838	0.807747
PVP01_0935000	LiverStageEarly	null	-2.01953	-0.0181966	0.171932	-0.208325	1.33488e-05	0.000253424	0.00089852	0.000124984	0.0109818	0.0170335
PVP01_0705100	LiverStageEarly	null	-2.0273	0.384027	0.435324	0.33273	0.000830416	0.00533655	0.00603576	0.000149597	0.00196455	0.00819345
PVP01_0948300	LiverStageEarly	null	-2.03984	-0.288361	-0.829998	0.253277	0.000191371	0.00173385	0.0306942	0.00152756	0.127298	0.272095
PVP01_0915400	LiverStageEarly	CLK3	-2.04503	-0.131581	0.139155	-0.402318	3.21563e-06	9.03645e-05	0.0142601	1.64708e-05	0.000178875	0.014055
PVP01_0109100	LiverStageEarly	HSP110c	-2.05374	-0.01009	0.242152	-0.262332	6.28721e-05	0.000777925	0.00089852	0.000217414	0.0462546	0.14249
PVP01_1459700	LiverStageEarly	null	-2.0553	-0.0246742	-0.149677	0.100328	0.00116983	0.00690239	0.0142601	0.0125082	0.00344823	0.0459955
PVP01_0304400	LiverStageEarly	DDX51	-2.0575	0.193339	-0.0104674	0.397145	0.00221079	0.0111869	0.00603576	0.00556979	0.00738886	0.0291766
PVP01_1012200	LiverStageEarly	DDX1	-2.06549	0.247259	0.127271	0.367248	0.017758	0.0540897	0.00603576	0.0049046	0.0700623	0.0507946
PVP01_0822500	LiverStageEarly	RPS11	-2.0741	0.246416	0.52549	-0.032658	1.71594e-05	0.000296358	0.000105696	0.000910013	0.018551	0.0624181
PVP01_1012100	LiverStageEarly	null	-2.07503	0.0364574	-0.459606	0.532521	0.000157245	0.00151539	0.00603576	0.00152756	0.00935282	0.0426993
PVP01_1114800	LiverStageEarly	null	-2.07654	-0.00851289	0.185204	-0.20223	1.2397e-05	0.00023808	0.000105696	2.74513e-05	0.41214	0.466885
PVP01_0918300	LiverStageEarly	RAN	-2.08043	-0.36227	-0.324808	-0.399733	2.9077e-05	0.000443816	0.00603576	0.000912826	0.250291	0.383925
PVP01_1427100	LiverStageEarly	null	-2.08276	0.398748	0.980152	-0.182655	0.000306916	0.00246226	0.00603576	0.00195776	0.00361278	0.0157523
PVP01_1203300	LiverStageEarly	null	-2.08512	-0.242514	-0.358879	-0.12615	5.97991e-09	1.29424e-06	3.51227e-05	1.64708e-05	0.00136584	0.026171
PVP01_0108700	LiverStageEarly	HSP90	-2.08591	0.0851511	0.175994	-0.0056914	1.12862e-09	6.51791e-07	1.28789e-07	1.34761e-05	0.00855436	0.00632477
PVP01_1208700	LiverStageEarly	SEC61	-2.1058	-0.0524281	0.233621	-0.338478	0.00492346	0.0208171	0.00603576	0.0103433	0.0763708	0.3306
PVP01_1114900	LiverStageEarly	null	-2.12482	-0.0988613	0.0708851	-0.268608	3.27653e-06	9.06599e-05	4.08109e-06	1.64708e-05	0.553056	0.589641
PVP01_1426100	LiverStageEarly	ALBA1	-2.12804	0.0513853	0.215953	-0.113182	0.00192321	0.0100168	0.121519	0.00425844	0.0378685	0.0392185
PVP01_1207300	LiverStageEarly	ALBA4	-2.13183	-0.0645466	0.18382	-0.312913	0.000365596	0.00281934	0.0142601	0.001271	0.0350859	0.0561706
PVP01_1009700	LiverStageEarly	null	-2.14222	-0.108963	-0.135752	-0.0821735	2.59756e-06	7.73668e-05	0.00089852	0.000102986	0.00285955	0.0392185
PVP01_1271000	LiverStageEarly	ETRAMP	-2.14523	0.248672	0.435991	0.0613522	3.40525e-05	0.000495255	0.00603576	6.82787e-05	0.370406	0.614006
PVP01_0724000	LiverStageEarly	TLP2	-2.15019	0.197648	-0.094594	0.48989	0.00140803	0.0080123	0.0142601	0.00901162	0.00806055	0.0561706
PVP01_0818200	LiverStageEarly	CYP19A	-2.15876	-0.516023	-0.313029	-0.719017	1.43847e-05	0.000265984	0.00089852	0.00069895	0.0422261	0.312507
PVP01_0421400	LiverStageEarly	MAK16	-2.16134	0.104636	0.295475	-0.0862034	9.25167e-05	0.00104824	0.0142601	0.00054799	0.00408793	0.0404089
PVP01_1122400	LiverStageEarly	null	-2.16907	0.169814	0.277751	0.0618769	8.23628e-08	6.50274e-06	4.08109e-06	1.34761e-05	0.00674047	0.014055
PVP01_1213600	LiverStageEarly	null	-2.17588	0.736565	1.30989	0.163243	2.24527e-09	8.73736e-07	1.09504e-05	0.000331902	0.00996836	0.026171
PVP01_0512900	LiverStageEarly	null	-2.1806	0.538914	0.789568	0.28826	0.00451343	0.019624	0.0638159	0.00319963	0.11911	0.273089
PVP01_0407200	LiverStageEarly	RPS26	-2.18181	0.113686	0.752212	-0.52484	7.47231e-05	0.000893444	0.00241131	0.00227375	0.0106781	0.0948672
PVP01_0806400	LiverStageEarly	null	-2.18738	0.0944536	0.188907	0	0.000287552	0.00233707	0.000335093	0.000990949	0.0141323	0.0561706
PVP01_1426200	LiverStageEarly	null	-2.19314	0.26246	0.298639	0.22628	0.00118864	0.00698025	0.0142601	0.00813046	0.00296083	0.0411526
PVP01_1341600	LiverStageEarly	NOP1	-2.19528	0.209216	0.211191	0.207242	0.000676582	0.00462269	0.0638159	0.00771952	0.0185659	0.0835237
PVP01_0808100	LiverStageEarly	RPT2	-2.19712	-0.025104	0.540841	-0.591049	0.000171182	0.00160652	0.0306942	0.000514222	0.00938318	0.0437318
PVP01_0105900	LiverStageEarly	null	-2.20004	0.921474	2.19968	-0.356737	0.00239798	0.0119995	0.121519	0.0183885	0.00224611	0.0319567
PVP01_1426800	LiverStageEarly	null	-2.20101	0.314455	0.215478	0.413432	8.68207e-05	0.000997335	3.51227e-05	3.29415e-05	0.0218229	0.108496
PVP01_1336400	LiverStageEarly	null	-2.2061	0.0789712	0.247766	-0.0898233	0.013191	0.0435959	0.366249	0.0315713	0.0244361	0.154725
PVP01_1121300	LiverStageEarly	PK4	-2.20708	0.393295	0.160641	0.625948	3.46144e-07	1.97695e-05	3.51227e-05	1.34761e-05	0.00244836	0.00399459
PVP01_0526200	LiverStageEarly	SAR1	-2.22703	-0.682416	-0.46697	-0.897862	6.886e-10	6.51791e-07	3.51227e-05	0.000318711	0.00633934	0.0705385
PVP01_0806500	LiverStageEarly	GBP2	-2.22955	-0.170975	0.418411	-0.760362	0.00212709	0.0108737	0.0638159	0.0070294	0.068056	0.186806
PVP01_1006400	LiverStageEarly	null	-2.23172	1.11495	0.397396	1.8325	2.16871e-07	1.38297e-05	0.000105696	0.000406865	0.0496564	0.287603
PVP01_0701500	LiverStageEarly	RER1	-2.23417	1.00634	0.743364	1.26932	0.00200532	0.0103577	0.0306942	0.0121364	0.0290735	0.112576
PVP01_1201900	LiverStageEarly	null	-2.24079	0.0779255	0.0598153	0.0960356	0.000554021	0.00395934	0.000105696	0.000546673	0.112154	0.253249
PVP01_0825000	LiverStageEarly	eIF4E	-2.24649	0.053283	0.106566	0	0.000770947	0.00505229	0.00089852	0.00121282	0.0580964	0.0802373
PVP01_1026900	LiverStageEarly	RPL4	-2.26856	0.303729	0.247875	0.359582	2.11387e-05	0.000348159	0.000335093	0.00069895	0.546087	0.754758
PVP01_0930800	LiverStageEarly	null	-2.26888	-0.240296	-0.446984	-0.0336074	6.14029e-07	3.11651e-05	0.000105696	0.000102986	0.00855643	0.0835237
PVP01_0935900	LiverStageEarly	PPM8	-2.29118	0.110154	0.0857734	0.134534	0.001159	0.00685476	0.0142601	0.00296629	0.00783731	0.0507946
PVP01_1334600	LiverStageEarly	null	-2.29732	0.286228	0.466194	0.106262	3.27167e-06	9.06599e-05	0.00241131	6.82787e-05	0.00563044	0.0467294
PVP01_1435300	LiverStageEarly	MDV1	-2.29793	0.673768	1.03217	0.315368	0.0154067	0.0490295	0.22035	0.0379909	0.210452	0.696575
PVP01_1300600	LiverStageEarly	LSAP1	-2.30752	0.583508	0.33449	0.832527	2.83513e-05	0.000437949	0.000105696	0.000149597	0.230954	0.845
PVP01_0618000	LiverStageEarly	null	-2.3082	-0.157662	-0.106442	-0.208882	8.74756e-06	0.000191676	0.00089852	0.000124984	0.0502756	0.383925
PVP01_1443600	LiverStageEarly	null	-2.31316	0.385169	0.109829	0.66051	7.65452e-07	3.51718e-05	1.3227e-06	0.00069895	0.604458	0.763502
PVP01_1335600	LiverStageEarly	null	-2.33942	0.761929	-0.941315	2.46517	0.0154333	0.0490828	0.0638159	0.0596706	0.000978296	0.0235897
PVP01_1302000	LiverStageEarly	null	-2.34945	0.144136	0.196377	0.0918953	1.03928e-06	4.13551e-05	0.00603576	1.34761e-05	0.00112726	0.014055
PVP01_0815900	LiverStageEarly	null	-2.36102	0.399913	0.547431	0.252396	0.00134353	0.00771526	0.121519	0.00384608	0.00186379	0.00819345
PVP01_0716300	LiverStageEarly	HSP70-2	-2.37343	0.0515771	-0.0914165	0.194571	7.38746e-06	0.000168556	1.09504e-05	0.000318711	0.0626772	0.235624
PVP01_1438300	LiverStageEarly	null	-2.38313	-0.179674	-0.190281	-0.169066	7.18417e-07	3.40325e-05	0.00089852	0.000331902	0.76436	0.79623
PVP01_1244000	LiverStageEarly	GAPDH	-2.39251	-0.288723	-0.327031	-0.250415	0.000160694	0.00153415	4.08109e-06	0.000572873	0.16831	0.958711
PVP01_1203800	LiverStageEarly	null	-2.40485	0.0941195	0.107624	0.0806154	0.000142846	0.00142012	0.00603576	0.000124984	0.00563939	0.011573
PVP01_1265800	LiverStageEarly	null	-2.42707	0.0905435	0.295944	-0.114857	8.64677e-07	3.81286e-05	0.000105696	0.00141177	0.173325	0.818375
PVP01_0617900	LiverStageEarly	null	-2.43429	0.219912	0	0.439824	0.00058503	0.00413932	0.00089852	0.00213007	0.449732	0.99252
PVP01_1208600	LiverStageEarly	null	-2.45236	0.10106	0	0.20212	0.000136163	0.00136817	0.00241131	0.00296629	0.0245446	0.0802373
PVP01_1431500	LiverStageEarly	null	-2.45371	0.0452291	-0.172753	0.263212	2.55768e-08	2.76563e-06	0.00089852	0.000331902	0.00221016	0.0319567
PVP01_1323300	LiverStageEarly	RPL21	-2.45384	0.292537	-0.227027	0.812101	0.000108192	0.0011623	0.00603576	0.00165619	0.00261598	0.026171
PVP01_1301000	LiverStageEarly	null	-2.50367	0.116344	-0.00433948	0.237028	0.00169598	0.00912965	0.0142601	0.00165619	0.536647	0.818375
PVP01_0804100	LiverStageEarly	null	-2.50799	0.00179769	-0.122918	0.126514	0.000135949	0.00136817	0.000335093	0.000102986	0.0921683	0.287603
PVP01_1423100	LiverStageEarly	H2B.Z	-2.50994	-0.168775	0.148104	-0.485654	3.83829e-07	2.1213e-05	0.000105696	1.34761e-05	0.019763	0.0979451
PVP01_0910200	LiverStageEarly	ENP1	-2.52686	-0.193027	-0.243301	-0.142753	1.56923e-08	2.05403e-06	4.56395e-07	1.34761e-05	0.0681604	0.272095
PVP01_1338300	LiverStageEarly	eIF2gamma	-2.52735	-0.19786	-0.0160085	-0.379712	9.37439e-06	0.000199454	4.08109e-06	1.34761e-05	0.0446808	0.272095
PVP01_1242600	LiverStageEarly	null	-2.5311	0.163664	0.221585	0.105743	8.27488e-07	3.74175e-05	3.51227e-05	1.34761e-05	0.0470341	0.0130448
PVP01_1459800	LiverStageEarly	null	-2.53513	-0.775379	-0.296511	-1.25425	0.00018524	0.00169498	0.000105696	0.00179167	0.0378353	0.154725
PVP01_1410100	LiverStageEarly	null	-2.53793	0.000607173	-0.142979	0.144193	4.06715e-05	0.000578001	0.00603576	0.000258826	0.00277723	0.0235897
PVP01_1134600	LiverStageEarly	null	-2.53921	0.200558	0.428624	-0.0275074	4.5323e-05	0.000621038	0.0142601	0.00117317	0.00714112	0.0459955
PVP01_1008400	LiverStageEarly	null	-2.54267	0.135703	0.213731	0.0576743	0.000791814	0.00516861	0.0306942	0.00280643	0.00554773	0.0215212
PVP01_0916300	LiverStageEarly	ApiAP2	-2.54703	-0.0440054	0.626731	-0.714742	2.36029e-05	0.000377495	0.00603576	0.000102986	0.00140849	0.0229288
PVP01_0922900	LiverStageEarly	null	-2.55744	0.211936	-0.0554769	0.479348	0.000178579	0.00166029	0.00089852	0.00106023	0.0767237	0.0906598
PVP01_0943300	LiverStageEarly	null	-2.57006	0.0461258	-0.376901	0.469153	4.99571e-06	0.000123625	0.000105696	8.37496e-05	0.000922486	0.019327
PVP01_1211800	LiverStageEarly	PMT	-2.57836	0.370235	0.520381	0.220089	0.000128606	0.00132193	0.0306942	0.000514222	0.00183434	0.00792956
PVP01_1009900	LiverStageEarly	null	-2.58857	-0.000135027	-0.0625911	0.062321	0.00187804	0.00986011	0.00241131	0.00106023	0.108952	0.174307
PVP01_0610200	LiverStageEarly	null	-2.60427	0.378914	0.40162	0.356207	3.56044e-09	1.10685e-06	1.09504e-05	1.34761e-05	0.00656841	0.0235897
PVP01_1333000	LiverStageEarly	null	-2.60725	-0.497744	-0.69635	-0.299138	1.09046e-06	4.30474e-05	4.08109e-06	0.00044656	0.0204707	0.131107
PVP01_1030200	LiverStageEarly	RPL31	-2.61043	0.676036	1.01644	0.335635	7.82731e-06	0.000176152	0.000335093	0.00069895	0.00232169	0.026171
PVP01_0806300	LiverStageEarly	PhLP1	-2.62873	0.396251	0.442641	0.349861	0.000328871	0.0025883	0.00241131	0.00252118	0.0132381	0.0235897
PVP01_0405800	LiverStageEarly	null	-2.64077	1.33812	0	2.67624	0.000308239	0.00246889	0.00603576	0.00458357	0.24773	0.384627
PVP01_1122000	LiverStageEarly	DJ1	-2.65829	-0.0509841	-0.262972	0.161004	0.00014304	0.00142012	0.0142601	0.00261853	0.00661631	0.0291766
PVP01_0504800	LiverStageEarly	ETRAMP	-2.68589	-0.0977951	0.162841	-0.358432	2.75871e-08	2.85872e-06	1.3227e-06	2.74513e-05	0.0297947	0.224438
PVP01_0944100	LiverStageEarly	null	-2.6876	0.733138	0.262343	1.20393	1.97386e-05	0.000332758	0.00603576	6.82787e-05	0.0015121	0.00632477
PVP01_0943200	LiverStageEarly	null	-2.68805	0	0	0	0.000967557	0.00597535	0.0306942	0.00962321	0.0153769	0.0531259
PVP01_1335100	LiverStageEarly	DPH1	-2.69657	0.408818	0.578006	0.23963	3.00263e-05	0.000453954	0.0142601	0.000258826	9.73071e-05	0.00271061
PVP01_0504400	LiverStageEarly	SIAP2	-2.72204	0.583696	-0.0655302	1.23292	0.00969928	0.0348334	0.0638159	0.00958387	0.25235	0.428859
PVP01_1246100	LiverStageEarly	RPL27	-2.75825	0.0269119	-0.694913	0.748737	1.80634e-06	6.07077e-05	3.51227e-05	1.64708e-05	0.0441156	0.224438
PVP01_0825400	LiverStageEarly	null	-2.75976	0.289995	0.187397	0.392592	0.000325725	0.00257577	0.000335093	5.39043e-05	0.341805	0.589641
PVP01_1266000	LiverStageEarly	NCS2	-2.76334	0.0439526	0.0353909	0.0525142	6.31885e-05	0.000779899	1.09504e-05	0.000318711	0.0185064	0.0432308
PVP01_0612900	LiverStageEarly	RPL3	-2.76985	-0.626595	-0.392201	-0.860989	1.62773e-05	0.000288126	0.000335093	0.000406865	0.00551853	0.0616907
PVP01_1203500	LiverStageEarly	null	-2.77265	-0.0489053	-0.105889	0.00807867	0.00153533	0.00855016	0.00241131	0.000993651	0.0368136	0.0459955
PVP01_0817300	LiverStageEarly	RPS3A	-2.79029	0.337651	0.568455	0.106847	6.00825e-05	0.000755579	3.51227e-05	0.000546673	0.00804101	0.0204677
PVP01_0802000	LiverStageEarly	null	-2.79817	-0.863893	-3.20923	1.48144	0.0109674	0.0381215	0.121519	0.0416777	0.0654813	0.25822
PVP01_1022800	LiverStageEarly	SCD	-2.80764	-0.0452486	-0.0286316	-0.0618655	0.000129163	0.00132193	0.00089852	5.39043e-05	0.00787795	0.0170335
PVP01_1432600	LiverStageEarly	PRS	-2.82139	0.215024	0.042752	0.387295	0.000219015	0.00189925	0.00241131	0.000331815	0.0984726	0.112576
PVP01_1207600	LiverStageEarly	NT1	-2.82141	-0.198328	-0.0160095	-0.380647	9.77645e-05	0.00108545	1.09504e-05	0.000318711	0.0323502	0.112576
PVP01_1113100	LiverStageEarly	RPS15	-2.82305	0.0400209	0.0800418	0	4.79833e-07	2.53903e-05	4.56395e-07	0.000318711	0.0201383	0.0906598
PVP01_1013900	LiverStageEarly	RPS9	-2.82694	0.81345	0.708183	0.918718	4.17633e-07	2.25794e-05	1.09504e-05	0.000318711	0.00474505	0.0170335
PVP01_1429700	LiverStageEarly	DBP1	-2.83389	0.277217	0.26702	0.287415	5.99703e-06	0.00014341	1.09504e-05	3.29415e-05	0.0424798	0.0215212
PVP01_0930700	LiverStageEarly	RPL38	-2.84849	0	0	0	5.09681e-05	0.000677317	0.00603576	0.0040006	0.19955	0.287603
PVP01_1302200	LiverStageEarly	HMGB1	-2.85041	0.328496	0.580438	0.0765544	9.56463e-06	0.000200736	0.000105696	3.29415e-05	0.0184333	0.0235897
PVP01_0701300	LiverStageEarly	null	-2.87886	-0.160605	-0.271078	-0.0501308	1.48167e-06	5.27147e-05	3.51227e-05	0.000318711	0.50994	0.807747
PVP01_0811500	LiverStageEarly	null	-2.89627	0.18987	-0.0783034	0.458043	4.13268e-05	0.000582539	3.51227e-05	0.00195776	0.863189	0.77515
PVP01_0515500	LiverStageEarly	IMP4	-2.8994	0.21224	0.560983	-0.136504	1.43617e-05	0.000265984	0.00089852	1.34761e-05	0.00559598	0.0215212
PVP01_1212100	LiverStageEarly	RPB12	-2.90397	2.19999	2.15807	2.2419	0.00664152	0.0259709	0.0638159	0.0142401	0.023237	0.0994957
PVP01_1017100	LiverStageEarly	RPL2	-2.90429	-0.923518	-1.15808	-0.688952	6.6904e-06	0.000157716	0.00089852	0.00069895	0.0172367	0.124217
PVP01_1014500	LiverStageEarly	RPS24	-2.90999	0.396083	0.792165	0	2.23514e-05	0.000362136	0.000335093	0.000982471	0.00751495	0.0352323
PVP01_1216500	LiverStageEarly	null	-2.93227	-0.353371	-0.50059	-0.206152	9.40993e-07	3.98362e-05	0.000105696	0.00069895	0.0173722	0.163156
PVP01_1208500	LiverStageEarly	ALBA2	-2.94334	-0.155673	0.631807	-0.943152	0.00308117	0.0144204	0.00603576	0.00556979	0.227387	0.590834
PVP01_1330700	LiverStageEarly	null	-3.03786	-0.0926749	-0.377444	0.192095	0.00139234	0.00794209	0.00089852	0.00152756	0.0211399	0.0432308
PVP01_0808500	LiverStageEarly	NOP5	-3.07861	-0.287899	-0.311445	-0.264353	0.00225878	0.0113716	0.00603576	0.00178715	0.873642	0.743051
PVP01_1405500	LiverStageEarly	null	-3.10348	0.191143	0.0634855	0.3188	0.00218353	0.0111052	0.00241131	0.00152756	0.0198662	0.0133589
PVP01_0803800	LiverStageEarly	null	-3.11772	-0.22911	-0.348388	-0.109831	2.58517e-05	0.000408211	0.00241131	0.000406865	0.00372834	0.0319567
PVP01_0507600	LiverStageEarly	RACK1	-3.27191	-0.116161	-0.0980275	-0.134295	1.32779e-07	9.57164e-06	4.08109e-06	1.34761e-05	0.00925218	0.0170335
PVP01_0905800	LiverStageEarly	H4	-3.30505	0.322218	0.817799	-0.173362	7.65847e-08	6.24479e-06	1.09504e-05	0.000318711	0.0278315	0.0979451
PVP01_1238100	LiverStageEarly	eIF4A	-3.30632	0.0475491	0.0409078	0.0541904	0.00148281	0.00836225	0.00603576	0.00518482	0.0184524	0.0459955
PVP01_0713100	LiverStageEarly	MFR4	-3.31292	-0.221232	0.283618	-0.726083	4.86607e-05	0.000657713	0.00089852	0.000442413	0.212357	0.634158
PVP01_1444200	LiverStageEarly	null	-3.32376	0.0255989	0.137649	-0.0864515	0.000209924	0.00184216	0.00603576	0.00257675	0.0067882	0.019327
PVP01_1436300	LiverStageEarly	null	-3.37658	-0.144003	0.0387662	-0.326771	0.000185378	0.00169498	0.000335093	0.000331902	0.16613	0.508367
PVP01_0944700	LiverStageEarly	RPS21	-3.42473	-0.214876	0.573148	-1.0029	4.56681e-06	0.000114889	1.09504e-05	0.000318711	0.0080139	0.0404089
PVP01_1255200	LiverStageEarly	null	-3.43434	0.346261	0.255055	0.437468	0.0127379	0.0424939	0.00603576	0.00178715	0.0338257	0.0561706
PVP01_0815800	LiverStageEarly	null	-3.43662	-0.101032	-0.289471	0.0874068	0.000312712	0.00248117	0.0306942	0.00327541	0.00615728	0.0291766
PVP01_0816000	LiverStageEarly	ENO	-3.4466	-0.139148	-0.122801	-0.155494	4.98204e-05	0.000665901	0.000335093	1.34761e-05	0.0105721	0.0319567
PVP01_1267100	LiverStageEarly	null	-3.46784	0.124789	0.179935	0.0696434	1.34456e-06	4.88162e-05	4.08109e-06	0.000331902	0.0248176	0.159262
PVP01_1265900	LiverStageEarly	null	-3.54792	0.361509	0.529136	0.193883	9.44869e-06	0.000199454	3.51227e-05	3.29415e-05	0.0338467	0.0432308
PVP01_1426300	LiverStageEarly	null	-3.55841	-0.242602	-0.101041	-0.384163	1.02904e-05	0.000209772	0.000105696	0.000318711	0.00673125	0.032409
PVP01_0522400	LiverStageEarly	null	-3.56852	0.376747	0.674337	0.0791567	2.34649e-07	1.4774e-05	4.56395e-07	0.000318711	0.0122682	0.0170335
PVP01_1330600	LiverStageEarly	null	-3.79332	0.0746654	-0.559232	0.708563	0.000240409	0.00202677	0.0142601	0.000736621	0.00436793	0.0170335
PVP01_1130100	LiverStageEarly	null	-3.81097	0.105216	0.338974	-0.128541	7.81788e-05	0.000932151	0.000335093	1.34761e-05	0.00432435	0.00939322
PVP01_1131700	LiverStageEarly	H2A	-3.82191	0.0481122	0.844353	-0.748129	0.000104134	0.00112812	0.000105696	0.00141177	0.109171	0.311453
PVP01_1300700	LiverStageEarly	null	-3.82803	0.110497	-0.296293	0.517288	1.35454e-06	4.88224e-05	0.000105696	4.26581e-05	0.00481714	0.0235897
PVP01_0905900	LiverStageEarly	H2B	-3.93018	-0.253345	-0.504703	-0.00198783	1.34211e-06	4.88162e-05	1.3227e-06	0.000331902	0.0360486	0.255291
PVP01_1255700	LiverStageEarly	NSE2	-3.95753	-0.0920501	-0.0452997	-0.1388	1.62416e-05	0.000288126	0.000105696	0.000331902	0.0100483	0.0243372
PVP01_1444300	LiverStageEarly	HAD3	-4.15598	-0.00979668	-0.363967	0.344374	6.08465e-05	0.000758522	1.09504e-05	0.000406865	0.0175829	0.0467294
PVP01_1427000	LiverStageEarly	null	-4.17015	-0.104606	-0.072423	-0.136789	3.93169e-05	0.000561311	0.000335093	0.000442413	0.0196075	0.0695724
PVP01_0929800	LiverStageEarly	PV1	-4.19279	-0.0299314	0.346642	-0.406505	0.000684549	0.00465923	3.51227e-05	2.74513e-05	0.0494074	0.0319567
PVP01_1347100	LiverStageEarly	null	-4.2141	0.153067	0.0492137	0.256921	0.021321	0.0620542	0.0638159	0.00439029	0.181941	0.131107
PVP01_0616100	LiverStageEarly	null	-4.3793	0.323266	0.622233	0.0242981	4.41381e-05	0.000609841	0.00603576	2.74513e-05	0.00237633	0.00792956
PVP01_1434100	LiverStageEarly	null	-4.39859	0.20076	0.341429	0.0600905	2.74522e-05	0.000425381	3.51227e-05	0.000318711	0.0218481	0.108821
PVP01_1426400	LiverStageEarly	null	-4.42965	0.462307	0.667267	0.257346	1.67704e-06	5.75284e-05	1.3227e-06	0.000318711	0.00992247	0.011573
PVP01_0715200	LiverStageEarly	null	-4.63159	0	0	0	0.0364272	0.0929173	0.22035	0.0913374	0.147494	0.311453
PVP01_MIT02400		null	6.20062	-4.09292	-8.18584	0	0.327716	0.453267	1	0.446605	0.331333	0.520377
PVP01_MIT02600		null	3.77302	2.97889	5.93036	0.0274289		NaN	1	NaN		NaN
PVP01_1135900		null	2.11188	-1.52297	-3.20471	0.158764	0.0526432	0.122301	1	0.106322	0.158239	0.444824
PVP01_1248800		PET117	2.01985	-0.572134	0	-1.14427	0.201615	0.324691	1	0.303014	0.584675	0.79623
PVP01_0934200		AMA1	1.77144	0.134127	0.182777	0.0854778	0.234894	0.363449	0.366249	0.292973	0.696766	0.35605
PVP01_0520900		null	1.60857	0.391166	0.113894	0.668438	0.120684	0.226949	0.366249	0.213991	0.312111	0.696575
PVP01_1124500		SMS1	1.56746	0.205785	0.0206568	0.390914	0.142309	0.256651	0.366249	0.252289	0.0609595	0.255291
PVP01_0717900		MFS3	1.54786	0.10069	0.169726	0.0316548	0.331108	0.456846	0.857112	0.446605	0.0424372	0.212011
PVP01_1427800		null	1.51358	0.0937873	-0.0310282	0.218603	0.181442	0.299235	0.578195	0.168216	0.446052	0.866971
PVP01_1419200		null	1.43001	0.306703	0.336149	0.277258	0.584943	0.692904	0.366249	0.325625	0.010024	0.0507946
PVP01_0811600		null	1.38124	0.436496	-0.00484792	0.87784	0.622165	0.724101	0.22035	0.538811	0.705703	1
PVP01_1262200		null	1.26636	0.11082	0.141444	0.080196	0.268343	0.400519	0.366249	0.460873	0.716856	0.748154
PVP01_0943000		null	1.26565	0.25947	0.242569	0.276371	0.0902904	0.183201	0.366249	0.222204	0.281334	0.678239
PVP01_1341000		null	1.24095	0.485949	0.217697	0.754202	0.475276	0.594105	1	0.86098	0.161362	0.445328
PVP01_1449600		null	1.22419	0.247094	0.108103	0.386084	0.0530829	0.123093	0.0638159	0.177022	0.816501	0.987155
PVP01_0113600		null	1.18482	0.00262455	0.282282	-0.277033	0.0559638	0.128338	0.121519	0.138957	0.0662878	0.0695724
PVP01_0912800		null	1.16081	0.306074	0.20593	0.406218	0.180087	0.297592	0.578195	0.345678	0.670181	0.908298
PVP01_0303700		P36	1.1512	0.0466641	0.176361	-0.0830325	0.164716	0.278763	0.121519	0.401233	0.0523932	0.186806
PVP01_0803200		null	1.1426	0.250775	0.150714	0.350835	0.119437	0.224931	0.578195	0.241398	0.664893	0.969105
PVP01_0607700		null	1.13939	0.451362	0.171857	0.730867	0.633482	0.732436	0.366249	0.940804	0.291226	0.748154
PVP01_1125500		null	1.12985	0.51748	0.37862	0.65634	0.390052	0.51503	0.857112	0.764235	0.901904	0.886354
PVP01_0837500		null	1.08599	0.460622	1.29922	-0.377979	0.0763807	0.161598	0.578195	0.112801	0.498075	0.637495
PVP01_1314200		null	1.07063	0.237168	0.242769	0.231566	0.758836	0.831753	0.578195	0.387011	0.134936	0.334876
PVP01_1325400		null	1.0466	-0.137623	0.0109743	-0.286221	0.517497	0.632365	1	0.86098	0.0002166	0.00271061
PVP01_1235600		null	1.02574	-0.027691	0.213336	-0.268718	0.209507	0.334216	0.366249	0.280002	0.101136	0.318675
PVP01_0705900		ClpY	1.01774	0.0701704	0.135938	0.00440247	0.076179	0.161309	0.121519	0.138957	0.0183864	0.0906598
PVP01_0513100		null	0.998473	-0.395178	-0.385094	-0.405262	0.000663466	0.00454557	0.0306942	0.00575486	0.00437999	0.0507946
PVP01_0113000		COQ10	0.997174	-0.427501	0.156957	-1.01196	3.58045e-05	0.000519217	0.000335093	0.00106089	0.0290694	0.175284
PVP01_0919200		MYST	0.993872	-0.146783	-0.193464	-0.100101	0.00020243	0.0018077	0.0306942	0.00162536	0.000378629	0.0215212
PVP01_0926700		ThrRS	0.992858	0.247808	0.14254	0.353076	0.245826	0.374689	0.121519	0.491154	0.0294338	0.0979451
PVP01_0726000		null	0.992818	0.0770658	0.154274	-0.000142546	0.00275216	0.0131881	0.121519	0.0109187	0.0408459	0.112576
PVP01_0320100		PAM18	0.991176	-0.153434	0.351677	-0.658544	0.0154808	0.0491082	0.121519	0.0837378	0.0417416	0.224438
PVP01_1411700		null	0.990179	-0.130197	0.131031	-0.391425	1.64723e-06	5.74635e-05	0.00089852	5.39043e-05	0.973701	0.520377
PVP01_0932800		null	0.990119	-0.0300723	0.00161894	-0.0617636	0.0703099	0.152053	0.578195	0.13103	0.755619	0.886354
PVP01_0513300		null	0.986538	0.242407	0.238664	0.24615	4.57338e-06	0.000114889	0.000105696	8.37496e-05	0.859062	0.866971
PVP01_1303300		null	0.985441	0.192378	0.248214	0.136541	1.56531e-05	0.000280067	0.00241131	0.00030539	0.140815	0.383925
PVP01_0518800		HSP20	0.985195	-0.268826	-0.060635	-0.477017	0.0015836	0.00873261	0.121519	0.0143956	0.188431	0.427726
PVP01_1257800		null	0.984946	0.748073	0.170337	1.32581	0.0970235	0.193969	0.366249	0.154334	0.454974	0.620028
PVP01_0117100		UTP14	0.98214	0.0687681	-0.0097715	0.147308	2.20135e-06	7.156e-05	0.00089852	2.74513e-05	0.0164384	0.153038
PVP01_0904700		null	0.975633	-0.886489	-0.169193	-1.60379	0.272552	0.405278	1	0.353948	0.818392	1
PVP01_1457700		null	0.970071	-0.447931	-0.294751	-0.601111	0.00175253	0.0093621	0.0638159	0.00848503	0.0632886	0.131107
PVP01_1347000		CK	0.965746	0.706611	0.0280564	1.38517	0.659386	0.7538	1	0.737038	0.0534904	0.190349
PVP01_0928100		null	0.963863	0.423769	0.527767	0.319771	0.00604889	0.0242875	0.121519	0.0323851	0.87674	0.933728
PVP01_1142600		null	0.962273	0.051018	-0.949703	1.05174	0.0486853	0.115177	0.22035	0.159099	0.758139	0.821995
PVP01_1451800		null	0.961709	0.0876654	-0.167254	0.342585	0.00345564	0.0157836	0.0638159	0.0051903	0.0439525	0.0835237
PVP01_0707700		POFUT2	0.961229	0.0526722	0.127039	-0.0216946	7.46329e-08	6.18707e-06	1.09504e-05	5.39043e-05	0.221235	0.406507
PVP01_1450700		null	0.958018	-0.0282555	-0.00664196	-0.0498691	0.0011828	0.00696245	0.0638159	0.0070294	0.274474	0.678239
PVP01_0419600		null	0.957256	-0.673351	-0.442831	-0.903872	0.00727932	0.0278732	0.121519	0.0418255	0.0251568	0.140853
PVP01_0914900		ROM1	0.954258	-0.00532464	0.0182238	-0.0288731	0.0091264	0.0332076	0.22035	0.0215909	0.00112251	0.0235897
PVP01_0408000		null	0.953883	0.154551	0.17183	0.137271	2.85262e-07	1.73503e-05	1.09504e-05	1.9987e-05	0.920782	0.969105
PVP01_0418200		null	0.951832	-0.0901729	0.131165	-0.31151	0.0101472	0.0359494	0.0638159	0.0418255	0.0382122	0.199815
PVP01_0607500		ZIPCO	0.949447	0.823984	0.141553	1.50642	0.0331426	0.0864	0.121519	0.0447669	0.0524629	0.279183
PVP01_0717400		null	0.946646	-0.0553286	0.132368	-0.243025	7.03446e-06	0.000163502	1.09504e-05	5.39043e-05	0.104193	0.466885
PVP01_1134900		NAR1	0.945413	-0.10376	-0.361379	0.153858	0.000120544	0.00125699	0.00603576	0.000760334	0.0455159	0.0979451
PVP01_1265400		null	0.944084	0.107815	0.0958088	0.119821	0.91828	0.946441	1	0.911015	0.0857189	0.212011
PVP01_0412200		null	0.941192	-0.154761	-0.183667	-0.125856	0.000421158	0.0031692	0.00089852	0.00347885	0.632847	0.807747
PVP01_1226000		null	0.938801	0.130384	0.00856904	0.252199	0.0119312	0.0407036	0.121519	0.0418255	0.000774301	0.019327
PVP01_0724900		null	0.934825	0.139452	-0.0520492	0.330953	2.31153e-08	2.62763e-06	0.000335093	1.64708e-05	0.409937	0.614006
PVP01_0603700		null	0.933825	0.0345856	0.198121	-0.12895	0.00293635	0.0139218	0.00603576	0.018349	0.104959	0.376823
PVP01_0114700		null	0.933077	-0.0967071	-0.351577	0.158163	0.000101132	0.00110963	0.00241131	0.000514222	0.689988	0.987155
PVP01_0731000		M18AAP	0.931495	0.261551	0.332828	0.190274	2.03383e-08	2.46739e-06	1.09504e-05	4.26581e-05	0.777306	0.766873
PVP01_1228600		null	0.927631	-0.164996	-0.0747525	-0.255239	6.73692e-08	5.98382e-06	0.00241131	2.74513e-05	0.149636	0.488402
PVP01_1233600		null	0.924642	0.425195	0.26374	0.586651	0.000243568	0.00204647	0.0306942	0.00162536	0.154992	0.224438
PVP01_0927900		null	0.920635	-0.550613	-0.0931737	-1.00805	0.000255355	0.00212043	0.0306942	0.0025052	0.0423447	0.272095
PVP01_1304200		SEPSECS	0.919782	0.0252594	0.251392	-0.200874	4.22441e-05	0.000590231	0.00089852	0.000760334	0.968911	0.913448
PVP01_1341500		null	0.919654	0.0828346	0.00458488	0.161084	0.0251839	0.0702946	0.121519	0.0662743	0.0245219	0.14249
PVP01_1224700		null	0.918388	-0.136649	-0.00924232	-0.264055	1.36229e-07	9.68006e-06	0.000105696	1.64708e-05	0.471911	0.724179
PVP01_1466600		null	0.917416	-0.174743	-0.204993	-0.144493	0.00776541	0.0293301	0.00603576	0.0342413	0.0214438	0.122403
PVP01_0932500		null	0.915075	-0.503101	0.214371	-1.22057	0.0165151	0.0513733	0.578195	0.0885037	0.00492596	0.0215212
PVP01_0204500		PIP5K	0.91479	-0.0624173	0.079152	-0.203987	0.0515547	0.120448	0.578195	0.232112	0.00529869	0.0467294
PVP01_0105000		null	0.914285	-0.100416	-0.117566	-0.083266	0.000144291	0.00142894	0.0638159	0.00098437	0.00460599	0.0319567
PVP01_0315700		CSL4	0.913605	0.1197	-0.361204	0.600603	0.0439476	0.106997	0.0142601	0.0991827	0.110728	0.224438
PVP01_0817700		IscA2	0.913309	-0.343562	-0.212485	-0.474638	0.0372873	0.0947227	0.366249	0.232112	0.119441	0.445328
PVP01_0722900		null	0.912193	-0.174129	0.169445	-0.517702	3.20001e-06	9.03645e-05	3.51227e-05	5.39043e-05	0.458055	0.656547
PVP01_1238400		null	0.911068	-0.197886	0.0875731	-0.483346	0.000631161	0.00439118	0.22035	0.00316297	0.985657	0.886354
PVP01_0615200		PRP22	0.910851	-0.060649	-0.126409	0.00511079	0.0115673	0.0397896	0.121519	0.0391531	0.00159821	0.0157523
PVP01_0611700		null	0.90811	-0.329004	-0.140957	-0.517052	0.000165317	0.00156328	0.22035	0.00384608	0.00177984	0.0392185
PVP01_1267500		ORP2	0.907928	-0.133206	0.184215	-0.450628	0.0171073	0.0526691	0.0638159	0.0885037	0.81813	0.566641
PVP01_0303800		P52	0.907112	0.0454192	0.201563	-0.110725	0.148568	0.265056	0.22035	0.280002	0.0109028	0.0235897
PVP01_0304200		null	0.904105	0.332699	0.363062	0.302337	0.146235	0.262196	0.578195	0.252289	0.0175856	0.0695724
PVP01_1026000		P38	0.898832	-0.141964	-0.0462902	-0.237638	5.40754e-08	4.98095e-06	1.09504e-05	1.9987e-05	0.003142	0.014055
PVP01_0603300		null	0.898457	-0.473782	-0.340578	-0.606986	0.0345126	0.089177	0.578195	0.203749	0.174955	0.383925
PVP01_1248700		null	0.895159	-0.539108	-1.04373	-0.0344895	0.00324144	0.0150034	0.00241131	0.0190691	0.318532	0.604771
PVP01_0112300		null	0.893806	0.0721483	0.131507	0.0127896	1.35184e-08	1.97766e-06	0.000105696	2.74513e-05	0.216743	0.508367
PVP01_0206700		null	0.893326	-0.0145182	0.053567	-0.0826034	0.000134957	0.00136438	0.00089852	0.000760334	0.00218247	0.0319567
PVP01_1027600		null	0.889797	-0.45246	-0.219561	-0.68536	0.000291117	0.00236218	0.22035	0.00430128	0.689591	0.678239
PVP01_1404000		null	0.889696	-0.220962	-0.325094	-0.11683	0.0271801	0.0741498	0.121519	0.168216	9.40662e-05	0.00271061
PVP01_1127100		null	0.889258	-0.461331	-1.03889	0.116228	0.0157001	0.049614	0.0306942	0.045998	0.618272	0.916675
PVP01_0216100		IMP2	0.886567	-0.271767	0.415818	-0.959352	0.00781675	0.0294489	0.0638159	0.0199736	0.574482	0.748154
PVP01_1453200		null	0.882783	0.0120166	0.338021	-0.313988	4.71844e-06	0.000117937	0.00603576	0.000149597	0.192266	0.656547
PVP01_1448500		SPM2	0.881791	-0.488142	-0.194389	-0.781895	3.02483e-05	0.000454546	0.00089852	0.000572873	0.15392	0.637495
PVP01_1328100		null	0.881572	-0.197562	-0.407856	0.0127328	0.00011501	0.00120943	0.0142601	0.00142831	0.0446868	0.190188
PVP01_1143200		null	0.880934	-0.056222	0.404737	-0.517181	0.037839	0.095904	0.578195	0.141504	0.900476	0.987155
PVP01_1306700		null	0.880678	0.177202	0.0626537	0.29175	5.31178e-05	0.000693826	0.00241131	0.000442413	0.274209	0.82827
PVP01_0810000		null	0.877996	0.232262	0.0208016	0.443722	4.99359e-05	0.000665901	0.00089852	0.000572873	0.587396	0.766873
PVP01_1465900		null	0.876402	1.03627	1.37005	0.702499	0.270615	0.403247	1	0.366341	0.213715	0.440535
PVP01_1433500		null	0.87562	0.326928	0.132604	0.521253	0.64165	0.739645	0.22035	0.876374	0.517279	0.793872
PVP01_1223900		null	0.874776	-0.32598	-0.782947	0.130987	0.00494918	0.0208975	0.00603576	0.0121638	0.436242	0.866971
PVP01_0513200		PK1	0.873043	-0.206415	0.0160664	-0.428896	2.01292e-05	0.000336925	0.0142601	0.000258826	0.00657393	0.0432308
PVP01_0926800		ATG7	0.872584	-0.0200744	0.0742467	-0.114395	1.98022e-05	0.000332758	0.0142601	0.000182847	0.014515	0.112576
PVP01_0526600		DHFR-TS	0.870216	0.206708	0.239066	0.174349	1.56213e-08	2.05403e-06	3.51227e-05	1.34761e-05	0.0216566	0.175284
PVP01_1010400		null	0.870025	-0.0216139	-0.22737	0.184142	0.0227882	0.0651803	0.578195	0.0776624	0.506689	0.759078
PVP01_1248600		null	0.869938	0.228959	0.317804	0.140115	0.180975	0.298563	0.366249	0.232112	0.936178	0.766873
PVP01_0826000		null	0.868439	0.0471912	0.289691	-0.195309	0.000148896	0.00146365	0.00241131	4.26581e-05	0.190403	0.105529
PVP01_1027400		null	0.866771	0.328449	0.365777	0.291122	9.45439e-06	0.000199454	0.000335093	0.000102986	0.00103358	0.0235897
PVP01_1234300		null	0.865604	-0.051059	-0.0847944	-0.0173235	0.000517205	0.00373921	0.00241131	0.00316297	0.00514298	0.0352323
PVP01_0531100		null	0.864206	-0.956299	-0.618887	-1.29371	0.0359697	0.0919864	0.366249	0.0616073	0.0458662	0.318675
PVP01_0828900		null	0.862099	0.293699	0.115229	0.472169	0.0126442	0.042238	0.00603576	0.0342413	0.357576	0.488402
PVP01_0210300		LytB	0.861105	-0.318129	-0.0172601	-0.618998	0.00152463	0.00850167	0.0306942	0.0025052	0.00264665	0.0130448
PVP01_0912600		null	0.857166	-0.0500287	0.0760956	-0.176153	1.63626e-07	1.1149e-05	0.00089852	1.34761e-05	0.0366117	0.163156
PVP01_0722100		LipL2	0.856953	0.321121	0.0526841	0.589557	0.00124567	0.00725524	0.0142601	0.00425844	0.846741	0.933728
PVP01_1415900		null	0.852313	0.156257	0.0534342	0.25908	0.800646	0.86218	1	1	0.00130427	0.0235897
PVP01_1318900		null	0.848356	-0.00684222	0.0156108	-0.0292952	0.3662	0.490436	1	0.622969	0.462089	0.68013
PVP01_0105500		ORC2	0.846967	0.141807	0.135773	0.14784	0.00155454	0.00862052	0.00241131	0.0169935	0.765168	0.987155
PVP01_1461000		DOC2	0.846179	0.357483	0.293436	0.421531	0.000933701	0.0058366	0.00603576	0.00777052	0.471184	0.543081
PVP01_0917400		HSP101	0.842164	0.527316	0.358864	0.695767	0.62427	0.725156	0.578195	0.78104	0.144341	0.589641
PVP01_1438000		ATPase2	0.840339	0.26932	-0.0447982	0.583439	0.683588	0.771734	0.366249	0.337038	0.194256	0.696575
PVP01_0318200		CWC15	0.839275	0.423478	0.922126	-0.0751691	0.0273862	0.0745181	0.121519	0.0544692	0.172459	0.302481
PVP01_1417700		SEC20	0.839015	-0.311535	0.123915	-0.746985	3.15848e-05	0.000467568	0.00603576	0.000572873	0.00298371	0.0352323
PVP01_1008000		IMC1g	0.837711	-0.142312	-0.0668848	-0.21774	0.00248655	0.0122821	0.22035	0.0143956	0.729302	1
PVP01_1028700		null	0.837654	-0.225976	0.14951	-0.601461	2.37073e-06	7.4117e-05	0.0306942	0.000124984	0.718965	1
PVP01_0521000		null	0.835557	-0.268236	-0.0234108	-0.513061	1.32177e-05	0.000251895	0.0142601	0.000572873	0.000347622	0.00632477
PVP01_1027100		ROM4	0.835192	-0.164392	-0.154842	-0.173943	1.10534e-06	4.3291e-05	0.000105696	0.000149597	0.0154595	0.0835237
PVP01_1130900		ROM10	0.83496	0.163403	0.306323	0.0204828	0.00161524	0.00884823	0.00603576	0.0110819	0.136913	0.656547
PVP01_0103800		null	0.834707	0.287204	0.0117807	0.562627	0.00497348	0.0209823	0.0306942	0.0215909	0.605209	0.913448
PVP01_0921500		HSBP	0.833638	-1.10662	-1.15753	-1.0557	0.0235808	0.0669851	0.578195	0.0873851	0.508549	0.759078
PVP01_0526500		PUF2	0.83337	-0.20233	0.0533844	-0.458044	0.0074784	0.0284168	0.0306942	0.0315713	0.00290211	0.00939322
PVP01_0320200		null	0.832024	0.23339	0.05754	0.40924	1.13744e-06	4.38575e-05	0.00241131	3.29415e-05	0.723555	0.913448
PVP01_0727500		TAF7	0.829542	-0.370336	-0.61748	-0.123192	3.6846e-06	9.83687e-05	0.000335093	0.00030539	0.0190497	0.0979451
PVP01_0816500		SART1	0.828862	-0.240369	-0.0228622	-0.457876	0.00342684	0.0156809	0.0638159	0.0199736	0.00116072	0.0170335
PVP01_1125000		APC11	0.828537	0.196106	0.241066	0.151145	0.000547818	0.00392064	0.0142601	0.00848503	0.795113	0.95555
PVP01_0915000		null	0.827343	-0.556694	-0.41836	-0.695027	0.000114223	0.00120625	0.0306942	0.00222761	0.00139174	0.0170335
PVP01_0318700		null	0.825605	-0.014657	-0.00117978	-0.0281342	0.000381572	0.00292892	0.0142601	0.00384608	0.143213	0.406507
PVP01_0409100		DHHC11	0.824449	-0.105407	-0.0576815	-0.153133	0.0076868	0.0290975	0.121519	0.0342413	0.654655	0.886354
PVP01_1104100		null	0.824376	-0.55559	-0.477927	-0.633254	0.000101104	0.00110963	0.0142601	0.00428653	0.0456922	0.150567
PVP01_1249100		null	0.822262	0.120583	-0.00934341	0.25051	7.92612e-05	0.000940919	0.000105696	0.00111085	0.797978	0.949949
PVP01_0729600		NFU1	0.818449	0.280511	-0.0846381	0.645661	0.668121	0.75977	1	0.954628	0.108715	0.579611
PVP01_1445800		null	0.818299	-0.173889	-0.329752	-0.0180269	0.000338194	0.00263251	0.0638159	0.00199337	0.000311284	0.014055
PVP01_1228200		null	0.818198	0.243135	1.03314	-0.546868	0.0025299	0.0123734	0.0638159	0.00501938	0.723589	0.79623
PVP01_0733500		PKAc	0.817198	-0.314283	0.0924758	-0.721042	0.000251825	0.00210164	0.0638159	0.000760334	0.000796185	0.0235897
PVP01_1436200		null	0.814041	0.0266743	0.0472971	0.00605145	0.0357752	0.091703	0.22035	0.0885037	0.121056	0.302481
PVP01_0312300		null	0.813618	-0.287714	-0.321736	-0.253692	0.0226137	0.0648303	0.121519	0.0391531	0.00851045	0.0561706
PVP01_0308000		PLP1	0.811188	-0.255924	0.0104801	-0.522328	2.13602e-06	6.98985e-05	0.000335093	1.9987e-05	0.335643	0.913448
PVP01_0315800		null	0.810284	0.0788568	0.0767577	0.0809559	0.0211779	0.0617825	0.0306942	0.0477559	0.0519662	0.212011
PVP01_1013800		null	0.809057	0.0566959	0.0997001	0.0136917	0.532123	0.64666	0.857112	0.414848	0.556023	0.949949
PVP01_0926300		null	0.808589	-0.0776519	0.0439439	-0.199248	0.152796	0.271237	0.578195	0.446605	0.583502	0.933728
PVP01_0313000		null	0.807763	0.00373499	-0.18337	0.19084	0.00351289	0.0159864	0.0142601	0.0184453	0.134754	0.427726
PVP01_0317700		null	0.807301	-0.524746	-0.132795	-0.916696	0.000476507	0.003527	0.0638159	0.00470954	2.48032e-05	0.00271061
PVP01_1325600		null	0.806106	-0.114048	-0.275133	0.0470378	4.45025e-06	0.000114101	0.000105696	0.000382368	0.0172382	0.122403
PVP01_0119500		REX3	0.801949	-0.206799	-0.188469	-0.225129	0.0174876	0.0534625	0.366249	0.0877853	0.554316	0.766873
PVP01_0317600		null	0.798324	-0.330793	-0.281398	-0.380187	0.000972655	0.00599503	0.0142601	0.0070294	0.00177275	0.019327
PVP01_0405300		GEXP20	0.79521	-0.446483	-0.0987328	-0.794233	0.0561195	0.128609	0.22035	0.180502	0.389777	0.632927
PVP01_0618400		null	0.794591	-0.231528	0.118221	-0.581278	1.13008e-05	0.000221299	0.00241131	0.000149597	0.000878657	0.0157523
PVP01_0810100		null	0.794225	0.018417	0.0565493	-0.0197154	0.118636	0.223694	0.366249	0.387011	0.11708	0.334876
PVP01_1329800		SPB4	0.791229	-0.169546	-0.147828	-0.191264	2.61534e-05	0.000411669	0.00241131	0.00142831	0.205943	0.589641
PVP01_1329600		GST	0.788346	-0.197762	-0.125361	-0.270164	0.0478373	0.114061	0.22035	0.144071	0.00364733	0.0319567
PVP01_0508900		null	0.787673	-0.594103	-1.1414	-0.0468107	0.0290805	0.0779345	0.578195	0.129341	0.508599	0.543081
PVP01_0935200		null	0.786662	-0.543268	-0.502128	-0.584407	0.00273368	0.0131248	0.0638159	0.0280535	0.440174	0.656547
PVP01_1319200		null	0.785019	-0.00329208	0.0421784	-0.0487626	4.2536e-05	0.000590988	0.00603576	0.000572873	0.00891268	0.0765281
PVP01_0917500		null	0.785014	-0.150127	0.0346549	-0.334909	0.00332041	0.0152782	0.00603576	0.0070294	0.000711322	0.00819345
PVP01_1139500		CLS	0.784061	0.0600203	-0.157943	0.277984	0.000723098	0.00484729	0.0306942	0.00634924	0.256243	0.508367
PVP01_1024000		null	0.783681	0.143789	0.0649197	0.222659	0.000821031	0.00528991	0.0142601	0.00634924	0.00166088	0.0319567
PVP01_0605600		RCM1	0.780995	-0.203853	-0.290307	-0.1174	0.00268666	0.0129617	0.366249	0.0143956	0.000233847	0.0170335
PVP01_0118100		ApiAP2	0.780416	-0.226587	-0.192742	-0.260432	9.02663e-07	3.90461e-05	0.00241131	3.29415e-05	2.48278e-05	0.00271061
PVP01_0411000		null	0.779544	-0.102814	0.0436336	-0.249261	0.00532194	0.0220778	0.121519	0.0169935	0.000586723	0.0170335
PVP01_1203000		null	0.779416	-0.053621	-0.176852	0.0696097	0.000269853	0.00221493	0.0306942	0.0025052	0.0550285	0.186806
PVP01_1144500		null	0.775389	-0.490135	-0.820951	-0.159319	0.00249197	0.0122967	0.22035	0.0110819	0.151437	0.318675
PVP01_0726800		null	0.775239	-0.569872	-0.290719	-0.849025	0.00226594	0.0113961	0.0638159	0.00848503	0.162342	0.566641
PVP01_1450200		aFRS	0.774661	0.0696704	-0.00747481	0.146816	5.34094e-05	0.000695441	0.00603576	0.00162536	0.721844	0.845
PVP01_1135000		null	0.769535	0.200863	0.278098	0.123628	0.788408	0.853831	0.857112	0.625402	0.878696	0.82827
PVP01_1135100		null	0.764533	-0.0344178	0.263397	-0.332233	0.0919844	0.185837	0.578195	0.186391	0.148942	0.302481
PVP01_1230400		null	0.763403	-0.0954492	0.0263082	-0.217207	1.57389e-05	0.000280592	0.0142601	0.000331815	0.00251103	0.0392185
PVP01_1417300		SAS6L	0.763353	-0.573276	-0.499013	-0.647538	0.00448324	0.0195097	0.0142601	0.0184453	0.576979	0.807747
PVP01_0603600		null	0.76285	0.629534	0.484705	0.774363	0.00193759	0.010076	0.22035	0.0070294	0.480565	0.82827
PVP01_1425900		null	0.762569	0.24164	0.167848	0.315431	0.273677	0.406228	0.366249	0.387011	0.386879	0.866971
PVP01_1245300		MND1	0.761341	0.00177025	0.222032	-0.218492	0.0166956	0.0516443	0.366249	0.0232816	0.353577	0.589641
PVP01_1206600		null	0.759453	-0.170247	-0.237299	-0.103195	0.000101992	0.00111252	0.121519	0.00067787	8.78973e-06	0.00455383
PVP01_0835200		EF-Ts	0.758971	-0.0146874	0.0949658	-0.124341	3.06232e-05	0.000457416	0.00241131	0.00111085	0.936368	0.866971
PVP01_0518900		null	0.756654	-0.407833	-0.387546	-0.428119	0.000648056	0.00445841	0.0638159	0.00376985	0.0030077	0.0432308
PVP01_1422800		null	0.755214	0.0834417	0.0145938	0.15229	0.159064	0.276241	0.578195	0.232112	0.00256962	0.0352323
PVP01_0713200		null	0.754766	-0.293139	-0.190919	-0.395359	0.00116878	0.00690239	0.00603576	0.00575486	0.984965	0.748154
PVP01_1030300		MyoB	0.753652	0.345903	0.31788	0.373926	0.704186	0.789057	1	0.812477	0.271873	0.637495
PVP01_1423600		null	0.753267	0.444882	0.0919197	0.797845	0.778767	0.846131	1	0.812477	0.660463	0.696575
PVP01_0808000		AP5S1	0.752015	-0.17288	-0.248735	-0.0970249	0.00537418	0.0222574	0.366249	0.0396522	0.859218	0.933728
PVP01_0733400		null	0.750426	-0.0110488	-0.0131732	-0.00892442	0.0160369	0.0504219	0.578195	0.0418255	0.0238984	0.0979451
PVP01_0602600		PMM	0.747647	-0.427064	-0.627562	-0.226566	0.000152924	0.00148854	0.0142601	0.00215417	0.0790676	0.279183
PVP01_0316000		null	0.746335	-0.178016	-0.283821	-0.0722099	0.00292468	0.0138811	0.0638159	0.0143956	0.884642	0.886354
PVP01_0836500		BCKDH-E2	0.744583	-0.151615	0.0440705	-0.3473	0.0158427	0.0499329	0.0306942	0.0242962	0.0736919	0.287603
PVP01_1453000		null	0.744238	-0.666561	-0.790559	-0.542563	0.00571247	0.0233283	0.0142601	0.0215909	0.0043802	0.0291766
PVP01_1464700		null	0.74416	0.444693	0.472285	0.4171	0.00421214	0.0186151	0.121519	0.0292694	0.0243676	0.122403
PVP01_1450800		null	0.74253	-0.311938	0.192693	-0.816568	0.000680872	0.00464562	0.000335093	0.000382368	0.134312	0.376823
PVP01_0821500		null	0.740093	-0.211935	-0.1985	-0.225369	2.08504e-07	1.34688e-05	3.51227e-05	8.37496e-05	0.757337	0.913448
PVP01_1441500		GyrA	0.740009	0.211027	0.213407	0.208647	0.00907518	0.0331571	0.121519	0.036807	0.123826	0.35605
PVP01_0517500		null	0.739071	2.03322	4.06643	0	0.995226	0.996829	1	0.806057	0.125776	0.213587
PVP01_0711800		null	0.738043	-0.461228	-0.684912	-0.237544	0.00997068	0.0355243	0.121519	0.0743689	0.700434	0.933728
PVP01_0316800		null	0.737773	0.263488	0.202047	0.324929	0.000498026	0.00363757	0.0638159	0.0051903	0.630609	0.637495
PVP01_0319900		TAP42	0.736796	-0.247188	-0.142012	-0.352365	0.0183725	0.0554507	0.0638159	0.0991827	0.962052	0.766873
PVP01_1309100		RPL1	0.734314	-0.138844	0.120231	-0.39792	0.00327218	0.0150982	0.366249	0.00969636	0.129423	0.4286
PVP01_0305100		null	0.731884	0.0300262	0.248121	-0.188069	0.861013	0.905812	0.578195	0.764235	0.115196	0.35605
PVP01_0926100		TIM44	0.728607	-0.0485085	-0.0828846	-0.0141323	8.44452e-06	0.000185889	0.00241131	1.9987e-05	0.30049	0.488402
PVP01_1343400		MutS	0.727283	0.11908	0.244452	-0.00629154	1.24625e-06	4.59174e-05	3.51227e-05	8.37496e-05	0.510852	0.526984
PVP01_0320000		null	0.72653	-0.14792	0.265499	-0.561339	0.0193086	0.0576824	0.121519	0.0662743	0.0176492	0.0695724
PVP01_0708100		null	0.724609	-0.049931	0.122611	-0.222473	0.00222258	0.0112235	0.857112	0.0199736	0.0326078	0.287603
PVP01_1141600		null	0.723974	-0.0973612	0.0474633	-0.242186	7.14711e-08	6.05655e-06	0.00089852	8.37496e-05	0.00022785	0.0108896
PVP01_1103600		null	0.723309	-0.0528935	-0.0260655	-0.0797215	0.130736	0.240577	0.22035	0.292973	0.0910362	0.239802
PVP01_0810200		null	0.722812	-0.0434715	0.0326151	-0.119558	0.441931	0.565372	1	0.630601	0.0336201	0.212011
PVP01_1224300		null	0.721767	-0.144221	-0.0147671	-0.273676	0.000152752	0.00148854	0.0306942	0.00111085	0.582321	0.724179
PVP01_1143500		null	0.721675	-0.188682	0.469706	-0.847069	0.0173834	0.0532749	0.22035	0.0622549	0.101772	0.255291
PVP01_0734700		null	0.721007	0.10601	0.198651	0.0133699	0.000374915	0.00288227	0.00603576	0.00170625	0.228406	0.593122
PVP01_1343500		null	0.720794	0.0533306	-0.157319	0.26398	4.00756e-06	0.000104914	0.00089852	0.000124984	0.138147	0.383925
PVP01_1463500		MTIP	0.719687	0.0702229	0.374916	-0.23447	0.0466215	0.111919	0.578195	0.138957	0.656126	0.807747
PVP01_0940300		null	0.719498	-0.0348351	0.306303	-0.375974	0.724212	0.806228	1	0.79742	0.115603	0.255291
PVP01_0939300		null	0.719321	0.0195267	-0.140423	0.179476	0.274826	0.407501	0.22035	0.425292	0.173572	0.334876
PVP01_0509400		null	0.719142	-0.1481	-0.0291669	-0.267034	0.00714531	0.0275001	0.366249	0.0391531	0.299832	0.724179
PVP01_1462800		null	0.718345	0.265622	0.314649	0.216595	0.357288	0.482135	0.857112	0.446605	0.0248259	0.163156
PVP01_1020100		RAB1a	0.716599	0.579637	0.803006	0.356268	0.00578062	0.0235486	0.0638159	0.0195916	0.780797	0.79623
PVP01_1014800		null	0.715891	-0.0612786	0.205326	-0.327884	0.00152273	0.00850167	0.0306942	0.0121638	0.396517	0.637495
PVP01_1438200		null	0.714307	0.136609	-0.175762	0.448979	0.00690044	0.0267938	0.0638159	0.0429763	0.32783	0.686799
PVP01_1325700		PP7	0.714133	-0.200289	0.123518	-0.524095	8.57458e-05	0.000990099	0.22035	0.000217414	0.0248895	0.212011
PVP01_1456500		null	0.712172	-0.16254	-0.219701	-0.105379	0.00470332	0.0202548	0.0142601	0.00848503	0.0659921	0.478859
PVP01_0207300		null	0.709241	-0.141318	0.0348708	-0.317507	4.10502e-07	2.24378e-05	0.000335093	1.34761e-05	0.0187385	0.112576
PVP01_0110500		null	0.707455	-0.13795	-0.263834	-0.0120671	8.35986e-06	0.000185634	0.00241131	0.000514222	0.00145058	0.0170335
PVP01_0615100		SPT4	0.706375	0.457253	1.01483	-0.10032	0.147449	0.263532	1	0.277547	0.968013	0.875723
PVP01_1228300		null	0.705188	0.331065	0.257648	0.404483	0.112688	0.215249	0.578195	0.264881	0.527906	0.940439
PVP01_1014700		null	0.703902	-0.497979	-0.00527274	-0.990686	0.201643	0.324691	0.22035	0.325625	0.00512074	0.00758972
PVP01_1410200		PPM6	0.700341	0.199743	0.397263	0.0022227	6.6903e-07	3.29481e-05	0.00089852	0.000149597	0.0675104	0.186806
PVP01_1205200		null	0.695651	0.248769	-0.306654	0.804193	0.741843	0.821627	1	0.800812	0.69346	0.913448
PVP01_0307100		null	0.693492	0.121921	-0.136057	0.379898	0.000209993	0.00184216	0.000335093	0.00030539	0.860291	0.614006
PVP01_0506200		null	0.692598	-0.093211	-0.16735	-0.0190717	0.00122321	0.00713275	0.0142601	0.0070294	0.145714	0.35605
PVP01_1326500		HRD1	0.691955	-0.188226	0.136284	-0.512736	0.0239484	0.067689	0.366249	0.0885037	0.00338165	0.0157523
PVP01_1218500		null	0.690774	-0.462108	-0.600506	-0.32371	0.00428336	0.0188413	0.0638159	0.0215909	0.873103	0.987155
PVP01_1029900		null	0.68773	-0.270818	-0.443227	-0.0984087	0.0132719	0.0438341	0.366249	0.0418255	0.474524	0.614006
PVP01_1132500		null	0.687652	0.200307	0.208706	0.191907	9.95461e-05	0.00110032	0.0142601	0.000824406	0.689979	0.743051
PVP01_0410400		null	0.687651	0.0564838	-0.144583	0.25755	0.000218306	0.00189835	0.0638159	0.00282321	0.741109	0.866971
PVP01_1230900		GAPM1	0.686195	0.13125	0.547936	-0.285435	0.00719964	0.0276533	0.0638159	0.0391531	0.441573	0.614006
PVP01_0522600		null	0.685767	0.0527164	0.00679852	0.0986342	1.51372e-05	0.00027479	0.000105696	0.000880478	0.0472948	0.186806
PVP01_0915900		SET7	0.685579	0.228284	0.327488	0.12908	2.56793e-06	7.6945e-05	3.51227e-05	5.39043e-05	0.178272	0.445328
PVP01_1310000		null	0.68548	-0.240474	-0.0402284	-0.440719	0.0554825	0.127528	0.22035	0.152018	0.000738059	0.0130448
PVP01_0821400		null	0.68432	-0.162552	0.166466	-0.49157	0.000108073	0.0011623	0.00241131	0.00222761	0.0530947	0.239802
PVP01_1458200		PFS2	0.684239	0.0125587	-0.179578	0.204695	0.00121462	0.00709933	0.366249	0.0132142	1.08984e-05	0.00632477
PVP01_1463200		null	0.683772	0.221309	0.2344	0.208218	0.334022	0.459339	0.121519	0.893169	0.936428	0.807747
PVP01_1403900		null	0.682113	-0.402337	0.154387	-0.959062	0.644144	0.741429	1	0.965352	0.0138806	0.0958758
PVP01_1318800		null	0.680889	-0.229473	0.146712	-0.605659	0.00864842	0.0318646	0.121519	0.0292694	0.29954	0.533634
PVP01_1408300		null	0.68072	0.26612	0.313713	0.218526	0.00377944	0.0170326	0.00089852	0.0132142	0.430681	0.678239
PVP01_0528400		null	0.680669	0.0531722	0.409362	-0.303018	0.00073924	0.00492892	0.0638159	0.00585737	0.685274	0.864111
PVP01_0516800		null	0.680558	0.0646915	0.138992	-0.00960894	0.799197	0.861553	1	0.86098	0.0858315	0.488402
PVP01_0611400		null	0.67858	-0.103216	-0.0478453	-0.158586	1.19497e-05	0.000231275	0.000335093	0.000331815	0.442002	0.566641
PVP01_1319500		null	0.678263	0.00856073	0.0610557	-0.0439342	4.96436e-05	0.000665901	1.09504e-05	1.9987e-05	0.231695	0.163156
PVP01_0602700		null	0.676352	-0.366203	-0.240267	-0.492139	0.000698412	0.00473283	0.0306942	0.00634924	0.00180594	0.0291766
PVP01_0113700		PTP2	0.675576	-0.383257	-0.430105	-0.336409	0.000710782	0.00479706	0.00241131	0.00425844	0.00150379	0.026171
PVP01_0932600		null	0.675279	-0.076086	0.137777	-0.289949	0.00109197	0.0065439	0.0638159	0.0025052	0.00343265	0.0352323
PVP01_1234500		null	0.674073	-0.251775	-0.220163	-0.283387	0.00543769	0.022483	0.22035	0.0447669	0.000471274	0.00819345
PVP01_1250200		null	0.673663	-0.120129	0.0637626	-0.30402	0.100023	0.197898	0.578195	0.222204	0.412297	0.82827
PVP01_1143700		null	0.672525	-0.897702	-1.40002	-0.395382	0.0114316	0.0393771	0.0638159	0.0262861	0.000757923	0.0157523
PVP01_1139700		null	0.669979	0.0195703	0.0265814	0.0125591	0.000352838	0.00272942	0.0638159	0.00470954	0.348423	0.526984
PVP01_1453900		null	0.669099	-0.135285	-0.133237	-0.137332	0.000249632	0.00209035	0.0638159	0.00067787	0.0195728	0.0906598
PVP01_1224100		null	0.66889	0.219064	0.360519	0.0776098	0.00352107	0.016009	0.0306942	0.0110819	0.0072635	0.0437318
PVP01_0110900		null	0.667112	0.236109	0.631244	-0.159025	3.16844e-05	0.000467651	0.00241131	0.00098437	0.490666	0.845
PVP01_1305000		null	0.66607	-0.0470562	0.1032	-0.197312	0.0247327	0.0693853	0.0638159	0.0837378	0.0127983	0.112576
PVP01_0315900		null	0.665615	-0.783967	-0.550539	-1.0174	0.0373584	0.094855	0.0638159	0.0662743	0.000292384	0.014055
PVP01_0722200		null	0.664097	-0.494521	-0.270442	-0.7186	6.47552e-05	0.000797259	0.000335093	0.0023285	0.0557798	0.199815
PVP01_0302500		null	0.663924	0.630706	1.0097	0.251707	0.172547	0.28847	1	0.426055	0.576856	0.825697
PVP01_0307200		null	0.662659	-0.216547	0.090752	-0.523846	0.0010341	0.00628036	0.0306942	0.00425844	0.400516	0.724179
PVP01_1421400		RAB11a	0.662626	-0.125943	-0.0133991	-0.238488	0.000111948	0.0011898	0.00241131	0.000880478	0.0955448	0.520377
PVP01_1126300		FNR	0.660667	-0.435091	-0.36021	-0.509971	1.70436e-05	0.000296358	0.00241131	0.000572873	0.000102678	0.0108896
PVP01_0117900		PWP2	0.658958	0.264837	0.498321	0.031353	0.000950449	0.00590941	0.0142601	0.00222761	0.649789	0.748154
PVP01_1107800		null	0.656992	0.113333	0.184634	0.0420329	0.460999	0.582277	0.857112	0.387011	0.0134834	0.0624181
PVP01_1267400		null	0.655797	0.746235	1.01645	0.476021	0.128605	0.237889	0.366249	0.292973	0.529193	0.748154
PVP01_0905400		null	0.654339	-0.142896	-0.159761	-0.126031	0.0153849	0.0490227	0.366249	0.0578637	0.124833	0.454568
PVP01_0317800		null	0.653527	-0.264458	0.100363	-0.629279	0.0235519	0.0669413	0.366249	0.093458	0.885319	0.949949
PVP01_1229000		FIS1	0.653335	1.18771	1.64579	0.729628	0.343232	0.467865	1	0.622969	0.27384	0.501476
PVP01_0819200		null	0.653168	-0.00416268	-0.12754	0.119215	0.000187067	0.00170416	0.00241131	0.00384608	0.16255	0.318675
PVP01_0731800		null	0.652915	0.0456822	0.0434082	0.0479562	0.000413071	0.00311778	0.0306942	0.00470954	0.0597762	0.212011
PVP01_1312000		null	0.652372	0.22084	-0.0863427	0.528023	0.0347164	0.0895639	0.0306942	0.0885037	0.0614378	0.239802
PVP01_0828500		null	0.649952	0.294175	0.685887	-0.0975384	0.0073468	0.0280453	0.578195	0.0279584	0.991943	0.656547
PVP01_1032100		null	0.648607	-0.241085	-0.238304	-0.243866	0.00489862	0.0207544	0.121519	0.0232816	0.15575	0.383925
PVP01_1025800		null	0.648028	-0.0873294	0.00304346	-0.177702	1.12776e-06	4.38241e-05	0.00603576	3.29415e-05	0.021942	0.153038
PVP01_1233200		null	0.644775	0.299828	0.148777	0.45088	0.31936	0.453267	1	0.446605	0.689136	0.933728
PVP01_1222500		null	0.644653	0.107651	0.338541	-0.12324	0.000135315	0.00136523	0.121519	8.37496e-05	0.814637	0.935149
PVP01_1344100		null	0.644572	0.177972	0.106482	0.249461	0.770946	0.839835	0.366249	0.748302	0.00220655	0.0130448
PVP01_1434400		null	0.643971	-0.880708	-0.645857	-1.11556	0.0196366	0.0583816	0.22035	0.0757463	0.256861	0.656547
PVP01_1113200		YOP1L	0.643888	-0.282774	-1.39331	0.827764	0.0442983	0.107564	0.578195	0.113565	0.703743	0.463781
PVP01_0917300		DPAP1	0.641167	-0.292327	0.0746482	-0.659302	8.83486e-05	0.00101022	0.0142601	0.00030539	0.05198	0.406507
PVP01_1220000		null	0.641072	-0.235427	0.0411649	-0.51202	1.36214e-05	0.000257616	0.0638159	8.37496e-05	0.892504	0.977386
PVP01_0927500		null	0.640555	0.290293	0.139416	0.441169	0.00142738	0.0080863	0.0142601	0.00848503	0.982616	1
PVP01_1143600		ARK1	0.637737	-0.0477747	-0.310004	0.214454	0.0633178	0.140037	1	0.428556	0.00778906	0.0467294
PVP01_1144400		null	0.637736	-0.0357795	0.184767	-0.256326	0.0106522	0.0372341	0.22035	0.0292694	0.0146606	0.0392185
PVP01_0520800		null	0.637391	0.257647	0.794594	-0.279299	0.622197	0.724101	1	0.796177	0.263881	0.571208
PVP01_1432300		null	0.63636	0.451616	0.0590659	0.844165	0.833925	0.886502	0.578195	0.845279	0.542443	0.656547
PVP01_1341900		GAPM3	0.634712	-0.154419	-0.231959	-0.0768779	0.0179062	0.0544411	0.00241131	0.0524131	0.349858	0.657706
PVP01_0408300		ATG11	0.634635	0.132271	0.209066	0.0554768	2.32041e-05	0.000373518	0.000335093	0.00030539	0.106716	0.334876
PVP01_1241600		null	0.632783	-0.0275229	0.0541083	-0.109154	0.00234936	0.0117799	0.00241131	0.00470954	0.407096	0.678239
PVP01_1425800		null	0.632282	0.212199	0.149457	0.274941	0.180456	0.297956	0.578195	0.275728	0.679379	1
PVP01_0214400		null	0.627414	-0.0772116	0.0384805	-0.192904	0.0024795	0.0122595	0.0142601	0.0169935	0.00647934	0.0235897
PVP01_0114200		null	0.627313	0.0320638	0.381699	-0.317571	0.00251864	0.0123482	0.0142601	0.00575486	0.233677	0.526984
PVP01_0528300		null	0.625726	-0.484422	-0.153775	-0.815069	0.0559639	0.128338	0.22035	0.222204	0.346548	0.466885
PVP01_1021400		null	0.624245	-0.231304	-0.195259	-0.267349	0.00727462	0.0278732	0.121519	0.036807	0.00391805	0.0467294
PVP01_1453300		VP2	0.621476	-0.0779204	0.0437676	-0.199608	1.01104e-06	4.05558e-05	3.51227e-05	2.74513e-05	0.922862	1
PVP01_0118300		null	0.619889	0.193177	0.290798	0.0955557	1.03577e-05	0.000210283	0.00089852	0.00030539	0.00103817	0.0108896
PVP01_1331500		EPAC	0.618876	0.267603	0.200431	0.334774	0.900952	0.936538	1	0.682612	0.0301156	0.105529
PVP01_1422000		null	0.617996	1.60043	1.45391	1.74694	0.371643	0.496256	1	0.353948	0.424153	0.656547
PVP01_0833600		null	0.617443	0.187034	0.861242	-0.487175	0.100944	0.199402	1	0.223761	0.561427	0.68013
PVP01_0531200		EIF4A3	0.617428	-0.0533662	0.304762	-0.411495	0.0033545	0.0154066	0.0638159	0.0126867	0.544132	0.656547
PVP01_1419300		SMC2	0.615785	0.0574222	0.108958	0.00588619	0.00029346	0.00237344	0.00241131	0.00162536	0.0416904	0.199815
PVP01_0211900		null	0.615683	0.177426	0.281117	0.0737341	1.377e-05	0.00025846	0.00089852	0.000572873	0.832554	0.866971
PVP01_0823500		FNT	0.615571	-0.530358	-0.172444	-0.888272	0.11372	0.216639	0.857112	0.263303	0.00157269	0.00271061
PVP01_1338100		null	0.613884	-0.0673486	0.255295	-0.389993	0.0806384	0.168457	1	0.184209	0.309675	0.528945
PVP01_0411100		null	0.613858	-0.149947	-0.299441	-0.000453821	8.44611e-06	0.000185889	0.00603576	0.000382368	0.000398918	0.0108896
PVP01_0207200		null	0.613129	-0.0725592	0.133524	-0.278642	2.73907e-05	0.000425381	0.0142601	0.000331815	0.831867	0.913448
PVP01_1106400		null	0.612667	-0.0438574	-0.0507857	-0.0369291	0.000235974	0.00199615	0.00241131	0.00178715	0.0953889	0.287603
PVP01_1227000		null	0.611528	0.124518	0.106923	0.142114	0.072995	0.156499	0.0638159	0.177022	0.0221898	0.131107
PVP01_1249600		null	0.611008	0.40414	0.665125	0.143155	3.36722e-05	0.000492126	0.00089852	0.000124984	0.188584	0.488402
PVP01_0914000		null	0.609915	0.0474376	-0.164742	0.259617	0.330457	0.456399	0.121519	0.538811	0.363732	0.637495
PVP01_0825500		null	0.608736	0.43749	0.0797741	0.795206	0.318017	0.453242	1	0.603004	0.152733	0.318675
PVP01_1442600		null	0.608514	0.0910989	0.0245229	0.157675	1.14193e-05	0.000222744	0.00241131	0.000258826	0.0502832	0.239802
PVP01_0807000		null	0.607469	-0.287396	-0.135998	-0.438793	0.0846585	0.174149	0.578195	0.203749	0.917875	0.845
PVP01_1429400		null	0.606827	0.672119	0.213651	1.13059	0.356174	0.481023	1	0.401233	0.56794	0.678239
PVP01_1306500		null	0.606811	0.215126	0.159379	0.270873	0.660047	0.754117	0.366249	0.845279	0.754887	0.845
PVP01_0114500		null	0.606718	-0.264064	-0.357099	-0.171028	0.000646395	0.00445841	0.00089852	0.00347885	0.0313578	0.153038
PVP01_1135200		myoE	0.605788	-0.00483173	0.123029	-0.132692	0.000495356	0.00362339	0.121519	0.00777052	0.192894	0.383925
PVP01_0405400		RFC1	0.602623	0.0545044	0.0759171	0.0330916	0.453099	0.575662	0.857112	0.556042	0.00305836	0.011573
PVP01_1328600		HEP1	0.601338	0.0234803	0.012668	0.0342927	0.0536144	0.124012	0.578195	0.0885037	0.0518477	0.212011
PVP01_1215100		null	0.600733	0.144275	-0.014993	0.303543	0.00150351	0.00845606	0.0306942	0.0121638	0.303549	0.589641
PVP01_1139800		ZIP1	0.598102	-0.261185	-0.13156	-0.390809	0.0448102	0.108581	0.578195	0.117435	0.00129285	0.026171
PVP01_1137400		null	0.597529	-0.28217	0.23542	-0.799759	0.00440868	0.0192901	0.0306942	0.0273381	0.969205	0.949949
PVP01_1019900		null	0.596372	0.0600881	0.558188	-0.438011	0.0135355	0.0444981	0.0142601	0.0583611	0.0801416	0.255291
PVP01_0002050		null	0.595503	-0.0748675	-0.0734984	-0.0762366	0.0153119	0.0489156	0.121519	0.0213421	0.201707	0.4286
PVP01_0705500		null	0.595155	-0.202064	-0.223739	-0.18039	0.143617	0.258448	0.0306942	0.280002	0.0284477	0.131107
PVP01_1464000		PKB	0.593527	0.041449	0.227321	-0.144423	0.554031	0.664837	0.857112	0.78104	0.894685	0.949949
PVP01_1315300		null	0.59223	0.0144742	0.198592	-0.169644	6.6566e-05	0.000811518	0.0638159	0.000331815	0.159223	0.445328
PVP01_0421200		null	0.590956	-0.0713386	-0.0851343	-0.0575429	0.8085	0.86857	1	0.829103	0.0314866	0.199815
PVP01_1217900		NUDC	0.590358	0.0169191	0.100101	-0.0662631	0.00195583	0.0101336	0.0638159	0.0110819	0.184014	0.566641
PVP01_1028500		MSH6	0.589572	-0.0862152	0.210664	-0.383094	0.415985	0.540096	0.366249	0.444169	0.0651339	0.255291
PVP01_0823100		null	0.588091	-0.406594	-0.334932	-0.478256	0.000981966	0.00601729	0.0306942	0.0051903	0.723104	0.696575
PVP01_0509600		LMF1	0.587652	-0.181117	-0.122361	-0.239872	0.0110989	0.0384175	0.0306942	0.0477559	0.00116452	0.00819345
PVP01_0603400		PPP8	0.586696	-0.0782556	-0.0140936	-0.142418	1.65316e-06	5.74635e-05	0.000335093	5.39043e-05	0.055156	0.186806
PVP01_0317900		RALP1	0.58491	-0.179155	0.438235	-0.796545	0.000587052	0.00414772	0.0306942	0.001271	0.0399024	0.163156
PVP01_1318500		COX2	0.582279	1.09822	1.38404	0.812402	0.013613	0.044702	0.578195	0.0691545	0.417785	0.70858
PVP01_1127000		null	0.58042	0.366826	0.52815	0.205502	0.0015552	0.00862052	0.00603576	0.00470954	0.483068	0.589641
PVP01_1022700		null	0.580378	0.242888	0.0460586	0.439718	0.110823	0.21275	0.857112	0.232112	0.0997962	0.318675
PVP01_0117000		null	0.580326	-0.226802	-0.216327	-0.237277	3.16259e-06	9.03645e-05	0.00241131	5.39043e-05	0.00016784	0.011573
PVP01_1119100		null	0.579813	0.225514	0.12982	0.321207	0.15911	0.276241	0.22035	0.303014	0.305276	0.656547
PVP01_1022000		null	0.579705	0.128654	0.23323	0.0240783	0.000964299	0.00597313	0.00603576	0.00282321	0.0126247	0.0765281
PVP01_1264200		null	0.57638	0.184318	0.178833	0.189802	7.97764e-05	0.000941719	0.00089852	0.00165662	0.111255	0.311453
PVP01_0710600		null	0.575968	0.0557786	-0.181943	0.2935	6.50939e-05	0.000798576	0.00603576	0.00111085	0.0635373	0.212011
PVP01_0316600		null	0.574932	0.377321	-0.0709447	0.825586	0.0888661	0.1808	0.0306942	0.0837378	0.248613	0.306659
PVP01_0514500		null	0.574403	0.060438	-0.087928	0.208804	0.00031171	0.00248117	0.00241131	0.00347885	0.351178	0.949949
PVP01_1140900		null	0.572241	-0.281611	-0.214021	-0.349202	6.58189e-05	0.000804381	0.0306942	0.000760334	0.000419975	0.00939322
PVP01_0816700		SMN	0.569874	0.239473	0.43514	0.0438071	2.45464e-05	0.000390076	0.0306942	0.000331815	0.634174	0.82827
PVP01_1205700		null	0.569582	-0.346204	-0.351345	-0.341063	0.0383436	0.0969603	0.22035	0.105255	0.892708	0.987155
PVP01_1115100		ARK3	0.568579	-0.202902	0.173687	-0.579491	0.717833	0.800651	0.578195	0.538811	0.131938	0.35605
PVP01_1110800		null	0.567838	-0.0270162	0.168173	-0.222205	0.121347	0.227595	0.121519	0.303014	0.00107478	0.0319567
PVP01_0419900		null	0.567608	-0.302538	-1.149	0.543927	0.0542136	0.124958	0.366249	0.140933	0.402858	0.620028
PVP01_0610900		null	0.562304	-0.402995	-0.170205	-0.635785	0.0529933	0.123	0.578195	0.165616	0.161138	0.507513
PVP01_0216000		AP2-L	0.561665	0.203087	0.0925208	0.313653	0.677492	0.767443	0.857112	0.954628	0.706358	0.566641
PVP01_0613000		DHHC10	0.560673	0.0653264	0.131888	-0.00123515	0.00835962	0.0310304	0.857112	0.0418255	0.266128	0.383925
PVP01_1434500		null	0.560601	0.0702838	0.147845	-0.00727749	4.14289e-08	3.96284e-06	1.09504e-05	2.74513e-05	0.538509	0.656547
PVP01_0947700		null	0.558789	-0.766066	0	-1.53213	0.327716	0.453267	1	0.446605	0.331333	0.520377
PVP01_1030500		ADF1	0.55392	-0.526943	0.294266	-1.34815	0.376117	0.500349	1	0.538811	0.785252	0.82827
PVP01_0703500		NUP100	0.552879	0.283523	0.184946	0.3821	0.648534	0.74499	1	0.940804	0.00503851	0.0319567
PVP01_1305400		null	0.552322	0.181407	0.0892569	0.273557	0.108018	0.209254	0.857112	0.275728	0.0242597	0.105529
PVP01_1301700		CYP26	0.551232	-0.0869193	0.518663	-0.692501	0.0355821	0.0913237	0.22035	0.194648	0.109615	0.219036
PVP01_0712400		null	0.549695	0.0208261	0.00995724	0.031695	9.68386e-05	0.00107757	0.0306942	0.00178715	0.0542135	0.199815
PVP01_1232600		null	0.54961	-0.0222066	-0.271198	0.226785	0.00572397	0.0233561	0.0306942	0.0169935	0.155831	0.406507
PVP01_0905300		null	0.549484	-0.136449	-0.349811	0.0769136	0.0107358	0.0374738	0.366249	0.0737851	0.0615495	0.203
PVP01_1317200		null	0.548997	-0.0966894	-0.0869192	-0.10646	0.000854296	0.00548292	0.00089852	0.00634924	0.296335	0.543081
PVP01_1145300		null	0.548926	-0.188686	-0.284209	-0.0931631	0.0265453	0.0730543	0.0638159	0.0790502	1.03444e-06	0.00271061
PVP01_0926200		SNRPD1	0.547191	-0.0578477	0.807051	-0.922746	0.000129106	0.00132193	0.0142601	0.00455125	0.383112	0.656547
PVP01_1232200		null	0.546597	-0.0411932	-0.170021	0.0876351	0.0100388	0.0356156	0.0142601	0.0545318	0.00260792	0.0352323
PVP01_0112900		null	0.545186	-0.0259311	0.619269	-0.671131	0.016514	0.0513733	0.366249	0.0790502	0.444641	0.566641
PVP01_0717800		PDI9	0.544632	0.250172	0.418899	0.0814442	0.00219815	0.0111681	0.22035	0.0132142	0.522011	0.807747
PVP01_0821300		null	0.544148	0.148181	0.373357	-0.0769949	0.0948638	0.190417	0.366249	0.349459	0.909455	0.793872
PVP01_1264900		RPA3	0.54382	-0.00963158	0.253744	-0.273008	0.0584598	0.132172	0.578195	0.241398	0.0782069	0.239802
PVP01_0827800		GSK3	0.543608	-0.233455	-0.0282116	-0.438698	0.000722146	0.00484729	0.0638159	0.00556979	0.249846	0.326385
PVP01_0526700		null	0.543171	0.0742959	0.29191	-0.143319	0.00474943	0.0203307	0.22035	0.0273381	0.00319099	0.0432308
PVP01_0521400		ARO	0.541818	-0.253279	-0.0344471	-0.472111	0.00634353	0.0250924	0.22035	0.0169935	0.00338307	0.0392185
PVP01_1413500		null	0.541122	-0.339091	0.202384	-0.880565	0.0394555	0.099117	0.857112	0.194814	0.154265	0.614006
PVP01_1144600		null	0.53915	-0.539552	-0.492564	-0.58654	0.123184	0.230345	0.121519	0.177022	0.000919376	0.0319567
PVP01_1208900		SPC25	0.539134	0.504342	0.397341	0.611344	0.0240252	0.0678213	0.121519	0.0705485	0.119885	0.302481
PVP01_1227100		null	0.538366	0.223235	0.100024	0.346447	0.760431	0.832574	0.578195	0.748302	0.250138	0.520377
PVP01_1212500		null	0.536441	0.10218	-0.242142	0.446502	0.000915821	0.00576619	0.0306942	0.00928805	0.107286	0.376823
PVP01_0210800		PIESP15	0.534954	0.106986	0.373799	-0.159826	0.00254633	0.0124415	0.00603576	0.0315713	0.560998	0.766873
PVP01_1126200		null	0.533854	0.278329	1.07232	-0.515661	0.056916	0.129679	0.121519	0.0895623	0.701002	0.886354
PVP01_1202900		null	0.531846	-0.513081	-0.1467	-0.879463	0.0198163	0.0588096	0.121519	0.0991827	2.85557e-05	0.00455383
PVP01_1408600		null	0.531725	-0.144648	0.0737735	-0.36307	0.0768596	0.162198	0.22035	0.232112	0.0373196	0.153038
PVP01_0317100		null	0.531157	-0.0730234	-0.157208	0.0111614	0.0152748	0.0488994	0.121519	0.0477559	0.0303791	0.163156
PVP01_0420900		null	0.530886	0.577473	0.507715	0.647231	0.0298838	0.0796584	0.578195	0.313174	0.815819	1
PVP01_0614900		null	0.530384	-0.00157661	0.0135114	-0.0166646	0.0016801	0.00909337	0.0142601	0.00575486	0.820413	0.807747
PVP01_1309700		null	0.53023	0.0986985	-0.061872	0.259269	0.0020566	0.0105896	0.0638159	0.00989681	0.707253	0.886354
PVP01_1266400		null	0.528947	-0.0402713	-0.239726	0.159183	0.133367	0.244385	1	0.252502	0.292191	0.4286
PVP01_1457000		PK2	0.528288	0.345476	0.166674	0.524278	0.357047	0.481941	1	0.589732	0.202293	0.526984
PVP01_0312900		null	0.526924	-0.215677	-0.1977	-0.233653	0.000137477	0.00137588	0.00603576	0.00199337	0.00111167	0.0130448
PVP01_1434700		SR10	0.526505	0.178473	-0.132353	0.4893	0.519539	0.634	0.578195	0.893169	0.0222907	0.0624181
PVP01_1126800		null	0.525316	0.108696	0.264445	-0.0470525	0.0469423	0.11258	0.578195	0.111378	0.0891179	0.272095
PVP01_1110200		GAC	0.523114	-0.133209	0.25231	-0.518728	0.75431	0.828716	0.857112	0.556042	0.437908	0.383925
PVP01_0513900		null	0.52235	-0.158696	0.211971	-0.529364	0.000203853	0.00181587	0.0142601	0.00142831	0.00560684	0.0507946
PVP01_1451400		null	0.521711	-0.0923324	0.0386174	-0.223282	5.38739e-05	0.000699658	0.00603576	0.000217414	0.726338	0.866971
PVP01_1455200		null	0.521526	-0.1054	-0.153493	-0.0573065	0.000116102	0.00121834	0.000335093	0.00142831	0.0690776	0.212011
PVP01_1139400		null	0.5205	-0.220334	0.152079	-0.592747	1.29585e-05	0.000247907	0.00241131	0.000217414	0.449792	0.696575
PVP01_0521300		null	0.51988	-0.248681	0.0294767	-0.526839	0.0091398	0.033232	0.00603576	0.0511962	0.397827	0.793872
PVP01_1109400		null	0.519677	0.131297	0.584627	-0.322032	0.262179	0.39422	0.857112	0.704305	0.719481	0.743051
PVP01_1133400		null	0.51833	0.062451	0.757418	-0.632516	0.0660041	0.144662	0.22035	0.138957	0.0423867	0.131107
PVP01_1118900		null	0.517949	0.288985	0.245817	0.332153	0.577537	0.685274	0.857112	0.715004	0.241363	0.405025
PVP01_1320800		RF1	0.517677	0.183513	0.765905	-0.398879	0.00600511	0.0241858	0.0306942	0.036807	0.169092	0.466885
PVP01_0511900		null	0.517644	-0.264491	-0.140537	-0.388444	2.66036e-06	7.84897e-05	0.0306942	8.37496e-05	0.00109533	0.0215212
PVP01_0836100		IMC1e	0.516191	-0.13612	0.0854039	-0.357644	0.0258445	0.0716158	0.121519	0.117435	0.000796075	0.011573
PVP01_0819100		null	0.515297	0.20323	0.0318104	0.37465	0.00157892	0.00872615	0.00241131	0.0143956	0.204108	0.383925
PVP01_0827300		null	0.514555	-0.347797	-0.425396	-0.270199	0.0461128	0.110912	0.578195	0.194814	0.000764996	0.026171
PVP01_1017500		MFS1	0.514178	-0.20215	-0.214281	-0.190019	0.00117596	0.00693034	0.00241131	0.00777052	0.0150243	0.112576
PVP01_0416700		null	0.514079	0.168513	-0.0672069	0.404232	7.10184e-06	0.00016354	0.000335093	0.00030539	0.168494	0.427726
PVP01_0210400		UBP1	0.51335	-0.0301355	-0.0594471	-0.000823794	0.0325895	0.0852709	0.22035	0.093458	0.000111058	0.00792956
PVP01_1115400		null	0.512527	0.163548	-0.345538	0.672634	0.0351905	0.0905523	0.366249	0.082849	0.280512	0.445328
PVP01_1308200		null	0.511459	-0.0779664	0.161767	-0.317699	0.0721981	0.154924	0.578195	0.12421	0.4543	0.637495
PVP01_1306200		null	0.511253	0.215009	0.167563	0.262455	0.280075	0.41307	0.366249	0.168216	0.391447	0.807747
PVP01_1459000		null	0.510867	-0.0937754	-0.0704156	-0.117135	0.0201441	0.0594991	0.0638159	0.0837378	0.0306445	0.163156
PVP01_0719200		null	0.51049	0.42072	0.716626	0.124815	0.00106382	0.00641385	0.0638159	0.000883068	0.0104048	0.0432308
PVP01_0602400		null	0.510319	0.0753899	0.193338	-0.0425579	0.0147884	0.047701	0.578195	0.0578637	0.644342	0.526984
PVP01_0516700		PBLP	0.508719	-0.168952	0.335533	-0.673438	0.217524	0.343153	0.121519	0.444169	0.293079	0.696575
PVP01_1437800		null	0.507684	0.46346	0.241433	0.685487	0.553029	0.664043	0.857112	0.630601	0.341844	0.614006
PVP01_1311200		TPx(Gl)	0.507014	0.29727	0.364448	0.230093	0.00910677	0.0331738	0.0638159	0.0511962	0.72706	0.886354
PVP01_1430900		null	0.506677	-0.0417562	0.0384105	-0.121923	0.0273276	0.0743994	0.578195	0.0743689	0.000224406	0.014055
PVP01_1422200		DHHC8	0.503453	0.0298273	-0.0144609	0.0741155	0.00149202	0.00840468	0.22035	0.00777052	0.000171437	0.0130448
PVP01_1433600		null	0.503147	-0.796327	-1.97153	0.378876	0.597915	0.705247	1	0.854153	0.72485	1
PVP01_0810500		null	0.501448	0.251507	0.257572	0.245443	0.268387	0.400519	0.0638159	0.168216	0.966567	0.632927
PVP01_1405900		null	0.499941	0.309044	0.328595	0.289492	0.311596	0.446913	0.857112	0.252289	0.334506	0.566641
PVP01_0115600		null	0.498444	-0.207146	0.0562552	-0.470547	0.00721831	0.0277036	0.121519	0.0121638	0.00796267	0.0432308
PVP01_0833500		null	0.498111	0.227509	0.154577	0.300441	0.198542	0.320945	0.121519	0.313174	0.0953823	0.272095
PVP01_0420700		null	0.495727	-0.0682807	-1.06416	0.9276	0.238355	0.367165	1	0.353948	0.729694	0.838777
PVP01_1302600		null	0.493868	-0.103132	0.0595964	-0.26586	0.000204075	0.00181587	0.0306942	0.000442413	0.107237	0.376823
PVP01_1466500		null	0.493129	-0.284781	-0.396204	-0.173358	0.00183635	0.00971701	0.22035	0.0169935	0.638166	0.793872
PVP01_1111200		null	0.492157	0.173468	0.183793	0.163142	0.784258	0.850611	0.857112	0.648107	0.757743	0.656547
PVP01_0603900		null	0.492127	-0.295068	-0.189965	-0.400171	0.0302602	0.0804459	0.22035	0.111378	0.00108506	0.00792956
PVP01_0717300		gammaGCS	0.491507	-0.122353	0.110104	-0.354811	0.00178943	0.00951941	0.121519	0.00928805	0.877249	0.748154
PVP01_1420100		null	0.491325	-0.0501552	0.205091	-0.305401	0.00252582	0.0123656	0.0638159	0.0110819	0.578096	0.793872
PVP01_0928600		null	0.491052	0.50501	0.392121	0.617898	0.122398	0.229048	0.366249	0.349459	0.843223	1
PVP01_1450100		null	0.489191	-0.0332206	-0.106719	0.0402776	1.84652e-05	0.000315622	0.00241131	0.000572873	0.00365606	0.0291766
PVP01_0933100		null	0.489094	-0.284108	-0.144552	-0.423663	0.0630691	0.139611	0.22035	0.325625	0.848762	0.866971
PVP01_1260300		null	0.489092	-0.302963	-0.0713249	-0.534602	0.0204222	0.0600353	0.121519	0.093458	0.164578	0.383925
PVP01_1463400		null	0.489091	-0.0215868	0.151511	-0.194684	0.00171564	0.00919571	0.121519	0.0157455	0.284297	0.678239
PVP01_0733100		ApiAP2	0.488525	-0.14724	0.0918451	-0.386325	0.00325899	0.0150653	0.0638159	0.0184453	0.0407576	0.14249
PVP01_1423700		null	0.487035	0.0802763	0.189691	-0.0291382	0.00882267	0.0323628	0.121519	0.0477559	0.879256	0.807747
PVP01_1014300		null	0.486884	-0.115816	-0.331236	0.0996043	0.00101639	0.0061955	0.121519	0.0070294	0.000946371	0.0352323
PVP01_1307900		null	0.485575	0.522515	0.433994	0.611035	0.385186	0.509959	1	0.86098	0.508427	0.678239
PVP01_1466200		null	0.4853	-0.0697972	-0.260155	0.120561	0.00407838	0.0181411	0.0638159	0.0391531	0.0410749	0.212011
PVP01_0834900		null	0.483814	-0.0972373	-0.293503	0.0990281	0.00921164	0.0333956	0.00089852	0.0199736	0.280907	0.566641
PVP01_1240700		PPKL	0.483343	-0.196358	-0.0911073	-0.301608	0.151244	0.269252	0.857112	0.401233	0.00184607	0.0215212
PVP01_1334400		ABCk2	0.483032	0.0248026	-0.0604161	0.110021	0.510506	0.626203	0.578195	0.507213	0.167659	0.508367
PVP01_1454800		null	0.483009	0.153609	0.477664	-0.170446	0.00681546	0.0265259	0.121519	0.0315713	0.724413	0.987155
PVP01_1107400		null	0.482671	-0.10905	0.155028	-0.373128	0.00850329	0.0314109	0.578195	0.0459927	0.0268862	0.0948672
PVP01_1453800		null	0.482032	-0.0298564	-0.0446716	-0.0150411	0.0326706	0.0853935	0.366249	0.0477559	0.0172804	0.0624181
PVP01_0509500		null	0.480968	0.000344683	-0.00256184	0.00325121	6.69427e-05	0.000812129	0.00241131	0.00111085	0.0176936	0.122403
PVP01_0112100		null	0.480504	0.0968296	0.0689206	0.124739	0.00268153	0.0129495	0.121519	0.0157455	0.82701	0.913448
PVP01_0602800		null	0.480017	-0.357919	-0.142964	-0.572874	0.048743	0.115177	0.0306942	0.117435	0.129023	0.656547
PVP01_0724800		null	0.479505	0.258163	0.680633	-0.164307	0.00052299	0.00377555	0.0142601	0.00316297	0.942349	0.987155
PVP01_0720500		null	0.479092	-0.0295633	-0.0955004	0.0363738	0.0751071	0.159856	0.22035	0.0662743	0.000427696	0.00632477
PVP01_0110100		PARE	0.479039	-0.071831	0.154745	-0.298407	0.290629	0.424052	0.578195	0.460873	0.265758	0.427726
PVP01_1217800		cTrpRS	0.478709	0.219843	0.313025	0.12666	0.592797	0.700041	0.578195	0.829103	0.272051	0.520377
PVP01_1221300		null	0.478254	-0.35857	-0.102888	-0.614251	0.00378046	0.0170326	0.0142601	0.0253212	0.965726	0.766873
PVP01_0507200		null	0.478171	0.107595	0.233045	-0.0178545	1.55693e-05	0.000279573	0.00241131	0.000149597	0.0354706	0.186806
PVP01_0313400		null	0.477182	-0.203785	-0.146646	-0.260925	0.000114066	0.00120625	0.0638159	4.26581e-05	0.0191485	0.122403
PVP01_0917200		STT3	0.476871	-0.0111441	0.0575949	-0.079883	0.0181519	0.0549865	0.0638159	0.0662743	0.141239	0.383925
PVP01_1467800		null	0.476821	-0.137462	-0.364769	0.0898457	0.0347366	0.0895696	0.366249	0.0837378	0.0472752	0.224438
PVP01_0520700		null	0.47634	0.109747	-0.667923	0.887417	0.143929	0.258822	0.857112	0.272185	0.21584	0.520377
PVP01_0715400		MOP	0.47626	-0.218271	-0.0577948	-0.378748	0.000112225	0.0011902	0.00603576	0.00098437	0.00041531	0.0215212
PVP01_0729700		null	0.475645	0.102353	0.109398	0.0953076	0.00286226	0.0136368	0.366249	0.0143956	0.236284	0.614006
PVP01_1454900		null	0.474899	-0.0288564	-0.00988011	-0.0478327	0.144033	0.258916	0.366249	0.373528	0.510535	0.748154
PVP01_1245900		null	0.472202	-0.0927675	-0.0984384	-0.0870965	0.140786	0.254458	0.857112	0.414848	0.806535	0.812977
PVP01_1259400		null	0.471772	0.179667	0.30606	0.0532738	0.394361	0.518655	1	0.775193	0.928141	0.949949
PVP01_0211500		NT4	0.471689	-0.0445594	0.528049	-0.617167	0.398509	0.522039	1	0.491154	0.0020839	0.0291766
PVP01_0914100		UGT	0.471433	0.357711	0.256863	0.458559	0.896442	0.933216	1	0.78104	0.856284	0.969105
PVP01_0947200		ORP1	0.469106	-0.151753	0.177005	-0.480512	0.141469	0.255508	0.366249	0.222204	0.000257527	0.00271061
PVP01_0531000		BRR2	0.468557	-0.065275	0.171157	-0.301707	0.00996189	0.03552	0.0306942	0.036807	0.0276228	0.14249
PVP01_0412600		null	0.464499	-0.291353	-0.269166	-0.313539	0.0510283	0.119386	0.857112	0.325625	0.0745304	0.203
PVP01_1306600		null	0.464276	0.105002	0.850463	-0.64046	0.0336698	0.0874536	0.0306942	0.0375284	0.161146	0.383925
PVP01_0612400		nPrx	0.463657	0.211904	-0.235756	0.659564	0.124596	0.232374	0.366249	0.303014	0.281241	0.520377
PVP01_1250300		null	0.463289	-0.10533	0.167124	-0.377784	0.00349504	0.0159197	0.0306942	0.0477559	0.241025	0.696575
PVP01_0207800		CEN1	0.462681	0.118167	0.207799	0.0285356	0.00624812	0.0248652	0.0638159	0.0292694	0.330877	0.526984
PVP01_1259300		null	0.46149	-0.260777	0.13671	-0.658264	0.0663712	0.145176	0.578195	0.190825	0.0523692	0.132875
PVP01_1341400		PRP38B	0.460848	-0.0339195	0.1452	-0.213039	0.0646984	0.142331	0.121519	0.203749	0.0594388	0.153038
PVP01_1142700		null	0.45807	-0.178158	-0.0542073	-0.302109	0.00788181	0.029614	0.0638159	0.0447669	0.852393	0.696575
PVP01_1025000		null	0.456894	-0.0449233	0.217961	-0.307808	0.00217338	0.0110649	0.00241131	0.0110819	0.159989	0.334876
PVP01_1325500		null	0.4562	-0.107151	0.0526139	-0.266917	0.0110611	0.0383321	0.00603576	0.00347885	0.0217807	0.0467294
PVP01_0928900		null	0.455046	-0.118796	-0.150803	-0.086789	0.337047	0.46133	1	0.698676	0.00306781	0.0291766
PVP01_1146200		null	0.454607	0.212013	0.231713	0.192314	0.00178735	0.00951851	0.0638159	0.0110819	0.011527	0.0695724
PVP01_0613100		null	0.454312	0.0338277	0.0217096	0.0459458	1.09103e-05	0.000218822	0.0306942	0.000258826	0.295737	0.520377
PVP01_0723400		ATAT	0.454021	-0.359709	-0.347235	-0.372183	0.00562856	0.0230234	0.0142601	0.0315713	0.00345518	0.0291766
PVP01_1305500		null	0.452045	-0.0125578	-0.00543656	-0.019679	0.196924	0.31916	0.22035	0.303014	0.0940431	0.427726
PVP01_0112000		SEC28	0.451217	-0.268943	0.0376922	-0.575578	0.022217	0.0639139	0.366249	0.0837378	0.00652735	0.0352323
PVP01_1431700		null	0.451109	-0.160207	-0.331355	0.0109418	0.319718	0.453267	1	0.556042	0.0637119	0.255291
PVP01_1456600		null	0.450877	0.0432793	0.0792471	0.00731142	0.000235177	0.00199378	0.00241131	0.00347885	0.0363998	0.302481
PVP01_0825900		null	0.450154	0.0212618	0.0909334	-0.0484099	2.45925e-09	8.73736e-07	4.08109e-06	3.29415e-05	0.0122623	0.0392185
PVP01_1233400		null	0.450089	0.190345	0.161959	0.218731	0.0613245	0.1366	0.366249	0.194814	0.591852	0.82827
PVP01_0519000		null	0.448511	0.138008	0.270468	0.00554821	0.00212386	0.0108684	0.0638159	0.0184453	0.0121753	0.0835237
PVP01_0311400		null	0.448217	-0.224664	-0.112909	-0.33642	0.87643	0.918148	1	0.858493	0.0553426	0.177146
PVP01_0610800		COX17	0.447473	-0.647744	0	-1.29549	0.327716	0.453267	1	0.446605	0.331333	0.520377
PVP01_0408400		null	0.446601	-0.509401	-0.0291849	-0.989617	0.0610586	0.136201	0.366249	0.241398	4.44457e-05	0.00574979
PVP01_1216100		null	0.445861	-0.288678	-0.538459	-0.0388971	0.000189999	0.00172464	0.0638159	0.000331815	0.000261715	0.0108896
PVP01_0311900		SDA1	0.445476	0.0861053	0.159139	0.0130715	0.000281444	0.00230247	0.0306942	0.00282321	0.0394091	0.163156
PVP01_1434600		null	0.4437	0.0348064	-0.325949	0.395562	0.0149081	0.0478714	0.366249	0.0658756	0.73621	0.863083
PVP01_0706400		PDF	0.44291	0.0782805	0.647208	-0.490647	0.000161487	0.00153876	0.00603576	0.000217414	0.0643698	0.212011
PVP01_0822600		EG5	0.441595	-0.140283	0.112044	-0.39261	0.000722742	0.00484729	0.121519	0.00832234	0.0740173	0.186806
PVP01_0109600		null	0.441169	-0.0898333	-0.0232424	-0.156424	6.58962e-07	3.27768e-05	4.56395e-07	1.34761e-05	0.431125	0.445328
PVP01_0709400		null	0.440673	-0.132141	-0.180162	-0.0841195	0.0506168	0.118535	0.366249	0.13103	0.0461352	0.199815
PVP01_1418400		null	0.440423	0.409773	1.13077	-0.311224	0.717914	0.800651	1	0.945325	0.582485	0.991257
PVP01_0714700		null	0.43799	-0.303702	0.0786514	-0.686056	0.0484434	0.114906	0.22035	0.12421	0.0763285	0.376823
PVP01_0820400		null	0.437902	0.352763	0.522924	0.182602	0.0943749	0.189789	0.578195	0.430682	0.301132	0.604771
PVP01_0731300		RPS6	0.437501	-0.394964	-0.295384	-0.494545	0.0117433	0.0402391	0.366249	0.0459927	0.0795736	0.279183
PVP01_1140300		null	0.434942	-0.75489	-0.752862	-0.756919	0.0206548	0.0605403	0.578195	0.0447669	0.0739085	0.255291
PVP01_1326300		null	0.434747	0.0230836	0.259784	-0.213616	0.120751	0.226991	0.578195	0.361328	0.0637678	0.199815
PVP01_0916100		VP3	0.434526	0.405343	0.404275	0.406411	0.00012278	0.00127763	0.00603576	0.00162536	0.00905674	0.0906598
PVP01_0734900		null	0.434512	0.251322	0.364792	0.137852	0.0548532	0.126198	0.0638159	0.141504	0.202485	0.428859
PVP01_1112600		DIS3	0.434194	0.17209	-0.0238388	0.368019	9.40462e-05	0.00105834	0.00603576	0.000880478	0.535002	0.637495
PVP01_0416600		KRR1	0.433972	0.0445139	0.0133467	0.0756812	5.31459e-05	0.000693826	0.0638159	0.00142831	0.26947	0.526984
PVP01_0518100		null	0.432163	-0.327809	0.0546142	-0.710233	0.131559	0.241645	0.121519	0.303014	0.0662609	0.224438
PVP01_0408800		null	0.430204	-0.433172	-0.369017	-0.497328	0.0731132	0.156515	0.857112	0.215003	0.0148689	0.0948672
PVP01_1418500		null	0.429227	-0.171505	0.0750073	-0.418017	0.00161299	0.00884568	0.366249	0.00575486	0.000404567	0.014055
PVP01_1225100		null	0.427427	0.0924718	-0.0560185	0.240962	0.554715	0.665497	0.857112	0.491154	0.00489321	0.0507946
PVP01_1027700		null	0.427231	0.241528	0.767543	-0.284486	8.90498e-06	0.000194048	0.00603576	0.000883068	0.0702968	0.124217
PVP01_0818600		DDX42	0.427076	-0.143214	-0.509605	0.223177	0.0016864	0.00910767	0.0306942	0.0121638	0.0142709	0.131107
PVP01_1452000		SENP1	0.426295	0.0891303	0.323962	-0.145701	0.0147315	0.047599	0.0142601	0.0447669	0.00906952	0.0835237
PVP01_1303500		EIF5A	0.425322	-0.00150641	-0.256935	0.253922	0.0174661	0.0534623	0.366249	0.0517174	0.637476	0.987155
PVP01_1129300		null	0.42514	0.297772	0.152633	0.442912	0.868571	0.912219	0.578195	0.79742	0.499837	0.678239
PVP01_1430300		null	0.425105	0.305492	0.352041	0.258943	0.635131	0.734172	1	1	0.730042	1
PVP01_0418100		IscA1	0.424051	-0.350257	0.0680671	-0.768581	0.0999342	0.197801	0.22035	0.213991	0.235722	0.637495
PVP01_1417600		null	0.423971	-0.0756905	0.0972053	-0.248586	0.0841414	0.1733	0.578195	0.232112	0.0134798	0.122403
PVP01_1225400		MyoC	0.423874	-0.333716	-0.0975672	-0.569864	0.00473139	0.020327	0.0638159	0.0477559	0.00679752	0.0291766
PVP01_0415300		null	0.423167	0.104679	0.256244	-0.0468854	0.530685	0.645228	0.857112	0.682612	0.0136106	0.112576
PVP01_1138900		SLU7	0.421977	0.207876	0.460326	-0.0445739	0.159581	0.276241	0.366249	0.414848	0.00611161	0.0624181
PVP01_0316200		null	0.420832	0.890329	0.756315	1.02434	0.0150516	0.048301	0.578195	0.0743689	0.742621	0.949949
PVP01_0421100		null	0.420641	-0.131	-0.0743461	-0.187654	0.0814841	0.169724	0.366249	0.203749	0.184056	0.520377
PVP01_0720200		null	0.418156	0.119798	-0.103685	0.343281	0.00249823	0.0123031	0.0306942	0.0110819	0.127543	0.199815
PVP01_1105100		null	0.417142	0.299832	0.0153078	0.584356	0.752741	0.827981	1	0.682612	0.100994	0.318675
PVP01_1242100		null	0.415312	0.178267	0.1008	0.255733	0.19379	0.315415	0.578195	0.446605	0.110549	0.212011
PVP01_0807700		HDA2	0.415184	0.240888	0.139722	0.342054	0.000598814	0.00419091	0.0142601	0.00575486	0.169216	0.239802
PVP01_1127200		null	0.41442	-0.224302	-0.44579	-0.00281333	0.00807936	0.0302156	0.0142601	0.0400708	0.325783	0.743051
PVP01_1014900		SLBP	0.414201	-0.151913	-0.195683	-0.108143	0.000183172	0.00168721	0.00089852	0.00178715	0.0911899	0.35605
PVP01_0614000		IMC1m	0.413792	0.340131	0.18159	0.498673	0.598771	0.705923	1	0.596182	0.185777	0.406507
PVP01_1417100		null	0.412957	-0.5456	-0.728854	-0.362347	0.0125393	0.0421139	0.0142601	0.0343255	0.277231	0.706382
PVP01_1334300		Pgt1	0.412565	-0.0383644	-0.151895	0.0751665	0.0182593	0.0552107	0.0142601	0.0418255	0.918562	0.987155
PVP01_1251200		null	0.412089	0.424224	0.148187	0.700262	0.300077	0.434269	0.578195	0.812477	0.943808	0.526984
PVP01_1023500		null	0.410972	0.043405	-0.0763849	0.163195	0.265774	0.398761	1	0.232112	0.0222858	0.163156
PVP01_0941900		null	0.410499	-0.36937	-0.188103	-0.550637	0.091624	0.185252	1	0.235123	0.622361	0.656547
PVP01_0206100		PHIL1	0.410095	-0.272575	0.318789	-0.863938	0.0797468	0.167297	0.857112	0.334925	0.968543	0.987155
PVP01_0303300		null	0.410093	-0.350494	-0.0782872	-0.6227	0.0268872	0.0736159	0.121519	0.0477559	0.650459	0.987155
PVP01_0408200		null	0.409903	0.0682383	0.319845	-0.183369	0.0250947	0.0701242	0.22035	0.093458	0.231485	0.589641
PVP01_0204700		RPB9	0.40977	-0.089559	-0.0322383	-0.14688	0.0137585	0.0450821	0.366249	0.105255	0.00801044	0.0695724
PVP01_1319700		null	0.40974	0.18969	0.461063	-0.0816828	0.00416329	0.0184565	0.0638159	0.0201166	0.915923	0.933728
PVP01_1302400		null	0.408742	-0.293322	0.276327	-0.86297	0.266391	0.399106	0.857112	0.461961	0.496087	0.72471
PVP01_0946800		null	0.407398	-0.525178	-0.30813	-0.742225	0.637415	0.735615	1	0.952315	0.196806	0.467289
PVP01_0733600		null	0.40623	-0.352895	-0.149934	-0.555856	0.00984449	0.0352785	0.0142601	0.0292694	0.000202479	0.00939322
PVP01_0734200		null	0.40548	0.0183211	0.130119	-0.0934771	0.0127766	0.0425942	0.366249	0.0405688	0.444438	0.637495
PVP01_1239700		null	0.404709	-0.314891	-0.470372	-0.15941	0.0754072	0.160083	0.366249	0.0991827	0.00582359	0.0507946
PVP01_1021500		null	0.404442	0.0108892	0.139628	-0.11785	0.000214566	0.00187272	0.00241131	0.00470954	0.740178	0.987155
PVP01_0819600		null	0.40434	0.615884	0.481347	0.750421	0.0996434	0.197539	0.857112	0.177489	0.643238	0.948313
PVP01_0710500		null	0.404126	-0.169644	0.0951686	-0.434457	0.00500291	0.0210707	0.22035	0.036807	0.0389572	0.255291
PVP01_0723500		null	0.403599	-0.317244	-0.460703	-0.173785	0.0332505	0.0865906	0.366249	0.0545318	0.000435498	0.00939322
PVP01_1252500		ISU	0.401802	-0.229285	0.0123305	-0.470902	0.689332	0.775732	0.366249	0.79742	0.0426885	0.153038
PVP01_0917100		FT2	0.401741	-0.23469	-0.341035	-0.128344	0.00634038	0.0250924	0.22035	0.0342413	0.803519	0.886354
PVP01_0531800		null	0.400046	0.0827019	-0.0819375	0.247341	0.000820558	0.00528991	0.0142601	0.00928805	0.122783	0.427726
PVP01_0823400		YOP1	0.399707	-0.381902	0.0202372	-0.784041	0.0587957	0.13269	0.366249	0.0980398	0.828473	0.766873
PVP01_1331900		IMC1l	0.39951	0.214278	0.379138	0.0494169	0.755003	0.829186	1	0.829103	0.398008	0.886354
PVP01_1301900		null	0.398995	0.100378	0.25659	-0.0558334	0.958231	0.973895	1	0.926045	0.769657	0.886354
PVP01_1017400		MB2	0.397329	-0.12423	0.116376	-0.364836	0.00152283	0.00850167	0.0306942	0.0199736	0.500894	0.696575
PVP01_0314300		null	0.39628	-0.315235	0.0573087	-0.687778	0.0035824	0.0162581	0.22035	0.0477559	0.674935	0.933728
PVP01_1250900		ApiAP2	0.39513	0.177067	0.167116	0.187018	0.0766865	0.16197	0.121519	0.304455	0.701906	0.604771
PVP01_1224200		null	0.394789	0.0489263	0.205692	-0.107839	5.97786e-05	0.000755579	0.00089852	0.00098437	0.759376	0.886354
PVP01_1308100		null	0.394518	0.556447	0.271042	0.841852	0.0250476	0.0700713	0.22035	0.0885037	0.394662	0.678239
PVP01_0304300		P41	0.394507	-0.231858	0.330227	-0.793943	0.000596574	0.00419091	0.00089852	0.00575486	0.213619	0.543081
PVP01_0620000		MRScyt	0.394119	-0.029461	0.162196	-0.221118	0.0365699	0.0932337	0.22035	0.093458	0.0207169	0.0906598
PVP01_0948400		MAEBL	0.394032	0.884968	0.384612	1.38532	0.0032136	0.0149309	0.0142601	0.00425844	0.00620873	0.0157523
PVP01_1012700		null	0.393769	0.179623	0.224834	0.134412	0.0523683	0.121833	0.578195	0.168216	0.1173	0.296746
PVP01_1313200		PTEX150	0.393382	0.141147	0.0882175	0.194076	0.47496	0.593879	0.578195	0.900685	0.127427	0.370994
PVP01_0313200		null	0.388189	0.00586798	0.288608	-0.276872	0.000150098	0.00147256	0.0638159	0.00178715	0.0612009	0.255291
PVP01_1005500		null	0.386486	0.257454	0.485874	0.0290353	0.469562	0.589834	0.121519	0.361328	0.781815	0.656547
PVP01_0514800		null	0.386164	0.23081	0.404649	0.0569718	0.0741815	0.158292	0.121519	0.0321894	0.352441	0.35605
PVP01_0411700		null	0.38561	-0.596943	-0.734138	-0.459749	0.163765	0.278154	0.857112	0.446605	0.155177	0.311453
PVP01_0608500		null	0.384927	-0.95872	-0.815183	-1.10226	0.166588	0.281457	1	0.303014	0.840358	0.79623
PVP01_1128500		null	0.38451	0.00797871	0.130859	-0.114901	0.114798	0.218191	0.121519	0.213991	0.786691	0.933728
PVP01_0111400		Cdc48	0.383347	-0.104956	0.133308	-0.343221	0.0164621	0.0513733	0.578195	0.0370026	0.00709252	0.0835237
PVP01_0407400		null	0.382499	0.293248	0.219586	0.36691	0.267361	0.399894	0.22035	0.373528	0.0808669	0.255291
PVP01_1257900		null	0.381215	0.0856576	0.196078	-0.024763	0.102494	0.201849	0.578195	0.177022	0.642261	0.724179
PVP01_1458000		VPS16	0.3809	0.125407	0.031156	0.219657	0.85045	0.898118	1	0.764235	0.000199281	0.00939322
PVP01_0318600		null	0.380764	0.00709218	-0.0636032	0.0777876	0.00259287	0.0126441	0.121519	0.0110819	0.0404624	0.175284
PVP01_1339800		null	0.380257	0.00738789	-0.0624317	0.0772075	0.239781	0.367976	0.578195	0.241398	0.373881	0.969105
PVP01_0829900		null	0.380221	-0.224385	0.0998274	-0.548597	0.0491227	0.115877	1	0.115813	0.00520975	0.0381211
PVP01_1258900		null	0.380127	0.17674	0.531245	-0.177765	0.0653238	0.143389	0.857112	0.155006	0.521018	0.743051
PVP01_1453600		null	0.378243	-0.086776	0.00128322	-0.174835	0.623216	0.724439	1	0.78104	0.00127302	0.0291766
PVP01_0728700		LRR8	0.37797	-0.318448	-0.201312	-0.435585	0.114213	0.217435	0.22035	0.222204	0.233048	0.427726
PVP01_1134200		null	0.377787	-0.0989361	-0.11619	-0.0816818	0.0277911	0.0753004	0.366249	0.0991827	0.275676	0.508801
PVP01_0306500		PTH2	0.377317	-1.44171	-1.35394	-1.52947	0.384551	0.509621	1	0.436481	2.92345e-05	0.0133589
PVP01_0805100		null	0.377217	0.211024	0.194987	0.227061	0.00597301	0.0240955	0.121519	0.0315713	0.408051	0.589641
PVP01_1435100		SRP19	0.376317	-0.0462007	-0.184826	0.0924246	0.0414819	0.102857	0.22035	0.222204	0.447373	0.406507
PVP01_0831900		null	0.376306	0.130352	0.268316	-0.00761225	0.00789469	0.029614	0.0638159	0.0292694	0.069277	0.255291
PVP01_1450600		null	0.375628	-0.380657	-0.0521582	-0.709156	0.198255	0.320629	0.121519	0.460873	0.0447458	0.153038
PVP01_1302900		CC1HL	0.375413	0.586011	1.17202	0	0.0477076	0.113921	1	0.106322	0.0466423	0.163156
PVP01_1256100		null	0.373247	-0.0884033	-0.0227963	-0.15401	0.00594457	0.0240198	0.0638159	0.0163919	0.0145206	0.0740046
PVP01_1451900		null	0.37204	-0.379371	-0.0227808	-0.73596	0.0866153	0.177148	0.121519	0.160211	0.00164186	0.0170335
PVP01_0317000		DBP7	0.371998	-0.266419	0.015328	-0.548166	0.195162	0.317131	0.857112	0.325625	3.52811e-05	0.00939322
PVP01_0414300		null	0.369199	-0.126739	-0.113689	-0.139789	0.0308522	0.081819	0.22035	0.150469	0.824829	0.766873
PVP01_0925700		null	0.368569	-0.00348674	-0.583338	0.576365	0.0162863	0.0510769	0.0306942	0.0192443	0.655255	0.986439
PVP01_0114300		null	0.366842	0.000502404	-0.110753	0.111758	1.67496e-05	0.000293354	0.00089852	0.000124984	0.0343524	0.112576
PVP01_0834600		null	0.36672	0.124056	0.343473	-0.0953612	5.4234e-05	0.0007025	0.00241131	0.00098437	0.600752	0.933728
PVP01_1232100		DHHC5	0.365935	-0.269463	-0.216952	-0.321975	0.000164539	0.00155889	0.0638159	0.001271	0.000612204	0.011573
PVP01_1251400		null	0.365905	-0.270775	-0.273307	-0.268243	0.00557431	0.0228539	0.0638159	0.0102183	0.0304927	0.105529
PVP01_1138800		RBM25	0.364757	-0.189	-0.244912	-0.133088	0.294899	0.428271	0.857112	0.491154	0.0186995	0.112576
PVP01_1256000		null	0.364661	0.275017	0.496181	0.0538536	0.104409	0.204462	0.578195	0.232112	0.0311761	0.131107
PVP01_1224000		null	0.363714	-0.191171	-0.468843	0.0865018	0.00294689	0.0139466	0.0306942	0.0137725	0.151684	0.488402
PVP01_1127400		null	0.363384	0.120263	0.174548	0.0659775	0.00644938	0.0254174	0.0638159	0.0299122	0.0753005	0.311453
PVP01_1016000		null	0.362963	-0.193463	-0.335373	-0.0515529	0.171759	0.287362	0.578195	0.337038	0.000523968	0.0235897
PVP01_0512300		null	0.362001	0.0212743	0.1942	-0.151652	0.930527	0.9555	1	0.911015	0.598824	0.949949
PVP01_0823200		null	0.361558	-0.256583	0.193308	-0.706474	0.0704561	0.152171	0.121519	0.203749	0.116973	0.376823
PVP01_1205400		null	0.361316	-0.630533	-0.521254	-0.739812	0.075615	0.160319	0.22035	0.184758	0.23495	0.403327
PVP01_1126900		QCR9	0.360033	-0.765026	-0.403757	-1.1263	0.277369	0.410009	1	0.665065	0.0325858	0.208736
PVP01_1013200		null	0.360005	0.241101	0.423969	0.0582331	0.00140948	0.0080123	0.121519	0.0070294	0.9371	0.579611
PVP01_0415200		null	0.35941	0.0176407	0.0840277	-0.0487463	0.0274158	0.0745579	0.121519	0.093458	0.209634	0.614006
PVP01_1456400		CWC22	0.359377	-0.186588	-0.0403725	-0.332804	0.0316476	0.0832884	0.366249	0.0837378	0.948849	0.933728
PVP01_1269800		CITH	0.358546	0.16342	0.0628175	0.264023	0.00189527	0.0099298	0.0306942	0.00928805	0.22145	0.614006
PVP01_1128400		null	0.358298	-0.152307	0.0324929	-0.337106	0.0222819	0.0640039	0.0638159	0.117435	0.126512	0.445328
PVP01_1020900		null	0.358197	0.0126492	0.152364	-0.127066	0.40472	0.528922	0.578195	0.666186	0.551481	0.589641
PVP01_0614300		null	0.35812	-0.134438	0.0660173	-0.334894	0.00167259	0.00907247	0.22035	0.0102183	0.261989	0.508367
PVP01_0411400		null	0.358035	0.220131	0.0928437	0.347417	0.00173984	0.00931534	0.0638159	0.00678126	0.090158	0.311453
PVP01_0114400		null	0.355456	0.0820767	0.187823	-0.0236695	0.0293602	0.078557	0.366249	0.111378	0.0233075	0.186806
PVP01_0517100		14-3-3I	0.355076	-0.101143	0.136584	-0.338869	0.955719	0.972336	0.578195	0.954628	0.335694	0.845
PVP01_0526800		null	0.354017	0.0472183	0.109127	-0.0146899	0.000131684	0.0013422	0.0306942	0.00222761	0.154149	0.255291
PVP01_0406900		null	0.353233	-0.517656	-0.66409	-0.371222	0.0164124	0.0513633	0.366249	0.0705485	0.0582163	0.406507
PVP01_1018600		null	0.352619	-0.0259469	0.0829505	-0.134844	0.000334092	0.00260943	0.00241131	0.00384608	0.0143206	0.0979451
PVP01_0933700		GCVH	0.352354	-0.585619	-0.748668	-0.422571	0.898306	0.934569	0.857112	0.858493	0.497957	0.696575
PVP01_1025100		null	0.35219	-0.0651382	-6.02818e-05	-0.130216	0.00143195	0.00810297	0.0638159	0.014476	0.0343023	0.154725
PVP01_0010180		null	0.352111	0.00144227	0.215363	-0.212478	0.102832	0.202247	1	0.215196	0.70272	0.759078
PVP01_1126700		null	0.351719	-0.0482649	0.17635	-0.27288	0.665385	0.758219	0.366249	0.733382	0.00880584	0.0695724
PVP01_1419500		null	0.351221	0.25217	0.39253	0.111809	0.0114827	0.0395259	0.0638159	0.0418255	0.160814	0.287603
PVP01_1343300		CBWD1	0.350247	0.0094054	-0.0414419	0.0602527	0.00416712	0.018457	0.0306942	0.0137776	0.225187	0.678239
PVP01_0205500		null	0.350109	-0.118719	0.712564	-0.950003	0.113283	0.216054	1	0.222204	0.858527	0.810091
PVP01_0117500		null	0.349728	-0.0590705	0.177575	-0.295716	0.0668488	0.146156	0.857112	0.0863476	0.131491	0.306659
PVP01_1451300		null	0.348563	0.500725	0.75735	0.2441	0.163525	0.277981	0.121519	0.177489	0.247378	0.334876
PVP01_1449300		RAB2	0.348068	0.154966	0.175217	0.134716	0.00516876	0.0216045	0.22035	0.0132142	0.491142	0.845
PVP01_0828200		null	0.346377	0.617097	0.461381	0.772813	0.0219777	0.0633723	0.366249	0.0396522	0.807288	0.961715
PVP01_0309900		null	0.346181	0.0990944	-0.357998	0.556187	0.0283224	0.0764065	0.578195	0.13103	0.375568	0.543081
PVP01_0505500		null	0.345942	-0.196805	0.0641694	-0.45778	0.0213782	0.0621608	0.578195	0.082849	0.85697	1
PVP01_1018700		null	0.342902	-0.599384	-1.25775	0.0589841	0.4404	0.563993	0.578195	0.589732	0.0121539	0.0884869
PVP01_1222400		TRAPPC2	0.340241	-0.0189017	-0.0681217	0.0303184	0.0844685	0.17383	1	0.215196	0.242977	0.383925
PVP01_1238700		null	0.339859	0.108385	0.014481	0.202289	0.697302	0.782576	1	0.666186	0.0498103	0.302481
PVP01_0718900		null	0.339665	-0.0761684	0	-0.152337	0.000254311	0.00211883	0.0306942	0.0110819	0.855278	0.948313
PVP01_0409200		ORC5	0.339103	-0.133069	-0.0975967	-0.168541	0.000507201	0.00369373	0.00603576	0.00384608	0.961353	0.82827
PVP01_0507900		null	0.338804	0.233985	0.0597481	0.408221	0.000286437	0.00233182	0.00603576	0.00598085	0.703316	0.79623
PVP01_0831200		YVH1	0.338802	-0.179446	-0.0643319	-0.294561	0.110313	0.212015	0.857112	0.325625	0.000794344	0.0157523
PVP01_1131000		null	0.337411	-0.454462	-0.532709	-0.376214	0.0105364	0.0369651	0.366249	0.0273381	0.975987	0.913448
PVP01_0919500		null	0.336342	-0.326737	-0.21379	-0.439684	0.719943	0.802554	1	0.811331	0.319697	0.486549
PVP01_1105700		null	0.336079	0.122781	0.278528	-0.0329665	0.00240984	0.0120468	0.366249	0.0132142	0.261092	0.543081
PVP01_1326600		null	0.335904	0.0855364	0.0789009	0.092172	0.00185336	0.00977585	0.0142601	0.00928805	0.492141	0.864111
PVP01_0614400		null	0.335408	0.267353	0.372032	0.162674	0.00519246	0.0216672	0.00089852	0.00848503	0.416812	0.680546
PVP01_1007700		null	0.335385	-0.99278	-1.05631	-0.929252	0.0310262	0.0820715	0.121519	0.0991827	0.258701	0.466885
PVP01_0506100		null	0.335231	-0.0445063	-0.226364	0.137352	0.109486	0.210891	0.22035	0.144071	0.062926	0.175284
PVP01_0832200		null	0.33508	-0.12725	0.238098	-0.492597	0.0594302	0.133613	0.22035	0.0474662	0.0630016	0.190349
PVP01_1131600		H3.3	0.334954	0.063591	-0.221103	0.348285	0.22898	0.357484	0.857112	0.572879	0.540252	0.35605
PVP01_0832600		null	0.334614	-0.0969144	-0.0421967	-0.151632	0.0209067	0.0611704	0.366249	0.109763	0.216927	0.866971
PVP01_1309300		SYN2	0.334147	0.633539	0.163991	1.10309	0.413707	0.53756	0.857112	0.985467	0.76454	0.696575
PVP01_0115500		null	0.333721	-0.298845	0.0663413	-0.664031	0.0134027	0.0441782	0.22035	0.0379909	0.775376	0.622443
PVP01_0711200		GCD10	0.333567	0.400476	0.16385	0.637102	0.00833122	0.0309712	0.0638159	0.0239575	0.433722	0.77515
PVP01_1119600		null	0.333393	-0.348445	-0.487967	-0.208924	0.459321	0.580601	0.366249	0.507213	0.00652307	0.0507946
PVP01_1466900		THO2	0.332648	0.167181	0.328338	0.00602366	0.815449	0.873582	0.366249	0.79742	0.036644	0.212011
PVP01_0421300		null	0.331922	-0.132042	0.201507	-0.465592	0.163632	0.278069	0.366249	0.263303	0.00668388	0.0432308
PVP01_0514600		null	0.331892	-0.19649	-0.358219	-0.0347614	0.000195792	0.00175789	0.00241131	0.00199337	0.84132	0.724179
PVP01_0004230		null	0.331868	0.170316	-0.161108	0.50174	0.421951	0.545564	0.857112	0.625402	0.278348	0.625642
PVP01_0519300		RRB1	0.330956	-0.171168	-0.137483	-0.204853	0.034164	0.0885522	1	0.115149	0.0196129	0.108821
PVP01_1229900		YKT6.2	0.330588	-0.132047	-0.017476	-0.246617	0.0606781	0.135646	1	0.189376	0.000480651	0.0157523
PVP01_1129600		SF3A2	0.328911	-0.208031	-0.622424	0.206362	0.229883	0.358183	1	0.295918	0.00716606	0.0884869
PVP01_0620300		null	0.328515	-0.752603	-0.50081	-1.0044	0.446378	0.569596	0.121519	0.572879	0.188473	0.334876
PVP01_1345800		null	0.328471	0.0177796	0.0966807	-0.0611215	0.125786	0.234242	0.578195	0.27807	0.40095	0.604771
PVP01_0313100		null	0.328226	-0.405109	-0.45531	-0.354909	0.158949	0.276241	1	0.446605	0.000698344	0.014055
PVP01_0308400		PRPF31	0.328168	-0.321646	-0.0818084	-0.561483	0.157312	0.276241	0.22035	0.263303	0.000375508	0.0108896
PVP01_1146300		null	0.326248	-0.113266	0.200542	-0.427074	0.129784	0.239358	0.578195	0.263303	0.000183625	0.014055
PVP01_0528700		null	0.325609	0.153781	0.0533427	0.25422	0.130226	0.239994	0.578195	0.309126	0.252014	0.816931
PVP01_1224600		null	0.324736	-0.079244	0.0633124	-0.2218	0.00107871	0.00648794	0.00603576	0.0110819	0.989174	0.866971
PVP01_0727400		GK	0.323987	-0.759112	-0.34947	-1.16875	0.231484	0.359854	1	0.682612	0.107157	0.488402
PVP01_0614500		null	0.323848	-0.102342	0.0108414	-0.215525	0.0353677	0.0909143	0.22035	0.13103	0.157037	0.445328
PVP01_0321000		null	0.322598	0.463385	0.200705	0.726064	0.105235	0.205431	0.578195	0.313174	0.482603	0.533634
PVP01_1029800		DDX27	0.322516	-0.06092	0.0464822	-0.168322	0.00242184	0.0120704	0.578195	0.0110819	0.270278	0.543081
PVP01_0314900		null	0.322118	0.480631	0.66837	0.292891	0.00588919	0.0239125	0.00603576	0.0169935	0.412503	0.969105
PVP01_0113900		null	0.320366	-0.12441	0.0125274	-0.261348	0.00170693	0.00916876	0.0638159	0.00634924	0.00126936	0.019327
PVP01_1210300		USB1	0.319468	0.015565	-0.108601	0.139731	0.00840744	0.0311382	0.22035	0.0370026	0.428633	0.696575
PVP01_0214100		null	0.319213	0.213871	0.638419	-0.210678	0.0268726	0.0736159	0.366249	0.0376244	0.560649	0.948313
PVP01_0529800		ApiAP2	0.317903	-0.00743354	0.169126	-0.183993	0.887801	0.926353	0.578195	0.985467	0.105983	0.199815
PVP01_0803000		null	0.316597	0.0634734	-0.043749	0.170696	0.000540168	0.00387705	0.0638159	0.00885623	0.000810904	0.0170335
PVP01_1019800		UvrD	0.316001	-0.0400812	0.0183529	-0.0985153	0.0229131	0.0654998	0.366249	0.0583611	0.0772391	0.186806
PVP01_1024200		PI4K	0.315724	-0.0936752	-0.0512485	-0.136102	0.00573474	0.0233808	0.121519	0.0215909	0.00240252	0.0352323
PVP01_0110600		null	0.315655	-0.170106	0.281786	-0.621998	0.622148	0.724101	0.578195	0.373528	0.426528	0.656547
PVP01_0110300		null	0.315235	0.013946	-0.0338849	0.0617768	0.000214606	0.00187272	0.0306942	0.00347885	0.314195	0.318675
PVP01_1231100		PMV	0.313386	0.285127	0.303215	0.267038	0.0319098	0.083757	0.366249	0.0885037	0.00222012	0.00939322
PVP01_0113800		null	0.312434	-0.134446	-0.136596	-0.132296	0.00103962	0.00630326	0.0638159	0.00848503	0.00429229	0.0432308
PVP01_1468000		null	0.312417	0.0388566	0.083507	-0.00579382	0.595955	0.703103	0.366249	0.507213	0.09259	0.543081
PVP01_1404900		null	0.311822	-0.0196785	0.0286912	-0.0680481	0.0865157	0.177017	0.366249	0.203749	0.0567649	0.255291
PVP01_1441300		null	0.311563	-0.151762	0.0960514	-0.399576	0.0354465	0.0910696	0.857112	0.186391	0.0138895	0.0695724
PVP01_0509800		null	0.311552	-0.20583	0.0218229	-0.433483	0.142604	0.25709	0.366249	0.361328	0.00335585	0.0467294
PVP01_1016300		EIF3B	0.31084	0.159955	0.427239	-0.107329	2.20094e-05	0.000357761	0.00089852	0.000382368	0.703895	0.987155
PVP01_1111400		GCbeta	0.308383	0.00241984	0.0313697	-0.02653	0.00131103	0.00757367	0.366249	0.0121638	0.969192	0.987155
PVP01_0205700		null	0.308114	-0.0669546	0.368988	-0.502897	0.01204	0.0409429	0.121519	0.0662743	0.28776	0.383925
PVP01_1214000		MPC1	0.307252	0.701963	0.787876	0.616051	0.182369	0.300465	0.857112	0.205875	0.451527	0.590834
PVP01_1205300		null	0.306945	0.0208647	0.267124	-0.225395	0.293416	0.42699	0.857112	0.349459	0.0500627	0.175284
PVP01_0617000		null	0.306637	-0.0615179	-0.132764	0.00972865	0.889971	0.927779	1	0.945325	0.785687	0.840905
PVP01_1258200		null	0.305661	0.0795091	0.122252	0.0367662	0.0200808	0.0593477	0.366249	0.0578637	0.142895	0.466885
PVP01_0612200		MPP10	0.305176	-0.236948	-0.00490573	-0.46899	0.0658177	0.14441	0.22035	0.325625	0.10637	0.334876
PVP01_1461200		null	0.304237	0.00149084	0.0318536	-0.0288719	0.0881524	0.179701	0.366249	0.194814	0.00346316	0.0215212
PVP01_1343800		null	0.302205	0.0524872	0.175493	-0.0705181	0.0226837	0.0649936	0.121519	0.138957	0.148931	0.406507
PVP01_0010870		null	0.30218	0.105801	0.382893	-0.171291	0.903939	0.937683	1	0.926045	0.224939	0.467289
PVP01_1327800		null	0.302076	-0.426861	-0.191331	-0.662391	0.268637	0.400659	0.22035	0.491154	0.137547	0.376823
PVP01_0512000		SNRPG	0.301253	-0.56313	1.23891	-2.36517	0.376515	0.500645	1	0.404176	0.24603	0.507513
PVP01_0307800		FEN1	0.300926	0.164444	0.0554741	0.273413	0.170727	0.286634	0.366249	0.292973	0.763239	0.969105
PVP01_0603800		null	0.300744	-0.168441	0.137331	-0.474212	0.125602	0.234074	0.578195	0.241398	0.679472	1
PVP01_1454500		null	0.300394	0.00538356	0.236982	-0.226215	0.00717975	0.0275982	0.121519	0.036807	0.465693	0.913448
PVP01_0616800		I3	0.299878	-0.730466	-0.332763	-1.12817	0.213643	0.338932	0.22035	0.303014	0.000374791	0.00819345
PVP01_0947000		null	0.299617	0.511726	0.458983	0.564469	0.16449	0.278763	0.857112	0.277547	0.534493	0.795121
PVP01_0417100		null	0.299542	-0.369573	-0.117723	-0.621423	0.0167725	0.0518499	0.22035	0.105255	0.237995	0.748154
PVP01_1025500		RCC1	0.299472	-0.13611	-0.18616	-0.0860606	0.00222091	0.0112235	0.0638159	0.0157455	0.564497	0.656547
PVP01_1117400		null	0.29935	-0.444616	-0.095045	-0.794186	0.391518	0.516456	0.366249	0.618347	0.00176462	0.00819345
PVP01_0938700		null	0.29889	-0.0350836	-0.0957028	0.0255356	0.00782107	0.0294489	0.0306942	0.0449464	0.01471	0.0884869
PVP01_0410000		RON6	0.298481	-0.27689	-0.293611	-0.26017	0.0487011	0.115177	0.00603576	0.105255	0.00104182	0.0108896
PVP01_0716900		TR	0.298398	0.188677	0.406801	-0.0294475	0.0116767	0.0401105	0.366249	0.0545318	0.058954	0.224438
PVP01_1247500		null	0.298004	0.0639511	0.0281996	0.0997027	0.0162214	0.0509054	0.366249	0.0583611	0.00453909	0.0392185
PVP01_0509200		null	0.297821	-0.146372	-0.272678	-0.0200655	0.00872291	0.0320915	0.0306942	0.0107843	0.129441	0.383925
PVP01_0315300		null	0.297409	-0.182221	0.0492368	-0.413679	0.513118	0.628633	1	0.538811	0.0208194	0.105529
PVP01_0318900		null	0.297338	-0.390029	0.0397532	-0.819811	0.0491532	0.115877	0.578195	0.177022	0.0108872	0.0624181
PVP01_1017700		null	0.297251	-0.026825	0.122697	-0.176347	0.0111291	0.0384952	0.0638159	0.0705485	0.617652	0.766873
PVP01_1322700		null	0.296542	0.132958	0.446028	-0.180112	0.0237984	0.0674108	0.366249	0.0622549	0.0475721	0.186806
PVP01_0310100		null	0.295914	0.0764464	0.311319	-0.158426	0.138995	0.251954	0.578195	0.337038	0.191705	0.445328
PVP01_1002900		null	0.295596	0.394319	0.142069	0.646568	0.878474	0.919581	0.857112	0.572879	0.0709066	0.199815
PVP01_1302500		SRP14	0.292325	0.200327	0.929996	-0.529342	0.75243	0.827822	1	0.999098	0.209601	0.620028
PVP01_0605500		null	0.292278	0.109032	0.768741	-0.550677	0.0715785	0.153924	0.857112	0.277547	0.154305	0.212011
PVP01_1452100		null	0.292062	-0.124175	0.152822	-0.401173	0.000729802	0.00488565	0.0142601	0.00384608	0.186396	0.376823
PVP01_1256300		null	0.290602	0.0746449	-0.108051	0.257341	0.0916578	0.185252	0.0638159	0.152018	0.00334062	0.0432308
PVP01_1229100		null	0.288641	0.130908	-0.115494	0.377309	0.0166588	0.0515731	0.121519	0.0428686	0.0677102	0.203
PVP01_1270500		null	0.287935	0.385301	0.0222368	0.748366	0.0645003	0.14202	0.22035	0.186391	0.0144757	0.0432308
PVP01_1339600		null	0.285365	0.0324742	0.188011	-0.123063	3.27909e-05	0.000481127	0.00603576	0.000981894	0.557494	0.678239
PVP01_1403000		GAP	0.285282	0.439119	0.445889	0.432349	0.746966	0.823855	1	0.829343	0.0827568	0.216167
PVP01_0605300		null	0.284572	0.0402684	-0.787838	0.868375	0.0268498	0.0736159	1	0.106322	0.185143	0.444824
PVP01_0303500		null	0.283649	0.470708	1.08988	-0.148464	0.00879116	0.032271	0.121519	0.0183885	0.239992	0.593122
PVP01_1016100		AP2-Q	0.282189	0.499848	0.327992	0.671703	0.0741113	0.158266	0.578195	0.222204	0.214375	0.589641
PVP01_1241800		null	0.282067	-0.443722	-0.252615	-0.634829	0.204568	0.328066	1	0.416365	0.246029	0.527895
PVP01_1265200		null	0.281833	0.28928	0.118534	0.460026	0.0816315	0.169888	0.578195	0.168216	0.188446	0.526984
PVP01_0310400		null	0.281756	-0.496066	-0.55012	-0.442012	0.030859	0.081819	0.366249	0.169132	0.100391	0.478273
PVP01_0733000		null	0.281347	-0.214579	-0.599395	0.170238	0.0179762	0.0546205	0.366249	0.0871092	0.509553	0.585765
PVP01_0110800		RAD14	0.279563	-0.326174	-0.562549	-0.089798	0.00150455	0.00845606	0.0638159	0.0070294	0.202596	0.508367
PVP01_1230700		null	0.278472	-0.17785	-0.179259	-0.17644	0.0125367	0.0421139	0.22035	0.0273381	0.279803	0.532411
PVP01_0732500		null	0.278079	-0.271092	-0.131831	-0.410353	0.00187676	0.00986011	0.0306942	0.0128073	0.0145619	0.0877869
PVP01_1317300		null	0.277876	-0.0181936	0.154938	-0.191325	0.00727323	0.0278732	0.121519	0.0315713	0.497812	0.748154
PVP01_0921300		null	0.277778	0.0448166	0.111145	-0.0215114	0.000334179	0.00260943	0.0142601	0.00111085	0.997475	0.987155
PVP01_1328000		null	0.277408	0.102336	0.38807	-0.183398	0.231511	0.359854	1	0.428556	0.0191658	0.105529
PVP01_1262700		LPAAT	0.276666	0.00791208	0.0295848	-0.0137607	0.967615	0.980371	1	0.954628	0.0248726	0.153038
PVP01_0414400		null	0.276288	0.063591	0.0800637	0.0471182	1.87336e-06	6.21207e-05	0.000335093	3.29415e-05	0.660094	0.977386
PVP01_0946400		null	0.276118	-0.021581	0.0405059	-0.0836679	0.0334659	0.0870603	0.22035	0.113617	0.556391	0.886354
PVP01_1314100		EMC4	0.274573	-0.392102	-1.28415	0.499944	0.116596	0.220765	0.366249	0.241407	0.130139	0.279183
PVP01_1206700		null	0.273842	-0.221455	0.116675	-0.559586	0.0370606	0.0942912	0.366249	0.130082	0.64064	0.793872
PVP01_1459400		null	0.273659	-0.654162	-1.0582	-0.250122	0.142299	0.256651	1	0.373528	0.947936	0.759078
PVP01_1239300		null	0.27251	0.248561	0.28328	0.213841	0.0463564	0.111444	0.0306942	0.117435	0.725715	0.913448
PVP01_1248300		null	0.27218	-0.0173625	-0.103574	0.0688493	0.743658	0.822356	0.121519	0.630601	6.87591e-05	0.00574979
PVP01_1413300		null	0.271645	-0.236923	0.0346234	-0.50847	0.457485	0.579163	0.857112	0.737038	0.592517	0.99252
PVP01_0911200		null	0.270834	0.079745	0.321194	-0.161704	0.0997499	0.197672	0.0306942	0.491154	0.261361	0.508367
PVP01_1121500		PTPS	0.270631	-0.806237	-0.693075	-0.919399	0.107591	0.20872	0.366249	0.220403	0.651167	0.845
PVP01_1256200		null	0.270627	-0.0347475	-0.0448746	-0.0246204	0.00326774	0.0150917	0.0638159	0.0137776	0.0818275	0.190349
PVP01_1030000		ATPase3	0.270345	0.0751055	0.186205	-0.0359938	0.00114307	0.00678861	0.0638159	0.0110819	0.280623	0.445328
PVP01_1304100		null	0.269856	-0.125605	-0.0266976	-0.224513	2.88433e-05	0.000442991	0.0638159	0.00067787	0.616859	0.845
PVP01_0319300		null	0.268767	0.183584	-0.317585	0.684753	0.112761	0.215307	0.578195	0.271325	0.783323	0.961715
PVP01_1102300		null	0.268511	-0.381062	-0.391996	-0.370128	0.282577	0.415348	1	0.635718	0.929215	0.810091
PVP01_0826800		null	0.267598	0.118548	0.220312	0.0167845	0.0802738	0.167836	0.578195	0.257603	0.558192	0.84038
PVP01_1204000		null	0.267065	0.010178	-0.083953	0.104309	0.00593933	0.0240198	0.22035	0.0215909	0.00478199	0.026171
PVP01_1416000		PK9	0.267023	0.12602	0.0209524	0.231088	0.788429	0.853831	0.857112	0.982089	0.513194	0.748154
PVP01_1455000		null	0.267009	-0.234502	-0.209354	-0.25965	0.115589	0.219193	0.366249	0.280002	0.018274	0.0979451
PVP01_0407900		null	0.266322	-0.211619	0.145269	-0.568507	0.000912007	0.0057612	0.0306942	0.0051903	0.779598	1
PVP01_1112100		null	0.266126	0.0358301	0.448426	-0.376765	0.0465815	0.111919	0.578195	0.154334	0.927404	0.991257
PVP01_1130800		null	0.266089	0.278071	0.291951	0.264191	0.0598616	0.134304	0.857112	0.191556	0.719111	0.845657
PVP01_1449700		null	0.26569	0.0195461	-0.496435	0.535527	0.00293886	0.0139218	0.0638159	0.0176204	0.527834	0.795121
PVP01_0833800		null	0.265121	-0.342991	-0.050421	-0.63556	0.00729924	0.0279252	0.22035	0.0243419	0.479797	0.656547
PVP01_0318400		null	0.264825	-0.568699	-0.73141	-0.405989	0.541153	0.655189	0.857112	0.528237	0.166912	0.427726
PVP01_1458100		null	0.263712	0.244209	0.208754	0.279665	0.348369	0.473359	1	0.893169	0.00577243	0.0319567
PVP01_0907700		null	0.263632	-0.302044	-0.212035	-0.392054	0.366448	0.490636	0.366249	0.325586	0.242495	0.383925
PVP01_0925800		null	0.263034	-0.265622	0.0799868	-0.611231	0.0153607	0.0490085	0.857112	0.0542857	0.410258	0.656547
PVP01_0711400		null	0.262875	-0.480368	-0.100608	-0.860128	0.0186855	0.0561242	0.366249	0.061374	0.0199357	0.112576
PVP01_1141300		null	0.262392	-0.0448488	0.112276	-0.201974	0.0284748	0.0767245	0.121519	0.177022	0.298003	0.526984
PVP01_0113300		DHH1	0.260684	0.248497	0.400435	0.0965585	0.000458505	0.00340389	0.0306942	0.00347885	0.429107	0.543081
PVP01_1024100		null	0.2595	-0.0370878	0.0647792	-0.138955	0.0154808	0.0491082	0.366249	0.0544692	0.0657334	0.105529
PVP01_0820700		null	0.258165	0.0954896	-0.205013	0.395992	0.163795	0.278154	0.366249	0.280002	0.263971	0.445328
PVP01_0407800		null	0.257005	0.220235	0.0607877	0.379683	0.0672166	0.146832	0.22035	0.222204	0.240858	0.427726
PVP01_1235900		null	0.256949	-0.159165	-0.0304076	-0.287921	0.0349255	0.0899635	1	0.106322	0.757114	0.838777
PVP01_1310700		null	0.256042	0.333018	0.234509	0.431527	0.0117124	0.0402028	0.22035	0.0469926	0.047452	0.203848
PVP01_1457600		GyrB	0.255542	-0.0345811	0.254191	-0.323353	0.196365	0.318565	1	0.764235	0.996749	0.969105
PVP01_0116900		null	0.25375	-0.207458	0.127987	-0.542904	0.137604	0.250256	0.366249	0.328049	0.619098	0.863083
PVP01_0725600		null	0.252535	-0.547615	-0.413387	-0.681844	0.214301	0.339469	1	0.400429	0.03467	0.177146
PVP01_0732900		null	0.252323	0.67761	0.917382	0.437838	0.197501	0.319885	1	0.383354	0.237814	0.467289
PVP01_1303200		null	0.251581	-0.449097	-0.485697	-0.412497	0.0261888	0.0724489	0.121519	0.093458	0.827166	0.678239
PVP01_1244500		null	0.250995	0.160393	-0.0617719	0.382558	0.162415	0.277034	0.857112	0.940804	0.0450423	0.131107
PVP01_1345200		Sel1	0.250507	-0.148919	-1.03293	0.735096	0.250617	0.380284	0.22035	0.446605	0.121337	0.312507
PVP01_0420800		null	0.248158	-0.027592	0.130612	-0.185796	0.0754031	0.160083	0.22035	0.241398	0.585191	0.748154
PVP01_1302800		SUA5	0.24784	-0.0762324	0.0259203	-0.178385	0.00647085	0.0254435	0.0306942	0.0272663	0.544239	0.743051
PVP01_1103800		ABCE1	0.247703	-0.193479	-0.163054	-0.223903	0.848564	0.896888	0.857112	0.630601	0.0319246	0.224438
PVP01_0000160		TRAG31	0.247685	-0.0263324	-0.0849213	0.0322566	0.427332	0.550946	1	0.746271	0.453233	0.8616
PVP01_0106300		null	0.247054	0.161279	0.0725883	0.249971	0.472137	0.591688	1	0.476389	0.0216717	0.122403
PVP01_0521600		null	0.246949	-0.121322	-0.298319	0.055675	0.270236	0.402803	1	0.401233	0.00476101	0.0432308
PVP01_1451100		null	0.246138	-0.280488	-0.194792	-0.366184	0.0585299	0.132271	0.0142601	0.0924869	0.10142	0.199815
PVP01_1024300		null	0.245884	0.0385522	0.0550921	0.0220124	0.00589459	0.0239149	0.366249	0.0317418	0.304345	0.417152
PVP01_0417400		null	0.243871	0.0120461	0.103649	-0.0795568	0.000241662	0.00203388	0.00603576	0.00442052	0.787936	0.689245
PVP01_0210900		ARP1	0.243855	-0.301838	-0.69109	0.0874145	0.116894	0.221161	0.578195	0.428556	0.869566	0.969105
PVP01_0107900		null	0.243432	-0.211387	0.0315	-0.454274	0.240213	0.367976	0.366249	0.446605	0.670902	1
PVP01_0318100		OLA1	0.242752	-0.0735789	-0.044185	-0.102973	0.166798	0.281617	0.578195	0.263303	0.79252	0.554506
PVP01_0527300		null	0.242385	-0.281991	0.00659707	-0.57058	0.0166622	0.0515731	0.121519	0.117435	0.107033	0.520377
PVP01_1122700		null	0.24141	-0.0744653	-0.00226198	-0.146669	0.990289	0.994487	0.578195	0.589732	0.0124125	0.0835237
PVP01_0408500		null	0.241388	0.238829	0.330559	0.1471	0.0569128	0.129679	0.857112	0.337038	0.909462	0.969105
PVP01_1258800		null	0.240136	-0.00353378	0.0938836	-0.100951	0.0135326	0.0444981	0.121519	0.0583611	0.428441	0.807747
PVP01_0726900		null	0.238782	0.0412909	0.21051	-0.127928	0.0576299	0.130798	0.0142601	0.0273381	0.288525	0.933728
PVP01_1318700		GDH2	0.23809	-0.225268	-0.0927088	-0.357827	0.180952	0.298563	1	0.365471	0.0348997	0.0958758
PVP01_1326900		null	0.237227	0.193785	0.362667	0.0249033	0.00838124	0.0310875	0.121519	0.036807	0.0545859	0.212011
PVP01_1455400		null	0.236838	0.0558597	0.416378	-0.304658	0.317794	0.453054	0.857112	0.524294	0.472691	0.520377
PVP01_1446700		null	0.236055	0.0615426	0.318843	-0.195758	0.00672607	0.0262396	0.22035	0.0316905	0.634626	0.759078
PVP01_0908600		ApiAP2	0.235345	-0.182441	0.0875775	-0.45246	0.0127888	0.0426066	0.22035	0.093458	0.0456987	0.153038
PVP01_0204600		null	0.234729	0.11605	0.153201	0.0788986	0.00171083	0.00917979	0.22035	0.00634924	0.0376377	0.199815
PVP01_1317400		null	0.234643	0.0128266	0.28038	-0.254726	0.394845	0.519017	1	0.510451	0.162173	0.3306
PVP01_1249400		VPS4	0.233507	-0.151831	-0.0847118	-0.218949	0.243043	0.371616	0.857112	0.698676	0.00835901	0.0906598
PVP01_0703000		null	0.233495	0.0722189	0.0691103	0.0753274	0.000599062	0.00419091	0.121519	0.0134256	0.0472072	0.131107
PVP01_1269400		SF3A1	0.232837	0.112183	0.0541653	0.1702	0.521525	0.6358	1	0.764235	0.0162042	0.0467294
PVP01_0510600		TOM7	0.231518	0.381187	0	0.762374	0.327716	0.453267	1	0.446605	0.331333	0.520377
PVP01_0412700		null	0.231181	-0.299604	-0.0931054	-0.506103	0.663743	0.757041	1	0.982089	0.0165056	0.101938
PVP01_0520400		USP13	0.230806	-0.0132956	-0.0705248	0.0439336	0.309593	0.444622	0.578195	0.489902	0.468431	0.632927
PVP01_0929900		RPN7	0.229446	0.0761723	0.487201	-0.334856	0.00857317	0.0316342	0.0142601	0.0232816	0.312448	0.466885
PVP01_0531900		ARP	0.229356	0.15453	-0.0303813	0.339441	0.000977275	0.00600119	0.00241131	0.00361992	0.018072	0.0705385
PVP01_0605100		ATG8	0.228025	-0.0324718	-0.38894	0.323997	0.995958	0.996856	1	1	0.0227785	0.154725
PVP01_1220600		null	0.227829	-0.0768642	-0.127319	-0.0264091	0.000201802	0.00180533	0.00089852	0.0017605	0.805681	0.991257
PVP01_1026600		null	0.227175	-0.792601	-0.582452	-1.00275	0.21326	0.338575	1	0.476389	0.456871	0.571208
PVP01_0804000		null	0.226583	-0.334239	0.0175248	-0.686003	0.130904	0.240798	0.121519	0.373528	0.106929	0.272095
PVP01_0604900		null	0.226428	0.206829	0.196072	0.217586	0.361673	0.486206	0.121519	0.241398	0.170795	0.466885
PVP01_0609000		null	0.22626	-0.354036	0.4471	-1.15517	0.590036	0.697774	1	0.86098	0.0379237	0.212011
PVP01_1220900		null	0.225776	-0.245583	-0.46395	-0.0272155	0.164688	0.278763	0.578195	0.292973	0.9357	0.886354
PVP01_1105600		RHOP148	0.225439	0.00478849	0.0355431	-0.0259661	0.0164969	0.0513733	0.0306942	0.0391531	0.0560021	0.199815
PVP01_0530100		null	0.225245	-0.271134	-0.498186	-0.0440818	0.0402994	0.10083	0.121519	0.0418255	0.382293	0.488402
PVP01_0807900		null	0.22518	-0.118092	-0.366529	0.130345	0.0715617	0.153924	0.121519	0.093458	0.822228	0.864111
PVP01_0943100		CPO	0.225035	0.086527	0.0712502	0.101804	0.00367815	0.0166668	0.0638159	0.0132142	0.397041	0.488402
PVP01_1454300		null	0.225011	-0.0770319	-0.0948816	-0.0591821	0.384624	0.509621	0.857112	0.460873	0.0578366	0.239802
PVP01_0729800		null	0.225003	0.257862	0.197336	0.318389	0.815661	0.873621	0.22035	0.603004	0.148058	0.427726
PVP01_1324000		null	0.224584	0.422121	0.289287	0.554955	0.908346	0.940051	1	0.779531	0.313446	0.500148
PVP01_0732600		null	0.224357	-0.172531	-0.215281	-0.12978	0.0743021	0.158481	0.22035	0.250198	0.0550537	0.253249
PVP01_0112400		null	0.22411	0.0171589	0.121917	-0.0875987	0.0187937	0.0563012	0.366249	0.0232816	0.00238084	0.0130448
PVP01_1463000		null	0.223168	0.0913729	0.190052	-0.00730661	0.0198973	0.0589226	0.121519	0.0705485	0.126805	0.35605
PVP01_0731700		null	0.223168	-0.0925973	-0.0450476	-0.140147	0.43761	0.561294	0.578195	0.665065	0.685041	0.916675
PVP01_1322900		null	0.223013	-0.400034	0	-0.800068	0.251343	0.381269	1	0.593396	0.691667	1
PVP01_1254000		null	0.222571	-0.183787	-0.295128	-0.0724455	0.000943404	0.00587296	0.0638159	0.00885623	0.563565	0.77515
PVP01_1139200		DHHC2	0.222451	0.393666	-0.0696673	0.857	0.267736	0.399916	0.578195	0.424629	0.482644	0.64005
PVP01_0938600		null	0.222212	-0.232528	0.300983	-0.76604	0.233786	0.362529	0.578195	0.430682	0.691974	0.795121
PVP01_1408900		null	0.221678	0.274286	0.374915	0.173656	0.825737	0.879301	1	0.957293	0.0982919	0.287603
PVP01_1141500		COQ2	0.22155	-0.194924	-0.19082	-0.199028	0.336232	0.460655	0.366249	0.452543	0.866106	0.886354
PVP01_0406800		null	0.221402	-0.155697	-0.1621	-0.149295	0.303391	0.437791	0.0638159	0.222204	0.030668	0.175284
PVP01_0801500		null	0.22048	0.169904	0.233847	0.10596	0.042597	0.104942	0.578195	0.0991339	0.980707	1
PVP01_1465100		null	0.220273	0.42718	-0.121133	0.975493	0.0360307	0.0920686	0.121519	0.109763	0.245344	0.427726
PVP01_1206800		null	0.218826	0.195015	0.0461294	0.343901	0.0612188	0.136463	0.366249	0.116202	0.230704	0.306659
PVP01_0709500		null	0.218559	0.197003	0.19778	0.196226	0.0460463	0.110805	0.857112	0.0642406	0.0597917	0.153038
PVP01_1208400		null	0.218149	0.0585802	0.168592	-0.0514315	0.1337	0.244855	0.366249	0.168216	0.199152	0.543081
PVP01_0935300		null	0.218106	0.108766	0.224701	-0.00716959	0.161091	0.276241	0.366249	0.280002	0.0497182	0.14249
PVP01_0009940		null	0.218086	0.221065	-0.0170985	0.459228	0.327716	0.453267	1	0.446605	0.331333	0.520377
PVP01_1304300		HADO	0.217196	0.366204	0.146916	0.585491	0.126775	0.235466	1	0.313174	0.00380296	0.0507946
PVP01_0705600		null	0.217083	0.277013	0.316834	0.237191	0.0246682	0.0692828	0.22035	0.0837378	0.794569	0.886354
PVP01_0605800		null	0.21662	-0.0924778	-0.0555302	-0.129426	0.386629	0.511427	0.22035	0.446605	0.000654655	0.014055
PVP01_0718500		null	0.216289	-0.0265775	-0.00941976	-0.0437352	0.380154	0.50437	0.366249	0.337038	0.00074256	0.0157523
PVP01_1126000		SOD2	0.216165	0.330176	0.601691	0.0586608	0.0986387	0.196016	0.578195	0.213991	0.888904	0.940439
PVP01_0923300		null	0.215369	0.33193	0.0851658	0.578694	0.0170147	0.0525006	0.0638159	0.0622549	0.173291	0.383925
PVP01_1020500		null	0.21521	0.124443	0.149108	0.0997783	0.0701338	0.151804	0.0638159	0.152018	0.0558257	0.212011
PVP01_0311600		null	0.215129	0.000422884	0.347899	-0.347053	0.0034948	0.0159197	0.121519	0.0195457	0.769238	0.886354
PVP01_1322500		null	0.214453	0.0848829	0.122127	0.0476391	0.0326413	0.0853617	0.22035	0.0790502	0.00177758	0.011573
PVP01_1462500		null	0.214217	-0.135413	0.200039	-0.470865	0.04249	0.104788	0.578195	0.0878825	0.853687	0.724179
PVP01_1329900		null	0.214132	0.0888662	-0.0285112	0.206244	0.114874	0.218248	0.366249	0.337038	0.0819414	0.445328
PVP01_1432000		null	0.213567	0.390865	0.0272402	0.754489	0.0165873	0.0515239	0.22035	0.014476	0.816956	0.807747
PVP01_0837200		NSF	0.213109	-0.111035	0.0675009	-0.289572	0.24483	0.373668	0.366249	0.271325	0.0022112	0.0459955
PVP01_1462900		null	0.213026	-0.171872	0.135854	-0.479598	0.0100188	0.035603	0.00603576	0.0447669	0.723018	0.763502
PVP01_0733800		KSH1	0.212839	0.355027	0.710054	0	0.327716	0.453267	1	0.446605	0.331333	0.520377
PVP01_0517700		null	0.212261	-0.135019	0.184474	-0.454513	0.00345197	0.0157814	0.0638159	0.0226958	0.228707	0.508367
PVP01_0908100		PAIP1	0.211643	-0.00461708	0.223473	-0.232707	0.550326	0.66295	1	0.748302	0.15902	0.427726
PVP01_1232000		null	0.211092	0.0200504	0.0489782	-0.00887742	0.213689	0.338932	0.578195	0.460873	0.00423524	0.0507946
PVP01_0835000		null	0.210757	-0.160945	-0.109133	-0.212756	0.000798691	0.00520166	0.0142601	0.00848503	0.146243	0.306659
PVP01_1447800		null	0.210583	-0.629415	-0.676661	-0.582168	0.327716	0.453267	1	0.446605	0.331333	0.520377
PVP01_0907000		null	0.210275	-0.467848	-0.348041	-0.587655	0.00550369	0.0226603	0.22035	0.0292694	0.00181104	0.0291766
PVP01_1407000		null	0.210229	0.443039	0.0021928	0.883885	0.411929	0.535949	1	0.507139	0.172051	0.311453
PVP01_0917900		null	0.209541	-0.130215	0.135281	-0.395712	0.257396	0.388084	0.857112	0.401233	0.0769977	0.153038
PVP01_0311300		null	0.209017	0.103798	0.279048	-0.0714523	0.179959	0.297503	0.857112	0.203749	0.714754	0.793872
PVP01_0832700		null	0.208816	-0.203159	-0.162358	-0.24396	0.00483589	0.0206116	0.366249	0.0292694	0.028229	0.122403
PVP01_1303400		null	0.208361	0.209993	0.159094	0.260893	0.0134117	0.0441785	0.0638159	0.0622549	0.277695	0.488402
PVP01_1456300		null	0.208273	-0.0691932	0.232603	-0.37099	0.697025	0.782464	1	0.733382	0.00765409	0.0507946
PVP01_1134300		null	0.208021	-0.00664049	0.397835	-0.411116	0.277432	0.410009	1	0.670043	0.901031	0.687241
PVP01_0717100		null	0.207882	0.0509546	0.330888	-0.228979	0.240111	0.367976	0.578195	0.476389	0.194375	0.488402
PVP01_0831400		null	0.207245	0.134221	0.268442	0	0.311348	0.446811	1	0.476389	0.712181	0.817866
PVP01_1215300		null	0.206572	-0.184363	-0.641244	0.272518	0.9537	0.971814	0.578195	0.690635	0.0357689	0.0729073
PVP01_0927200		null	0.206332	-0.0695309	0.00965275	-0.148715	0.000116846	0.00122356	0.0142601	0.00111085	0.422593	0.656547
PVP01_0834300		null	0.206183	0.0662846	-0.0110517	0.143621	0.0709606	0.152994	0.366249	0.179411	0.0246135	0.0884869
PVP01_1440000		null	0.20568	-0.144109	0.0230442	-0.311263	0.0108198	0.037661	0.22035	0.0511962	0.65761	0.793872
PVP01_1122300		null	0.205183	-0.0219883	0.478605	-0.522582	0.797995	0.860486	0.578195	0.839084	0.079529	0.299348
PVP01_1263200		CWC24	0.204511	0.0589237	0.362509	-0.244662	0.791974	0.856738	1	0.926045	0.00268785	0.0467294
PVP01_1468200		null	0.204492	-0.0670601	-0.178987	0.0448667	0.0534857	0.123796	0.121519	0.0705485	0.0490596	0.239802
PVP01_0923500		null	0.203237	-0.00426084	-0.066414	0.0578924	0.00308181	0.0144204	0.0638159	0.00848503	0.191637	0.383925
PVP01_1452700		TOC75	0.20317	-0.0738423	-0.0358775	-0.111807	1.80579e-05	0.000309725	0.00241131	0.000817009	0.0346451	0.164669
PVP01_0306200		null	0.202657	-0.0433128	0.112138	-0.198764	0.00322929	0.0149697	0.121519	0.0184453	0.0004635	0.00819345
PVP01_1433800		Trx-Px2	0.202606	0.0722293	0.380765	-0.236307	0.142915	0.257405	0.366249	0.294753	0.431789	0.656547
PVP01_0722300		TRXR	0.202131	0.0534978	0.0468153	0.0601803	0.00968659	0.0348129	0.121519	0.0427959	0.355315	0.478273
PVP01_1312900		PKG	0.202007	0.03672	0.0591494	0.0142906	0.0648983	0.142662	0.22035	0.12421	0.781034	0.886354
PVP01_1334700		null	0.201904	0.291941	0.191389	0.392493	0.297393	0.43139	0.578195	0.491154	0.127839	0.349429
PVP01_1112800		null	0.201843	-0.0946158	0.21609	-0.405321	0.0343165	0.0889013	0.578195	0.141504	0.090895	0.24675
PVP01_0911000		PRPF6	0.201591	0.194963	0.0262176	0.363708	0.00168501	0.00910767	0.0142601	0.014476	0.625244	0.604771
PVP01_0926400		null	0.201052	-0.132959	0.21033	-0.476249	0.0414332	0.102855	0.22035	0.0837378	0.430878	0.427726
PVP01_1146400		null	0.200716	0.267298	0.419761	0.114834	0.427229	0.550946	0.0306942	0.325625	0.949393	0.913448
PVP01_0530500		null	0.199948	0.310188	0.247653	0.372723	0.0264673	0.0729802	0.22035	0.0575313	0.0177261	0.0969058
PVP01_1141900		null	0.199557	-0.225914	0.0654574	-0.517285	0.196922	0.31916	1	0.556635	0.125656	0.318675
PVP01_0821600		null	0.199304	-0.0830112	0.154423	-0.320445	0.124348	0.231999	0.366249	0.349459	0.204222	0.520377
PVP01_1416100		null	0.198776	0.076314	-0.0297552	0.182383	0.00489355	0.0207506	0.22035	0.0169935	0.229074	0.543081
PVP01_1405000		LigI	0.198374	0.100868	0.0751925	0.126544	0.0163298	0.0511489	0.0142601	0.0418255	0.242326	0.696575
PVP01_0308700		DnaJ	0.198302	-0.0518964	-0.117889	0.0140964	0.0368567	0.0938685	0.22035	0.0564691	0.22515	0.508801
PVP01_0320500		null	0.197823	0.0052237	0.197987	-0.187539	0.272639	0.405278	0.578195	0.761212	0.459664	0.705439
PVP01_0921400		null	0.197498	0.435122	0	0.870243	0.327716	0.453267	1	0.446605	0.331333	0.520377
PVP01_0913200		null	0.196374	-0.0157104	-0.0314209	0	0.233751	0.362529	1	0.593396	0.792446	0.79623
PVP01_1323600		null	0.196234	-0.412772	0.134197	-0.959741	0.0424926	0.104788	0.0638159	0.152018	0.0155591	0.105529
PVP01_1024800		LRR2	0.196138	-0.126278	0.315126	-0.567682	0.022514	0.0646189	0.0306942	0.0418542	0.156399	0.405025
PVP01_1130500		null	0.196111	-0.126223	0.00387411	-0.25632	0.450441	0.573443	1	0.524294	0.000367271	0.014055
PVP01_1435800		null	0.195211	-0.14257	-0.722581	0.437441	0.547823	0.660895	0.857112	0.78104	0.945836	0.933728
PVP01_1229200		null	0.195121	-0.0069626	0.100671	-0.114596	8.93386e-06	0.000194048	0.00089852	0.000331815	0.368143	0.678239
PVP01_0111700		null	0.194152	0.00215072	-0.217212	0.221513	0.467899	0.588452	1	0.67176	0.568846	0.79623
PVP01_0305400		null	0.193777	-0.2805	-0.0262714	-0.534728	0.663913	0.757061	0.578195	0.829103	0.000855693	0.00819345
PVP01_1019300		null	0.193272	0.0671549	-0.336532	0.470842	0.334126	0.459354	0.366249	0.361328	0.615504	0.913448
PVP01_1444600		null	0.192827	0.00865684	0.0600149	-0.0427012	0.0482818	0.114632	0.578195	0.134624	0.232553	0.384627
PVP01_0731600		null	0.192314	0.624858	0.396874	0.852841	0.361902	0.48625	0.857112	0.627406	0.0129346	0.0948672
PVP01_0308800		null	0.192119	-0.126977	-0.0954653	-0.158488	0.260382	0.392111	0.22035	0.168216	0.0934411	0.255291
PVP01_1143400		null	0.191721	0.166942	0.310042	0.0238427	0.128721	0.237926	0.578195	0.361328	0.426812	0.656547
PVP01_0826300		null	0.191009	-0.00475723	-0.0782858	0.0687714	0.0168548	0.0520396	0.0638159	0.0662743	0.121384	0.357731
PVP01_1210400		null	0.189991	0.0982423	0.15432	0.0421651	0.682414	0.771647	1	0.373528	0.245149	0.488402
PVP01_1251300		null	0.189195	-0.0821826	-0.185405	0.0210399	0.000437859	0.00327506	0.0638159	0.00384608	0.0123388	0.0507946
PVP01_1305600		null	0.188977	0.203275	-0.057612	0.464162	0.0402221	0.100687	0.22035	0.129551	0.17757	0.334876
PVP01_0938500		null	0.188816	0.0223095	-0.365859	0.410478	0.0635986	0.14047	1	0.150415	0.501457	0.656547
PVP01_1029700		null	0.188304	0.109665	0	0.219331	0.0133466	0.0440226	0.857112	0.0759036	0.142291	0.213587
PVP01_1126400		NAB2	0.187067	-0.098371	0.307219	-0.503962	0.211429	0.336528	0.22035	0.460873	0.263694	0.520377
PVP01_0611100		null	0.186493	-0.245451	-0.311838	-0.179064	0.0404908	0.101207	0.578195	0.082849	0.0623496	0.133764
PVP01_1135400		null	0.185856	-0.0129598	0.12533	-0.151249	0.24473	0.373631	0.366249	0.401233	0.0102872	0.0906598
PVP01_0611000		null	0.184356	0.313915	0.62783	0	0.327716	0.453267	1	0.446605	0.331333	0.520377
PVP01_0512200		MED7	0.184307	-0.408683	-0.667107	-0.150259	0.12615	0.234655	1	0.401233	0.267135	0.508367
PVP01_1422400		null	0.184085	0.0215081	0.040198	0.00281824	0.243342	0.371853	0.857112	0.491154	0.659632	0.866971
PVP01_1221400		null	0.183781	-0.308604	-0.01884	-0.598369	0.0393257	0.0988907	0.0306942	0.160211	0.5722	0.82827
PVP01_0212800		null	0.183474	-0.139943	-0.398516	0.118631	0.00915916	0.033278	0.0306942	0.0280535	0.0157747	0.122403
PVP01_1127300		null	0.182489	0.16793	0.338672	-0.00281285	0.00786677	0.0295986	0.121519	0.0370026	0.19436	0.311453
PVP01_0518500		DMC1	0.182357	0.0434517	0.0425183	0.0443851	0.55262	0.663945	1	0.579275	0.343115	0.543081
PVP01_1226900		null	0.181897	0.352871	0.170366	0.535376	0.0185236	0.055739	0.0638159	0.0157455	0.00892373	0.026171
PVP01_1239600		WDR79	0.181018	-0.220973	0.0237931	-0.46574	0.088797	0.180793	0.578195	0.144071	0.00717086	0.112576
PVP01_1447700		null	0.180368	-0.00613341	0.107449	-0.119716	0.00776919	0.0293301	0.121519	0.0314927	0.71611	0.840905
PVP01_1319800		null	0.180338	-0.339458	-0.28159	-0.397327	0.0880316	0.179528	1	0.215196	0.0878904	0.287603
PVP01_1024400		null	0.179124	-0.0854376	0.0729623	-0.243837	0.0187553	0.0562658	0.578195	0.0705485	0.292295	0.566641
PVP01_0939800		null	0.178735	0.284257	0.116495	0.452018	0.976212	0.985925	0.366249	0.845279	0.93293	0.766873
PVP01_1144200		null	0.177379	0.448146	0.406048	0.490245	0.402543	0.526769	0.22035	0.387916	0.696559	0.766873
PVP01_1447400		null	0.177264	0.147422	0.369514	-0.0746707	0.0561808	0.128657	0.857112	0.111378	0.274379	0.845
PVP01_1005400		DHHC7	0.177034	-0.330292	-0.131703	-0.528882	0.313292	0.448243	0.22035	0.401233	0.164803	0.656547
PVP01_0618800		BDP1	0.17635	-0.0839303	0.0639037	-0.231764	0.818256	0.875646	0.22035	0.845279	0.00595584	0.0507946
PVP01_0521200		null	0.175988	0.155879	0.0525639	0.259194	0.348405	0.473359	0.121519	0.698676	0.00443984	0.0352323
PVP01_0602200		null	0.175812	-0.1809	0.147832	-0.509632	0.753708	0.828678	1	0.666186	0.19572	0.224438
PVP01_1215400		null	0.175359	-0.289173	-0.416188	-0.162159	0.108384	0.209685	0.578195	0.280002	0.00454963	0.0432308
PVP01_1319600		null	0.174688	-0.0636556	0.0756259	-0.202937	0.00522062	0.0217217	0.0638159	0.0315713	0.123448	0.427726
PVP01_1010300		null	0.174374	-0.221378	-0.161188	-0.281569	0.76867	0.838458	0.857112	0.728615	0.859871	0.933728
PVP01_0907400		null	0.174333	0.0972261	-0.129227	0.323679	0.266836	0.399526	0.857112	0.612064	0.172578	0.0969058
PVP01_0527200		CRK1	0.173963	-0.0354421	-0.0273009	-0.0435834	0.704788	0.789553	1	0.812477	0.00319375	0.0235897
PVP01_0312400		SufS	0.17374	-0.100717	0.00514535	-0.206578	0.118683	0.223694	0.366249	0.093458	0.218736	0.466885
PVP01_0604300		null	0.173552	-0.00267866	0.0182549	-0.0236122	0.0132865	0.0438534	0.0638159	0.0418542	0.00399966	0.026171
PVP01_1234900		null	0.173254	0.331732	0.368643	0.294822	0.25682	0.387686	0.366249	0.414848	0.954505	0.913448
PVP01_0306100		null	0.172807	0.342458	0.7099	-0.0249826	0.100783	0.199175	0.121519	0.131978	0.271415	0.520377
PVP01_0211800		null	0.172614	0.0304067	0.259086	-0.198273	0.0117197	0.0402028	0.121519	0.0391531	0.950463	0.949949
PVP01_1021800		GS	0.172602	0.0698746	0.162174	-0.0224248	0.00398439	0.0178223	0.0638159	0.0400708	0.858648	0.678239
PVP01_1447500		MIF	0.171612	0.0863352	0.173809	-0.00113833	0.138165	0.251182	0.857112	0.325625	0.866927	0.913448
PVP01_1015700		MDM2	0.171563	-0.334099	-0.74534	0.0771411	0.481655	0.600288	1	0.982089	0.292601	0.334876
PVP01_0317200		null	0.171259	0.131864	0.293558	-0.0298302	0.29063	0.424052	0.121519	0.400429	0.149225	0.318675
PVP01_0604800		null	0.171191	-0.097697	0.0842466	-0.279641	0.042131	0.104311	0.857112	0.100673	0.00694357	0.0507946
PVP01_1449900		null	0.170922	-0.0919411	0	-0.183882	0.0816851	0.169888	1	0.161835	0.01429	0.0979451
PVP01_1014200		null	0.170837	-0.147955	0.191867	-0.487778	0.403904	0.528272	0.366249	0.524294	0.0108466	0.0352323
PVP01_1027300		null	0.170791	-0.0917675	-0.252238	0.0687026	0.973724	0.984012	0.857112	0.821895	0.472955	0.725201
PVP01_0505700		null	0.170573	0.10938	-0.118032	0.336792	0.000528375	0.00380338	0.00603576	0.00425844	0.111984	0.406507
PVP01_0113400		null	0.170386	0.414473	0.864651	-0.0357046	0.218906	0.345005	0.857112	0.419115	0.3668	0.571208
PVP01_0606000		DLAT	0.170219	0.0301753	0.14061	-0.0802599	0.0380235	0.0962487	0.857112	0.190825	0.170963	0.554506
PVP01_0506900		null	0.170021	0.392627	0.414613	0.370641	0.447089	0.570356	1	0.556042	0.703059	0.940906
PVP01_0818400		null	0.169974	0.0764063	0.00302582	0.149787	0.945912	0.965715	0.578195	0.940804	0.0933132	0.334876
PVP01_0406700		null	0.169859	-0.18416	0.21551	-0.58383	0.306225	0.440858	0.857112	0.411214	0.221997	0.4286
PVP01_1324100		null	0.169413	0.154475	0.276506	0.0324434	0.204317	0.327998	0.0306942	0.142444	0.295866	0.357731
PVP01_1126100		PlasMei2	0.169401	-0.0256249	0.113616	-0.164866	0.0812847	0.16938	0.857112	0.191808	0.269483	0.507985
PVP01_1239400		RPL22	0.169306	0.301962	0.686802	-0.0828788	0.0422725	0.104505	1	0.113446	0.173809	0.334876
PVP01_0520500		SMC3	0.168675	-0.124251	0.0362354	-0.284738	0.786544	0.852532	1	0.79742	0.00578769	0.0319567
PVP01_1117100		null	0.168527	0.391892	0.125134	0.658649	0.993649	0.996052	0.0638159	0.829103	0.0540252	0.105529
PVP01_1460300		null	0.168399	0.830607	1.0965	0.564714	0.281118	0.413693	0.857112	0.39708	0.580438	0.656547
PVP01_0308500		SOF1	0.168217	-0.285238	-0.156199	-0.414278	0.623038	0.724402	1	0.748302	2.50111e-05	0.00271061
PVP01_0604700		null	0.16812	-0.172904	-0.201632	-0.144175	0.00208905	0.0107344	0.121519	0.0107843	0.00993496	0.0561706
PVP01_1419600		null	0.167821	0.459658	0.327501	0.591815	0.522736	0.636924	0.578195	0.572879	0.463909	0.508367
PVP01_0104300		null	0.167189	0.0360994	0.150586	-0.0783874	0.890101	0.927779	0.857112	0.618347	0.527498	0.807747
PVP01_1316700		null	0.166789	-0.215053	0.137093	-0.567199	0.00105231	0.00635986	0.0638159	0.00848503	0.0460205	0.153038
PVP01_0517000		null	0.166498	-0.0284357	0.361004	-0.417875	0.0629331	0.139519	0.366249	0.241407	0.518773	0.748154
PVP01_0734300		null	0.166235	-0.0308992	-0.0890488	0.0272504	0.0308184	0.0817988	0.857112	0.150469	0.746477	0.986439
PVP01_0707200		null	0.164278	-0.161581	-0.263644	-0.0595172	0.320186	0.453267	0.578195	0.620486	0.700554	0.84038
PVP01_0115900		null	0.164204	0.109195	0.248137	-0.0297461	0.00850632	0.0314109	0.0638159	0.0511962	0.981892	0.77515
PVP01_0211400		null	0.163929	0.245064	0.363224	0.126905	0.0996269	0.197539	0.366249	0.17298	0.133278	0.334876
PVP01_1025900		SET9	0.16344	-0.165694	0.0116485	-0.343037	0.413273	0.537276	1	0.349459	0.238819	0.866971
PVP01_0911600		null	0.162849	0.45418	0.767217	0.141142	0.332826	0.458727	1	0.337038	0.570451	0.593458
PVP01_0603500		null	0.162798	-0.0705167	0.0427633	-0.183797	0.0803421	0.167908	0.121519	0.325625	0.0320898	0.122403
PVP01_0822700		null	0.162572	-0.132449	-0.0448231	-0.220074	0.467344	0.5882	1	0.758426	0.558433	0.678239
PVP01_0509900		NT2	0.161432	-0.252547	-0.340399	-0.164696	0.0340241	0.0882817	0.0638159	0.093458	0.365033	0.508367
PVP01_1412400		AP1M1	0.161112	0.0934555	-0.0186083	0.205519	0.761457	0.832964	1	0.764235	0.0474658	0.190188
PVP01_1020800		null	0.15998	0.25336	-0.0324182	0.539137	0.24574	0.374689	0.857112	0.50564	0.280373	0.370994
PVP01_1313000		null	0.159631	0.00226363	-0.158192	0.16272	0.368326	0.492487	1	0.442603	0.064833	0.296746
PVP01_1240400		AP2-SP	0.15915	-0.0307084	0.138095	-0.199512	0.361148	0.485762	0.578195	0.446605	0.0523228	0.212011
PVP01_0421900		null	0.159059	0.279303	0.528743	0.0298635	0.0947746	0.190391	0.366249	0.213991	0.0432117	0.122403
PVP01_0208500		ATP6	0.158693	-0.0592533	0.00761429	-0.126121	0.0216172	0.0625503	0.121519	0.0705485	0.384221	0.696575
PVP01_0911500		ALP1	0.158682	-0.548042	-0.511226	-0.584858	0.179076	0.296611	1	0.349459	0.228809	0.534972
PVP01_0619100		null	0.158648	-0.0103501	-0.0329561	0.0122559	0.0405302	0.101254	0.0638159	0.117435	0.252029	0.520377
PVP01_0410500		null	0.158627	0.34377	0.251514	0.436027	0.0458612	0.110533	0.121519	0.0705485	0.804413	0.748154
PVP01_0118600		null	0.157463	-0.384701	-0.887461	0.118059	0.0435315	0.106455	0.22035	0.169037	0.211279	0.383925
PVP01_0937300		SRP72	0.156586	0.0229446	0.168108	-0.122219	0.00808854	0.0302272	0.0142601	0.036807	0.579671	0.748154
PVP01_0719000		null	0.156536	-0.0978338	-0.347391	0.151724	7.98965e-05	0.000941719	0.00603576	0.00142831	0.791942	0.987155
PVP01_0830900		null	0.155726	0.0614945	0.127843	-0.00485441	0.0215798	0.0625148	0.578195	0.0636676	0.512638	0.543081
PVP01_0318000		null	0.155613	-0.00469292	-0.00844801	-0.000937825	0.0178503	0.0543043	0.0142601	0.0353893	0.166549	0.478859
PVP01_1309000		ABCB7	0.15551	0.0506242	0.11091	-0.00966192	0.0174291	0.053382	0.366249	0.0578637	0.0908131	0.228293
PVP01_1115900		null	0.155438	0.0467902	0.158557	-0.0649768	0.0118467	0.0404984	0.00603576	0.0428686	0.106067	0.3306
PVP01_1441700		null	0.15427	-0.00552075	0.102535	-0.113576	0.000309534	0.00247528	0.00089852	0.00199337	0.250096	0.526984
PVP01_1129900		null	0.153511	0.238324	0.483937	-0.00728869	0.271628	0.404272	0.366249	0.252289	0.0487784	0.163156
PVP01_1003900		null	0.153491	-0.160101	0.0974434	-0.417644	0.112858	0.215409	0.22035	0.337038	0.350208	0.614006
PVP01_1007900		NEK2	0.152206	-0.238389	-0.165025	-0.311753	0.483494	0.601675	1	0.687057	0.187106	0.520377
PVP01_1130300		null	0.15169	-0.020496	0.105533	-0.146525	0.0512749	0.119907	0.22035	0.0991827	0.0429257	0.239802
PVP01_0621900		DYN2	0.1513	-0.381554	-0.253853	-0.509255	0.0450194	0.108967	0.366249	0.108643	0.055239	0.190188
PVP01_1265500		null	0.15123	0.23921	0.0183703	0.460051	0.105318	0.205432	0.366249	0.252289	0.0320412	0.186806
PVP01_0917000		SEC12	0.150722	-0.224181	0.00129281	-0.449655	0.0254262	0.0707721	0.0306942	0.070958	0.664835	0.766873
PVP01_1313900		null	0.150682	0.00845797	0.002757	0.014159	0.00522299	0.0217217	0.0638159	0.0169935	0.589657	0.82827
PVP01_1240800		null	0.150615	-0.027597	0.728435	-0.783629	0.989963	0.994454	1	0.962856	0.949722	0.845
PVP01_0526900		null	0.149387	-0.693728	-1.04876	-0.338699	0.0671092	0.146661	0.366249	0.414848	0.000114632	0.00792956
PVP01_0521700		null	0.149239	-0.00754804	0.0153695	-0.0304656	0.0200253	0.0592188	0.0638159	0.0578637	0.0443155	0.175284
PVP01_0309600		PPM1	0.149006	-0.025644	0.0346244	-0.0859125	0.492825	0.609931	0.22035	0.491154	0.0519454	0.0906598
PVP01_1131500		null	0.14855	-0.148265	-0.160754	-0.135775	0.00473447	0.020327	0.0306942	0.0179255	0.779117	0.680546
PVP01_1146500		null	0.146941	-0.157798	-0.155648	-0.159948	0.0538411	0.124445	0.366249	0.168216	0.00213204	0.0352323
PVP01_1216200		null	0.146865	0.299212	0.479637	0.118788	0.159362	0.276241	0.578195	0.313174	0.12484	0.318675
PVP01_0928800		null	0.146805	-0.0217646	0.209471	-0.253	4.66219e-05	0.000633135	0.000335093	0.00178715	0.0909981	0.272095
PVP01_1218600		null	0.146514	0.0570872	0.383506	-0.269332	0.179789	0.297503	0.857112	0.325625	0.301464	0.566641
PVP01_0527100		null	0.145483	0.0944427	-0.260934	0.449819	0.102978	0.202375	0.578195	0.277547	0.984116	1
PVP01_0116000		null	0.14474	-0.0575273	0.0407219	-0.155776	0.171035	0.286634	0.857112	0.280002	0.339738	0.614006
PVP01_1333400		null	0.144131	0.345002	0.547792	0.142212	0.0961288	0.192645	0.366249	0.241398	0.972626	0.969105
PVP01_1144700		null	0.143615	0.70854	0.924888	0.492193	0.0607706	0.135731	1	0.106322	0.0599877	0.163156
PVP01_1450900		null	0.143486	0.0336024	0.0736029	-0.00639799	0.105967	0.206293	0.578195	0.138957	0.380413	0.543081
PVP01_1442200		GCH1	0.143001	0.0105897	0.0765621	-0.0553828	0.00908586	0.0331571	0.22035	0.0423341	0.0494684	0.150567
PVP01_1231700		null	0.142895	0.105405	0.410626	-0.199817	0.0069244	0.0268658	0.121519	0.0197859	0.488091	0.571208
PVP01_0208000		RAB5c	0.141618	-0.0936117	-0.187223	0	0.547049	0.660636	1	0.622969	0.50975	0.656547
PVP01_0931400		null	0.141424	0.0961821	0.028052	0.164312	0.025302	0.070545	0.121519	0.0705909	0.902256	0.894329
PVP01_0937000		null	0.140896	-0.0706917	0.0277912	-0.169175	0.038703	0.0977201	0.578195	0.240131	0.104636	0.177146
PVP01_0116600		null	0.140764	-0.0223005	-0.0737675	0.0291664	0.283098	0.415991	0.366249	0.580405	0.0123374	0.0884869
PVP01_0904800		null	0.140446	-0.395194	-0.470298	-0.32009	0.271225	0.403914	0.578195	0.446605	0.0837963	0.287603
PVP01_1138500		null	0.140222	0.246977	0.493955	0	0.215449	0.340567	1	0.303014	0.217842	0.383925
PVP01_0933600		AQP	0.139532	-0.184838	-0.0901293	-0.279547	0.602504	0.708196	0.0638159	0.682612	0.369429	0.589641
PVP01_1335300		null	0.139217	0.368313	0.402041	0.334584	0.225797	0.353625	0.22035	0.337038	0.00642472	0.0561706
PVP01_0723000		null	0.138863	0.102522	-0.104004	0.309048	9.04199e-06	0.000195104	0.00241131	0.000514222	0.505681	0.748154
PVP01_0608800		null	0.138794	0.104729	0.370725	-0.161267	0.931684	0.956293	1	0.990225	0.957214	0.840905
PVP01_1314600		null	0.138771	-0.491131	-0.0194585	-0.962804	0.143926	0.258822	0.22035	0.317934	0.0282718	0.0809657
PVP01_0725200		NADSYN	0.137912	-0.154172	0.0471703	-0.355515	0.147429	0.263532	0.857112	0.232112	0.550639	0.8616
PVP01_1221200		null	0.136977	0.494546	0.767897	0.221194	0.82637	0.879787	0.857112	0.36783	0.491994	0.665022
PVP01_0729900		Sel2	0.136575	0.000280393	0.30113	-0.300569	0.168171	0.283074	1	0.382745	0.952993	1
PVP01_0710900		null	0.135879	0.0306086	0.128482	-0.0672643	0.279684	0.412927	0.22035	0.491154	0.612549	0.845
PVP01_0214500		null	0.135593	-0.0838294	-0.233672	0.0660137	0.326227	0.453267	0.366249	0.334925	0.328304	0.427726
PVP01_0409300		RPB2	0.135	-0.129042	0.0654421	-0.323526	0.754283	0.828716	0.857112	0.911015	0.00692561	0.0352323
PVP01_1016600		FACT-L	0.134934	0.161897	0.292297	0.0314965	0.67767	0.76747	1	0.600306	0.101617	0.208736
PVP01_1019200		null	0.134235	-0.286849	-0.260622	-0.313076	0.155568	0.274884	0.578195	0.275728	0.781263	0.886354
PVP01_0822400		null	0.13386	0.0248872	0.0825409	-0.0327664	0.000310574	0.00247961	0.0306942	0.00152756	0.10653	0.219036
PVP01_0419700		null	0.133535	-0.124971	-0.259156	0.00921415	0.240041	0.367976	1	0.303014	0.00119055	0.019327
PVP01_0311000		null	0.133026	0.178733	0.453614	-0.0961472	0.0491556	0.115877	0.857112	0.0921763	0.828114	0.933728
PVP01_1124600		null	0.132974	0.508069	0.589167	0.426971	0.729743	0.811478	1	0.818816	0.776882	0.987155
PVP01_0911100		null	0.132961	-0.0335383	0.403724	-0.4708	0.00966844	0.0347728	0.22035	0.0273381	0.0236464	0.122403
PVP01_1325300		null	0.132734	-0.284709	-0.273633	-0.295784	0.135013	0.246622	0.22035	0.444169	0.0953365	0.35605
PVP01_1264300		null	0.13239	0.0913824	0.109233	0.0735314	0.107358	0.208349	0.857112	0.264777	0.192284	0.175284
PVP01_0916500		DHHC9	0.132113	-0.206907	0.211901	-0.625714	0.200269	0.323316	0.22035	0.428556	0.333296	0.793872
PVP01_1032000		null	0.131021	0.415256	0.623206	0.207307	0.3306	0.456399	1	0.562811	0.148218	0.349429
PVP01_0417500		null	0.130408	-0.220396	-0.274103	-0.166689	0.746775	0.823855	1	0.839084	0.0308086	0.14249
PVP01_0709700		null	0.130257	-0.307216	-0.244226	-0.370206	0.562988	0.671858	1	0.759913	0.358274	0.747859
PVP01_1265700		null	0.129971	-0.074378	-0.0574308	-0.0913251	0.0413915	0.102838	0.366249	0.117435	0.659513	0.807747
PVP01_1346900		null	0.128948	0.264242	0.571893	-0.0434085	0.410434	0.534183	1	0.806057	0.868765	0.656547
PVP01_1422900		NELFA	0.128801	0.245739	-0.06684	0.558317	0.601065	0.707285	1	0.946853	0.629533	0.886354
PVP01_0312600		EIF3I	0.12876	-0.192576	-0.163322	-0.22183	0.233335	0.362238	1	0.446605	0.215662	0.311453
PVP01_0314800		null	0.128261	0.67019	0.932971	0.407409	0.249289	0.378961	0.22035	0.387011	0.345968	0.589641
PVP01_1012600		null	0.127883	0.00475583	-0.00734695	0.0168586	0.130474	0.240272	0.578195	0.241398	0.480943	0.845
PVP01_0513700		null	0.127838	0.09271	0.551301	-0.365881	0.417634	0.541899	0.366249	0.540046	0.387406	0.543081
PVP01_1309200		null	0.127824	-0.0240387	-0.0288034	-0.0192739	0.000192798	0.00173758	0.00603576	0.00282321	0.03619	0.186806
PVP01_1325200		VPS3	0.127813	0.300799	0.321901	0.279697	0.0054867	0.0226292	0.0638159	0.0315713	0.274704	0.376823
PVP01_1201800		TRAG20	0.127185	-0.0324682	-0.0548186	-0.0101178	0.0480625	0.114329	1	0.191808	0.456265	0.593458
PVP01_1016200		DCX	0.126797	0.284998	-0.343276	0.913272	0.99616	0.996856	1	0.79742	0.416775	0.678239
PVP01_0204900		null	0.126038	0.0175981	0.177909	-0.142713	0.0331619	0.086405	0.578195	0.082849	0.497272	0.866971
PVP01_1416700		MYB1	0.125867	-0.00988564	-0.177164	0.157393	0.485423	0.603093	1	0.779048	0.564015	0.593458
PVP01_1216800		null	0.125863	0.0846186	0.126692	0.0425452	0.174069	0.290348	1	0.277547	0.574816	0.877327
PVP01_0000010		null	0.125759	0.224094	0.448189	0	0.327716	0.453267	1	0.446605	0.331333	0.520377
PVP01_1136000		null	0.1253	-0.236624	0.0388694	-0.512118	0.282137	0.414824	0.578195	0.213991	0.00214082	0.0170335
PVP01_1410700		VPS18	0.1252	0.277265	0.314752	0.239778	0.392986	0.51708	0.857112	0.648107	0.705825	0.866971
PVP01_0712100		null	0.124595	-0.31123	-0.337774	-0.284686	0.27548	0.408173	0.366249	0.222204	0.286228	0.466885
PVP01_0528800		null	0.123919	-0.0642253	-0.0376537	-0.0907968	0.177487	0.294666	0.578195	0.733382	0.811996	0.79623
PVP01_0010540		null	0.123742	0.42605	0.347802	0.504299	0.562124	0.670987	1	0.540549	0.575139	0.886354
PVP01_0307000		null	0.123674	-0.03426	0.116082	-0.184602	0.0982386	0.195445	0.22035	0.201616	0.103501	0.214577
PVP01_0810900		null	0.123595	0.275145	0.437663	0.112627	0.0424383	0.10478	0.857112	0.093458	0.969571	0.886354
PVP01_1014000		null	0.123468	-0.376582	-0.536499	-0.216664	0.386809	0.511427	0.578195	0.572879	0.865236	0.987155
PVP01_0511300		VPS15	0.123398	0.0451841	0.233846	-0.143478	0.693934	0.780029	1	0.820878	0.882367	0.84038
PVP01_0510900		null	0.123335	-0.0210452	0.0451321	-0.0872225	0.0812696	0.16938	0.578195	0.118383	0.0243426	0.0969058
PVP01_0517400		HMGB2	0.122987	-0.418225	-0.406804	-0.429646	0.0817253	0.169888	0.366249	0.207607	0.40406	0.490478
PVP01_0413700		null	0.122891	0.215899	0.232518	0.199281	0.849364	0.897471	1	0.818816	0.604366	0.838777
PVP01_0831000		ARK2	0.12275	-0.0162069	0.0372413	-0.0696551	0.252172	0.382177	0.578195	0.400429	0.00603912	0.0616907
PVP01_0913300		null	0.122635	-0.025606	0.152549	-0.203761	0.00135661	0.00777396	0.0638159	0.0134256	0.454407	0.840905
PVP01_1211900		ApiAP2	0.122463	0.362817	0.19032	0.535314	0.190731	0.311355	0.366249	0.876374	0.585706	0.807747
PVP01_0116200		null	0.121942	-0.0746132	-0.0555675	-0.0936589	0.428283	0.551682	1	0.698676	0.0072413	0.0561706
PVP01_0205000		null	0.121411	0.029566	-0.297525	0.356656	0.026167	0.0724287	0.857112	0.0808016	0.394878	0.668645
PVP01_0822800		null	0.121393	0.101409	0.0521551	0.150663	0.235934	0.364452	0.578195	0.373528	0.0169673	0.105529
PVP01_1464400		null	0.121	-0.498101	-0.606683	-0.38952	0.440289	0.563993	0.366249	0.507213	0.102846	0.199815
PVP01_1463100		ALAS	0.120474	-0.012862	-0.105175	0.0794505	0.000457592	0.00340219	0.00603576	0.00848503	0.659689	0.748154
PVP01_1338900		EMC2	0.119504	0.462321	0.831658	0.092983	0.853732	0.900247	1	0.446605	0.422019	0.8616
PVP01_1234400		null	0.11911	-0.0761921	-0.0143843	-0.138	0.13991	0.253242	0.0638159	0.152018	0.000925814	0.0130448
PVP01_1468900		null	0.11888	-0.164305	-0.0752861	-0.253324	0.789772	0.854913	0.578195	0.845279	0.00267313	0.0170335
PVP01_0945500		null	0.118878	0.134679	0.429141	-0.159782	0.0593318	0.133477	0.857112	0.103956	0.0291047	0.131107
PVP01_1144300		null	0.1183	0.119411	0.221864	0.0169581	0.0214977	0.0623859	0.22035	0.0511962	0.815921	0.987155
PVP01_1344700		null	0.118079	-0.172874	0.453558	-0.799305	0.888197	0.926571	1	0.985467	0.640814	0.656547
PVP01_0733700		null	0.117927	0.430342	0.410029	0.450655	0.908692	0.940065	1	0.78104	0.469025	0.838777
PVP01_0945600		RAB6	0.117722	-0.463378	-0.155342	-0.771414	0.430929	0.55394	0.857112	0.911015	0.000427766	0.00574979
PVP01_0319100		null	0.117469	-0.046462	0.152408	-0.245332	0.0843248	0.173606	0.121519	0.222204	0.0802351	0.272095
PVP01_0608200		null	0.116833	0.193392	0.110437	0.276348	0.153326	0.271984	0.857112	0.345678	0.770168	0.632927
PVP01_1020400		PAM16	0.116677	0.307769	0.385025	0.230513	0.507081	0.623329	1	0.79742	0.0180323	0.14249
PVP01_1445300		DH60	0.116319	-0.288485	-0.278987	-0.297983	0.17886	0.296352	0.857112	0.361328	0.015152	0.101591
PVP01_0820200		I2	0.116176	0.605912	0.157486	1.05434	0.0751707	0.159923	0.578195	0.303014	0.23949	0.566641
PVP01_1223300		SP21	0.115302	0.510587	0.710031	0.311142	0.0178339	0.0542875	0.366249	0.0705485	0.00163479	0.0157523
PVP01_0730500		null	0.114923	0.36638	0.840435	-0.107675	0.0662857	0.145053	1	0.191808	0.0442693	0.108496
PVP01_0116800		RAD54	0.114912	-0.115134	0.0266879	-0.256955	0.0799896	0.167594	0.366249	0.203749	0.000479342	0.00792956
PVP01_1227700		null	0.11489	0.15792	0.249806	0.066035	0.421172	0.544982	0.578195	0.78104	0.75767	0.696575
PVP01_0310200		null	0.114863	-0.314878	-0.13984	-0.489917	0.08004	0.167629	0.578195	0.232112	0.813767	0.987155
PVP01_1447600		CCT3	0.114718	0.150811	0.424661	-0.12304	0.954108	0.971889	1	0.666186	0.757824	0.580708
PVP01_1326400		null	0.113974	-0.301292	-0.316252	-0.286333	0.0831704	0.171727	0.366249	0.349459	0.00904443	0.0507946
PVP01_0111200		null	0.112679	0.404805	0.526726	0.282883	0.854156	0.900335	0.578195	0.911015	0.303247	0.445328
PVP01_0306400		null	0.112338	0.216938	0.179706	0.25417	0.991186	0.994987	0.578195	0.667703	0.0495886	0.186806
PVP01_1344900		CPPED1	0.112332	-0.103559	-0.420498	0.21338	0.934791	0.957696	0.857112	1	0.759947	0.935149
PVP01_0528500		null	0.112277	-0.0146822	-0.391579	0.362214	0.0187899	0.0563012	0.366249	0.0662743	0.340453	0.807747
PVP01_0937100		null	0.111831	-0.0197257	0.0130549	-0.0525062	0.372998	0.497397	1	0.579275	0.683	0.940439
PVP01_0001430		null	0.111371	0.136249	-0.197816	0.470314	0.243112	0.371616	1	0.222204	0.758844	1
PVP01_1230800		VPS52	0.111304	0.164029	0.23849	0.0895685	0.0639749	0.141113	0.366249	0.112801	0.0751495	0.140393
PVP01_0805800		NOT5	0.110572	0.371098	0.393192	0.349004	0.121052	0.227384	1	0.303014	0.183389	0.467289
PVP01_1330900		UFD1	0.110401	-0.277111	-0.053144	-0.501078	0.134057	0.245196	1	0.213991	0.00025719	0.0108896
PVP01_0513600		null	0.11	-0.037096	0.0798344	-0.154026	0.334556	0.459564	0.857112	0.667703	0.257771	0.637495
PVP01_1408200		DBP6	0.109304	-0.109147	-0.403915	0.18562	0.0731381	0.156515	0.366249	0.115836	0.364737	0.550029
PVP01_0723300		TRF1	0.109186	0.197245	0	0.394489	0.16195	0.276627	1	0.303014	0.163426	0.383925
PVP01_0814300		HAP2	0.108999	-0.105221	-0.119462	-0.0909797	0.506737	0.623117	0.857112	0.902878	0.982444	0.8616
PVP01_1443400		null	0.108995	-0.0606492	-0.0915425	-0.0297558	0.96843	0.980653	1	0.969444	0.000654046	0.0157523
PVP01_0117600		ACbeta	0.10865	0.0324943	0.0805358	-0.0155473	0.0554197	0.127442	0.121519	0.168216	0.723042	0.766873
PVP01_0000200		TRAG33	0.108589	0.251816	0.2347	0.268932	0.0703954	0.152151	1	0.150415	0.0698354	0.213587
PVP01_1462200		null	0.108575	-0.210759	-0.190776	-0.230743	0.00109023	0.00654139	0.0638159	0.0110819	0.140105	0.35605
PVP01_1108300		null	0.107661	-0.0792291	-0.0546425	-0.103816	0.197361	0.319764	0.578195	0.556042	0.0460823	0.0624181
PVP01_0720800		null	0.107507	0.47956	0.546889	0.41223	0.0172638	0.0529736	0.22035	0.0616073	0.948153	1
PVP01_0826700		null	0.10664	-0.0732658	0.0891691	-0.235701	0.178318	0.295651	0.857112	0.648107	0.182161	0.349429
PVP01_0312200		null	0.106164	-0.113299	0.153489	-0.380087	0.0765301	0.161822	1	0.112801	0.230365	0.467289
PVP01_0916900		CYP19C	0.105932	-0.0354514	-0.274624	0.203721	0.0932012	0.187914	1	0.215196	0.850509	1
PVP01_0942900		null	0.105424	0.0625184	0.327424	-0.202387	0.935139	0.957696	0.857112	0.812477	0.935525	0.933728
PVP01_1217700		43009	0.105215	0.0389328	0.41667	-0.338805	0.355298	0.480232	0.857112	0.806057	0.884826	0.987155
PVP01_0719700		null	0.10521	-0.00831921	-0.0468894	0.030251	0.0157291	0.0496739	0.0142601	0.0545318	0.0678738	0.35605
PVP01_0418800		AROM	0.105091	0.158744	0.291722	0.0257667	0.00617409	0.0246666	0.0306942	0.0232816	0.204268	0.678239
PVP01_1317100		LRR5	0.104775	-0.150235	0.201269	-0.501738	0.21219	0.337431	0.578195	0.337038	0.00343165	0.0507946
PVP01_1272600		null	0.104487	0.0880983	0.196139	-0.0199427	0.00551246	0.0226603	0.22035	0.0166555	0.0234915	0.078799
PVP01_1109500		null	0.104061	0.273518	0.484834	0.0622013	0.316394	0.451836	0.857112	0.470692	0.498494	0.534972
PVP01_1236400		MPC2	0.10398	0.380449	0.456835	0.304063	0.219069	0.345153	0.578195	0.382745	0.0799827	0.296746
PVP01_0005740		null	0.103966	0.246567	0.493134	0	0.22139	0.347929	1	0.476389	0.795299	0.763502
PVP01_1415400		null	0.103727	-0.252755	-0.211937	-0.293574	0.044722	0.108511	1	0.150415	0.0435978	0.213587
PVP01_0918000		null	0.103691	0.0610597	0.0204341	0.101685	0.00935853	0.0338049	0.0638159	0.0194698	0.40058	0.656547
PVP01_1127700		null	0.103582	-0.214276	-0.428551	0	0.23695	0.365567	1	0.424629	0.820876	1
PVP01_0118200		GDH3	0.103521	0.212763	0.469146	-0.0436192	0.580293	0.688215	0.366249	0.387011	0.319899	0.589641
PVP01_1464500		FKBP35	0.102377	-0.291422	-0.256015	-0.326829	0.0206846	0.060592	0.121519	0.0705485	0.229828	0.508367
PVP01_0619700		IF3b	0.102363	0.0932997	-0.215459	0.402059	0.0477963	0.114023	0.857112	0.142444	0.426837	0.571208
PVP01_1317500		SYN11	0.101651	-0.000605957	0.17445	-0.175662	0.262539	0.394642	1	0.369249	0.257332	0.748154
PVP01_0520300		null	0.101574	-0.247171	-0.495875	0.00153368	0.0521194	0.121368	0.857112	0.143674	0.812249	0.967783
PVP01_0818100		Prt1	0.101244	-0.263806	-0.130646	-0.396966	0.309644	0.444622	0.22035	0.32675	0.59853	0.886354
PVP01_0213000		DNMT	0.101153	-0.0739072	-0.086692	-0.0611224	0.045792	0.110514	0.366249	0.111378	0.39825	0.845
PVP01_0305200		null	0.100735	0.333579	0.537827	0.129331	0.57093	0.679265	1	0.622839	0.345463	0.665022
PVP01_0940600		null	0.100534	-0.314716	-0.32284	-0.306592	0.177878	0.295217	1	0.33192	0.0229407	0.0979451
PVP01_1142500		null	0.0995808	-0.851431	-1.78429	0.0814272	0.0428134	0.105318	0.578195	0.117435	0.0664073	0.206169
PVP01_0415900		P230p	0.099469	0.0590372	0.205984	-0.0879093	0.00735377	0.0280504	0.0306942	0.0418255	0.395704	0.543081
PVP01_1265000		null	0.0993533	-0.360667	-0.440663	-0.280671	0.060132	0.134668	0.366249	0.138957	0.66001	0.748154
PVP01_0725400		null	0.0993058	0.0338762	0.223056	-0.155304	0.298127	0.432201	0.22035	0.213991	0.0135269	0.105117
PVP01_1315600		null	0.0985456	0.0818359	0.211269	-0.0475977	0.508424	0.624112	0.578195	0.444169	0.218488	0.35605
PVP01_0919400		ARC40	0.0983082	-0.052575	0.106406	-0.211556	0.451564	0.574444	1	0.337038	0.336281	0.543081
PVP01_0818000		null	0.0974059	0.131098	0.190864	0.0713333	0.0258387	0.0716158	0.366249	0.0819382	0.670874	0.8616
PVP01_0836600		Plrx	0.0972076	-0.109119	0.287787	-0.506025	0.744114	0.822494	1	0.982089	0.622886	0.95555
PVP01_0731200		DHHC6	0.0969677	0.0950275	0.0647569	0.125298	0.101856	0.200884	1	0.252502	0.0907293	0.383925
PVP01_0706500		null	0.0965509	-0.0821688	0.0330649	-0.197402	0.159019	0.276241	0.578195	0.401233	0.0196883	0.175284
PVP01_1025200		SSB	0.0965143	0.473216	0.871099	0.0753319	0.0579246	0.13132	0.857112	0.142444	0.993307	0.82827
PVP01_1448900		SEC13	0.0964127	-0.194286	0.000426513	-0.388998	0.232506	0.361176	0.578195	0.493351	0.00746882	0.0740046
PVP01_1302700		MFS4	0.0963127	0.140187	-0.059255	0.339629	0.225384	0.3532	0.578195	0.428556	0.79217	0.913448
PVP01_0000090		null	0.0949775	0.0424687	-0.140993	0.22593		NaN	1	NaN		NaN
PVP01_1316900		null	0.0946189	-0.0801426	-0.0377896	-0.122496	0.300575	0.434863	0.857112	0.476389	0.2295	0.637495
PVP01_1452800		ULG8	0.0946122	0.201733	0.345083	0.058382	0.0424471	0.10478	0.578195	0.0917006	0.301774	0.587953
PVP01_0622000		null	0.0942117	0.106082	0.065543	0.146621	0.41852	0.542114	1	0.926045	0.0439061	0.133764
PVP01_0936400		null	0.0938943	0.196791	0.115061	0.27852	0.972227	0.983098	1	0.78104	0.268802	0.357731
PVP01_0703400		null	0.0936932	-0.0211765	-0.117392	0.0750395	0.756516	0.829916	1	0.746271	0.867877	0.8616
PVP01_0727000		null	0.0930626	1.06235	1.62061	0.504098	0.928257	0.953957	1	0.698676	0.708224	1
PVP01_0408600		VPS45	0.0929467	-0.115713	-0.177672	-0.0537544	0.855749	0.901799	1	0.982089	0.0433727	0.174307
PVP01_1328400		null	0.0929035	-0.232152	-0.170537	-0.293767	0.225494	0.353261	0.857112	0.491154	0.0245546	0.131107
PVP01_0418300		MSP4	0.0928238	-0.13368	-0.70315	0.43579	0.382665	0.507296	0.578195	0.538811	0.86228	0.807747
PVP01_0734100		GDV1	0.0923937	-0.015675	0.126176	-0.157526	0.104219	0.20425	0.366249	0.150469	0.634943	0.795121
PVP01_1332100		null	0.0923714	0.101774	-0.0961945	0.299743	0.105836	0.20613	1	0.343641	0.15119	0.258117
PVP01_0828100		null	0.0922986	0.110824	0.186892	0.0347553	0.105512	0.205648	1	0.33192	0.107967	0.261782
PVP01_1442100		null	0.092251	0.169072	0.338143	0	0.0649063	0.142662	1	0.150415	0.0642182	0.213587
PVP01_1461900		null	0.0921008	0.590009	0.829509	0.350509	0.614068	0.717495	1	0.946853	0.443845	0.840905
PVP01_1460600		SNF7	0.0920835	-0.260618	-0.184391	-0.336845	0.0530469	0.123067	0.366249	0.152018	0.335538	0.678239
PVP01_1225300		null	0.0920222	-0.188993	-0.315326	-0.0626599	0.957718	0.973771	0.366249	0.698676	0.49366	0.696575
PVP01_1405800		RPB11	0.09193	-0.593855	-0.491356	-0.696355	0.661916	0.755824	0.578195	0.603004	0.31355	0.637495
PVP01_0519500		VPS9	0.0912912	-0.070264	-0.155792	0.0152646	0.0371833	0.094555	0.121519	0.0899574	0.325925	0.543081
PVP01_0316700		null	0.0910465	-0.116278	-0.0469775	-0.185579	0.00637204	0.0251744	0.0638159	0.0232816	0.0222967	0.112576
PVP01_1468400		null	0.0909562	-0.103956	-0.00197162	-0.205941	0.47481	0.59384	0.121519	0.361328	0.119924	0.294005
PVP01_0112800		null	0.0909269	0.19846	0.24263	0.154291	0.00404048	0.0180084	0.0638159	0.0169935	0.0667345	0.272095
PVP01_1031800		null	0.0903853	-0.0564515	0.0638265	-0.17673	0.680449	0.770092	0.578195	0.926045	0.121883	0.35605
PVP01_1415500		LipL1	0.0896037	-0.404095	-0.495226	-0.312964	0.147829	0.264016	0.857112	0.203749	0.148756	0.261782
PVP01_0007920		null	0.0887074	-0.0366688	-0.161036	0.0876986		NaN	1	NaN		NaN
PVP01_1408800		null	0.0880963	-0.0164026	0.134312	-0.167117	0.0294573	0.0787745	0.578195	0.103609	0.625139	0.79623
PVP01_0814000		null	0.0880616	0.225037	0.170665	0.279409	0.271163	0.403914	0.366249	0.313174	0.142964	0.318675
PVP01_1463600		null	0.0876484	0.447272	0.246314	0.64823	0.0312432	0.0824424	0.00603576	0.036807	0.167545	0.696575
PVP01_0616500		null	0.0875193	-0.119457	-0.0236942	-0.215221	0.0155647	0.0492605	0.0638159	0.0743689	0.218077	0.406507
PVP01_1453500		null	0.0873568	-0.19717	-0.140856	-0.253483	0.894325	0.931401	1	0.911015	5.40013e-05	0.00792956
PVP01_1225900		null	0.0869186	-0.164224	-0.280797	-0.0476505	0.574813	0.683346	0.366249	0.460873	0.838404	0.614006
PVP01_0731400		null	0.0860642	0.0620858	0.0369526	0.087219	0.0144489	0.0469426	0.121519	0.0511962	0.0312028	0.199815
PVP01_0306900		null	0.0859424	0.0616064	-0.10892	0.232132	0.206972	0.331023	0.121519	0.245854	0.265268	0.656547
PVP01_0933900		null	0.0857365	0.0457921	0.225979	-0.134394	0.0616471	0.137012	0.857112	0.160211	0.187421	0.508367
PVP01_1428500		null	0.0855282	0.121267	-0.0318306	0.274365	0.204596	0.328066	0.578195	0.334762	0.0776933	0.275337
PVP01_0415400		null	0.0854149	0.216598	0.256951	0.176245	0.164073	0.278438	0.366249	0.254604	0.308412	0.452671
PVP01_1320900		null	0.0851523	-0.0433538	-0.072446	-0.0142616	0.28705	0.420556	0.22035	0.373528	0.0037871	0.0432308
PVP01_1308900		ATP11	0.0840401	0.0411589	-0.440597	0.522914	0.621547	0.723896	1	0.854597	0.645236	0.8616
PVP01_0726300		COX5B	0.0836833	0.468029	1.03319	-0.0971304	0.63141	0.73072	1	0.837255	0.838886	0.797397
PVP01_0508200		null	0.0834351	-0.0842444	-0.0551664	-0.113322	0.147879	0.264016	0.366249	0.325625	0.0313643	0.287603
PVP01_1022100		null	0.0832557	-0.0492343	0.163522	-0.261991	0.0145196	0.0471105	0.121519	0.0575313	0.0717315	0.228293
PVP01_0928200		null	0.0832225	0.0393715	0.167659	-0.0889158	0.111735	0.213922	0.00603576	0.0706888	0.635289	0.986439
PVP01_1452200		null	0.0830049	-0.0588646	-0.0601013	-0.057628	0.274199	0.406798	0.578195	0.428556	0.0094109	0.0507946
PVP01_0523100		null	0.0829828	-0.0829526	-0.165905	0	0.220984	0.347664	1	0.303014	0.331333	0.520377
PVP01_1015300		WDR26	0.082799	0.178355	0.232765	0.123945	0.202626	0.325747	0.22035	0.252289	0.149699	0.466885
PVP01_0009870		null	0.0819429	0.151537	0	0.303073		NaN	1	NaN		NaN
PVP01_0605400		null	0.081912	0.0251442	-0.0769959	0.127284	0.29783	0.431897	0.578195	0.326346	0.126604	0.30098
PVP01_1133700		null	0.081883	0.129734	0.403419	-0.14395	0.391859	0.516456	0.366249	0.491154	0.0026699	0.0392185
PVP01_0010440		null	0.0818467	-0.0566761	0	-0.113352	0.0213951	0.0621608	0.857112	0.0759036	0.506408	0.656547
PVP01_0817600		null	0.0816261	0.10539	0.0623788	0.148402	0.352263	0.477037	0.578195	0.401233	0.63464	0.637495
PVP01_1413100		null	0.0810647	0.0981868	0.132797	0.0635764	0.0822354	0.170662	0.857112	0.191808	0.8919	0.8616
PVP01_1108500		null	0.0809133	0.0427262	0.0418802	0.0435722	0.6125	0.715831	1	0.854401	0.115564	0.427726
PVP01_1421600		null	0.0797963	-0.0313144	-0.368347	0.305718	0.971349	0.982609	1	0.988903	0.402564	0.845
PVP01_0311700		null	0.0797935	-0.0894179	0	-0.178836	0.194362	0.316037	1	0.337038	0.436815	0.68013
PVP01_0513500		null	0.0797672	0.0286592	0.0918521	-0.0345338	0.0525964	0.12225	0.857112	0.192947	0.242474	0.466885
PVP01_1140200		CCT6	0.0795978	0.00986289	0.0554081	-0.0356824	0.452119	0.574857	1	0.574573	0.689571	0.817866
PVP01_1441900		VIT	0.0795748	0.147465	0	0.294931		NaN	1	NaN		NaN
PVP01_0203600		null	0.0793569	0.596735	0.726853	0.466617	0.301209	0.435527	1	0.548259	0.0179347	0.0884869
PVP01_0723200		SF3A3	0.0786839	-0.052561	0.0793058	-0.184428	0.00463913	0.0200478	0.22035	0.0205423	0.116783	0.370994
PVP01_0006920		null	0.0782255	-0.145138	0	-0.290277		NaN	1	NaN		NaN
PVP01_1217200		null	0.0781994	0.121058	0.186111	0.0560056	0.239273	0.367442	0.857112	0.446605	0.733937	0.845
PVP01_1132000		null	0.0773452	-0.0167238	0.10531	-0.138757	0.261971	0.394027	1	0.705676	0.0939084	0.272095
PVP01_1319900		DPH2	0.0773234	0.0130213	0.0332777	-0.00723513	0.0474664	0.113563	0.857112	0.129341	0.363983	0.724179
PVP01_0313600		null	0.0770191	0.0507317	0.361157	-0.259694	0.0775684	0.163416	0.857112	0.191808	0.358688	0.440535
PVP01_1108600		DOA1	0.0768789	-0.000232856	-0.140135	0.139669	0.0254965	0.0709282	0.366249	0.0616073	0.5912	0.845657
PVP01_0111300		RPL1	0.076839	0.180912	-0.0970435	0.458868	0.213917	0.339154	0.857112	0.222204	0.0860278	0.334876
PVP01_0732800		XPD	0.0766125	-0.0445686	-0.185905	0.0967679	0.155787	0.275173	1	0.320016	0.0442778	0.174307
PVP01_1424200		MYCBP	0.0765487	0.314261	0	0.628522	0.510862	0.626331	1	0.593396	0.103978	0.287603
PVP01_0909900		null	0.0762483	-0.00429861	0.0827463	-0.0913435	0.289449	0.42317	1	0.426394	0.393617	0.508801
PVP01_0805600		null	0.0762012	0.379986	0.65388	0.106093	0.966467	0.979663	0.578195	0.232112	0.47146	0.725201
PVP01_1421100		null	0.0761552	-0.0385011	0.0840122	-0.161014	0.642895	0.740393	0.366249	0.893169	0.144161	0.334876
PVP01_0928500		null	0.076046	0.0901506	0.205409	-0.0251081	0.334986	0.459901	0.366249	0.446605	0.044381	0.212011
PVP01_1133300		null	0.0757531	-0.00817551	0.117932	-0.134283	0.0870363	0.17779	1	0.342372	0.77959	0.967783
PVP01_1014400		CCR4	0.0754983	-0.0169935	-0.088679	0.054692	0.759821	0.832456	1	0.748302	0.0350039	0.163156
PVP01_0707600		null	0.0752455	-0.304593	-0.0575271	-0.55166	0.0145072	0.0471009	0.121519	0.0447669	0.0702392	0.272095
PVP01_1450500		null	0.0746774	0.0691961	-0.0773019	0.215694	0.272582	0.405278	1	0.530163	0.0737003	0.287603
PVP01_1141000		DPH7	0.0745134	-0.132526	0.203255	-0.468308	0.984316	0.992094	1	0.893169	0.0759295	0.203
PVP01_0601400		null	0.0740153	-0.0353364	-0.179322	0.108649	0.0962037	0.192717	1	0.215196	0.915399	1
PVP01_1438800		DRN1	0.0738307	-0.342916	-0.409523	-0.276309	0.111243	0.21342	0.578195	0.203749	0.96984	1
PVP01_0907500		DNA2	0.0735582	-0.00309373	0.0716771	-0.0778645	0.397828	0.521445	0.22035	0.295918	0.0336654	0.163156
PVP01_0419800		null	0.0735375	-0.116211	0.186995	-0.419417	0.10452	0.204516	0.578195	0.105255	0.000852025	0.0157523
PVP01_1447100		null	0.0730822	0.0652586	0.0195274	0.11099	0.0977674	0.194908	1	0.401233	0.213529	0.445328
PVP01_1440100		null	0.0730046	0.00994177	0.214096	-0.194212	0.111301	0.21342	0.366249	0.415369	0.362698	0.520377
PVP01_1312400		null	0.0729634	-0.0118456	-0.175243	0.151551	0.0662742	0.145053	0.121519	0.143527	0.314996	0.534111
PVP01_0608600		null	0.0729063	-0.618424	-0.812543	-0.424305	0.881474	0.922266	0.578195	0.857391	0.0142147	0.122403
PVP01_0832400		null	0.0724296	-0.104356	-0.178351	-0.0303611	0.516331	0.631611	1	0.578036	0.379017	0.696575
PVP01_0720100		null	0.0720555	-0.0527944	-0.0470512	-0.0585376	0.164685	0.278763	0.578195	0.277547	0.814767	0.747859
PVP01_1006800		MCM3	0.0717101	0.101188	0.301238	-0.0988621	0.26752	0.399894	1	0.446605	0.319334	0.520377
PVP01_1206100		WDR16	0.0716179	0.00359652	-0.381777	0.38897	0.392849	0.51708	0.857112	0.507213	0.783728	0.987155
[truncated: 4,824 more rows]

## Sheet: Quiescent sporozoite
tracking_id	Groups	Product Description	Gene Symbol	LOG2FC_T0/T4b	PvalueTime.Test
PVP01_1105500	InsectStageFinal	nucleoside diphosphate kinase, putative	NDK	3.46406	3.29564e-06
PVP01_0943600	InsectStageFinal	conserved Plasmodium protein, unknown function	null	2.64107	0.000156732
PVP01_1132600	InsectStageFinal	TRAP-like protein, putative	TLP	2.49633	1.38308e-09
PVP01_0210600	InsectStageFinal	conserved Plasmodium membrane protein, unknown function	null	2.27349	0.0136155
PVP01_0613800	InsectStageFinal	merozoite TRAP-like protein, putative	MTRAP	2.24778	1.72207e-08
PVP01_1226800	InsectStageFinal	nicotinamide/nicotinic acid mononucleotide adenylyltransferase, putative	NMNAT	2.21884	0.00933096
PVP01_0319000	InsectStageFinal	conserved Plasmodium protein, unknown function	null	2.1822	6.56815e-08
PVP01_1124400	InsectStageFinal	sphingomyelin synthase 2, putative	SMS2	2.1312	0.0160323
PVP01_0607900	InsectStageFinal	phospholipid scramblase, putative	null	2.08781	0.000333428
PVP01_1258000	InsectStageFinal	gamete egress and sporozoite traversal protein, putative	GEST	2.05388	0.0143017
PVP01_1249700	InsectStageFinal	thioredoxin 1, putative	TRX1	1.96189	1.77136e-05
PVP01_1432200	InsectStageFinal	conserved Plasmodium protein, unknown function	null	1.89897	0.0299319
PVP01_0920900	InsectStageFinal	CorA-like Mg2+ transporter protein, putative	MIT1	1.88948	1.1193e-08
PVP01_0314600	InsectStageFinal	conserved Plasmodium protein, unknown function	null	1.88931	3.46142e-08
PVP01_1439100	InsectStageFinal	conserved Plasmodium protein, unknown function	null	1.86153	4.08316e-06
PVP01_0614800	InsectStageFinal	conserved Plasmodium protein, unknown function	null	1.85966	3.52842e-07
PVP01_0706000	InsectStageFinal	conserved Plasmodium protein, unknown function	null	1.84267	4.27921e-08
PVP01_1245400	InsectStageFinal	phosphatidylinositol-4-phosphate 5-kinase, putative	PIP5K	1.82456	1.2595e-07
PVP01_0527800	InsectStageFinal	conserved Plasmodium protein, unknown function	null	1.8211	0.000157511
PVP01_1011900	InsectStageFinal	conserved Plasmodium protein, unknown function	null	1.81217	0.00120904
PVP01_0615300	InsectStageFinal	claudin-like apicomplexan microneme protein, putative	CLAMP	1.80539	1.11382e-08
PVP01_1131900	InsectStageFinal	conserved Plasmodium protein, unknown function	null	1.78025	6.83017e-07
PVP01_1224800	InsectStageFinal	apicoplast calcium binding protein 1, putative	ACBP1	1.76984	2.30496e-08
PVP01_1436800	InsectStageFinal	thrombospondin-related apical membrane protein, putative	TRAMP	1.75699	0.00100439
PVP01_1415300	InsectStageFinal	conserved Plasmodium protein, unknown function	null	1.75003	8.41592e-05
PVP01_1124300	InsectStageFinal	conserved Plasmodium protein, unknown function	null	1.74275	1.48717e-10
PVP01_0530300	InsectStageFinal	conserved Plasmodium protein, unknown function	null	1.71954	0.000175986
PVP01_1321700	InsectStageFinal	CorA-like Mg2+ transporter protein, putative	MIT3	1.71226	0.000347254
PVP01_1212700	InsectStageFinal	iron regulatory protein, putative	IRP	1.68985	1.52706e-08
PVP01_0114800	InsectStageFinal	serine/threonine protein kinase, FIKK family	FIKK	1.68121	3.22841e-05
PVP01_0943700	InsectStageFinal	alpha/beta hydrolase, putative	alpha/beta hydrolase	1.6614	1.11071e-05
PVP01_0712500	InsectStageFinal	conserved Plasmodium protein, unknown function	null	1.65452	0.000223552
PVP01_1140500	InsectStageFinal	conserved Plasmodium protein, unknown function	null	1.65314	0.000208958
PVP01_0928000	InsectStageFinal	tRNA (guanine-N(7)-)-methyltransferase, putative	tRNA (guanine-N(7)-)-methyltransferase	1.63563	1.93339e-05
PVP01_0609300	InsectStageFinal	conserved Plasmodium protein, unknown function	null	1.62815	6.242e-09
PVP01_1425600	InsectStageFinal	conserved Plasmodium protein, unknown function	null	1.60998	3.65373e-08
PVP01_0728800	InsectStageFinal	merozoite surface protein 1 paralog	MSP1P	1.60355	0.000976792
PVP01_1221600	InsectStageFinal	conserved Plasmodium protein, unknown function	null	1.59685	0.000134389
PVP01_1223600	InsectStageFinal	protein kinase, putative	PK	1.57856	2.44094e-08
PVP01_1417200	InsectStageFinal	conserved Plasmodium protein, unknown function	null	1.57689	0.000179483
PVP01_0313300	InsectStageFinal	calcium-dependent protein kinase 4, putative	CDPK4	1.57472	0.00140313
PVP01_1141700	InsectStageFinal	uroporphyrinogen III decarboxylase, putative	UROD	1.5726	1.42624e-09
PVP01_1456100	InsectStageFinal	COPI associated protein, putative	COPI	1.55747	7.03881e-10
PVP01_1464100	InsectStageFinal	DNA replication origin binding protein, putative	DIA2	1.52955	0.000731438
PVP01_1333800	InsectStageFinal	conserved Plasmodium protein, unknown function	null	1.51362	0.0202248
PVP01_0706300	InsectStageFinal	ribosomal protein L35, apicoplast, putative	null	1.5079	5.8786e-06
PVP01_0112200	InsectStageFinal	plasmepsin X, putative	PMX	1.50656	3.37727e-11
PVP01_1322600	InsectStageFinal	phosphoenolpyruvate carboxylase, putative	PEPC	1.50265	0.0171361
PVP01_0303900	InsectStageFinal	6-cysteine protein, putative, pseudogene	6-cys	1.49848	3.81458e-06				NOT IN PF
PVP01_0613700	InsectStageFinal	conserved Plasmodium protein, unknown function	null	1.49824	5.00631e-09
PVP01_1425700	InsectStageFinal	conserved Plasmodium protein, unknown function	null	1.49152	0.0394832
PVP01_0921000	InsectStageFinal	alpha/beta hydrolase fold domain containing protein, putative	alpha/beta hydrolase	1.49085	1.41824e-07
PVP01_0519100	InsectStageFinal	vacuolar protein sorting-associated protein 2, putative	VPS2	1.46608	0.00022923
PVP01_0906300	InsectStageFinal	centrin-4, putative	CEN4	1.46265	2.86033e-07
PVP01_1454700	InsectStageFinal	p25-alpha family protein, putative	p25	1.44799	3.93843e-05
PVP01_1105800	InsectStageFinal	conserved Plasmodium protein, unknown function	null	1.44776	2.2982e-06
PVP01_1317800	InsectStageFinal	succinyl-CoA ligase [ADP-forming] subunit beta, putative	succinyl-CoA ligase [ADP-forming] subunit beta, putative	1.44487	0.000219884
PVP01_1308600	InsectStageFinal	3',5'-cyclic nucleotide phosphodiesterase, putative	3',5'-cyclic nucleotide phosphodiesterase, putative	1.43941	8.43682e-05
PVP01_1105900	InsectStageFinal	DIP13 homolog, putative	DIP13	1.43892	0.00530112
PVP01_0010840	InsectStageFinal	conserved Plasmodium protein, unknown function	null	1.43831	7.70753e-07
PVP01_0927100	InsectStageFinal	conserved Plasmodium protein, unknown function	null	1.43469	2.66682e-06
PVP01_1212300	InsectStageFinal	sporozoite protein essential for cell traversal, putative	SPECT1	1.43356	2.10023e-05
PVP01_1466700	InsectStageFinal	leucine-rich repeat protein	LRR12	1.43072	0.0189847
PVP01_1322400	InsectStageFinal	cytochrome b-c1 complex subunit 6, putative	QCR6	1.42945	0.0104648
PVP01_0613600	InsectStageFinal	partial CSTF domain-containing protein, putative	null	1.42306	1.12458e-09
PVP01_0735000	InsectStageFinal	Plasmodium exported protein, unknown function	null	1.41314	0.000103592
PVP01_0118000	InsectStageFinal	1-cys peroxiredoxin	1-CysPrx	1.40436	4.14593e-05
PVP01_1026100	InsectStageFinal	conserved Plasmodium protein, unknown function	null	1.4031	5.66356e-06
PVP01_0937800	InsectStageFinal	subtilisin-like protease 2, putative	SUB2	1.40242	7.09504e-05
PVP01_1131800	InsectStageFinal	conserved Plasmodium protein, unknown function	null	1.38941	1.12195e-08
PVP01_1022600	InsectStageFinal	conserved Plasmodium protein, unknown function	null	1.38869	0.000163338
PVP01_0410300	InsectStageFinal	serine/threonine protein kinase, putative	PK	1.38202	3.02439e-09
PVP01_0921600	InsectStageFinal	palmitoyltransferase DHHC3, putative	DHHC3	1.37615	2.07636e-05
PVP01_0421000	InsectStageFinal	conserved Plasmodium protein, unknown function	null	1.37518	0.00476306
PVP01_1260400	InsectStageFinal	centrin-2, putative	CEN2	1.37222	6.45876e-06
PVP01_0315200	InsectStageFinal	LEM3/CDC50 family protein, putative	null	1.37022	1.54539e-05
PVP01_0923400	InsectStageFinal	calcium-dependent protein kinase 6, putative	CDPK6	1.36833	0.000408674
PVP01_0726400	InsectStageFinal	phosphatidylserine decarboxylase, putative	PSD	1.36378	7.29024e-07
PVP01_1325800	InsectStageFinal	cyclophilin, putative	null	1.35897	2.71563e-08
PVP01_1203700	InsectStageFinal	conserved protein, unknown function	null	1.35534	0.00134482
PVP01_0608100	InsectStageFinal	CDGSH iron-sulfur domain-containing protein, putative	null	1.34707	0.000760249
PVP01_0712200	InsectStageFinal	conserved Plasmodium protein, unknown function	null	1.34499	3.69822e-06
PVP01_1316800	InsectStageFinal	protein-L-isoaspartate(D-aspartate) O-methyltransferase, putative	null	1.32149	0.0351342
PVP01_0527700	InsectStageFinal	conserved Plasmodium protein, unknown function	null	1.30976	5.14471e-07
PVP01_0114100	InsectStageFinal	glycosyltransferase family 28 protein, putative	null	1.30896	0.0229633
PVP01_1437200	InsectStageFinal	triose or hexose phosphate/phosphate translocator, putative	null	1.30698	0.0231514
PVP01_0611800	InsectStageFinal	conserved Plasmodium protein, unknown function	null	1.30442	0.0016951
PVP01_0109800	InsectStageFinal	conserved Plasmodium protein, unknown function	null	1.29514	3.4437e-06
PVP01_1021700	InsectStageFinal	CDK-activating kinase assembly factor MAT1, putative	MAT1	1.29228	3.3355e-06
PVP01_0730900	InsectStageFinal	profilin, putative	PFN	1.28467	1.48373e-06
PVP01_1435400	InsectStageFinal	cell traversal protein for ookinetes and sporozoites	CelTOS	1.28151	0.0188113
PVP01_0307900	InsectStageFinal	sporozoite invasion-associated protein 1, putative	SIAP1	1.27237	0.000894848
PVP01_0316100	InsectStageFinal	ferrodoxin reductase-like protein	null	1.26959	1.23946e-08
PVP01_1250600	InsectStageFinal	conserved Plasmodium protein, unknown function	null	1.26586	2.17509e-05
PVP01_0109000	InsectStageFinal	cloroquine resistance associated protein Cg8, putative	null	1.26412	9.22627e-09
PVP01_0823000	InsectStageFinal	6-cysteine protein	B9	1.26069	0.0153829
PVP01_0726100	InsectStageFinal	RNA-binding protein, putative	null	1.25815	9.28465e-10
PVP01_1413450	InsectStageFinal	apical ring associated protein 1, putative	ARA1	1.25675	0.0019448
PVP01_1333200	InsectStageFinal	serine palmitoyltransferase, putative	null	1.25289	7.9492e-05
PVP01_0708800	InsectStageFinal	conserved Plasmodium protein, unknown function	null	1.24755	0.00634626
PVP01_0210700	InsectStageFinal	thrombospondin related sporozoite protein, putative	TRSP	1.24346	2.3244e-08
PVP01_1343100	InsectStageFinal	RING zinc finger protein, putative	null	1.24323	0.0104881
PVP01_0927800	InsectStageFinal	deoxyuridine 5'-triphosphate nucleotidohydrolase, putative	dUTPase	1.24322	1.42083e-08
PVP01_1205100	InsectStageFinal	peptidase, putative	null	1.23713	7.96383e-08
PVP01_0418000	InsectStageFinal	serine-repeat antigen (SERA)	SERA	1.23464	0.00197257
PVP01_1319400	InsectStageFinal	conserved Plasmodium protein, unknown function	null	1.23415	3.53737e-07
PVP01_0726600	InsectStageFinal	conserved Plasmodium protein, unknown function	null	1.23409	1.6636e-06
PVP01_1218700	InsectStageFinal	thrombospondin-related anonymous protein, putative	TRAP	1.23376	0.00751267
PVP01_1408400	InsectStageFinal	conserved Plasmodium protein, unknown function	null	1.23005	1.1223e-05
PVP01_1442400	InsectStageFinal	BRO1 domain-containing protein, putative	null	1.22729	0.0147039
PVP01_1220700	InsectStageFinal	RING zinc finger protein, putative	null	1.22427	0.047529
PVP01_0505600	InsectStageFinal	GPI-anchored micronemal antigen	GAMA	1.21888	0.000283222
PVP01_1132200	InsectStageFinal	conserved Plasmodium protein, unknown function	null	1.2174	0.000557729
PVP01_1027800	InsectStageFinal	TATA-box-binding protein, putative	TBP	1.21511	0.000158602
PVP01_0419000	InsectStageFinal	cysteine desulfuration protein SufE, putative	SufE	1.2116	0.00111593
PVP01_0816100	InsectStageFinal	conserved Plasmodium protein, unknown function	null	1.2114	0.00017749
PVP01_0505800	InsectStageFinal	folate transporter 1, putative	FT1	1.21054	0.00962488
PVP01_0614100	InsectStageFinal	conserved Plasmodium protein, unknown function	null	1.20516	9.02754e-07
PVP01_1315100	InsectStageFinal	conserved Plasmodium protein, unknown function	null	1.19803	2.45651e-07
PVP01_0529100	InsectStageFinal	apical merozoite protein	Pv34	1.19666	0.000154899
PVP01_0418900	InsectStageFinal	pantothenate transporter, putative	PAT	1.19589	0.000912711
PVP01_0921700	InsectStageFinal	conserved Plasmodium protein, unknown function	null	1.19128	4.17992e-05
PVP01_0733200	InsectStageFinal	V-type proton ATPase subunit E, putative	null	1.19074	6.57614e-07
PVP01_0835600	InsectStageFinal	circumsporozoite (CS) protein	CSP	1.18884	2.9908e-06
PVP01_0422000	InsectStageFinal	protein kinase, putative	PK	1.18364	0.0388666
PVP01_0619000	InsectStageFinal	ubiquitin-conjugating enzyme E2, putative	null	1.18172	1.49204e-07
PVP01_0825600	InsectStageFinal	conserved Plasmodium protein, unknown function	null	1.17347	0.0375484
PVP01_1332400	InsectStageFinal	NADP-specific glutamate dehydrogenase, putative	GDH1	1.15155	0.048968
PVP01_0117200	InsectStageFinal	peptidyl-prolyl cis-trans isomerase, putative	CYP81	1.14989	0.000575041
PVP01_0508100	InsectStageFinal	alpha/beta hydrolase, putative	null	1.14893	0.0166622
PVP01_1224500	InsectStageFinal	thioredoxin, putative	null	1.14727	9.13569e-05
PVP01_0412300	InsectStageFinal	secreted protein with altered thrombospondin repeat domain, putative	SPATR	1.14202	6.14146e-09
PVP01_0117300	InsectStageFinal	conserved Plasmodium protein, unknown function	null	1.13943	0.00187911
PVP01_0921100	InsectStageFinal	tRNA nucleotidyltransferase, putative	null	1.13876	4.77856e-07
PVP01_1106300	InsectStageFinal	SNARE associated Golgi protein, putative	null	1.13083	0.00183916
PVP01_0416500	InsectStageFinal	conserved Plasmodium protein, unknown function	null	1.12687	1.05502e-07
PVP01_0204300	InsectStageFinal	transcription initiation factor TFIIB, putative	null	1.12221	1.07135e-07
PVP01_0833700	InsectStageFinal	conserved Plasmodium protein, unknown function	null	1.12098	0.000223027
PVP01_0602500	InsectStageFinal	golgi re-assembly stacking protein, putative	GRASP	1.12089	7.35603e-07
PVP01_1120200	InsectStageFinal	phosphatidylcholine-sterol acyltransferase, putative	PL	1.11998	0.0113017
PVP01_0833900	InsectStageFinal	glutaredoxin 1, putative	GRX1	1.11672	0.0220074
PVP01_0514700	InsectStageFinal	conserved Plasmodium protein, unknown function	null	1.11513	0.00307187
PVP01_0517200	InsectStageFinal	zinc finger protein, putative	null	1.11485	0.000169295
PVP01_0602900	InsectStageFinal	conserved Plasmodium protein, unknown function	null	1.10918	1.24176e-08
PVP01_0826200	InsectStageFinal	co-chaperone p23, putative	P23	1.10602	0.00257581
PVP01_0926600	InsectStageFinal	conserved Plasmodium protein, unknown function	null	1.10401	0.00115164
PVP01_1414200	InsectStageFinal	peptidyl-prolyl cis-trans isomerase, putative	null	1.10101	0.00166557
PVP01_1466300	InsectStageFinal	conserved Plasmodium protein, unknown function	null	1.09202	0.000192831
PVP01_0531300	InsectStageFinal	serpentine receptor, putative	SR12	1.09163	8.33944e-06
PVP01_1126500	InsectStageFinal	chorismate synthase, putative	null	1.09084	3.92817e-06
PVP01_0408100	InsectStageFinal	conserved Plasmodium protein, unknown function	null	1.09007	0.0387885
PVP01_1260700	InsectStageFinal	conserved Plasmodium protein, unknown function	null	1.08966	0.0323591
PVP01_0725900	InsectStageFinal	conserved Plasmodium protein, unknown function	null	1.08564	1.00183e-06
PVP01_1420400	InsectStageFinal	conserved Plasmodium protein, unknown function	null	1.08252	0.0387624
PVP01_0813100	InsectStageFinal	zinc finger protein, putative	null	1.07805	5.3018e-06
PVP01_0733300	InsectStageFinal	conserved Plasmodium protein, unknown function	null	1.07792	0.000134368
PVP01_1205800	InsectStageFinal	conserved Plasmodium protein, unknown function	null	1.07509	6.2448e-09
PVP01_0309000	InsectStageFinal	peptide chain release factor 2, putative	RF2	1.07268	0.00088416
PVP01_1123100	InsectStageFinal	Sec14 domain containing protein	null	1.06665	0.0225897
PVP01_0726700	InsectStageFinal	conserved Plasmodium protein, unknown function	null	1.06583	3.13222e-07
PVP01_0320300	InsectStageFinal	protein kinase, putative	PK	1.06467	3.3265e-08
PVP01_0316300	InsectStageFinal	conserved Plasmodium protein, unknown function	null	1.06315	0.000268538
PVP01_1139600	InsectStageFinal	conserved Plasmodium protein, unknown function	null	1.04442	0.000107496
PVP01_0603200	InsectStageFinal	tRNA pseudouridine synthase, putative	null	1.04366	0.000934045
PVP01_1238900	InsectStageFinal	rab GTPase activator, putative	null	1.04255	9.71496e-07
PVP01_0416400	InsectStageFinal	conserved Plasmodium protein, unknown function	null	1.04161	0.00608108
PVP01_1224400	InsectStageFinal	conserved Plasmodium protein, unknown function	null	1.04088	0.00020466
PVP01_0109500	InsectStageFinal	glutaredoxin-like protein	GLP3	1.04078	0.00992777
PVP01_1141800	InsectStageFinal	RING zinc finger protein, putative	null	1.04057	0.000805115
PVP01_1464300	InsectStageFinal	conserved Plasmodium protein, unknown function	null	1.03868	0.000684739
PVP01_0409600	InsectStageFinal	conserved Plasmodium protein, unknown function	null	1.03765	0.000148737
PVP01_0531400	InsectStageFinal	methyltransferase, putative	null	1.03702	5.02115e-06
PVP01_1132300	InsectStageFinal	malate:quinone oxidoreductase, putative	null	1.03529	0.000268093
PVP01_1464200	InsectStageFinal	conserved Plasmodium protein, unknown function	null	1.03348	6.93505e-07
PVP01_0117400	InsectStageFinal	serine/threonine protein phosphatase 2B catalytic subunit A, putative	CNA	1.03214	1.11161e-08
PVP01_0817800	InsectStageFinal	D123 (regulator of eIF2), putative	null	1.02953	2.33768e-06
PVP01_0832800	InsectStageFinal	ATP-dependent Clp protease proteolytic subunit, putative	ClpP	1.02933	6.12772e-07
PVP01_1446500	InsectStageFinal	NIMA related kinase 1, putative	NEK1	1.02492	0.000751171
PVP01_1020000	InsectStageFinal	conserved Plasmodium protein, unknown function	null	1.02112	9.67021e-05
PVP01_1025600	InsectStageFinal	conserved protein, unknown function	null	1.02027	9.97981e-06
PVP01_1132400	InsectStageFinal	ras GTPAse, putative	null	1.02014	2.7325e-05
PVP01_0212900	InsectStageFinal	cysteine desulfurase, putative	NFS	1.01981	0.0433443
PVP01_0725800	InsectStageFinal	fumarate hydratase, putative	null	1.01819	1.67664e-07
PVP01_1260100	InsectStageFinal	glutaminyl-peptide cyclotransferase, putative	null	1.01668	0.0295323
PVP01_1017600	InsectStageFinal	phosducin-like protein, putative	PhLP3	1.01663	0.000481436
PVP01_1449800	InsectStageFinal	pre-mRNA-splicing factor ATP-dependent RNA helicase PRP2, putative	PRP2	1.0163	0.00145955
PVP01_0810400	InsectStageFinal	succinate dehydrogenase subunit 4, putative	SDH4	1.01401	0.0256418
PVP01_1212600	InsectStageFinal	conserved Plasmodium protein, unknown function	null	1.01308	7.07978e-06
PVP01_1133600	InsectStageFinal	cdc2-related protein kinase 5, putative	CRK5	1.0095	0.000168494
PVP01_0518200	InsectStageFinal	tRNA modification GTPase, putative	null	1.00887	7.18409e-08
PVP01_0114000	InsectStageFinal	DnaJ protein, putative	null	1.00638	0.000305339
PVP01_0831100	InsectStageFinal	conserved Plasmodium protein, unknown function	null	1.00514	0.00486934
PVP01_0109700	InsectStageFinal	cloroquine resistance asscociatd protein Cg7, putative	null	1.00407	0.000342522
PVP01_1224900	InsectStageFinal	conserved Plasmodium protein, unknown function	null	1.00354	4.37701e-05
PVP01_0515600	InsectStageFinal	Plasmodium exported protein (PHIST), unknown function	null	1.00353	8.24173e-05
PVP01_1232300	InsectStageFinal	conserved Plasmodium protein, unknown function	null	1.00287	4.67151e-05
PVP01_0920300	InsectStageFinal	conserved Plasmodium protein, unknown function	null	1.00102	4.54623e-06

## Sheet: Motility
tracking_id	Groups	Description	Gene Symbol	LOG2FC_T0/T4b	PvalueBSA.t.Test
PVP01_0407500	MotilityActivation	calcium-dependent protein kinase 1, putative	CDPK1	1.67671	0.0284951
PVP01_1032700	MotilityActivation	conserved Plasmodium protein, unknown function	null	1.51113	0.0228504
PVP01_0806900	MotilityActivation	rho GTPase-activating protein, putative	null	1.36313	0.0247261
PVP01_1427900	MotilityActivation	sporozoite surface protein 3, putative	SSP3	1.7486	0.00541056
PVP01_0521100	MotilityActivation	acylated pleckstrin-homology domain-containing protein, putative	APH	1.42533	0.0084147
PVP01_0938800	MotilityActivation	sporozoite surface protein essential for liver stage development, putative	SPELD	1.3907	0.0224868
PVP01_0414200	MotilityActivation	syntaxin, Qa-SNARE family, putative	SYN17	1.30682	0.000140691
PVP01_1461700	MotilityActivation	ADP-ribosylation factor GTPase-activating protein, putative	ARFGAP	1.24545	0.0117928
PVP01_0508000	MotilityActivation	SPRY domain, putative	null	0.937061	0.0118128
PVP01_0940400	MotilityActivation	adrenodoxin reductase, putative	null	0.824727	0.000820281
PVP01_1236500	MotilityActivation	conserved Plasmodium protein, unknown function	null	0.724543	0.0146843
PVP01_1461800	MotilityActivation	conserved Plasmodium protein, unknown function	null	0.713689	0.0104334
PVP01_1010500	MotilityActivation	DnaJ protein, putative	null	0.702181	0.0477292
PVP01_1423500	MotilityActivation	calmodulin, putative	null	0.628959	0.00737174
PVP01_1262000	MotilityActivation	conserved Plasmodium protein, unknown function	null	0.594629	0.00523699
PVP01_1460500	MotilityActivation	conserved Plasmodium protein, unknown function	null	0.516161	0.00476938

## Sheet: Early liver stage
tracking_id	Groups	Product Description	Gene Symbol	LOG2FC_T0/T4b	PvalueTime.Test
PVP01_0715200	LiverStageEarly	conserved Plasmodium protein, unknown function	null	-4.63159	0.00747054
PVP01_1426400	LiverStageEarly	40S ribosomal protein S16, putative	null	-4.42965	0.000481204
PVP01_1434100	LiverStageEarly	10 kDa chaperonin, putative	null	-4.39859	0.00272082
PVP01_0616100	LiverStageEarly	ookinete surface protein P25	Pvs25	-4.3793	7.32679e-05
PVP01_1347100	LiverStageEarly	conserved Plasmodium protein, unknown function	null	-4.2141	0.00982171
PVP01_0929800	LiverStageEarly	parasitophorous vacuolar protein 1, putative	PV1	-4.19279	0.00695318
PVP01_1427000	LiverStageEarly	conserved Plasmodium protein, unknown function	null	-4.17015	0.00673596
PVP01_1444300	LiverStageEarly	haloacid dehalogenase-like hydrolase, putative	HAD3	-4.15598	0.00625379
PVP01_1255700	LiverStageEarly	E3 SUMO-protein ligase NSE2, putative	NSE2	-3.95753	6.00068e-05
PVP01_0905900	LiverStageEarly	histone 2B, putative	H2B	-3.93018	2.46253e-06
PVP01_1300700	LiverStageEarly	Plasmodium exported protein, unknown function	null	-3.82803	0.00010868
PVP01_1131700	LiverStageEarly	histone H2A, putative	H2A	-3.82191	2.38124e-05
PVP01_1130100	LiverStageEarly	cell division cycle protein 48 homologue, putative	null	-3.81097	0.00251979
PVP01_1330600	LiverStageEarly	calmodulin, putative	null	-3.79332	5.13367e-05
PVP01_0522400	LiverStageEarly	60S ribosomal protein L15, putative	null	-3.56852	0.0433727
PVP01_1426300	LiverStageEarly	60S ribosomal protein L13, putative	null	-3.55841	5.91799e-05
PVP01_1265900	LiverStageEarly	KS1 protein precursor, putative	null	-3.54792	0.0170971
PVP01_1267100	LiverStageEarly	triosephosphate isomerase, putative	null	-3.46784	0.0206478
PVP01_0816000	LiverStageEarly	enolase, putative	ENO	-3.4466	0.00336341
PVP01_0815800	LiverStageEarly	tubulin binding cofactor c, putative	null	-3.43662	0.0310416
PVP01_1255200	LiverStageEarly	sortilin, putative	null	-3.43434	0.00797626
PVP01_0944700	LiverStageEarly	40S ribosomal protein S21, putative	RPS21	-3.42473	0.00213437
PVP01_1436300	LiverStageEarly	conserved Plasmodium protein, unknown function	null	-3.37658	5.59924e-05
PVP01_1444200	LiverStageEarly	conserved Plasmodium protein, unknown function	null	-3.32376	0.00923431
PVP01_0713100	LiverStageEarly	major facilitator superfamily-related transporter, putative	MFR4	-3.31292	0.00567644
PVP01_1238100	LiverStageEarly	eukaryotic initiation factor 4a, putative	eIF4A	-3.30632	0.000216601
PVP01_0905800	LiverStageEarly	histone H4, putative	H4	-3.30505	0.00260454
PVP01_0507600	LiverStageEarly	receptor for activated c kinase, putative	RACK1	-3.27191	0.0236929
PVP01_0803800	LiverStageEarly	60S ribosomal protein L13, putative	null	-3.11772	0.00533407
PVP01_1405500	LiverStageEarly	conserved Plasmodium protein, unknown function	null	-3.10348	0.00194841
PVP01_0808500	LiverStageEarly	nucleolar protein 5, putative	NOP5	-3.07861	0.0066272
PVP01_1330700	LiverStageEarly	conserved Plasmodium protein, unknown function	null	-3.03786	0.000293455
PVP01_1208500	LiverStageEarly	DNA/RNA-binding protein Alba 2, putative	ALBA2	-2.94334	0.000439493
PVP01_1216500	LiverStageEarly	60S ribosomal protein L6-2, putative	null	-2.93227	4.24884e-05
PVP01_1014500	LiverStageEarly	40S ribosomal protein S24, putative	RPS24	-2.90999	0.00247224
PVP01_1017100	LiverStageEarly	60S ribosomal protein L2, putative	RPL2	-2.90429	0.000806648
PVP01_1212100	LiverStageEarly	DNA-directed RNA polymerases I, II, and III subunit RPABC4, putative	RPB12	-2.90397	0.0058779
PVP01_0515500	LiverStageEarly	U3 small nucleolar ribonucleoprotein protein IMP4, putative	IMP4	-2.8994	0.0081362
PVP01_0811500	LiverStageEarly	proteasome subunit beta type-5, putative	null	-2.89627	0.00643126
PVP01_0701300	LiverStageEarly	conserved Plasmodium protein, unknown function	null	-2.87886	0.000206828
PVP01_1302200	LiverStageEarly	high mobility group protein B1, putative	HMGB1	-2.85041	0.0104292
PVP01_0930700	LiverStageEarly	60S ribosomal protein L38, putative	RPL38	-2.84849	0.0152774
PVP01_1429700	LiverStageEarly	ATP-dependent RNA helicase DBP1, putative	DBP1	-2.83389	1.70515e-05
PVP01_1013900	LiverStageEarly	40S ribosomal protein S9, putative	RPS9	-2.82694	0.000357219
PVP01_1113100	LiverStageEarly	40S ribosomal protein S15, putative	RPS15	-2.82305	0.00263949
PVP01_1207600	LiverStageEarly	nucleoside transporter 1	NT1	-2.82141	5.12938e-05
PVP01_1432600	LiverStageEarly	proline--tRNA ligase, putative	PRS	-2.82139	0.0406025
PVP01_1022800	LiverStageEarly	stearoyl-CoA desaturase, putative	SCD	-2.80764	9.45974e-05
PVP01_0802000	LiverStageEarly	5.8S ribosomal RNA	null	-2.79817	0.00302811
PVP01_0817300	LiverStageEarly	40S ribosomal protein S3A, putative	RPS3A	-2.79029	0.00347753
PVP01_1203500	LiverStageEarly	conserved Plasmodium protein, unknown function	null	-2.77265	3.04047e-05
PVP01_0612900	LiverStageEarly	60S ribosomal protein L3, putative	RPL3	-2.76985	0.00174887
PVP01_1266000	LiverStageEarly	cytoplasmic tRNA 2-thiolation protein 2, putative	NCS2	-2.76334	0.0430646
PVP01_0825400	LiverStageEarly	RING finger protein RNF1, putative	null	-2.75976	2.09299e-05
PVP01_1246100	LiverStageEarly	60S ribosomal protein L27, putative	RPL27	-2.75825	1.85999e-07
PVP01_0504400	LiverStageEarly	sporozoite invasion-associated protein 2, putative	SIAP2	-2.72204	0.00245212
PVP01_1335100	LiverStageEarly	diphthamide biosynthesis protein 1, putative	DPH1	-2.69657	4.13764e-05
PVP01_0943200	LiverStageEarly	60S ribosomal protein L28, putative	null	-2.68805	0.0011155
PVP01_0944100	LiverStageEarly	translation initiation factor eIF-1A, putative	null	-2.6876	0.000480513
PVP01_0504800	LiverStageEarly	early transcribed membrane protein	ETRAMP	-2.68589	8.18143e-05
PVP01_1122000	LiverStageEarly	protein DJ-1, putative	DJ1	-2.65829	1.92228e-05
PVP01_0405800	LiverStageEarly	40S ribosomal protein S30, putative	null	-2.64077	0.00287697
PVP01_0806300	LiverStageEarly	phosducin-like protein, putative	PhLP1	-2.62873	1.01875e-05
PVP01_1030200	LiverStageEarly	60S ribosomal protein L31, putative	RPL31	-2.61043	0.00442666
PVP01_1333000	LiverStageEarly	zinc finger protein, putative	null	-2.60725	0.000141341
PVP01_0610200	LiverStageEarly	EF-hand calcium-binding domain-containing protein, putative	null	-2.60427	0.000389294
PVP01_1009900	LiverStageEarly	karyopherin beta, putative	null	-2.58857	0.016212
PVP01_1211800	LiverStageEarly	phosphoethanolamine N-methyltransferase	PMT	-2.57836	1.08229e-05
PVP01_0943300	LiverStageEarly	60S ribosomal protein L35ae, putative	null	-2.57006	0.000220271
PVP01_0922900	LiverStageEarly	conserved Plasmodium protein, unknown function	null	-2.55744	0.00309913
PVP01_0916300	LiverStageEarly	AP2 domain transcription factor, putative	ApiAP2	-2.54703	0.00829851
PVP01_1008400	LiverStageEarly	G-protein coupled receptor, putative	null	-2.54267	0.0477604
PVP01_1134600	LiverStageEarly	60S ribosomal protein L19, putative	null	-2.53921	0.000634887
PVP01_1410100	LiverStageEarly	60S ribosomal protein L24, putative	null	-2.53793	0.00844273
PVP01_1459800	LiverStageEarly	40S ribosomal protein S17, putative	null	-2.53513	0.0062113
PVP01_1242600	LiverStageEarly	zinc finger protein, putative	null	-2.5311	2.33925e-05
PVP01_1338300	LiverStageEarly	eukaryotic translation initiation factor 2 subunit gamma, putative	eIF2gamma	-2.52735	0.000192343
PVP01_0910200	LiverStageEarly	essential nuclear protein 1, putative	ENP1	-2.52686	0.000335742
PVP01_1423100	LiverStageEarly	histone H2B variant, putative	H2B.Z	-2.50994	0.0103091
PVP01_0804100	LiverStageEarly	RNA-binding protein, putative	null	-2.50799	2.44408e-06
PVP01_1301000	LiverStageEarly	conserved Plasmodium protein, unknown function	null	-2.50367	0.000480529
PVP01_1323300	LiverStageEarly	60S ribosomal protein L21, putative	RPL21	-2.45384	0.0171116
PVP01_1431500	LiverStageEarly	conserved protein, unknown function	null	-2.45371	1.00496e-05
PVP01_1208600	LiverStageEarly	nuclear import protein MOG1, putative	null	-2.45236	0.000673417
PVP01_0617900	LiverStageEarly	leucine-rich repeat protein	null	-2.43429	0.0122664
PVP01_1265800	LiverStageEarly	60S ribosomal protein L1, putative	null	-2.42707	0.00550701
PVP01_1203800	LiverStageEarly	phosphatidylinositol transfer protein, putative	null	-2.40485	0.00296313
PVP01_1244000	LiverStageEarly	glyceraldehyde-3-phosphate dehydrogenase, putative	GAPDH	-2.39251	0.0495159
PVP01_1438300	LiverStageEarly	ribulose-phosphate 3-epimerase, putative	null	-2.38313	9.40332e-05
PVP01_0716300	LiverStageEarly	heat shock protein 70, putative	HSP70-2	-2.37343	0.000866451
PVP01_0815900	LiverStageEarly	ribonucleoside-diphosphate reductase small chain, putative	null	-2.36102	4.35818e-06
PVP01_1302000	LiverStageEarly	conserved Plasmodium protein, unknown function	null	-2.34945	0.0177184
PVP01_1335600	LiverStageEarly	conserved Plasmodium protein, unknown function	null	-2.33942	0.000588923
PVP01_1443600	LiverStageEarly	conserved Plasmodium protein, unknown function	null	-2.31316	0.00425527
PVP01_0618000	LiverStageEarly	RNA polymerase II-associated protein 1, putative	null	-2.3082	1.47667e-05
PVP01_1300600	LiverStageEarly	liver stage associated protein 1, putative	LSAP1	-2.30752	1.70486e-06
PVP01_1435300	LiverStageEarly	male development gene 1, putative	MDV1	-2.29793	0.0263774
PVP01_1334600	LiverStageEarly	60S ribosomal protein L10, putative	null	-2.29732	0.0130731
PVP01_0935900	LiverStageEarly	protein phosphatase PPM8, putative	PPM8	-2.29118	0.00334346
PVP01_0930800	LiverStageEarly	60S ribosomal protein P0, putative	null	-2.26888	0.00462927
PVP01_1026900	LiverStageEarly	60S ribosomal protein L4, putative	RPL4	-2.26856	0.00069753
PVP01_0825000	LiverStageEarly	eukaryotic translation initiation factor 4E, putative	eIF4E	-2.24649	2.63191e-05
PVP01_1201900	LiverStageEarly	Plasmodium exported protein, unknown function	null	-2.24079	0.0107847
PVP01_0701500	LiverStageEarly	protein RER1, putative	RER1	-2.23417	4.76514e-06
PVP01_1006400	LiverStageEarly	conserved Plasmodium protein, unknown function	null	-2.23172	0.00204696
PVP01_0806500	LiverStageEarly	single-strand telomeric DNA-binding protein GBP2, putative	GBP2	-2.22955	0.000632105
PVP01_0526200	LiverStageEarly	small GTP-binding protein sar1, putative	SAR1	-2.22703	0.000659232
PVP01_1121300	LiverStageEarly	eukaryotic translation initiation factor 2-alpha kinase, putative	PK4	-2.20708	0.00265425
PVP01_1336400	LiverStageEarly	actin II	null	-2.2061	0.0436496
PVP01_1426800	LiverStageEarly	PUB domain-containing protein, putative	null	-2.20101	0.000147977
PVP01_0105900	LiverStageEarly	40S ribosomal protein S29, putative	null	-2.20004	0.000160351
PVP01_0808100	LiverStageEarly	26S protease regulatory subunit 4, putative	RPT2	-2.19712	5.43818e-05
PVP01_1341600	LiverStageEarly	rRNA 2'-O-methyltransferase fibrillarin, putative	NOP1	-2.19528	0.00102723
PVP01_1426200	LiverStageEarly	conserved Plasmodium protein, unknown function	null	-2.19314	0.00233669
PVP01_0806400	LiverStageEarly	conserved Plasmodium protein, unknown function	null	-2.18738	3.83472e-05
PVP01_0407200	LiverStageEarly	40S ribosomal protein S26, putative	RPS26	-2.18181	0.000103148
PVP01_0512900	LiverStageEarly	conserved Plasmodium protein, unknown function	null	-2.1806	0.00137669
PVP01_1213600	LiverStageEarly	60S ribosomal protein L18a, putative	null	-2.17588	8.66211e-07
PVP01_1122400	LiverStageEarly	ankyrin-repeat protein, putative	null	-2.16907	0.00322473
PVP01_0421400	LiverStageEarly	protein MAK16, putative	MAK16	-2.16134	9.45944e-05
PVP01_0818200	LiverStageEarly	peptidyl-prolyl cis-trans isomerase, putative	CYP19A	-2.15876	0.0218427
PVP01_0724000	LiverStageEarly	thioredoxin-like protein 2, putative	TLP2	-2.15019	0.00220237
PVP01_1271000	LiverStageEarly	early transcribed membrane protein	ETRAMP	-2.14523	6.99941e-06
PVP01_1009700	LiverStageEarly	conserved Plasmodium protein, unknown function	null	-2.14222	0.0146737
PVP01_1207300	LiverStageEarly	DNA/RNA-binding protein Alba 4, putative	ALBA4	-2.13183	0.0249465
PVP01_1426100	LiverStageEarly	DNA/RNA-binding protein Alba 1, putative	ALBA1	-2.12804	0.00478345
PVP01_1114900	LiverStageEarly	elongation factor 1-alpha, putative	null	-2.12482	0.00283313
PVP01_1208700	LiverStageEarly	protein transport protein SEC61 subunit alpha, putative	SEC61	-2.1058	0.00011092
PVP01_0108700	LiverStageEarly	heat shock protein 90, putative	HSP90	-2.08591	8.57927e-05
PVP01_1203300	LiverStageEarly	60S ribosomal protein L17, putative	null	-2.08512	0.000556871
PVP01_1427100	LiverStageEarly	CS domain protein, putative	null	-2.08276	0.00270452
PVP01_0918300	LiverStageEarly	GTP-binding nuclear protein RAN/TC4, putative	RAN	-2.08043	0.00032734
PVP01_1114800	LiverStageEarly	elongation factor 1-alpha, putative	null	-2.07654	0.00187925
PVP01_1012100	LiverStageEarly	AFG1-like ATPase, putative	null	-2.07503	0.00184863
PVP01_0822500	LiverStageEarly	40S ribosomal protein S11, putative	RPS11	-2.0741	0.0287169
PVP01_1012200	LiverStageEarly	ATP-dependent RNA helicase DDX1, putative	DDX1	-2.06549	0.00128274
PVP01_0304400	LiverStageEarly	ATP-dependent RNA helicase DDX51, putative	DDX51	-2.0575	0.00937276
PVP01_1459700	LiverStageEarly	protein farnesyltransferase subunit alpha, putative	null	-2.0553	0.038442
PVP01_0109100	LiverStageEarly	heat shock protein 110, putative	HSP110c	-2.05374	0.00133824
PVP01_0915400	LiverStageEarly	serine/threonine protein kinase, putative	CLK3	-2.04503	0.000136432
PVP01_0948300	LiverStageEarly	ATP synthase subunit delta, mitochondrial, putative	null	-2.03984	0.000312033
PVP01_0705100	LiverStageEarly	zinc finger protein, putative	null	-2.0273	0.0193333
PVP01_0935000	LiverStageEarly	conserved Plasmodium protein, unknown function	null	-2.01953	0.000760771
PVP01_0618500	LiverStageEarly	haloacid dehalogenase-like hydrolase, putative	HAD1	-2.01735	0.00075921
PVP01_1426700	LiverStageEarly	translation initiation factor SUI1, putative	null	-2.01249	2.38414e-06
PVP01_MIT00600	LiverStageEarly	unspecified product	null	-2.00584	0.00447984
PVP01_0515400	LiverStageEarly	heat shock protein 70, putative	HSP70	-2.00223	3.38727e-06
PVP01_1246300	LiverStageEarly	conserved Plasmodium protein, unknown function	null	-1.99209	8.08389e-05
PVP01_0714300	LiverStageEarly	conserved Plasmodium protein, unknown function	null	-1.99026	0.000403816
PVP01_1340400	LiverStageEarly	40S ribosomal protein S8e, putative	null	-1.97918	0.000110618
PVP01_1410000	LiverStageEarly	conserved Plasmodium protein, unknown function	null	-1.9754	0.00408176
PVP01_1142900	LiverStageEarly	conserved Plasmodium protein, unknown function	null	-1.96723	0.000780872
PVP01_1405400	LiverStageEarly	small heat shock protein, putative	null	-1.96231	0.00341335
PVP01_0945000	LiverStageEarly	60S ribosomal protein L41, putative	RPL41	-1.96061	0.0024413
PVP01_0916200	LiverStageEarly	vivapain-2	null	-1.95854	0.000955987
PVP01_1303000	LiverStageEarly	nucleosome assembly protein, putative	NAPL	-1.95802	1.51208e-06
PVP01_1327700	LiverStageEarly	40S ribosomal protein S25, putative	null	-1.95362	0.0195174
PVP01_1420800	LiverStageEarly	golgi protein 1, putative	PRP2	-1.95309	0.00918888
PVP01_1137500	LiverStageEarly	60S ribosomal protein L39, putative	RPL39	-1.95256	8.92623e-05
PVP01_1405600	LiverStageEarly	cyclin, putative	CYC4	-1.95147	0.0129526
PVP01_0607600	LiverStageEarly	serine/arginine-rich splicing factor 4, putative	SRSF4	-1.94598	0.0249119
PVP01_1138700	LiverStageEarly	histone H3, putative	H3	-1.94571	0.0316097
PVP01_1137300	LiverStageEarly	conserved Plasmodium protein, unknown function	null	-1.94529	5.13019e-05
PVP01_0838000	LiverStageEarly	Plasmodium exported protein, unknown function	null	-1.93893	0.0180907
PVP01_1455700	LiverStageEarly	periodic tryptophan protein 1, putative	PWP1	-1.92986	0.00685054
PVP01_1255800	LiverStageEarly	conserved Plasmodium protein, unknown function	null	-1.92277	2.90872e-06
PVP01_0819300	LiverStageEarly	histone H2A.Z, putative	H2A.Z	-1.9224	0.00375909
PVP01_1219100	LiverStageEarly	DNA replication complex GINS protein, putative	null	-1.92221	1.39575e-05
