# Supplementary material for: Unraveling the Plasmodium vivax sporozoite transcriptional journey from mosquito vector to human host
Source: Sci Rep. 2018 Aug 15;8:12183. doi: 10.1038/s41598-018-30713-1 (PMC6093925; doi:10.1038/s41598-018-30713-1)
Supplement: Supplementary file 5 — Supplementary Dataset 4 [file 41598_2018_30713_MOESM5_ESM.xlsx]

## Sheet: Up_T4a_T4b
tracking_id	Gene Description	Gene Symbol	T0-B1	T0-B2	T0-B3	T0-B4	T4a-B1	T4a-B2	T4a-B3	T4a-B4	T4b-B1	T4b-B2	T4b-B3	T4b-B4	BP	MF	CC	Average_T4a	Average_T4b	Log2FC	P-value
PVP01_1105500	nucleoside diphosphate kinase, putative	NDK	363.061	408.172	579.539	313.156	287.754	762.029	315.981	682.022	49.248	13.3516	43.7843	8.02277	null	null	null	511.946	28.6016	4.11506	9.50969e-29
PVP01_0514400	U6 snRNA-associated Sm-like protein LSm3, putative	LSM3	5.94596	0	0	0	46.1785	8.97897	30.7025	35.9567	0	0	8.05114	0	mRNA splicing, via spliceosome	null	U4/U6 x U5 tri-snRNP complex, small nucleolar ribonucleoprotein complex	30.4542	2.01278	3.38408	0.00700212
PVP01_0726000	dynein light chain, putative	null	10.6075	12.9333	17.4544	17.4517	11.4624	19.7971	7.8717	68.3507	0	5.64881	0	3.8203	null	null	null	26.8705	2.36728	3.04908	1.68706e-05
PVP01_0734700	hypothetical protein	null	5.12236	7.35479	13.1445	13.36	10.5828	23.9806	10.8486	36.1026	3.64134	2.05939	2.21539	0	null	null	null	20.3787	1.97903	2.84326	3.37253e-09
PVP01_0735000	Plasmodium exported protein, unknown function	null	44.7556	42.2326	57.739	57.0403	61.2391	126.116	52.1637	81.295	24.4917	4.9623	17.354	3.97412	null	null	null	80.2035	12.6955	2.56784	1.12456e-14
PVP01_1020100	ras-related protein Rab-1A, putative	RAB1a	4.59662	15.4672	12.1819	18.3952	32.9428	10.2641	35.4584	30.6199	2.24404	1.56385	3.80073	7.54911	null	null	rhoptry	27.3213	3.78943	2.56396	1.45835e-05
PVP01_0726400	phosphatidylserine decarboxylase, putative	PSD	27.2094	23.0164	38.5162	21.6812	48.3341	11.2842	37.6656	25.7881	7.93267	2.45123	6.57437	1.49065	null	null	null	30.768	4.61223	2.50093	2.66268e-09
PVP01_1466300	conserved Plasmodium protein, unknown function	null	25.9334	39.5065	9.35436	16.275	24.0741	40.1457	38.7413	32.5672	6.2186	6.69963	2.29965	6.26719	null	null	null	33.8821	5.37127	2.45283	8.08281e-10
PVP01_0303500	conserved Plasmodium protein, unknown function	null	2.74346	17.1253	8.44845	6.64439	47.0885	10.1478	60.9391	14.3483	2.27351	6.58281	5.28124	7.44416	null	null	null	33.1309	5.39543	2.41597	0.00627884
PVP01_1417100	ADP-ribosylation factor, putative	null	13.8937	4.41705	14.5411	9.09043	8.22843	24.1369	30.9674	58.7017	1.88732	12.3361	4.64434	2.6776	null	null	null	30.5086	5.38633	2.30269	8.42084e-06
PVP01_0603700	PHF5-like protein, putative	null	36.5556	43.4088	55.2984	49.7152	185.576	33.6206	98.221	80.1587	35.1481	12.5189	18.9643	11.1376	null	null	null	99.3941	19.4422	2.29605	0.00115947
PVP01_0726900	conserved Plasmodium protein, unknown function	null	21.2013	26.1029	33.368	29.688	30.9775	155.289	75.0701	183.624	26.7905	12.9527	40.7698	6.91142	null	null	null	111.24	21.8561	2.29594	2.06064e-07
PVP01_0926200	small nuclear ribonucleoprotein Sm D1, putative	SNRPD1	9.66553	24.4074	29.0126	10.5793	66.9306	56.3473	48.6368	28.2854	13.1556	3.89775	8.82135	11.9119	mRNA splicing, via spliceosome	RNA binding	small nuclear ribonucleoprotein complex	50.05	9.44665	2.28887	1.40301e-05
PVP01_1127100	conserved Plasmodium protein, unknown function	null	31.0833	9.99532	29.9763	33.3302	81.0729	23.4153	55.9671	36.1319	0	29.2282	0	8.72419	null	null	null	49.1468	9.4881	2.2574	0.000145131
PVP01_1413450	apical ring associated protein 1, putative	ARA1	47.01	73.367	45.348	23.2751	18.9018	69.4477	91.8526	100.751	8.61645	25.7175	0	21.4993	null	null	polar ring of apical complex	70.2383	13.9583	2.2517	0.00902162
PVP01_0527800	conserved Plasmodium protein, unknown function	null	178.553	220.641	259.738	211.623	151.094	383.774	156.029	360.594	59.2657	39.2378	94.1636	25.0239	null	null	null	262.873	54.4228	2.25129	4.11694e-09
PVP01_0113000	coenzyme Q-binding protein COQ10 homolog, mitochondrial, putative	COQ10	20.1594	23.6257	45.6625	17.6015	75.1606	21.1712	41.9606	23.2456	9.26149	6.88012	11.9298	5.59735	ubiquinone biosynthetic process	ubiquinone binding	mitochondrion	40.3845	8.41718	2.13572	5.88817e-05
PVP01_0419600	DNA-directed RNA polymerase II 16 kDa subunit, putative	null	17.5863	10.2949	33.2062	13.0916	56.2151	7.60728	11.6848	11.7274	0	0	9.76708	9.03917	null	null	null	21.8087	4.70156	2.00015	0.00142958
PVP01_0515600	Plasmodium exported protein (PHIST), unknown function	null	14.3107	21.1227	20.5551	28.4577	18.8788	32.2637	17.4914	27.7237	5.79142	4.81967	10.9236	0.536139	null	null	null	24.0894	5.51771	1.94464	8.59078e-05
PVP01_0731000	M18 aspartyl aminopeptidase, putative	M18AAP	13.9295	20.1387	17.9273	21.8646	25.4953	22.1592	20.5015	18.8926	5.46094	2.43192	8.88234	2.92332	null	null	null	21.7621	4.92463	1.94184	4.03691e-09
PVP01_1241600	conserved Plasmodium protein, unknown function	null	24.7829	26.1122	21.7361	19.4235	22.9003	45.9844	33.6765	81.3898	11.2009	10.7673	18.4361	4.76185	null	null	null	45.9877	11.2916	1.93462	8.38626e-10
PVP01_1126500	chorismate synthase, putative	null	28.0364	56.263	41.5378	42.5142	43.3535	66.3932	42.0686	70.1647	16.4608	9.69453	18.4498	13.2135	null	null	null	55.495	14.4547	1.87008	5.04089e-09
PVP01_0725900	conserved Plasmodium protein, unknown function	null	23.871	25.6445	19.0977	20.2462	14.8994	25.6971	19.5259	24.6761	6.48487	2.793	8.35249	3.08604	null	null	null	21.1996	5.1791	1.84507	2.59925e-06
PVP01_1132600	TRAP-like protein, putative	TLP	1240.86	1326.06	1753.51	1305.8	824.467	720.508	695.576	1100.55	400.446	121.483	326.596	115.683	null	null	null	835.275	241.052	1.78866	2.10928e-17
PVP01_1105800	conserved Plasmodium protein, unknown function	null	204.894	177.798	263.274	235.057	230.468	232.708	274.921	261.065	99.3127	45.8791	103.33	49.1165	null	null	null	249.791	74.4095	1.73366	6.58699e-11
PVP01_0731800	conserved Plasmodium protein, unknown function	null	12.8511	13.5491	15.6959	16.5644	25.7167	18.895	24.087	15.6354	9.22854	0.805465	9.09619	3.61737	null	null	null	21.0835	5.68689	1.72356	1.65514e-09
PVP01_1027400	histone deacetylase, putative	null	61.257	81.82	47.7453	60.6567	51.7521	140.577	66.034	141.506	16.7598	36.9847	38.2231	27.8715	null	null	null	99.9675	29.9598	1.70542	5.332e-08
PVP01_1325800	cyclophilin, putative	null	86.4003	83.0241	83.4719	64.1713	107.449	77.3603	63.7995	78.9919	48.5129	9.24344	30.4792	10.9706	null	null	null	81.9002	24.8015	1.68392	1.1307e-11
PVP01_0927100	conserved Plasmodium protein, unknown function	null	55.2421	66.5996	114.67	92.2882	74.6042	59.1618	79.0311	98.636	31.4207	19.0419	35.0509	10.9158	null	null	null	77.8583	24.1073	1.65115	1.35824e-07
PVP01_0613700	conserved Plasmodium protein, unknown function	null	265.73	154.876	292.893	245.08	327.574	161.195	293.656	207.722	178.07	20.6727	103.179	11.5613	null	null	null	247.537	78.3708	1.64678	1.20957e-06
PVP01_0724900	monocarboxylate transporter, putative	null	24.529	23.3055	21.3171	29.3921	32.9684	17.0594	32.648	26.6579	9.95358	8.51782	6.76206	7.23958	null	null	null	27.3334	8.11826	1.63568	2.10515e-09
PVP01_0834300	conserved Plasmodium protein, unknown function	null	11.0649	10.9041	7.71461	9.56888	9.70632	48.7239	11.1193	25.3603	2.79542	14.4951	0	11.4077	null	null	null	23.7274	7.17455	1.5969	0.00171585
PVP01_0613800	merozoite TRAP-like protein, putative	MTRAP	157.913	188.44	226.276	143.66	65.1694	80.1223	81.6569	137.493	38.0633	19.4356	41.416	20.3195	null	null	cell surface, microneme	91.1105	29.8086	1.58003	2.23897e-23
PVP01_1417200	conserved Plasmodium protein, unknown function	null	164.799	164.249	164.295	167.274	77.5246	242.054	94.6191	176.237	73.5641	31.7582	77.428	12.0996	null	null	null	147.609	48.7125	1.57984	3.05456e-12
PVP01_0726700	conserved Plasmodium protein, unknown function	null	30.235	31.2818	26.4948	33.5206	34.7985	22.8772	35.7626	25.2401	13.5775	5.36872	13.5212	4.6959	null	null	null	29.6696	9.29082	1.57545	4.61346e-08
PVP01_0419000	cysteine desulfuration protein SufE, putative	SufE	122.892	134.613	94.7273	124.72	164.34	154.684	125.95	107.922	48.8777	31.1173	88.6945	14.5259	null	null	apicoplast	138.224	45.8039	1.57271	7.63718e-07
PVP01_0719200	inosine-5'-monophosphate dehydrogenase, putative	null	14.1252	29.6458	17.0809	19.5282	8.88205	59.168	21.2305	50.2455	8.87651	16.4182	10.44	8.77022	null	null	null	34.8815	11.1262	1.56511	6.9539e-07
PVP01_0906300	centrin-4, putative	CEN4	137.997	179.735	124.9	145.359	137.25	171.419	112.414	137.011	42.0098	27.1952	77.9718	40.6749	null	null	null	139.524	46.9629	1.55082	3.2892e-05
PVP01_1224100	ER lumen protein retaining receptor 1, putative	null	15.338	22.5312	17.9525	19.4974	5.83288	47.4004	13.8104	35.5891	5.87686	9.9873	10.1394	6.5311	null	null	null	25.6582	8.13366	1.54531	0.00233896
PVP01_1124300	conserved Plasmodium protein, unknown function	null	172.82	167.784	226.401	155.861	106.168	157.249	116.002	172.61	58.489	46.3542	53.0251	30.0751	null	null	null	138.007	46.9859	1.53448	2.674e-18
PVP01_0112300	AP-3 complex subunit delta, putative	null	33.3823	37.5226	33.1922	33.5768	39.9213	42.1725	57.1411	28.7645	14.0435	11.4614	21.258	8.85983	null	null	null	41.9998	13.9057	1.52847	1.19695e-05
PVP01_0602900	conserved Plasmodium protein, unknown function	null	85.4858	87.3632	100.245	66.3547	114.148	113.161	83.9934	87.1807	51.0309	26.1468	39.4733	19.2451	null	null	null	99.6207	33.974	1.52457	2.58849e-11
PVP01_1325500	conserved Plasmodium protein, unknown function	null	12.7351	13.5795	16.39	11.9326	51.6071	7.978	20.53	10.3344	12.5513	4.14122	7.00238	5.28642	null	null	null	22.6124	7.24533	1.51789	1.37041e-06
PVP01_1028700	UDP-N-acetylglucosamine transporter, putative	null	75.5004	84.8364	124.325	78.5314	102.236	106.144	152.285	177.167	44.5432	38.0755	48.039	54.9498	null	null	null	134.458	46.4019	1.51483	1.37131e-09
PVP01_1325600	conserved Plasmodium protein, unknown function	null	29.1867	22.3828	21.9769	23.0366	49.3653	16.5178	23.8182	26.4024	18.449	4.90972	9.32555	5.43075	null	null	null	29.0259	9.52876	1.51187	8.70256e-08
PVP01_0314900	serine/threonine-protein kinase NEK4, putative	null	17.1657	33.1738	22.6579	30.009	91.2463	41.2904	43.8421	42.5538	20.9088	15.2886	28.2995	9.89309	null	null	null	54.7331	18.5975	1.50787	6.89863e-05
PVP01_1318500	cytochrome c oxidase subunit 2, putative	COX2	9.12955	39.9279	11.4791	27.7202	73.077	11.0362	38.1257	14.7097	9.96041	4.49571	24.2952	6.91233	null	null	null	34.2371	11.4159	1.50491	0.0190265
PVP01_1306600	RNA-binding protein, putative	null	34.6819	70.565	83.0731	49.7072	59.0094	145.031	64.6927	196.517	58.5442	24.5956	48.0112	30.3727	null	null	null	116.313	40.3809	1.50332	1.27709e-09
PVP01_0519100	vacuolar protein sorting-associated protein 2, putative	VPS2	88.7385	113.656	144.599	118.151	143.192	55.0769	115.81	96.4363	51.6097	13.4084	69.8853	7.94107	null	null	null	102.629	35.7111	1.49714	2.18177e-05
PVP01_0733100	AP2 domain transcription factor, putative	ApiAP2	26.4642	28.8611	29.3559	20.1103	61.8324	31.2147	57.9763	34.1234	26.8958	3.77075	29.5279	3.00621	null	null	null	46.2867	15.8002	1.49296	6.34807e-05
PVP01_0531400	conserved Plasmodium protein, unknown function	null	46.9406	49.6112	56.3811	55.6316	62.3125	65.2597	58.8698	47.966	19.942	21.6701	24.5751	14.9463	null	null	null	58.602	20.2834	1.48563	5.95904e-07
PVP01_0608100	CDGSH iron-sulfur domain-containing protein, putative	null	65.2402	61.9517	87.5076	106.939	35.8004	70.0446	70.4048	117.013	64.2847	15.2241	14.1755	8.4725	null	null	mitochondrion	73.3157	25.5392	1.48554	0.014849
PVP01_0210300	4-hydroxy-3-methylbut-2-enyl diphosphate reductase, putative	LytB	58.2698	57.4579	103.16	63.6808	177.934	38.6744	120.773	54.1661	59.3377	19.391	51.0657	7.78926	null	null	null	97.8868	34.3959	1.48219	1.1172e-05
PVP01_0412200	SRR1-like protein	null	19.808	16.2448	27.5909	24.4505	11.4838	15.9722	24.2371	29.9483	9.76779	2.48484	11.4205	3.03865	null	null	null	20.4104	6.67794	1.47952	4.76931e-06
PVP01_0706000	conserved Plasmodium protein, unknown function	null	191.184	132.641	224.158	167.05	73.4975	119.914	102.969	183.729	46.1189	28.8263	57.129	38.4328	null	null	null	120.028	42.6268	1.47205	2.73484e-15
PVP01_1306700	tRNA delta(2)-isopentenylpyrophosphate transferase, putative	null	31.5846	33.4303	30.7559	39.8902	22.9993	64.0353	32.3498	40.2562	24.4459	8.38284	14.4871	8.08785	null	null	null	39.9101	13.8509	1.46191	3.19694e-06
PVP01_0832800	ATP-dependent Clp protease proteolytic subunit, putative	ClpP	32.2569	41.2374	41.6091	47.3169	30.6217	53.4123	39.5213	45.5105	14.3511	16.6648	16.0031	12.1544	null	null	null	42.2664	14.7934	1.45393	7.37134e-07
PVP01_1142500	conserved Plasmodium protein, unknown function	null	37.8089	3.87984	9.53806	10.6725	65.4955	39.388	36.2388	16.3119	17.6107	0	13.5996	23.8928	null	null	null	39.3586	13.7758	1.44964	0.0023854
PVP01_1258200	Appr-1-p processing domain protein	null	16.097	18.4049	36.2711	37.4655	15.4717	57.9555	57.1296	94.5201	8.51686	8.75655	49.3287	13.3334	null	null	null	56.2692	19.9839	1.44848	2.02274e-05
PVP01_1142700	ubiquitin-conjugating enzyme E2, putative	null	30.9804	29.4692	41.1776	31.5084	68.9393	49.7576	55.9764	60.2028	10.0982	27.7406	15.1828	33.0142	null	null	null	58.719	21.5089	1.40769	3.70207e-05
PVP01_0109800	conserved Plasmodium protein, unknown function	null	64.6762	73.3208	102.702	87.7079	66.6454	66.0631	98.8485	66.954	19.1981	17.8656	58.8592	14.2012	null	null	null	74.6278	27.5311	1.40638	8.39846e-06
PVP01_0726800	conserved Plasmodium protein, unknown function	null	234.815	190.135	279.125	150.511	284.476	219.025	343.601	435.889	166.096	102.726	106.492	107.386	null	null	null	320.748	120.675	1.4029	5.27012e-07
PVP01_0821400	triosephosphate isomerase, putative	null	13.1323	15.9616	27.8737	16.9377	22.3532	15.538	33.2459	16.2941	11.4756	4.54057	7.53064	7.33627	null	null	null	21.8578	7.72078	1.39016	0.0130147
PVP01_1450200	phenylalanine--tRNA ligase, putative	aFRS	23.6869	23.5128	26.8436	30.7905	34.7424	29.0097	24.3005	35.2611	8.04785	6.41244	16.5192	13.6796	null	null	null	30.8284	11.1648	1.38761	1.29814e-05
PVP01_1140500	conserved Plasmodium protein, unknown function	null	61.9736	112.61	40.6826	69.3696	37.2932	29.0004	83.6765	20.5652	26.7249	0	20.4076	16.0847	null	null	null	42.6338	15.8043	1.37662	2.60889e-05
PVP01_0831100	conserved Plasmodium protein, unknown function	null	50.4995	12.7344	24.135	34.2425	42.3703	26.8329	29.0017	13.2743	28.3572	2.02721	6.61662	3.51741	null	null	null	27.8698	10.1296	1.37516	0.000106426
PVP01_1220000	MSP7-like protein	null	23.7589	24.736	30.2834	18.2484	32.4987	30.7927	33.1171	33.0484	13.3416	13.6423	7.01314	13.8694	null	null	null	32.3642	11.9666	1.3635	0.00533458
PVP01_0928000	tRNA (guanine-N(7)-)-methyltransferase, putative	null	126.564	116.243	92.4911	131.436	80.3718	87.1781	87.6411	67.2516	49.1635	16.5489	42.6855	14.6846	tRNA methylation	null	tRNA methyltransferase complex	80.6106	30.7706	1.36106	4.13235e-05
PVP01_0207200	conserved Plasmodium membrane protein, unknown function	null	28.8016	32.5642	68.254	54.51	63.8838	65.3767	64.5621	85.6918	26.149	23.35	27.7779	29.2541	null	null	null	69.8786	26.6327	1.35897	9.84342e-05
PVP01_0318600	conserved Plasmodium protein, unknown function	null	33.9864	32.0893	41.7631	44.6307	107.063	48.7939	64.2273	59.6666	41.188	13.0479	27.9933	25.5933	null	null	null	69.9377	26.9556	1.34341	0.000185167
PVP01_1453000	conserved Plasmodium protein, unknown function	null	182.976	101.563	281.996	190.47	358.781	170.298	363.264	218.608	223.84	58.5579	113.406	39.9948	null	null	null	277.738	108.95	1.34207	3.88153e-05
PVP01_1224400	conserved Plasmodium protein, unknown function	null	61.6961	74.741	52.781	52.1599	44.7657	81.3026	65.4203	58.8629	30.4333	21.7128	25.6712	18.9408	null	null	null	62.5879	24.1895	1.33593	0.00012409
PVP01_0726100	RNA-binding protein, putative	null	180.964	182.768	196.656	155.834	200.645	144.166	174.736	182.672	90.9034	49.6113	87.5694	48.0762	null	null	nucleus	175.555	69.0401	1.33386	2.60658e-09
PVP01_1232300	conserved Plasmodium protein, unknown function	null	39.4741	25.0019	19.7399	26.1331	24.3753	21.3938	27.1937	20.7267	6.95784	5.90578	11.6459	10.5159	null	null	null	23.4224	8.75634	1.32379	7.32058e-10
PVP01_0920900	CorA-like Mg2+ transporter protein, putative	MIT1	641.732	634.57	737.911	638.693	478.238	369.724	504.616	365.957	290.982	70.2074	270.732	54.9054	null	null	null	429.634	171.707	1.31814	1.3931e-09
PVP01_0532300	early transcribed membrane protein	ETRAMP	78.7111	89.9231	64.9712	118.75	122.686	334.825	93.9776	318.447	41.063	106.282	89.3396	112.322	null	null	null	217.484	87.2518	1.30783	0.000781041
PVP01_1131800	conserved Plasmodium protein, unknown function	null	1667.89	1297.79	1671.17	1445.33	1861.16	1134.32	1585.14	1073.52	967.82	327.285	757.382	244.485	null	null	null	1413.53	574.243	1.29808	4.79109e-05
PVP01_0319300	proteasome assembly chaperone 4, putative	null	34.8604	25.9965	11.382	24.3699	64.9639	40.4084	54.5017	26.4275	15.3331	21.0598	12.7133	24.2829	null	null	null	46.5753	18.3473	1.29808	0.020893
PVP01_0531300	serpentine receptor, putative	SR12	52.6071	59.595	73.4498	37.1048	71.9731	39.1477	61.6271	36.927	39.5531	7.37706	28.3625	8.00108	null	null	null	52.4187	20.8235	1.29147	1.23277e-07
PVP01_1434400	conserved Plasmodium protein, unknown function	null	35.6464	19.1732	54.1269	19.5954	63.7266	29.5594	27.6917	48.9821	20.7642	4.96931	10.1366	31.9881	null	null	null	42.49	16.9645	1.27553	0.0129854
PVP01_0833700	conserved Plasmodium protein, unknown function	null	30.7065	25.3	37.2928	28.546	14.9061	22.3124	28.9723	22.7927	13.1648	2.85876	12.4224	5.96756	null	null	null	22.2459	8.60339	1.27536	0.00119188
PVP01_0210800	parasite-infected erythrocyte surface protein, putative	PIESP15	38.8963	53.3579	55.1683	48.3343	73.4875	103.866	66.2303	59.0392	38.3913	27.1287	39.0044	18.1905	null	null	null	75.6558	30.6787	1.27488	8.58325e-06
PVP01_1322400	cytochrome b-c1 complex subunit 6, putative	QCR6	61.6479	96.7486	34.7524	54.2621	9.7858	33.6613	94.4412	28.7831	7.52693	18.9278	18.5535	21.6994	null	null	mitochondrial respiratory chain complex III	41.6678	16.6769	1.27128	2.2618e-05
PVP01_0316600	conserved Plasmodium protein, unknown function	null	20.4826	19.0198	8.70246	23.1455	49.1828	13.4827	14.6487	12.0804	7.8361	2.62981	20.4597	3.8259	null	null	null	22.3486	8.68788	1.26909	0.0109445
PVP01_1249600	conserved Plasmodium protein, unknown function	null	14.1338	28.2692	29.45	33.5653	38.5888	49.7644	20.0837	29.9066	22.9393	10.7034	16.1995	5.36893	null	null	null	34.5858	13.8028	1.26544	5.003e-08
PVP01_1224800	apicoplast calcium binding protein 1, putative	ACBP1	234.73	221.301	270.539	126.083	96.6494	156.861	107.368	177.372	63.6103	32.9943	81.3543	43.8037	null	null	apicoplast	134.563	55.4406	1.26415	1.13669e-14
PVP01_1303300	conserved Plasmodium protein, unknown function	null	50.6721	62.0625	46.6226	52.2433	34.5269	80.8402	47.0091	51.7508	20.4886	23.832	27.3709	15.3847	null	null	null	53.5317	21.769	1.26002	9.56893e-06
PVP01_0725800	fumarate hydratase, putative	null	50.3846	42.6074	55.2592	48.5689	44.1187	46.4016	43.8419	55.3235	27.2835	13.6264	20.6241	15.3926	null	null	null	47.4214	19.2317	1.25903	8.81248e-10
PVP01_0522600	hypothetical protein	null	20.5306	20.6748	22.3854	24.677	33.7178	21.7088	23.4055	21.8337	11.9849	7.11613	14.5291	6.11075	null	null	null	25.1664	9.93523	1.25873	0.00115113
PVP01_0319000	conserved Plasmodium protein, unknown function	null	2174.45	2031.32	2468.52	1867.45	1336.87	827.233	1222.34	1038.84	814.657	227.861	563.736	244.639	null	null	null	1106.32	462.723	1.25574	4.54377e-10
PVP01_0726600	conserved Plasmodium protein, unknown function	null	73.2082	64.6117	79.5618	67.1672	72.8745	37.3636	66.1599	61.9729	29.8751	10.0287	47.2404	10.8248	null	null	null	59.5927	24.4923	1.24909	5.85367e-10
PVP01_0717400	nucleosome assembly protein 1, putative	null	827.766	908.267	1116.43	941.804	711.338	1447.32	853.99	1609.53	503.344	509.772	510.141	426.106	null	null	null	1155.54	487.341	1.24386	9.57672e-08
PVP01_1025600	conserved protein, unknown function	null	77.663	104.218	105.246	84.0427	104.744	100.755	86.8061	98.2093	59.2136	27.2433	58.3331	17.9265	null	null	null	97.6287	40.6791	1.24268	7.36282e-05
PVP01_1434500	conserved Plasmodium protein, unknown function	null	22.8324	26.3755	26.0618	25.8804	30.1743	32.8049	39.7656	34.3591	14.1709	13.3767	17.4886	10.6664	null	null	null	34.276	13.9256	1.24089	1.53586e-07
PVP01_0933400	pre-mRNA-splicing factor 38A, putative	PRP38A	16.9847	28.7763	22.2344	47.611	54.9676	128.875	55.2365	56.263	28.8772	42.8761	15.736	35.1957	null	null	null	73.8355	30.6713	1.24055	0.00110678
PVP01_1125000	anaphase-promoting complex subunit 11, putative	APC11	48.1972	58.7814	83.133	93.4196	83.876	65.318	91.2185	99.9058	21.6482	38.9945	46.001	35.5366	null	null	anaphase-promoting complex	85.0796	35.5451	1.23599	0.00113437
PVP01_0710600	zinc finger protein, putative	null	25.0393	20.8877	16.7599	22.7972	34.57	16.0986	36.3259	22.3347	11.8906	7.1971	14.6861	10.4054	null	null	null	27.3323	11.0448	1.23404	9.15079e-06
PVP01_0926300	conserved Plasmodium protein, unknown function	null	18.4748	19.3555	33.9789	28.3058	45.9423	0	15.4216	37.9491	0	0	21.323	18.6743	null	null	null	24.8283	9.99932	1.23154	0.000197016
PVP01_0529100	apical merozoite protein	Pv34	59.1916	96.8166	92.1593	91.6195	39.444	99.2353	36.5867	121.721	40.7795	30.8112	31.9046	22.2002	null	null	rhoptry	74.2468	31.4239	1.21458	6.73841e-09
PVP01_0117300	conserved Plasmodium protein, unknown function	null	109.833	54.3748	82.4484	87.2132	97.0062	64.5264	98.6559	45.7769	61.6189	8.20021	57.0905	2.8044	null	null	null	76.4914	32.4285	1.21296	2.10778e-05
PVP01_1466200	conserved Plasmodium protein, unknown function	null	16.818	12.393	17.9389	20.374	26.5512	13.0657	30.1731	20.6703	12.8962	5.69575	11.3281	6.88955	null	null	null	22.6151	9.20238	1.2108	1.01004e-05
PVP01_0316300	conserved Plasmodium protein, unknown function	null	85.5067	98.7896	112.537	68.3004	92.5314	83.0866	120.492	64.7075	60.7109	24.8853	45.5474	22.7479	null	null	null	90.2044	38.4729	1.20824	0.0202934
PVP01_0619000	ubiquitin-conjugating enzyme E2, putative	null	448.494	446.212	651.67	438.724	612.936	391.597	504.232	458.511	286.897	140.311	287.729	137.782	null	null	null	491.819	213.18	1.20224	6.89406e-08
PVP01_0614300	WD repeat-containing protein, putative	null	12.1694	13.2075	22.438	15.7182	18.5035	16.7876	31.7526	31.9169	17.865	6.31439	6.89663	9.69847	null	null	null	24.7402	10.1936	1.20134	5.85919e-06
PVP01_0410300	serine/threonine protein kinase, putative	null	100.633	116.239	125.663	98.2044	73.5029	79.2565	72.6602	110.888	47.4274	23.7535	44.6434	28.6266	null	null	null	84.0768	36.1127	1.19685	2.42517e-12
PVP01_1249100	conserved Plasmodium protein, unknown function	null	37.2484	36.9434	31.3112	39.145	42.03	40.3243	30.3931	39.6073	25.3249	11.1585	16.9964	10.9487	null	null	null	38.0887	16.1071	1.19215	5.0997e-07
PVP01_1143700	conserved Plasmodium protein, unknown function	null	76.5312	22.7887	67.2886	48.7615	82.3486	45.6631	103.983	47.8219	68.7161	14.0336	25.41	12.0614	null	null	null	69.9543	30.0553	1.19205	0.000370669
PVP01_1417700	protein transport protein SEC20, putative	SEC20	43.1768	47.9461	85.2085	46.7297	98.2867	39.2939	75.2822	35.586	38.9548	21.4492	33.1429	13.5108	null	null	null	62.1122	26.7644	1.18468	6.74377e-05
PVP01_1450800	conserved Plasmodium protein, unknown function	null	65.6248	76.4312	100.282	52.6173	144.976	63.4641	78.0687	81.4123	44.4399	37.1905	36.4556	42.1138	null	null	null	91.9803	40.0499	1.17954	9.13258e-10
PVP01_1027800	TATA-box-binding protein, putative	TBP	69.2581	75.6354	113.743	115.433	53.1028	104.774	58.9892	101.217	31.8866	35.6257	30.7684	40.0754	transcription from RNA polymerase II promoter	null	transcription factor TFIID complex	79.5209	34.589	1.17793	1.06218e-05
PVP01_0117200	peptidyl-prolyl cis-trans isomerase, putative	CYP81	73.2309	70.3936	94.0507	62.9522	94.6407	35.2963	95.3597	36.4656	43.79	14.4643	40.594	14.6585	null	null	null	65.4406	28.3767	1.17739	5.78539e-07
PVP01_0317900	rhoptry-associated leucine zipper-like protein 1	RALP1	29.88	44.0353	60.127	30.374	71.1269	42.6318	69.3367	39.4733	29.2633	18.7281	28.7357	19.5554	null	null	rhoptry neck	55.6421	24.0706	1.17588	1.99686e-12
PVP01_0408300	autophagy-related protein 11, putative	ATG11	29.6408	35.8224	25.9089	27.3167	44.6043	35.7581	36.4712	27.7138	21.1321	11.2887	19.5296	10.2617	null	null	null	36.1368	15.553	1.16576	8.19482e-05
PVP01_0706400	peptide deformylase, putative	PDF	14.6108	28.5439	28.5615	17.4445	26.9136	54.5803	21.0194	24.6673	8.87922	15.5149	18.6017	12.0212	null	null	null	31.7951	13.7542	1.15235	2.99404e-06
PVP01_1026100	conserved Plasmodium protein, unknown function	null	541.779	471.975	583.479	403.928	491.461	296.566	570.089	272.027	239.839	142.843	258.087	91.0251	null	null	null	407.536	182.948	1.15116	0.00391279
PVP01_0521000	RNA-binding protein, putative	null	333.318	327.792	448.854	311.535	663	269.367	477.165	325.014	354.79	90.1095	230.227	103.849	null	null	null	433.636	194.744	1.15084	6.07361e-07
PVP01_1316700	HP12 protein homolog, putative	null	15.8956	18.477	23.2102	12.4144	39.9369	27.9732	36.0095	29.5575	16.8877	15.1968	11.2144	14.6892	null	null	trans-Golgi network	33.3693	14.497	1.14913	0.000186343
PVP01_0518200	tRNA modification GTPase, putative	null	228.205	236.988	263.789	200.576	307.307	217.898	251.3	207.074	126.621	92.8989	151.896	70.3914	tRNA wobble uridine modification	GTPase activity	null	245.895	110.452	1.14748	4.8475e-05
PVP01_0509400	conserved Plasmodium protein, unknown function	null	29.9905	29.1901	32.3434	25.1885	30.1545	38.5733	38.5185	19.8602	16.0173	11.4962	13.6759	14.007	null	null	null	31.7766	13.7991	1.14716	0.00263545
PVP01_0826200	co-chaperone p23, putative	P23	53.2464	46.0254	47.2405	42.2514	34.5222	35.1473	43.494	37.9127	21.6267	0	40.2184	4.43277	null	null	null	37.7691	16.5695	1.14183	0.000805363
PVP01_0711400	conserved protein, unknown function	null	23.6105	21.3464	44.0103	19.7545	63.455	43.2299	65.7528	17.6246	39.2062	15.0833	8.4208	21.2382	null	null	null	47.5156	20.9871	1.14179	0.00525686
PVP01_0412300	secreted protein with altered thrombospondin repeat domain, putative	SPATR	2429.53	2363.91	2741.21	2174.94	2309.05	2461.9	2539.44	2347.61	1503.83	964.037	1266.33	643.59	null	null	null	2414.5	1094.45	1.1408	1.21579e-07
PVP01_0109700	cloroquine resistance asscociatd protein Cg7, putative	null	112.604	126.339	73.6398	104.057	93.7745	131.767	113.013	76.9343	51.4386	34.7316	71.7331	29.7729	null	null	null	103.872	46.9191	1.12996	3.44866e-05
PVP01_1224300	conserved Plasmodium protein, unknown function	null	199.77	197.634	226.691	185.793	213.427	296.037	200.58	333.364	178.224	114.215	91.3505	91.5425	null	null	cell periphery	260.852	118.833	1.12773	0.000176882
PVP01_1325700	serine/threonine protein phosphatase 7, putative	PP7	79.0619	87.023	117.648	78.7661	121.537	83.2593	122.436	125.912	71.9844	33.3413	57.0931	42.9334	null	null	null	113.286	51.3381	1.12672	2.13845e-06
PVP01_0729700	elongation factor Tu, putative	null	16.4567	18.5409	17.5003	19.3784	13.4851	37.6286	19.151	22.802	13.116	7.1567	10.9104	9.27215	null	null	null	23.2667	10.1138	1.12662	4.36097e-06
PVP01_1224500	thioredoxin, putative	null	44.6452	49.2314	38.2951	22.5315	38.7764	31.1987	13.8436	25.3829	9.38113	5.1992	27.6651	5.65912	null	null	null	27.3004	11.9761	1.12496	2.04131e-07
PVP01_0527700	conserved Plasmodium protein, unknown function	null	288.25	323.935	451.369	306.259	252.878	252.84	262.521	387.137	168.181	117.347	141.969	101.206	null	null	null	288.844	132.176	1.12194	4.15319e-06
PVP01_0602600	phosphomannomutase, putative	PMM	34.3683	18.7182	31.152	25.1713	30.9892	22.5722	31.607	26.1464	31.4416	8.37293	4.72745	4.44263	null	null	null	27.8287	12.2462	1.12193	3.15491e-05
PVP01_0103800	conserved Plasmodium protein, unknown function	null	72.8271	73.5062	105.623	160.771	136.047	153.235	62.3937	118.092	90.4781	25.3552	61.781	36.2284	null	null	null	117.442	53.4607	1.1209	7.70679e-11
PVP01_0730100	conserved Plasmodium protein, unknown function	null	13.0986	9.73714	16.3276	9.6968	16.7158	58.3185	18.1308	39.649	18.2127	11.7639	14.5683	14.38	null	null	null	33.2035	14.7312	1.12051	0.00244576
PVP01_1464200	conserved Plasmodium protein, unknown function	null	136.96	158.042	156.986	134.653	200.128	118.722	160.73	101.084	87.2073	50.0059	75.5701	53.3492	null	null	null	145.166	66.5331	1.11394	0.000721223
PVP01_0821500	cleavage and polyadenylation specificity factor, putative	null	25.0392	20.5351	27.8957	22.4151	15.2674	27.0653	22.0923	29.4572	6.90896	9.8128	11.1408	13.492	null	null	null	23.4706	10.3386	1.1098	3.38072e-06
PVP01_0216100	IMP1-like protein, putative	IMP2	60.2387	83.7023	53.0568	22.4293	41.1216	63.7441	74.6183	40.8793	22.695	15.454	41.3701	20.805	null	null	null	55.0909	25.081	1.10477	1.71117e-05
PVP01_0727500	transcription initiation factor TFIID subunit 7, putative	TAF7	109.966	68.1951	97.2799	88.4995	108.599	100.239	105.341	93.191	63.74	35.0549	57.1713	31.3345	null	null	null	101.843	46.8252	1.1046	9.62327e-06
PVP01_0416500	conserved Plasmodium protein, unknown function	null	76.7535	69.5642	68.4565	72.3865	57.7394	68.1334	52.613	62.2036	41.2364	21.7944	29.4771	17.302	null	null	null	60.1723	27.4525	1.10433	8.4327e-05
PVP01_1017500	major facilitator superfamily domain-containing protein, putative	MFS1	33.2523	27.2824	41.7588	35.3715	65.0448	21.7555	60.0192	39.1326	28.7004	11.1295	26.8568	17.7129	null	null	null	46.488	21.0999	1.10352	2.38594e-05
PVP01_1339600	conserved Plasmodium protein, unknown function	null	21.1231	25.4552	32.9462	29.4347	33.1355	34.6933	43.9414	69.39	11.8714	20.5002	32.2781	17.5764	null	null	null	45.2901	20.5565	1.10258	1.47138e-06
PVP01_1204000	conserved Plasmodium protein, unknown function	null	69.0803	64.6098	65.7493	71.4289	48.3282	153.555	97.0435	173.762	33.9868	80.2946	42.044	62.0087	null	null	null	118.172	54.5835	1.10032	9.21026e-06
PVP01_0112200	plasmepsin X, putative	null	1463.53	1369.57	2456.13	1308.41	1442.51	941.92	1337.55	1204.75	864.926	340.861	797.135	293.193	null	null	null	1231.68	574.029	1.1001	1.11346e-11
PVP01_0409100	palmitoyltransferase DHHC11, putative	DHHC11	39.9859	38.0268	29.188	25.2416	36.9941	39.2318	21.721	29.6176	17.3077	3.78745	23.9271	12.3556	protein palmitoylation	palmitoyltransferase activity	null	31.8911	14.3445	1.09998	0.00231081
PVP01_1232600	nucleoside-diphosphatase, putative	null	31.4039	24.3086	26.1939	32.3549	32.3239	49.445	26.9947	35.4873	9.46447	16.6203	21.1022	18.2052	null	null	null	36.0627	16.348	1.0952	0.00123133
PVP01_1223300	signal peptidase 21 kDa subunit, putative	SP21	27.839	51.8985	40.5398	52.7042	40.631	130.06	54.7119	113.736	30.2518	57.4532	26.5016	42.4155	null	null	null	84.7847	39.1555	1.09512	0.00758057
PVP01_1319200	aspartyl protease, putative	null	28.0671	29.1965	36.945	35.3848	27.9294	27.5567	45.3232	27.4029	20.7303	3.97896	27.4908	6.22246	null	null	null	32.053	14.6057	1.08271	0.00686313
PVP01_1453200	conserved Plasmodium protein, unknown function	null	2930.98	3707.46	3815.47	3067.26	3808.25	3658.9	4260.63	3681.06	2547.19	1315.29	2125.14	1326.87	null	null	null	3852.21	1828.62	1.07451	5.91561e-05
PVP01_1329800	ATP-dependent rRNA helicase SPB4, putative	SPB4	49.4397	43.6507	52.7926	44.9962	42.2362	55.6249	50.4675	52.3274	30.0577	15.7139	33.0814	14.561	ribosomal large subunit assembly	null	90S preribosome	50.164	23.3535	1.071	4.70055e-08
PVP01_1205800	conserved Plasmodium protein, unknown function	null	188.127	180.537	212.599	180.525	217.928	161.125	185.829	152.927	124.826	48.7315	114.978	52.0248	null	null	null	179.452	85.14	1.06686	4.53796e-07
PVP01_0211900	conserved Plasmodium protein, unknown function	null	46.3737	58.5016	55.0345	58.4447	64.8698	69.6787	68.4145	69.9958	34.7677	27.1586	43.6232	23.058	null	null	null	68.2397	32.1519	1.06251	3.30791e-05
PVP01_0802700	conserved Plasmodium protein, unknown function	null	4.66444	3.66677	14.0201	14.0984	54.2551	39.4814	33.5989	40.4659	24.6322	28.848	21.5355	3.2442	null	null	null	41.9503	19.565	1.06248	0.0294091
PVP01_1024000	conserved Plasmodium protein, unknown function	null	128.648	135.03	88.5563	105.004	191.487	93.981	161.096	76.0201	121.581	16.944	93.2467	17.0654	null	null	null	130.646	62.2092	1.05845	0.00145086
PVP01_0926800	autophagy-related protein 7, putative	ATG7	88.4438	93.6427	90.8174	83.132	117.031	67.3658	120.493	66.1302	51.0914	41.7608	49.7869	33.6629	null	null	null	92.755	44.0755	1.05655	0.0019701
PVP01_0118000	1-cys peroxiredoxin	1-CysPrx	143.703	84.2161	138.855	115.736	90.0416	71.0053	95.9773	72.5955	42.2202	19.0222	70.5199	25.6343	null	null	null	82.4049	39.3492	1.04759	0.000835327
PVP01_0204300	transcription initiation factor TFIIB, putative	null	294.296	271.042	375.011	250.569	460.486	116.75	375.11	137.792	200.548	74.95	184.282	65.6927	null	null	null	272.534	131.368	1.04716	0.000870891
PVP01_1139600	conserved Plasmodium protein, unknown function	null	95.2367	86.7997	71.4708	90.6115	72.2373	83.9969	87.66	62.4434	41.752	42.4951	33.5543	28.435	null	null	null	76.5844	36.5591	1.0466	0.00590034
PVP01_0513300	conserved Plasmodium protein, unknown function	null	48.4464	58.9609	57.1017	69.5851	68.1351	33.9283	48.6888	56.3056	32.8647	18.4289	21.6675	25.3707	null	null	null	51.7645	24.583	1.04438	4.13402e-06
PVP01_0707700	GDP-fucose protein O-fucosyltransferase 2, putative	POFUT2	70.5972	78.0161	93.8657	92.3155	81.7362	67.8096	85.8914	82.8474	38.1274	30.9438	42.4192	41.0112	null	null	null	79.5711	38.1254	1.04216	1.9313e-09
PVP01_0935200	conserved Plasmodium protein, unknown function	null	34.1	21.1375	35.1529	20.1135	23.9224	28.2517	17.2913	31.9924	17.4036	6.44365	14.5544	8.84306	null	null	null	25.3644	11.8112	1.04119	0.0143892
PVP01_1464500	peptidyl-prolyl cis-trans isomerase FKBP35, putative	FKBP35	16.2244	11.9602	26.8663	19.393	31.1297	27.7378	40.074	42.2013	24.7252	9.58434	16.9373	15.3573	negative regulation of protein phosphatase type 2B activity, protein folding	FK506 binding, peptidyl-prolyl cis-trans isomerase activity	cytoplasm, nucleus	35.2857	16.6511	1.03965	1.49745e-05
PVP01_0927900	conserved Plasmodium protein, unknown function	null	1618.11	1516.29	2236.57	1107.03	1937.71	1381.51	1981.98	1695.48	1002.22	770.143	1033.38	597.567	null	null	null	1749.17	850.827	1.03886	3.30368e-07
PVP01_1308100	conserved Plasmodium protein, unknown function	null	100.809	123.711	48.0757	94.092	103.515	206.932	170.439	76.0604	71.6813	75.1436	64.1901	58.3701	null	null	null	139.237	67.3463	1.03693	0.00535061
PVP01_0320300	protein kinase, putative	null	39.9074	40.3964	39.7204	37.3453	32.7282	31.0992	19.4889	31.9984	14.7301	11.6678	16.9302	11.0304	null	null	null	28.8287	13.5896	1.03176	8.48163e-09
PVP01_1453300	vacuolar-type H+ pumping pyrophosphatase, putative	VP2	43.9782	45.6408	52.0829	44.061	58.3559	46.1492	49.4724	68.2029	26.7557	25.0648	24.6139	30.3127	null	null	null	55.5451	26.6868	1.0302	3.36186e-07
PVP01_1210300	U6 snRNA phosphodiesterase, putative	USB1	21.1427	18.8844	12.393	14.6703	12.6072	37.743	26.4916	20.6738	6.29019	13.9996	16.2201	9.30875	null	null	null	24.3789	11.4546	1.02694	0.00146023
PVP01_1224900	conserved Plasmodium protein, unknown function	null	92.8703	84.1534	104.927	87.1938	125.197	47.929	97.1061	67.043	66.7385	19.6174	46.4594	31.2554	null	null	null	84.3188	41.0177	1.02187	3.09595e-06
PVP01_0519000	conserved Plasmodium protein, unknown function	null	16.0125	21.3762	18.9713	19.0829	29.0284	16.4052	30.0942	18.8885	19.7615	3.92876	15.5088	5.39733	null	null	null	23.6041	11.1491	1.01805	4.78804e-05
PVP01_0723400	alpha-tubulin N-acetyltransferase, putative	ATAT	30.3324	21.7049	22.4831	15.0968	51.5877	31.8654	26.7291	4.39002	30.0618	11.4742	11.7168	1.36855	null	null	microtubule	28.6431	13.6553	1.01627	1.87802e-05
PVP01_1420100	conserved Plasmodium protein, unknown function	null	18.6353	23.0096	32.0567	24.033	19.938	34.0205	26.3224	41.002	13.5922	13.3215	17.7431	13.3236	null	null	null	30.3207	14.4951	1.0153	0.00161246
PVP01_0835200	elongation factor ts, putative	EF-Ts	133.516	143.281	146.714	133.773	147.072	161.422	175.428	152.36	71.4431	70.3494	92.8006	78.3523	null	null	null	159.07	78.2363	1.01447	0.00259403
PVP01_1212400	casein kinase II beta chain, putative	null	2.543	4.10285	8.04527	5.86735	21.0782	27.3092	19.3071	20.7451	4.97044	2.32255	26.2246	8.25402	null	null	null	22.1099	10.4429	1.01405	0.0219039
PVP01_0318200	pre-mRNA-splicing factor CWC15, putative	CWC15	27.7152	61.4667	33.4245	31.2199	55.8792	11.0711	59.3004	15.7247	34.4401	6.64713	17.3999	9.84705	mRNA splicing, via spliceosome	null	U2-type spliceosomal complex	35.4938	17.0836	1.01297	0.0232159
PVP01_0113700	protein tyrosine phosphatase, putative	PTP2	32.4997	21.5436	35.8678	26.3278	43.0497	24.506	36.2441	16.5978	14.9366	6.84801	26.0732	9.96062	null	null	null	30.0994	14.4546	1.00885	0.000169675
PVP01_0531100	conserved Plasmodium protein, unknown function	null	42.2772	24.0415	64.3963	20.3463	64.0631	35.767	12.2219	22.4384	25.511	12.6639	18.2324	8.55188	null	null	null	33.6226	16.2398	1.00597	0.00146978
PVP01_0820200	protein phosphatase inhibitor 2, putative	I2	38.2046	43.7646	18.5182	49.2255	34.6497	90.3932	69.3343	80.697	36.1894	33.9277	39.9126	25.0052	null	null	null	68.7686	33.7587	1.0052	0.0019189
PVP01_0927800	deoxyuridine 5'-triphosphate nucleotidohydrolase, putative	dUTPase	419.33	410.219	605.77	457.91	395.906	414.223	330.178	420.388	218.734	153.686	251.233	152.999	null	null	null	390.174	194.163	1.00313	2.47422e-05
PVP01_0915900	histone-lysine N-methyltransferase SET7, putative	SET7	61.2774	79.4408	66.8971	74.0944	72.31	98.0043	55.9212	98.0626	43.6476	32.6789	45.7202	37.9784	histone H3-K4 methylation, histone H3-K9 methylation	histone methyltransferase activity (H3-K4 specific), histone methyltransferase activity (H3-K9 specific)	cytoplasm	81.0745	40.0063	1.00109	1.00592e-06

## Sheet: Down_T4a_T4b
tracking_id	Gene Description	Gene Symbol	T0-B1	T0-B2	T0-B3	T0-B4	T4a-B1	T4a-B2	T4a-B3	T4a-B4	T4b-B1	T4b-B2	T4b-B3	T4b-B4	BP	MF	CC	Average_T4a	Average_T4b	Log2FC	P-value
PVP01_MIT00600	unspecified product	null	0	0	0	12707.6	0	0	0	0	33714.2	3531.76	11737.3	2174.21	null	null	null	0	12789.4	-13.6428	0.0140159
PVP01_0933800	conserved Plasmodium protein, unknown function	null	0	4075.46	1441.2	1751.92	0	0	0	0	0	5073.99	1747.41	456.462	null	null	null	0	1819.47	-10.8301	1.27692e-07
PVP01_1324600	small nucleolar RNA snoR27	null	0	35.0817	57.1416	58.2246	0	0	0	0	384.075	106.889	309.661	35.695	null	null	null	0	209.08	-7.7148	0.00651932
PVP01_0930900	small nucleolar RNA snoR13	null	0	0	0	0	0	0	0	0	0	0	0	374.543	null	null	null	0	93.6356	-6.56431	0.001153
PVP01_1124700	conserved Plasmodium protein, unknown function	null	727.658	1081.06	637.358	1266.02	26.1016	22.2951	18.5623	34.5544	1464.91	560.331	1526.78	386.13	null	null	null	25.3784	984.538	-5.22349	2.1787e-10
PVP01_0314000	cysteine repeat modular protein 2, putative	CRMP2	41.9303	55.9893	28.1087	115.181	1.0461	1.92265	0.303128	3.47056	68.4999	87.5722	97.0943	74.6204	null	null	null	1.68561	81.9467	-4.94886	9.57956e-12
PVP01_0203700	UMP-CMP kinase, putative	null	5.98734	4.46585	0	4.5969	0	0	0	0	17.8994	32.324	22.7281	33.1002	null	null	null	0	26.5129	-4.78204	2.17587e-08
PVP01_1137800	SWIB/MDM2 domain-containing protein, putative	SWIB	22.6316	18.7871	21.7155	38.3517	4.70488	1.39735	6.2566	3.36055	109.467	140.56	129.458	115.305	null	null	cytoplasm, nucleus	3.92984	123.697	-4.66074	8.48904e-13
PVP01_1266000	cytoplasmic tRNA 2-thiolation protein 2, putative	NCS2	0	0.248345	0.578065	0.970201	1.09393	1.74658	0	3.76137	8.90512	105.412	14.9302	114.538	tRNA wobble position uridine thiolation	null	null	1.65047	60.9463	-4.5467	3.75627e-19
PVP01_1213700	U6 spliceosomal RNA	null	4153.04	1328.1	0	0	0	0	1106.12	0	8815.66	606.615	14813.5	715.576	null	null	null	276.529	6237.83	-4.49057	0.0207769
PVP01_1307400	mitochondrial ACP precursor, putative	null	7.89757	7.51124	3.36437	16.6064	0	2.4891	0	11.7934	84.9071	71.9011	158.058	44.9598	null	null	null	3.57063	89.9566	-4.31471	1.68875e-07
PVP01_1347100	conserved Plasmodium protein, unknown function	null	31.0279	32.4515	24.4802	31.2013	32.5654	28.2143	25.2353	64.6904	241.179	1073.11	461.724	1137.97	null	null	null	37.6763	728.496	-4.23738	3.84544e-13
PVP01_1201900	Plasmodium exported protein, unknown function	null	3.4353	4.00405	2.89068	3.77798	1.996	2.42174	3.53251	0.894372	44.5281	69.4317	40.9663	60.819	null	null	null	2.21116	53.9363	-4.09659	4.04084e-14
PVP01_1270300	cysteine repeat modular protein 4, putative	CRMP4	32.0702	50.9796	18.2714	64.5025	2.13149	4.72208	1.62206	3.3755	59.7255	77.2158	62.1355	63.1874	null	null	null	2.96278	65.5661	-4.0702	1.1955e-11
PVP01_1124600	GAS8-like protein, putative	null	81.0493	126.973	86.5806	119.844	5.44737	2.70392	5.29822	5.28437	128.061	53.2763	150.892	42.2023	null	null	null	4.68347	93.6079	-4.05712	1.65561e-05
PVP01_MIT00500	unspecified product	null	218.688	122.497	256.622	609.797	73.4812	187.436	0	57.3976	1106.67	384.486	3353.62	286.331	null	null	null	79.5787	1282.78	-3.99385	8.60463e-05
PVP01_0905800	histone H4, putative	H4	8.82906	23.1903	52.0486	45.023	36.9498	33.1791	0	30.5739	282.719	580.823	290.856	476.839	null	null	null	25.1757	407.809	-3.96513	7.64884e-24
PVP01_1002600	30S ribosomal protein S16-related, putative	null	32.3527	22.0609	42.1928	82.4352	0	2.15607	5.6784	2.9721	44.1234	61.2866	53.2588	51.2168	null	null	null	2.70164	52.4714	-3.85253	4.92614e-06
PVP01_1444300	haloacid dehalogenase-like hydrolase, putative	HAD3	9.89721	5.46063	5.79711	10.056	12.5908	16.2287	21.6686	33.4801	116.348	387.47	155.459	570.194	null	null	null	20.992	307.368	-3.8096	2.01698e-20
PVP01_1009900	karyopherin beta, putative	null	4.35028	3.74101	3.20602	3.78899	0.985635	5.53805	1.03466	9.65607	25.1683	87.1903	67.6427	111.344	null	null	null	4.3036	72.8363	-3.79928	3.26861e-13
PVP01_1307300	cysteine repeat modular protein 3, putative	CRMP3	35.2485	55.9061	29.5985	58.5033	1.10296	2.28228	1.12739	5.8042	40.4406	50.4416	52.3882	45.2052	null	null	null	2.57921	47.1189	-3.74889	8.4358e-07
PVP01_0716300	heat shock protein 70, putative	HSP70-2	1.32196	0.626799	1.65624	3.33921	1.14658	2.36427	3.12497	4.97761	19.3731	65.5358	37.1727	81.1701	null	null	null	2.90336	50.8129	-3.73053	3.80648e-21
PVP01_1418600	conserved Plasmodium protein, unknown function	null	0	0	0	3.22078	0	5.21448	0	0	5.85346	36.3905	30.0914	39.5729	null	null	null	1.30362	27.9771	-3.65294	6.12107e-07
PVP01_0929800	parasitophorous vacuolar protein 1, putative	PV1	22.5012	31.3285	30.5972	20.6285	34.7036	57.9922	33.6357	78.8441	186.348	878.846	339.356	1208.16	null	null	PTEX complex	51.2939	653.176	-3.64496	1.5573e-16
PVP01_1436900	conserved Plasmodium protein, unknown function	null	347.37	490.313	322.403	680.801	65.1563	62.8417	54.849	92.4874	982.132	636.864	1283.69	570.988	null	null	null	68.8336	868.419	-3.63806	5.62604e-11
PVP01_0906200	40S ribosomal protein S4, putative	null	1.16225	0.669324	2.36649	1.68886	1.76737	4.83409	0	0	12.691	62.4947	10.3968	38.6077	null	null	null	1.65036	31.0476	-3.59595	3.42445e-08
PVP01_1300600	liver stage associated protein 1, putative	LSAP1	868.322	1097.5	1126.87	2014.55	674.417	359.971	637.319	451.686	4500.95	9111.94	4147.52	7680.14	null	null	null	530.848	6360.14	-3.5802	2.12564e-19
PVP01_0504400	sporozoite invasion-associated protein 2, putative	SIAP2	115.569	109.993	85.7174	214.977	82.3308	60.7135	49.1322	126.054	573.067	1153.79	842.475	1126.85	null	null	host cell cytosol	79.5577	924.044	-3.52143	5.90644e-09
PVP01_0905900	histone 2B, putative	H2B	10.0978	4.16505	10.29	10.2621	20.0653	15.6139	37.5648	21.6289	93.9434	372.369	193.005	441.171	null	null	null	23.7182	275.122	-3.48166	5.47596e-15
PVP01_1419700	translocation protein SEC63, putative	SEC63	8.43253	15.105	10.0138	21.3154	3.1316	1.33299	2.69575	2.53944	15.8841	45.3586	40.0616	44.4702	null	null	null	2.42494	36.4436	-3.45057	1.47606e-12
PVP01_1436600	diphthamide biosynthesis protein 3, putative	DPH3	13.0642	11.262	10.0173	38.0552	0	0	0	22.3336	26.0877	86.9831	77.8242	79.7867	peptidyl-diphthamide biosynthetic process from peptidyl-histidine	zinc ion binding	null	5.5834	67.6704	-3.38278	2.72152e-06
PVP01_0810800	dolichyl-phosphate-mannose protein mannosyltransferase, putative	null	0	0.780118	0	3.19002	3.89818	3.30413	0	0	7.11764	62.1504	10.197	27.5654	null	null	null	1.80058	26.7576	-3.30909	8.03782e-07
PVP01_1438300	ribulose-phosphate 3-epimerase, putative	null	10.43	7.90554	11.9426	9.5161	14.2081	5.69083	3.18273	11.2848	83.6764	79.8771	147.781	64.9253	pentose-phosphate shunt	ribulose-phosphate 3-epimerase activity	null	8.59162	94.0651	-3.30907	6.19944e-11
PVP01_0808300	zinc finger (CCCH type) protein, putative	null	239.266	444.177	236.608	348.265	41.0885	90.3963	72.1656	173.313	907.33	865.664	1164.82	829.215	null	null	null	94.2408	941.756	-3.30723	7.79783e-09
PVP01_0522400	60S ribosomal protein L15, putative	null	12.7164	26.2522	12.7381	14.0206	15.2932	31.9484	20.3037	57.125	119.166	527.322	156.416	411.445	null	null	null	31.1676	303.587	-3.24318	2.6025e-18
PVP01_1255700	E3 SUMO-protein ligase NSE2, putative	NSE2	13.0526	12.34	11.998	9.98021	0	42.6799	37.6916	58.1512	47.3145	593.742	113.554	562.772	null	null	null	34.6307	329.346	-3.21279	5.52328e-16
PVP01_0948400	membrane associated erythrocyte binding-like protein, putative	MAEBL	324.221	426.328	231.662	621.296	13.4891	31.0362	21.4695	61.3316	263.28	338.896	294.698	313.835	null	null	rhoptry	31.8316	302.677	-3.20938	8.67092e-08
PVP01_1012200	ATP-dependent RNA helicase DDX1, putative	DDX1	2.8435	4.028	2.03319	5.52149	0.768232	6.57806	0	9.70701	20.1137	46.8913	37.153	83.657	null	ATP-dependent helicase activity	null	4.26332	46.9537	-3.1876	5.41759e-09
PVP01_1255200	sortilin, putative	null	18.4882	23.9973	16.5371	25.9373	7.03913	32.2751	24.4584	76.5544	73.5537	404.569	254.585	578.152	null	null	Golgi apparatus	35.0818	327.715	-3.18749	1.2939e-08
PVP01_1426300	60S ribosomal protein L13, putative	null	5.14224	4.11801	3.05103	0	0	19.5942	7.2059	32.9443	33.7702	235.191	52.1851	255.142	null	null	null	14.9361	144.072	-3.1864	1.28249e-11
PVP01_0922900	conserved Plasmodium protein, unknown function	null	5.40539	4.82424	2.09352	6.85975	0	10.8304	3.08981	16.4221	22.7707	116.387	55.7044	113.526	null	null	null	7.58557	77.0969	-3.18528	2.2825e-11
PVP01_0825000	eukaryotic translation initiation factor 4E, putative	eIF4E	0	0.766625	0	0	0	4.0529	4.09623	5.96267	7.88994	51.2016	18.5398	75.8173	null	null	P granule	3.52795	38.3621	-3.11988	1.55861e-08
PVP01_0815800	tubulin binding cofactor c, putative	null	2.22192	0	0	0.624587	2.35393	14.9595	1.59935	26.5701	3.70575	191.348	10.642	218.221	null	null	null	11.3707	105.979	-3.11233	1.79146e-06
PVP01_0701300	conserved Plasmodium protein, unknown function	null	460.839	380.184	627.852	606.069	465.989	388.415	554.417	388.255	2487.37	5258.81	3163.11	4607.56	null	null	null	449.269	3879.21	-3.10728	2.7547e-19
PVP01_1423100	histone H2B variant, putative	H2B.Z	62.5962	70.4448	105.126	72.22	39.4453	70.8984	47.3813	66.9581	322.832	643.062	342.538	647.359	null	null	null	56.1708	488.948	-3.09928	5.50224e-14
PVP01_1267100	triosephosphate isomerase, putative	null	8.0589	10.4577	13.0368	14.1761	34.6951	27.5042	5.97783	34.5965	96.1892	315.793	119.961	376.591	null	null	null	25.6934	227.134	-3.09532	3.23987e-15
PVP01_1338300	eukaryotic translation initiation factor 2 subunit gamma, putative	eIF2gamma	9.73174	9.514	11.8513	6.7947	3.63519	9.2392	10.0189	21.6737	58.7288	122.955	85.4656	141.905	translational initiation	GTP binding, translation initiation factor activity	eukaryotic translation initiation factor 2 complex	11.1418	102.264	-3.08828	3.26084e-16
PVP01_1263900	conserved Plasmodium protein, unknown function	null	7.64837	10.593	9.11757	7.22776	4.47466	1.98164	6.7794	4.73958	21.4327	45.3937	56.3557	58.4031	null	null	null	4.49382	45.3963	-3.07813	6.75126e-09
PVP01_0817300	40S ribosomal protein S3A, putative	RPS3A	0	4.82935	3.39734	4.42722	0	18.4111	3.409	14.2784	11.3989	154.409	18.2417	140.194	null	null	null	9.02464	81.0608	-3.03314	7.52917e-08
PVP01_1203500	conserved Plasmodium protein, unknown function	null	1.9436	1.09837	1.5381	1.60289	3.65575	9.52088	0.886752	16.1687	14.0851	116.012	27.7512	117.75	null	null	null	7.55802	68.8994	-3.02993	4.58712e-10
PVP01_1002500	conserved Plasmodium protein, unknown function	null	44.6193	45.3194	43.4247	90.9956	2.85024	3.82957	10.4354	6.25432	46.7657	57.6976	64.4026	50.6193	null	null	null	5.84239	54.8713	-3.02954	5.09462e-05
PVP01_0938400	UVB-resistance protein UVR8 homologue	null	4.35244	4.27386	8.95202	6.3291	0	1.09963	5.27876	9.57127	9.545	75.5376	26.3852	46.3191	null	null	null	3.98742	39.4467	-3.01966	2.95603e-11
PVP01_1426400	40S ribosomal protein S16, putative	null	6.97444	16.9565	10.0167	13.9255	9.22717	57.6005	51.5671	107.183	163.285	814.115	261.313	614.996	null	null	null	56.3943	463.427	-3.01647	5.01227e-13
PVP01_1314600	conserved Plasmodium protein, unknown function	null	93.7706	92.3804	115.036	54.1507	11.2764	6.70178	18.0066	0	141.936	40.4879	86.5095	50.1484	null	null	null	8.99618	79.7706	-3.01438	1.07195e-05
PVP01_1420600	protein phosphatase PP2A regulatory subunit A, putative	null	0	0.84484	1.45471	1.89511	0	1.57346	0	5.9922	5.20157	33.9885	8.8483	39.4528	null	null	null	1.89141	21.8728	-2.98379	9.76152e-11
PVP01_1207600	nucleoside transporter 1	NT1	4.48412	4.32428	5.79546	2.13238	4.60298	9.02818	2.76568	26.0868	28.3688	147.714	42.944	142.014	adenosine transport	nucleoside transmembrane transporter activity	null	10.6209	90.2603	-2.97326	2.61602e-13
PVP01_1131700	histone H2A, putative	H2A	2.66319	12.7362	21.7149	8.88226	45.3562	33.9015	28.514	39.696	169.168	365.699	226.663	414.627	null	null	null	36.8669	294.039	-2.9619	1.55839e-14
PVP01_1459800	40S ribosomal protein S17, putative	null	5.07625	2.27537	18.4439	1.92401	4.30297	12.8948	12.829	12.4562	8.5669	141.922	60.5363	141.498	null	null	null	10.6207	88.1307	-2.93922	1.95519e-10
PVP01_0808500	nucleolar protein 5, putative	NOP5	22.0575	15.833	31.1133	24.2298	30.5763	22.7182	43.3249	41.9137	164.626	298.922	278.027	343.98	null	null	null	34.6332	271.389	-2.93437	3.68953e-13
PVP01_0614000	inner membrane complex protein 1m, putative	IMC1m	99.6405	114.347	86.6343	126.536	8.50228	10.531	5.39713	12.8305	92.5254	33.0387	156.787	28.3195	null	null	inner membrane complex	9.31523	77.6677	-2.931	0.00106256
PVP01_1244000	glyceraldehyde-3-phosphate dehydrogenase, putative	GAPDH	9.21758	5.31978	6.43154	3.81325	5.28062	5.59783	13.1211	12.808	42.2073	124.213	30.4818	103.248	entry into host cell	null	cell surface	9.2019	75.0377	-2.89788	3.1157e-12
PVP01_1208600	nuclear import protein MOG1, putative	null	0	0	0	1.50388	0	1.50151	13.6082	6.86311	4.91695	73.3444	18.5009	90.3923	null	null	null	5.49321	46.7886	-2.87966	1.69791e-06
PVP01_1246300	conserved Plasmodium protein, unknown function	null	1.37187	2.27563	1.69323	0.536664	1.67877	5.41451	1.58012	7.28831	2.49227	42.0261	10.8081	87.1794	null	null	null	3.99043	35.6265	-2.87565	3.04535e-08
PVP01_1443600	conserved Plasmodium protein, unknown function	null	6.06905	7.34011	0	5.80641	12.026	6.50977	11.2067	1.5963	50.339	71.7067	54.1735	78.0639	null	null	null	7.83468	63.5708	-2.86963	4.82385e-11
PVP01_0825400	zinc finger protein, putative	null	40.4723	47.4732	38.491	53.6565	47.2294	38.3196	38.3169	72.0182	218.907	387.844	346.449	497.456	null	null	null	48.971	362.664	-2.86344	2.10794e-17
PVP01_1014500	40S ribosomal protein S24, putative	RPS24	0	7.31671	0	0	0	23.7785	0	16.3203	26.0579	160.251	23.1103	106.219	null	null	null	10.0247	78.9097	-2.85763	4.40987e-08
PVP01_1301000	conserved Plasmodium protein, unknown function	null	3.63297	3.59202	2.11494	4.27822	11.5059	7.04127	9.07727	5.53825	47.2434	76.2917	62.0599	78.4871	null	null	null	8.29067	66.0205	-2.85075	1.77205e-12
PVP01_1300700	Plasmodium exported protein, unknown function	null	39.4679	30.2838	31.3668	49.2068	36.72	165.172	60.8494	104.722	247.96	966.581	596.091	852.375	null	null	null	91.8659	665.752	-2.84393	6.00562e-16
PVP01_1439700	inner membrane complex protein 1h, putative	IMC1h	4.35665	6.24041	5.85687	3.61229	1.14976	5.75068	3.72718	6.93917	27.591	49.8636	25.2392	46.0263	null	null	null	4.3917	37.18	-2.82401	3.74848e-07
PVP01_1436300	conserved Plasmodium protein, unknown function	null	5.33414	5.75176	16.2175	10.9037	18.6721	22.0597	30.5952	35.7445	83.8519	274.161	175.996	238.254	null	null	null	26.7679	193.066	-2.80506	1.5657e-15
PVP01_0616100	ookinete surface protein Pvs25	null	40.6704	67.9947	52.0719	53.1262	32.6658	295.777	60.6129	362.047	245.098	2472.06	269.844	2256.22	null	null	null	187.776	1310.81	-2.79681	8.35392e-11
PVP01_0822500	40S ribosomal protein S11, putative	RPS11	3.13121	8.90136	7.531	7.13861	3.3689	11.8321	5.12553	10.9269	19.3944	109.865	42.6542	68.9584	null	structural constituent of ribosome	cytosolic small ribosomal subunit	7.81336	60.2179	-2.79619	2.94919e-08
PVP01_0815700	heat shock protein 60, putative	HSP60	0	1.13258	1.34839	0	1.58427	4.10483	0.851773	2.17521	9.51375	36.8229	8.95044	27.911	null	null	mitochondrion	2.17902	20.7995	-2.77764	2.24883e-08
PVP01_1008400	G-protein coupled receptor, putative	null	0.99086	2.74592	1.17471	1.63049	2.00775	11.4441	2.79168	14.2891	8.39859	99.9024	21.258	101.626	null	null	null	7.63315	57.7963	-2.76777	2.67306e-08
PVP01_1265900	KS1 protein precursor, putative	null	28.3424	45.3306	21.9143	26.5048	46.8788	119.137	51.6033	52.7168	194.579	714.983	321.992	624.244	null	null	null	67.584	463.95	-2.76113	6.40067e-08
PVP01_0512900	conserved Plasmodium protein, unknown function	null	22.5348	46.2382	52.3729	66.1677	15.5863	45.4226	20.3601	61.7058	82.0847	223.314	273.358	411.752	null	null	null	35.7687	247.627	-2.75744	1.67714e-07
PVP01_0702300	60S ribosomal protein L32, putative	RPL32	6.2566	7.49747	0	4.96466	7.546	9.37433	0	3.06097	32.9069	54.4235	24.9308	45.8644	null	null	null	4.99532	39.5314	-2.75713	2.40232e-07
PVP01_1432600	proline--tRNA ligase, putative	PRS	8.2568	8.80591	4.27661	8.67294	11.1486	11.3902	10.3995	31.1044	59.1218	148.29	79.1855	168.279	null	null	null	16.0107	113.719	-2.75359	2.26138e-12
PVP01_1405500	conserved Plasmodium protein, unknown function	null	3.22568	3.82067	1.91652	4.86339	4.99281	18.0297	5.41931	32.1367	36.8265	139.984	61.189	184.633	null	null	null	15.1446	105.658	-2.72387	3.59062e-10
PVP01_0831800	U4 spliceosomal RNA	null	1370.82	1223.17	1368.5	1606.58	353.653	2237.29	1433.56	215.423	4591.06	638.003	21262.7	877.122	null	null	null	1059.98	6842.21	-2.68928	0.000786001
PVP01_1002400	conserved Plasmodium protein, unknown function	null	11.5456	14.7113	11.6057	27.8036	6.30605	8.02607	5.87575	4.4609	32.2789	49.952	42.0302	56.4832	null	null	null	6.16719	45.1861	-2.68798	3.7045e-10
PVP01_1437100	AP-2 complex subunit mu, putative	AP2-MU	26.7519	22.1642	20.4467	45.3846	3.86783	1.92122	12.1804	20.2161	53.1813	75.5798	67.276	70.5306	null	null	null	9.54639	66.642	-2.68117	6.06761e-07
PVP01_0816000	enolase, putative	ENO	11.1936	9.46428	13.8135	11.3804	18.9631	40.4155	12.3515	64.9156	35.029	343.639	104.514	412.824	null	null	null	34.1614	224.002	-2.67787	1.13717e-11
PVP01_1426800	PUB domain-containing protein, putative	null	4.87886	7.27567	1.01201	4.66635	6.09913	7.73776	3.90469	14.2942	29.2502	80.5202	32.5234	83.6223	null	null	null	8.00895	56.479	-2.6736	2.97984e-13
PVP01_1341000	conserved Plasmodium protein, unknown function	null	3808.24	4430.13	2815.58	4755.9	325.984	156.08	284.231	276.768	2368.73	965.354	2457.99	873.921	null	null	null	260.766	1666.5	-2.67134	0.000365428
PVP01_0712800	conserved Plasmodium protein, unknown function	null	0	0.680338	5.38889	0	0	1.7591	0	14.7699	5.14255	45.9357	1.47381	72.583	null	null	null	4.13226	31.2838	-2.65314	0.000104799
PVP01_1134600	60S ribosomal protein L19, putative	null	5.22775	10.4958	7.03966	6.71785	6.50042	11.4187	11.059	25.7348	10.4606	163.158	16.4991	173.756	null	null	null	13.6782	90.9683	-2.64746	8.86878e-07
PVP01_1434100	10 kDa chaperonin, putative	null	0	2.67011	7.04103	7.7658	40.591	50.4292	52.5941	41.9683	69.7272	542.716	107.73	452.102	null	null	mitochondrion	46.3957	293.069	-2.63333	5.11195e-10
PVP01_0922800	cupin-like protein, putative	null	1.13628	0.337973	2.18197	1.93519	0.937955	1.83829	3.21277	9.58936	3.62531	50.6218	13.3877	47.0309	null	null	null	3.89459	28.6664	-2.59957	5.14624e-08
PVP01_1114100	T-complex protein 1, delta subunit, putative	CCT4	1.85137	0.839054	0	0.532072	3.97778	1.52923	2.10741	4.38848	16.542	32.2907	15.911	27.41	protein folding	unfolded protein binding	chaperonin-containing T-complex	3.00073	23.0384	-2.58701	3.42669e-07
PVP01_1301300	ATP-dependent RNA helicase, putative	null	10.2546	11.8881	3.67293	14.1859	6.37527	1.80506	5.22095	4.33118	17.5163	46.2021	26.6984	36.102	null	null	null	4.43311	31.6297	-2.58633	6.67768e-08
PVP01_1333000	zinc finger protein, putative	null	6.204	0	6.37785	3.3109	0	9.12482	10.7426	27.085	41.5846	120.51	21.2732	117.21	null	null	null	11.7381	75.1444	-2.57959	1.54231e-08
PVP01_0943200	60S ribosomal protein L28, putative	null	0	0	0	0	0	14.6662	6.25517	12.6353	0	83.6448	0	134.132	null	null	null	8.38919	54.4441	-2.56196	0.000429864
PVP01_1429000	CCR4-associated factor 1, putative	CAF1	0.875841	2.12665	2.12935	1.41297	0.63028	2.62407	2.05121	4.98287	12.85	18.3318	22.1496	26.9212	null	null	null	2.57211	20.0632	-2.55988	2.18176e-08
PVP01_0713100	major facilitator superfamily-related transporter, putative	MFR4	9.14989	13.3101	26.0061	11.7673	16.3857	32.6955	38.0978	72.8402	147.617	293.166	200.444	314.867	null	null	null	40.0048	239.023	-2.54931	1.54486e-09
PVP01_1427000	conserved Plasmodium protein, unknown function	null	35.1827	32.9706	35.837	31.6907	66.8007	151.615	58.7931	254.625	299.59	985.644	615.355	1222.17	null	null	null	132.958	780.69	-2.54481	1.18004e-11
PVP01_1113100	40S ribosomal protein S15, putative	RPS15	3.45649	4.22416	0	0	15.4195	8.8643	5.647	17.762	27.0941	111.681	37.4585	121.18	null	null	null	11.9232	74.3536	-2.54371	4.95901e-10
PVP01_1426700	translation initiation factor SUI1, putative	null	7.87343	5.93682	3.03191	7.5525	0	13.9161	2.55233	18.2158	31.2677	76.7518	46.236	65.5637	null	null	null	8.67105	54.9548	-2.53252	1.36105e-09
PVP01_1012100	AFG1-like ATPase, putative	null	4.0522	0.21855	2.56672	8.17718	5.75296	4.2397	4.42594	15.7033	29.0097	71.2064	31.6243	59.9656	null	null	null	7.53048	47.9515	-2.52066	1.04684e-05
PVP01_0916200	vivapain-2	null	1.51089	3.1187	1.84031	3.90837	4.3565	7.94361	2.91654	8.66684	13.0127	64.0158	22.9799	55.7962	null	null	null	5.97087	38.9511	-2.51883	7.92017e-09
PVP01_1346800	conserved Plasmodium protein, unknown function	null	18.3096	14.1241	22.3044	38.1722	7.32843	9.45287	8.46522	27.6399	47.2269	107.004	53.3557	114.141	null	null	null	13.2216	80.4318	-2.51751	1.45961e-09
PVP01_1022800	stearoyl-CoA desaturase, putative	SCD	8.49696	8.13349	14.5059	13.4773	9.3746	31.3568	14.4447	38.7691	57.5162	177.574	109.09	208.232	null	null	null	23.4863	138.103	-2.50611	2.05307e-13
PVP01_1122000	protein DJ-1, putative	DJ1	4.35541	1.96336	0	1.18065	0	8.97257	8.59152	25.6639	7.89348	108.799	8.12279	135.042	null	null	null	10.807	64.9643	-2.48204	7.33396e-06
PVP01_1444200	conserved Plasmodium protein, unknown function	null	1.37371	2.51235	2.02137	1.32216	2.24668	30.213	10.0414	32.0084	2.11703	184.322	18.2428	228.213	null	null	null	18.6274	108.224	-2.47635	1.50582e-06
PVP01_0806300	phosducin-like protein, putative	PhLP1	2.40548	6.86015	0	2.74437	4.20068	11.5667	3.25005	28.6943	2.60164	108.439	23.2099	147.421	null	null	null	11.9279	70.418	-2.4658	1.04081e-07
PVP01_1017100	60S ribosomal protein L2, putative	RPL2	16.755	1.98913	10.0976	2.46665	9.71688	31.2634	6.88398	38.2733	29.6133	166.619	93.3328	204.285	null	null	null	21.5344	123.463	-2.46551	1.18574e-08
PVP01_0806400	conserved Plasmodium protein, unknown function	null	0	1.399	0	0	0	2.33563	5.66334	15.9201	3.28528	54.2124	19.7816	71.2836	null	null	null	5.97977	37.1407	-2.45008	1.75104e-06
PVP01_1216500	60S ribosomal protein L6-2, putative	null	15.1693	7.79011	23.5042	19.043	17.9581	35.2323	30.924	52.7717	71.2832	316.641	100.236	277.186	null	null	null	34.2215	191.336	-2.4491	3.24059e-11
PVP01_0808400	tubulin beta chain, putative	null	64.9474	61.1715	67.1164	51.7731	31.8405	34.7681	24.7831	59.1109	124.688	237.266	189.242	282.706	null	null	null	37.6257	208.475	-2.43915	8.45026e-09
PVP01_1005900	ATP-dependent RNA helicase DDX41, putative	DDX41	0.727581	1.32188	0	1.21058	2.31434	4.76936	3.33313	6.11898	3.33198	44.2725	9.30962	50.2675	null	null	null	4.13395	26.7954	-2.4367	3.6929e-08
PVP01_0215600	dynein heavy chain, putative	null	3.33294	3.28636	2.60884	2.83147	3.02191	4.14086	1.94835	9.27631	8.89637	36.4164	16.0279	54.9259	null	null	null	4.59686	29.0666	-2.42547	1.68496e-08
PVP01_0701200	reticulocyte binding protein 1a	RBP1a	0.583045	0.515466	0.633217	0.897911	2.65061	5.59234	1.65788	8.02608	3.58736	49.3169	8.99886	50.9799	null	host cell surface binding	microneme	4.48173	28.2208	-2.41429	1.60282e-09
PVP01_0620600	conserved Plasmodium protein, unknown function	null	0	0.375159	1.37827	0	0	5.12442	5.57134	4.04316	3.68181	36.1103	5.55218	49.2223	null	null	null	3.68473	23.6417	-2.39506	5.01806e-06
PVP01_1340900	plasmepsin IV, putative	PM4	23.1338	20.2185	23.1323	21.4617	0	9.83892	4.71865	19.7086	10.9961	80.5866	38.6871	63.6859	null	null	null	8.56655	48.4889	-2.37104	0.000476447
PVP01_1130100	cell division cycle protein 48 homologue, putative	null	40.2991	53.6212	56.9674	51.2588	39.2084	192.799	59.3318	362.536	200.471	1195.87	460.11	1502.1	null	null	null	163.469	839.638	-2.35367	1.71741e-08
PVP01_0607500	ZIP domain-containing protein, putative	ZIPCO	969.345	1070.31	888.969	2544	183.28	85.2744	186.773	101.17	746.48	527.436	883.004	657.687	null	null	null	139.124	703.652	-2.3302	0.000116286
PVP01_0948600	serine/threonine protein kinase, putative	null	2.87883	1.84922	3.60942	2.83957	4.13631	5.31424	4.11711	2.91687	10.1744	34.2775	15.6277	37.3411	null	null	null	4.12113	24.3552	-2.30775	3.76421e-08
PVP01_1246100	60S ribosomal protein L27, putative	RPL27	14.9165	5.39205	8.78389	21.563	23.7911	21.0533	30.7161	37.27	46.4749	207.899	123.272	195.704	null	null	null	28.2077	143.338	-2.30503	1.00992e-07
PVP01_1242600	zinc finger protein, putative	null	10.8836	14.3506	19.6117	21.8636	20.8405	30.1329	25.5255	37.5589	67.0332	204.244	111.953	193.563	null	null	null	28.5144	144.198	-2.29853	1.10535e-14
PVP01_0108500	conserved Plasmodium protein, unknown function	null	1.1382	2.51477	1.14529	1.91247	3.14766	5.47973	1.88524	5.18174	9.00963	23.263	13.865	45.9379	null	null	null	3.92359	23.0189	-2.28639	1.36227e-08
PVP01_1122400	ankyrin-repeat protein, putative	null	12.0313	16.7086	13.0506	14.0607	7.71896	27.3118	15.6408	26.7374	55.4368	128.099	82.5853	124.956	null	null	null	19.3522	97.7692	-2.27887	9.31204e-17
PVP01_1203800	phosphatidylinositol transfer protein, putative	null	5.84056	7.06744	4.61704	5.45707	8.07127	18.9225	7.89075	22.4573	27.5309	81.1788	65.8951	118.937	null	null	null	14.3354	73.3854	-2.27815	3.47946e-10
PVP01_0838000	Plasmodium exported protein, unknown function	null	7.81252	10.9143	1.86837	14.2386	8.2145	10.1495	20.723	8.95675	35.5755	93.1771	42.3802	75.7962	null	null	null	12.0109	61.7322	-2.26948	3.73043e-06
PVP01_1211500	conserved Plasmodium protein, unknown function	null	21.1876	25.0738	21.2026	34.6193	15.9159	16.0605	24.8328	33.1881	88.2746	113.345	112.097	135.411	null	null	null	22.4993	112.282	-2.26922	1.32521e-06
PVP01_1219100	DNA replication complex GINS protein, putative	null	1.40643	3.95771	0.566131	2.52519	7.42695	9.03427	2.01485	8.17697	6.34046	53.1806	16.0061	68.1206	null	null	null	6.66326	35.9119	-2.26806	8.73485e-08
PVP01_0930700	60S ribosomal protein L38, putative	RPL38	0	0	0	0	16.852	28.6241	0	2.92963	57.2289	68.6062	22.1114	100.152	null	null	null	12.1014	62.0245	-2.26619	1.29784e-10
PVP01_0607700	citrate synthase, mitochondrial, putative	null	826.901	932.775	942.016	1570	91.7822	70.5621	113.797	120.047	429.59	411.633	632.225	443.849	acetyl-CoA catabolic process, citrate metabolic process, tricarboxylic acid cycle	citrate (Si)-synthase activity	mitochondrion	99.0472	479.324	-2.26333	0.000202778
PVP01_0118800	protein kinase, putative	null	1.83513	2.11321	1.96517	0.939688	1.24949	5.4142	4.51838	6.73544	7.26502	40.8737	13.5502	39.4798	null	null	null	4.47938	25.2922	-2.26255	1.373e-10
PVP01_1430800	histone acetyltransferase subunit NuA4, putative	null	8.17309	32.6888	35.0666	40.8884	26.6282	6.32368	5.62928	12.6968	74.2201	59.0122	50.4773	77.4458	null	null	null	12.8195	65.2888	-2.26206	0.00172335
PVP01_1270800	KELT protein	null	68.3363	66.0382	73.6344	173.516	28.4767	25.7814	25.495	41.2933	107.193	156.135	151.112	179.09	null	null	null	30.2616	148.383	-2.25655	1.07787e-08
PVP01_0108700	heat shock protein 90, putative	HSP90	1349.9	1526.34	1117.2	1112.76	789.441	1319.36	1188.61	1270.14	3217.69	6772.86	4928.86	6888.29	null	null	null	1141.89	5451.92	-2.25435	5.49758e-29
PVP01_0504800	early transcribed membrane protein	ETRAMP	891.258	998.949	1394.24	1085.32	1172.71	1308.7	1858.62	1649.14	4539.77	9826.07	4700.17	9269.79	null	null	null	1497.29	7083.95	-2.24144	2.38817e-31
PVP01_0701500	protein RER1, putative	RER1	0	6.74075	0	14.1047	12.8888	8.26402	0	27.9367	33.5119	65.5656	33.3702	113.825	null	null	null	12.2724	61.5683	-2.237	6.68537e-13
PVP01_1334200	ubiquitin carboxyl-terminal hydrolase, putative	null	1.17293	2.5955	0.794505	3.52174	3.57589	9.71234	2.67217	8.8273	13.4776	42.4523	22.9519	52.7931	null	null	null	6.19693	32.9187	-2.23663	7.01395e-09
PVP01_1425200	importin beta, putative	null	7.56275	5.74167	10.3986	9.7552	4.87488	6.10422	7.09047	8.21765	14.1678	33.5382	31.9435	58.7323	null	null	null	6.57181	34.5954	-2.23298	9.16478e-09
PVP01_0507600	receptor for activated c kinase, putative	RACK1	43.1705	39.6777	35.7343	31.6692	59.8057	115.995	72.5162	133.829	222.529	716.189	220.98	637.983	null	null	cytoplasm	95.5365	449.42	-2.22213	9.84987e-13
PVP01_1330700	conserved Plasmodium protein, unknown function	null	2.99039	0	0	1.42421	0	25.1549	0	41.3224	20.0351	106.954	21.1997	176.575	null	null	null	16.6193	81.191	-2.22182	6.70057e-05
PVP01_1302100	conserved Plasmodium protein, unknown function	null	6.08993	14.5733	13.7484	4.35834	0	20.5992	0	9.55865	38.4836	68.2281	11.9682	35.5499	null	null	null	7.53946	38.5575	-2.21173	0.00147192
PVP01_0910200	essential nuclear protein 1, putative	ENP1	10.326	7.17158	7.49083	5.843	11.9242	29.392	12.6734	22.502	70.4785	110.341	74.9255	112.469	rRNA processing	snoRNA binding	nucleolus, preribosome, small subunit precursor	19.1229	92.0534	-2.20922	8.66598e-08
PVP01_0944700	40S ribosomal protein S21, putative	RPS21	27.0126	45.066	42.9353	16.4145	50.6778	110.458	49.9688	176.772	176.409	809.9	173.276	641.307	null	null	null	96.9692	450.223	-2.20344	1.27485e-06
PVP01_1263300	dephospho-CoA kinase, putative	DPCK	13.2652	16.7728	19.9609	22.8393	16.0098	17.1258	18.7077	24.148	59.6673	127.33	57.4467	119.638	null	null	null	18.9978	91.0205	-2.20211	1.89112e-08
PVP01_0923900	RING zinc finger protein, putative	null	14.3341	13.2368	17.1388	16.7368	9.78487	11.754	13.5242	9.1996	61.0812	40.7997	69.8306	45.8247	null	null	null	11.0657	54.384	-2.19856	1.9444e-13
PVP01_1331400	H/ACA ribonucleoprotein complex subunit 4, putative	CBF5	52.6493	44.3307	68.6618	44.8864	42.6845	35.5166	38.0663	47.6146	77.9201	268.334	131.43	285.931	null	null	null	40.9705	190.904	-2.19294	5.10584e-14
PVP01_0216200	conserved Plasmodium protein, unknown function	null	21.7905	24.7277	10.5062	19.6762	3.91712	3.35591	4.35305	6.90216	23.7207	19.6995	28.4192	27.0892	null	null	null	4.63206	24.7322	-2.19184	1.08894e-07
PVP01_1303000	nucleosome assembly protein, putative	NAPL	38.6686	40.2624	30.9212	50.6628	26.1635	39.0822	40.6648	54.6389	104.496	200.967	192.253	241.343	null	null	null	40.1374	184.765	-2.17496	2.05128e-05
PVP01_1431800	bromodomain protein 2, putative	BDP2	25.1212	25.9045	20.2852	26.0887	22.7311	12.3975	8.13216	34.6289	55.5563	93.716	86.5945	129.86	null	null	null	19.4724	91.4318	-2.17471	0.000170791
PVP01_0945000	60S ribosomal protein L41, putative	RPL41	287.868	0	0	602.915	0	203.793	421.31	168.715	848.784	1763.51	388.613	581.938	null	null	null	198.455	895.71	-2.16858	9.42186e-05
PVP01_0935000	conserved Plasmodium protein, unknown function	null	3.41215	5.10967	6.62746	4.39176	8.3954	12.0584	6.52879	14.782	23.1008	65.81	42.4292	70.0707	null	null	null	10.4411	50.3527	-2.16621	8.2314e-13
PVP01_1204700	lysine--tRNA ligase, putative	KRS1	8.51363	7.55535	5.71511	8.00662	4.14404	2.30072	3.92719	5.25188	11.2904	21.5475	23.1774	27.5896	null	null	null	3.90596	20.9012	-2.15841	2.62253e-06
PVP01_1309300	syntaxin, Qa-SNARE family, putative	SYN2	377.682	424.351	400.481	871.77	62.795	83.717	96.6247	121.109	424.573	336.018	521.823	354.749	null	null	null	91.0614	409.291	-2.15598	0.00132479
PVP01_1333600	RNA-binding protein Nova-1, putative	null	13.1029	5.19707	10.1781	11.1734	16.6074	9.91372	11.5044	16.2758	44.5986	74.6358	57.7134	78.8751	null	null	null	13.5753	63.9557	-2.15593	0.000309929
PVP01_0918800	heat shock protein 90, putative	null	102.559	160.576	96.337	74.9053	13.1599	42.7152	24.653	78.7574	151.763	191.832	159.634	220.19	null	null	null	39.8214	180.855	-2.15539	7.74447e-06
PVP01_0802000	5.8S ribosomal RNA	null	82.4855	0	0	17.9228	0	194.953	0	12.718	68.3502	319.665	390.826	157.779	null	null	null	51.9178	234.155	-2.15179	0.000296453
PVP01_1212900	V-type proton ATPase subunit D, putative	null	0	12.7618	2.5267	5.69015	0	6.8723	2.84015	9.59893	8.88004	38.0041	15.2256	37.3169	null	null	null	4.82785	24.8567	-2.1495	2.08451e-05
PVP01_0610200	formin 2, putative	null	4.07999	8.59953	3.75985	7.61339	11.5723	25.2435	7.84075	31.8742	47.8771	102.165	82.7981	116.656	null	null	null	19.1327	87.3739	-2.13408	3.23056e-10
PVP01_1323300	60S ribosomal protein L21, putative	RPL21	3.79389	1.78541	0	7.55766	0	11.3072	10.843	32.5294	23.053	85.3884	45.7377	96.9427	null	null	null	13.6699	62.7805	-2.12026	1.1383e-05
PVP01_1028800	actin-like protein, putative	ALP2b	25.3678	28.8147	29.6546	41.8092	11.4732	8.99869	13.4625	21.6437	45.1375	67.1167	70.6558	71.6413	null	null	null	13.8945	63.6378	-2.1176	3.58314e-07
PVP01_1419600	conserved Plasmodium protein, unknown function	null	74.8184	96.4333	76.3193	120.095	13.0928	14.0483	14.8267	30.7156	93.2186	84.6883	63.7508	81.2413	null	null	null	18.1709	80.7248	-2.09186	0.000187521
PVP01_0210500	StAR-related lipid transfer protein, putative	null	95.6218	122.479	169.811	190.447	54.3099	52.9771	87.8648	79.2918	280.675	294.334	289.92	310.909	phospholipid transport	phosphatidylcholine transporter activity, phosphatidylinositol transporter activity	host cell cytosol, symbiont-containing vacuole	68.6109	293.959	-2.08313	4.76797e-15
PVP01_1265800	60S ribosomal protein L1, putative	null	12.6345	17.7881	18.1536	15.9991	37.3667	26.2266	38.2261	20.5333	96.1191	164.377	78.6944	183.214	null	null	null	30.5882	130.601	-2.05871	8.13453e-13
PVP01_0709800	cysteine repeat modular protein 1, putative	CRMP1	47.897	61.1101	33.8127	59.358	13.9996	9.31526	13.8506	13.9639	69.2843	47.1836	69.1012	39.6904	null	null	null	12.7823	56.3149	-2.05609	4.38985e-05
PVP01_1238100	eukaryotic initiation factor 4a, putative	eIF4A	8.84064	9.38251	9.2285	9.9645	14.1825	55.5701	28.754	73.0439	27.1635	253.996	89.1482	355.524	null	null	null	42.8876	181.458	-2.05568	9.22268e-06
PVP01_0930800	60S ribosomal protein P0, putative	null	37.5266	24.8643	29.6084	28.6964	40.6526	51.4919	29.0639	52.6282	69.1148	253.252	119.199	292.906	null	null	intracellular	43.4592	183.618	-2.05399	8.4193e-12
PVP01_0304400	ATP-dependent RNA helicase DDX51, putative	DDX51	12.5528	12.3898	12.604	19.7672	16.1456	21.5065	7.72884	40.3496	39.4851	116.896	73.9608	134.74	null	null	null	21.4326	91.2704	-2.04027	2.71941e-08
PVP01_0910700	60S ribosomal protein L36, putative	RPL36	10.4384	0	0	0	9.79258	2.8785	7.7376	3.98187	5.84014	47.35	11.7445	47.2262	null	null	null	6.09764	28.0402	-2.03264	0.000173523
PVP01_1300800	XPA binding protein 1, putative	null	78.0346	73.9694	81.5002	95.8255	51.0118	43.1967	60.8347	83.1671	171.874	283.607	213.49	316.233	null	null	null	59.5526	246.301	-2.03001	1.88569e-11
PVP01_1420800	golgi protein 1, putative	PRP2	7.52625	10.2961	13.6039	13.6976	7.86684	14.5128	12.0407	33.882	21.3183	74.0847	68.9212	125.278	null	null	Golgi apparatus, endoplasmic reticulum	17.0756	72.4007	-2.02175	0.000182242
PVP01_1431300	tetratricopeptide repeat protein, putative	null	9.80379	4.29393	2.13931	5.04762	1.84518	7.8001	1.41612	13.6677	8.82281	42.9489	22.9675	37.4489	null	null	null	6.18227	28.047	-2.01588	0.000116203
PVP01_0616000	28 kDa ookinete surface protein, putative	P28	1.31855	0	0	0	0	5.86925	4.95115	6.28534	5.63007	37.4526	5.15319	32.8356	null	null	null	4.27644	20.2679	-2.01104	8.31664e-08
PVP01_1459700	protein farnesyltransferase subunit alpha, putative	null	2.18323	0.982606	3.33998	4.30069	1.95135	8.45238	4.25181	25.0374	11.6268	69.1559	26.6204	63.7643	null	null	null	9.92324	42.7918	-2.00326	0.0070469
PVP01_1311000	polyubiquitin 5, putative	null	2153.28	2286.4	2946.28	1845.89	2350.99	1363.72	2746.43	1729.95	6872.91	10052.1	7125.01	8796.09	null	null	null	2047.77	8211.53	-2.00307	6.71694e-25
PVP01_0526200	small GTP-binding protein sar1, putative	SAR1	7.83346	2.9022	8.63302	0	0	22.5088	6.60168	27.3701	32.2372	76.3654	48.7611	80.5815	null	null	null	14.1201	59.4863	-2.00014	0.000144294
PVP01_0115000	conserved Plasmodium protein, unknown function	null	0.376227	1.534	2.77409	2.60228	4.51392	7.54218	7.10596	6.16853	15.3889	32.4828	28.6493	36.4192	null	null	null	6.33265	28.2351	-1.99529	2.47631e-12
PVP01_1322000	conserved Plasmodium protein, unknown function	null	10.24	13.4638	12.4729	17.9896	8.0153	4.10441	5.69085	13.0496	17.3341	37.4106	32.6153	47.6092	null	null	null	7.71504	33.7423	-1.99511	3.95456e-07
PVP01_0803800	60S ribosomal protein L13, putative	null	3.87175	0.895721	4.73329	3.65329	3.94602	40.0963	10.9822	48.2727	21.9681	202.837	29.9802	166.601	null	null	null	25.8243	105.346	-1.98716	1.87564e-05
PVP01_1138700	histone H3, putative	H3	0	8.21279	18.6675	4.66161	8.11222	17.1389	8.5976	22.6008	25.5561	101.229	24.8056	84.0071	null	null	nucleus, symbiont-containing vacuole	14.1124	58.8995	-1.98681	5.8828e-06
PVP01_0724600	protein kinase, putative	null	0.877823	1.16367	0.920361	0.98994	1.22171	7.89819	1.80393	13.1479	5.48784	39.9188	11.7012	49.9868	null	null	null	6.01793	26.7736	-1.9846	9.02549e-07
PVP01_1207300	DNA/RNA-binding protein Alba 4, putative	ALBA4	198.878	227.261	266.249	212.384	199.764	238.847	207.225	387.915	457.236	1378.09	733.525	1531.83	null	null	null	258.438	1025.17	-1.98381	7.17698e-11
PVP01_1330600	calmodulin, putative	null	4.73485	0	6.0519	16.2316	10.1175	104.178	20.8195	87.0467	26.0544	399.951	103.938	359.229	null	null	null	55.5404	222.293	-1.98159	0.000116406
PVP01_0807400	AP2 domain transcription factor, putative	ApiAP2	114.235	166.254	53.0714	80.5854	21.9142	28.5316	21.1765	51.761	91.3357	116.313	119.489	170.265	null	sequence-specific DNA binding	null	30.8458	124.351	-1.97679	0.000663316
PVP01_1017800	40S ribosomal protein S11, putative	RPS11	4.64787	8.91101	12.1702	11.3884	6.00653	17.0227	0	20.2915	17.5925	69.0647	16.5422	78.2602	null	null	null	10.8302	45.3649	-1.97056	0.00519268
PVP01_0414000	conserved Plasmodium protein, unknown function	null	25.4516	30.8636	36.6247	40.4827	40.776	20.5957	39.7724	26.3298	87.9934	142.385	119.469	158.39	null	null	null	31.8685	127.059	-1.96204	0.00026265
PVP01_1008700	acyl-CoA synthetase, putative	ACS10	0.53584	2.37859	4.29257	3.2206	3.04662	10.3599	1.61446	12.0936	13.9194	36.8285	23.7048	42.6298	null	null	null	6.77865	29.2706	-1.96033	2.03494e-05
PVP01_1118500	tetratricopeptide repeat protein, putative	null	1.90464	1.69429	7.05152	0.677091	0	8.81318	5.36528	12.2285	10.9127	34.7999	8.92861	59.1811	null	null	null	6.60174	28.4556	-1.95414	5.34972e-05
PVP01_1013900	40S ribosomal protein S9, putative	RPS9	23.4145	44.5908	22.2036	50.8789	78.5578	86.9417	69.3232	83.8815	109.12	477.267	176.07	482.481	null	structural constituent of ribosome	small-subunit processome	79.676	311.235	-1.95242	1.60981e-06
PVP01_1251800	protein tyrosine phosphatase, putative	PTP1	67.3331	77.1269	49.7125	87.2327	49.0984	30.5452	11.7324	41.3221	99.6769	158.067	136.492	122.356	null	null	null	33.1745	129.148	-1.92916	0.000203008
PVP01_1331800	conserved Plasmodium protein, unknown function	null	5.28618	8.60407	12.3407	6.29559	3.92618	10.3381	8.19392	7.03435	41.6206	15.0499	54.6093	12.0691	null	null	null	7.37314	30.8372	-1.92687	0.00224096
PVP01_1121800	transportin, putative	null	4.59325	9.20536	8.34083	6.12259	7.50944	5.46338	9.93863	8.4166	25.759	22.4007	49.6879	32.0051	null	null	null	7.83201	32.4632	-1.92176	1.42796e-06
PVP01_1263100	heat shock protein 90, putative	HSP90	8.37738	9.86642	9.31573	10.4851	6.79388	2.16837	14.6218	2.61151	26.9853	26.8338	33.598	22.9895	null	null	null	6.5489	27.6016	-1.92176	9.62944e-06
PVP01_0317300	40S ribosomal protein S5, putative	null	9.26461	13.675	17.3063	26.0206	2.57548	19.5105	12.1248	20.4932	33.2927	76.7538	45.2443	62.1572	null	null	null	13.676	54.362	-1.91544	5.92287e-05
PVP01_1429700	ATP-dependent RNA helicase DBP1, putative	DBP1	131.573	160.357	136.872	169.25	256.736	293.825	223.308	419.171	774.6	1365.07	977.263	1392.34	null	mRNA binding	null	298.26	1127.32	-1.9147	9.00077e-21
PVP01_1116900	conserved Plasmodium protein, unknown function	null	11.98	5.74203	12.7329	10.8853	29.4216	16.137	3.97038	9.93262	62.8012	24.9791	121.568	24.9173	null	null	null	14.8654	58.5664	-1.90862	0.0181161
PVP01_1226400	conserved Plasmodium protein, unknown function	null	4.49246	6.47018	4.19603	3.96687	3.6009	5.20155	2.33191	10.0709	7.4311	27.844	14.7448	40.4652	null	null	null	5.30132	22.6213	-1.90636	6.29671e-05
PVP01_1321800	DNA mismatch repair protein MSH2, putative	MSH2-1	5.18022	7.98858	6.00176	4.05706	4.34215	4.78103	3.84435	8.34831	12.8459	23.1089	21.5334	33.2535	null	null	null	5.32896	22.6854	-1.90396	5.63514e-06
PVP01_1236600	conserved Plasmodium protein, unknown function	null	61.5833	46.5872	73.9749	95.789	34.7218	45.3253	39.2189	70.9875	150.494	181.238	190.296	195.421	null	null	null	47.5634	179.362	-1.89296	6.37468e-08
PVP01_1124900	SNF2 helicase, putative	ISWI	39.2693	53.0755	20.022	27.6008	6.78603	10.5695	10.1417	16.3327	33.8862	37.4759	41.6188	59.8217	null	null	null	10.9575	43.2006	-1.88615	2.54574e-05
PVP01_1106200	conserved Plasmodium protein, unknown function	null	73.0722	100.998	65.8883	88.1822	13.5733	27.5554	5.1287	44.9543	86.0764	72.1593	99.113	89.7538	null	null	null	22.8029	86.7756	-1.88268	0.00172286
PVP01_0618200	S-adenosylmethionine decarboxylase/ornithine decarboxylase, putative	AdoMetDC/ODC	109.85	141.097	87.193	86.877	51.1065	76.6114	62.7011	156.269	163.516	323.338	307.66	490.123	null	null	null	86.672	321.159	-1.87759	0.000145139
PVP01_1114400	DNA helicase, putative	null	31.6518	33.6033	28.6524	41.1057	16.6121	34.558	20.5791	62.0472	58.1482	156.432	104.339	182.07	null	null	null	33.4491	125.247	-1.87372	0.000152128
PVP01_1301400	SRAP domain-containing protein, putative	null	52.2271	90.2501	67.423	71.4349	56.2956	73.722	82.2766	65.5674	131.833	442.933	136.494	315.275	null	null	null	69.4654	256.634	-1.87033	2.06208e-13
PVP01_0814700	transcriptional coactivator ADA2, putative	ADA2	11.3881	13.0344	9.30584	13.8682	16.0324	17.875	16.7001	14.1052	40.8063	62.3871	63.7115	79.8763	null	null	null	16.1782	61.6953	-1.86778	6.47964e-18
PVP01_1026900	60S ribosomal protein L4, putative	RPL4	10.6721	14.5472	7.56502	12.5369	15.2983	20.1471	34.7231	28.6438	63.0964	87.2982	87.4073	133.312	null	null	null	24.7031	92.7784	-1.86731	8.42089e-09
PVP01_1331900	inner membrane complex protein 1l, putative	IMC1l	292.627	383.586	343.891	356.222	44.138	77.166	65.4598	94.3603	369.679	182.934	357.348	123.776	null	null	null	70.281	258.434	-1.86378	0.0017498
PVP01_1242400	zinc finger protein, putative	null	23.6203	29.5713	30.8041	24.8233	11.4862	62.1949	21.5147	45.1221	32.1442	229.418	59.3168	199.848	null	null	null	35.0795	130.182	-1.86232	8.40642e-06
PVP01_0808100	26S protease regulatory subunit 4, putative	RPT2	6.21379	13.5882	17.6962	8.3864	12.9465	37.3574	12.61	31.5028	35.7218	109.385	72.3806	136.347	proteasome regulatory particle assembly, ubiquitin-dependent protein catabolic process	null	proteasome regulatory particle, base subcomplex	23.6042	88.4584	-1.86231	1.84297e-05
PVP01_0515400	heat shock protein 70, putative	HSP70	2489.08	2922.6	2917.81	1941.51	3211.82	2101.91	2821.46	3229.24	7567.5	11584.9	9227.4	12888	null	null	null	2841.11	10317	-1.86012	2.07421e-07
PVP01_0924900	conserved Plasmodium protein, unknown function	null	37.2038	39.0645	39.5507	30.6684	38.4926	12.8312	25.8498	29.6291	107.254	78.569	110.228	101.525	null	null	null	26.7007	99.3941	-1.85768	1.35525e-07
PVP01_0811300	conserved Plasmodium protein, unknown function	null	7.10901	11.7871	0	2.59777	18.4188	5.31705	10.9661	10.6872	24.8031	42.5304	76.6834	30.5117	null	null	null	11.3473	43.6322	-1.85389	0.000472917
PVP01_1418700	40S ribosomal protein S19, putative	RPS19	0	12.3454	8.88179	7.35089	9.12668	12.1349	13.7709	21.7603	26.6417	100.634	9.95219	78.1104	null	null	null	14.1982	53.8346	-1.85118	0.000253604
PVP01_0944500	conserved Plasmodium protein, unknown function	null	5.73053	11.792	16.7521	7.84027	5.22941	5.6753	13.3187	10.6286	28.3341	38.1845	31.8185	36.9605	null	null	null	8.71301	33.8244	-1.84211	1.52667e-07
PVP01_0728100	G2 protein, putative	null	13.483	10.6065	23.6023	21.9433	7.86028	27.7648	17.6763	16.338	91.8633	63.5522	42.9601	60.5277	null	null	null	17.4098	64.7258	-1.83598	0.00013778
PVP01_0525200	Plasmodium exported protein (PHIST), unknown function	null	44.9665	50.8836	30.8501	46.1052	54.1107	10.0982	48.4088	46.2635	123.014	140.837	182.211	131.263	null	null	null	39.7203	144.331	-1.83552	3.27717e-06
PVP01_0514000	conserved Plasmodium protein, unknown function	null	6.83813	5.27171	7.68121	5.19228	10.9131	2.07893	6.39285	3.98091	31.8287	12.7392	28.6442	20.3475	null	null	null	5.84145	23.3899	-1.83391	1.88309e-05
PVP01_1208700	protein transport protein SEC61 subunit alpha, putative	SEC61	29.0519	35.9166	30.7438	22.2233	37.3068	38.199	39.3782	62.0396	73.4304	174.304	152.427	239.651	null	null	null	44.2309	159.953	-1.83126	2.18941e-05
PVP01_1208500	DNA/RNA-binding protein Alba 2, putative	ALBA2	32.4972	55.8496	85.97	39.9136	102.535	96.3405	147.763	191.228	199.432	489.531	498.84	727.71	null	null	null	134.467	478.878	-1.82473	4.5585e-05
PVP01_0617900	leucine-rich repeat protein	null	0	0	0	3.56439	14.4359	14.7518	13.3984	10.2535	65.0325	48.2593	46.1512	36.0213	null	null	null	13.2099	48.8661	-1.81116	0.0442486
PVP01_0701400	conserved protein, unknown function	null	5.33274	2.79375	23.4012	13.3746	17.979	15.6916	3.90307	37.3992	36.3853	50.9961	127.989	57.2387	null	null	null	18.7432	68.1523	-1.80842	0.00220294
PVP01_0420400	hexose transporter	HT	28.518	38.6284	36.0542	19.2243	22.1011	17.1012	12.5906	38.695	24.2527	127.161	44.5876	128.728	null	null	null	22.622	81.1826	-1.7987	0.000168048
PVP01_0715000	methyltransferase, putative	null	5.8398	0	3.08696	3.94233	11.5805	13.5248	8.42987	1.82681	23.4552	24.6182	38.2234	46.4218	null	null	null	8.8405	33.1797	-1.79633	0.000398652
PVP01_1120300	DnaJ protein, putative	null	5.31559	7.32737	7.73792	11.4413	2.0282	15.8572	9.06388	22.2098	18.0204	60.6457	43.9005	57.874	null	null	null	12.2898	45.1101	-1.79477	8.33069e-05
PVP01_0806200	conserved Plasmodium protein, unknown function	null	0	2.96483	1.45612	1.50151	2.50917	8.52914	1.93152	12.4976	7.55889	46.4253	5.20828	38.7751	null	null	null	6.36686	24.4919	-1.79092	0.00971552
PVP01_1302200	high mobility group protein B1, putative	HMGB1	26.1972	44.1258	24.1079	25.9666	58.9989	74.4415	72.5551	117.814	91.9906	438.032	215.028	371.744	null	null	null	80.9523	279.199	-1.77359	2.86941e-06
PVP01_1334900	26S proteasome regulatory subunit RPN13, putative	RPN13	1.07265	0.666694	0	2.18553	0	16.2885	0	6.99222	15.1114	23.4548	21.4066	29.2267	ubiquitin-dependent protein catabolic process	null	proteasome regulatory particle, lid subcomplex	5.82019	22.2999	-1.77244	0.0144627
PVP01_1336400	actin II	null	4.95918	7.76203	12.8371	11.4586	11.3946	11.5634	11.8533	54.7758	9.59289	92.6092	83.1893	129.984	null	null	null	22.3968	78.8438	-1.77087	0.00135436
PVP01_1246200	inner membrane complex sub-compartment protein 3, putative	ISP3	27.316	35.9534	65.5216	39.8518	6.00653	19.7393	9.37672	31.9508	44.8727	76.389	31.6415	84.3558	null	null	null	16.7683	59.3148	-1.7632	0.000471688
PVP01_0808800	Plasmodium exported protein (PHIST), unknown function	null	1.27834	11.056	3.47019	3.85965	0	8.11173	2.75542	11.1701	20.6366	24.6452	18.5122	20.2231	null	null	null	5.5093	21.0043	-1.75721	1.64299e-05
PVP01_1405400	small heat shock protein, putative	null	2242.63	2600.45	3110.23	3104.69	2781.61	3436.34	3325.82	3357.19	9313.91	12838.8	10029.8	11024.7	null	null	null	3225.24	10801.8	-1.74348	2.48064e-14
PVP01_1219600	MSP7-like protein	null	20.9649	23.1528	21.2338	15.083	8.12018	17.6157	13.4665	16.4926	74.1516	35.9302	46.7112	38.5459	null	null	null	13.9237	48.8347	-1.73954	0.00058839
PVP01_1442700	histone chaperone ASF1, putative	ASF1	21.3349	41.826	34.5139	30.5383	14.611	16.2646	21.9672	31.4015	26.9689	89.3697	76.8447	97.3327	null	null	null	21.0611	72.629	-1.73877	0.00287836
PVP01_0813200	U3 small nucleolar RNA-associated protein 13, putative	UTP13	0.798325	1.48434	2.35775	1.05054	2.46376	11.6406	0.50278	17.1787	5.50548	36.9587	16.8146	56.0852	null	null	null	7.94647	28.841	-1.73791	8.45814e-05
PVP01_0937400	casein kinase 1, putative	CK1	116.429	122.544	80.8637	107.622	56.9347	59.1117	93.5582	49.3035	161.211	225.317	205.428	278.572	null	protein kinase activity	cytosol, host cell periphery, microneme	64.727	217.632	-1.73395	1.07894e-05
PVP01_1413600	2-oxoisovalerate dehydrogenase subunit alpha, mitochondrial, putative	BCKDHA	2.63558	5.78207	4.97911	5.78679	3.78083	12.6627	5.03519	7.05043	7.16118	49.6255	17.5876	29.504	null	null	null	7.1323	25.9696	-1.7296	6.02766e-05
PVP01_0916300	AP2 domain transcription factor, putative	ApiAP2	9.80826	20.5852	38.61	19.6188	6.28343	84.5586	26.7774	94.3478	32.8921	275.29	81.7732	321.751	null	null	null	52.9918	177.927	-1.72855	0.00126923
PVP01_1006400	conserved Plasmodium protein, unknown function	null	20.2927	29.8993	2.13178	33.2077	27.5688	51.1837	55.5656	28.947	78.2853	165.295	114.479	191.554	null	null	null	40.8163	137.403	-1.72674	1.23679e-11
PVP01_0103400	conserved Plasmodium protein, unknown function	null	20.4011	29.6095	23.0464	30.9321	25.9505	4.63114	11.7994	4.70046	42.5494	44.9007	37.2266	39.0497	null	null	null	11.7704	40.9316	-1.71524	7.14268e-05
PVP01_1241400	conserved Plasmodium protein, unknown function	null	50.2766	8.62484	57.6115	21.1523	35.1004	35.2602	12.9562	16.0536	92.2635	96.6303	63.7664	82.7164	null	null	null	24.8426	83.8442	-1.71506	2.90369e-07
PVP01_1257700	transcription factor IIIb subunit, putative	BRF1	6.2655	8.47862	4.34962	5.46133	1.63056	19.8316	7.40836	30.4446	18.1651	73.0741	29.9911	82.182	null	null	null	14.8288	50.8531	-1.71188	4.36348e-06
PVP01_0610400	ATP synthase mitochondrial F1 complex assembly factor 2, putative	ATP12	15.967	9.23786	17.3056	19.4956	3.78571	26.0995	12.3082	16.448	24.5769	83.1423	25.3935	68.0645	null	null	null	14.6603	50.2943	-1.71168	0.000246051
PVP01_1302000	conserved Plasmodium protein, unknown function	null	17.976	22.0554	23.6258	25.8374	25.6273	69.3112	28.0199	63.7909	60.9513	247.662	93.3761	217.956	null	null	null	46.6873	154.986	-1.70974	2.02367e-06
PVP01_0824200	conserved Plasmodium protein, unknown function	null	155.561	202.325	227.326	293.644	25.2049	123.461	77.5962	190.903	289.459	291.692	476.541	313.367	null	null	null	104.291	342.764	-1.70703	5.67793e-05
PVP01_1212800	40S ribosomal protein S6, putative	null	27.1358	25.6562	13.2866	46.8511	12.8297	32.8158	16.7709	25.3179	38.317	56.3172	113.858	86.3671	null	null	null	21.9336	73.7148	-1.70393	0.0019326
PVP01_1213600	60S ribosomal protein L18a, putative	null	2.57335	21.1721	20.7688	24.4549	44.7822	31.4073	18.6002	41.4333	71.3226	162.057	82.8712	136.14	null	null	null	34.0557	113.098	-1.70255	1.68224e-06
PVP01_0306600	transcription factor, putative	null	0	6.14106	5.76904	4.48589	3.04637	2.09972	9.78954	7.46487	15.1621	17.0137	27.992	21.6764	null	null	null	5.60012	20.461	-1.70115	6.45059e-07
PVP01_1407100	conserved Plasmodium protein, unknown function	null	21.1184	25.529	22.981	43.8983	13.3943	8.8223	7.93162	13.6203	30.1288	46.8241	23.6382	50.7307	null	null	null	10.9421	37.8304	-1.70113	0.000219679
PVP01_0918300	GTP-binding nuclear protein RAN/TC4, putative	RAN	44.7989	33.7517	22.3479	14.5197	56.0685	30.089	50.2011	50.7801	168.962	137.979	124.41	185.963	null	null	null	46.7847	154.328	-1.7007	1.20591e-05
PVP01_1339100	CUGBP Elav-like family member 2, putative	CELF2	2.7879	8.08303	7.19764	6.95112	5.76555	4.93253	5.80799	7.93052	16.7611	22.1264	20.9191	28.5899	null	mRNA binding	P granule	6.10915	22.0991	-1.70009	0.000226235
PVP01_1009700	conserved Plasmodium protein, unknown function	null	210.684	190.865	219.338	206.64	169.667	300.868	215.423	480.236	471.103	1221.95	677.74	1418.83	null	null	null	291.549	947.407	-1.69683	3.21281e-09
PVP01_1122500	conserved Plasmodium protein, unknown function	null	0	17.0995	22.5932	0	0	0	18.6894	9.39478	25.0598	29.7308	29.1294	15.9034	null	null	null	7.02103	24.9558	-1.6942	0.0342937
PVP01_1004500	conserved Plasmodium protein, unknown function	null	4.39675	3.7315	4.89694	4.65186	1.79798	8.74827	6.9072	24.2619	8.08518	34.183	32.9016	67.8823	null	null	null	10.4288	35.763	-1.68558	0.00133589
PVP01_1334600	60S ribosomal protein L10, putative	null	13.253	22.1231	15.7404	17.7079	44.6271	34.4697	15.3344	56.788	42.0835	200.368	65.2626	187.204	null	null	null	37.8048	123.73	-1.6845	1.65554e-07
PVP01_1030900	merozoite surface protein 3	MSP3.11	5.1977	4.23086	4.10919	3.69265	2.60332	9.71867	4.85413	19.2233	12.8461	33.548	17.6301	61.3569	null	null	null	9.09984	31.3453	-1.67922	0.000309977
PVP01_1271000	early transcribed membrane protein	ETRAMP	663.206	900.739	1005.96	1050.1	1227.06	1025.91	1390.84	1411.86	3387.91	4429.09	3594.65	4738.81	null	null	null	1263.92	4037.62	-1.67482	9.9924e-14
PVP01_1332400	NADP-specific glutamate dehydrogenase, putative	GDH1	1112.87	1285.99	1172.22	1031.09	172.215	112.912	171.66	182.648	584.589	466.799	564.407	433.831	null	null	null	159.859	512.406	-1.67431	0.00518545
PVP01_0612900	60S ribosomal protein L3, putative	RPL3	13.6821	8.04493	26.0202	9.83179	11.2094	72.1405	17.5411	92.535	75.174	241.1	78.5606	230.69	null	null	null	48.3565	156.381	-1.67295	6.22028e-06
PVP01_1248900	vivapain-1	null	6.04602	6.16336	6.32174	8.42869	6.48227	10.309	5.63586	14.1864	18.794	34.3669	22.8543	49.2832	null	null	null	9.15336	31.3246	-1.67068	7.78164e-06
PVP01_0815900	ribonucleoside-diphosphate reductase small chain, putative	null	18.8322	32.1378	30.5223	38.2695	23.4191	41.3205	36.2842	142.555	49.3783	271.948	84.3247	375.097	deoxyribonucleotide biosynthetic process	ribonucleoside-diphosphate reductase activity, thioredoxin disulfide as acceptor	ribonucleoside-diphosphate reductase complex	60.8948	195.187	-1.66434	0.00429458
PVP01_1423600	transcription elongation factor s-II, putative	null	523.438	558.531	515.422	903.447	126.877	69.9275	105.322	158.111	315.863	351.569	410.678	389.264	null	null	null	115.059	366.843	-1.66423	0.0276961
PVP01_1109600	calpain, putative	null	13.4632	13.955	11.3741	10.7775	7.08285	10.7253	14.2776	15.1361	29.977	42.7342	37.7087	46.7882	null	null	null	11.8055	39.302	-1.65409	1.57764e-07
PVP01_1208000	6-cysteine protein	P47	2.92244	5.23319	0.906523	8.0107	5.87593	9.57357	7.29774	16.1218	14.6042	37.5153	25.4907	53.285	null	null	cell surface, cytoplasm	9.71727	32.7238	-1.65383	0.000471453
PVP01_1138400	transketolase, putative	TK	9.78629	10.0944	12.3921	8.11675	20.4112	11.1957	15.7906	25.7014	23.3975	70.7823	37.9634	106.288	null	null	null	18.2748	59.6078	-1.65279	2.5454e-07
PVP01_1334100	small nuclear ribonucleoprotein-associated protein B, putative	SMB1	1.44745	5.4009	2.38324	12.3966	9.09853	5.2898	11.7254	16.7409	12.9098	53.9351	8.55718	67.364	null	null	null	10.7136	35.6915	-1.64726	3.01018e-07
PVP01_1463200	actin	null	1460.94	1720.44	1321.42	1528.14	288.83	257.87	271.144	374.396	1132.24	838.642	978.514	789.986	null	null	null	298.06	934.844	-1.64583	0.000472122
PVP01_0511500	U5 snrnp-specific protein, putative	null	20.9503	20.6812	23.8892	18.2449	11.9047	14.7687	16.3817	28.7002	23.8116	84.7504	48.0136	76.3282	null	null	null	17.9388	58.2259	-1.64488	0.000107687
PVP01_1345900	conserved Plasmodium protein, unknown function	null	2.89301	3.82741	3.9275	2.68261	3.51345	5.53995	4.60122	11.169	15.5822	23.48	18.0359	28.5292	null	null	null	6.2059	21.4069	-1.63669	0.00033901
PVP01_1425700	conserved Plasmodium protein, unknown function	null	2488.15	2757.16	2594.55	4226.87	308.618	260.6	335.986	471.957	1268.47	812.367	1452.31	732.467	null	null	null	344.29	1066.4	-1.62822	0.0329189
PVP01_0616700	conserved Plasmodium protein, unknown function	GEXP15	4.4901	6.82492	7.18781	4.53129	6.08643	2.95375	4.84884	9.93191	11.5658	15.3526	31.6146	23.4607	null	null	null	5.95523	20.4984	-1.62806	0.000452185
PVP01_0943300	60S ribosomal protein L35ae, putative	null	71.5483	52.7996	42.5992	62.8129	42.4785	207.157	38.3102	216.395	189.346	687.072	219.51	466	null	null	null	126.085	390.482	-1.62315	0.000139924
PVP01_1211800	phosphoethanolamine N-methyltransferase	PMT	52.6925	79.9219	59.265	70.6803	48.4627	253.731	68.6912	201.062	88.9507	782.544	113.915	781.659	null	null	null	142.987	441.767	-1.62061	0.000721361
PVP01_0515500	U3 small nucleolar ribonucleoprotein protein IMP4, putative	IMP4	10.644	20.4556	26.7656	23.4465	40.9024	82.8443	32.3788	122.906	90.3558	277.539	195.155	302.074	rRNA processing, ribosomal small subunit biogenesis	null	Mpp10 complex, small-subunit processome	69.7577	216.281	-1.6186	8.03861e-06
PVP01_0705100	zinc finger protein, putative	null	83.6788	116.674	67.6357	87.7739	63.5513	179.798	72.2453	194.566	234.232	417.341	387.847	533.871	null	null	null	127.54	393.323	-1.61716	6.88466e-05
PVP01_0801900	18S ribosomal RNA	null	14.0591	16.9397	21.1169	16.0593	18.4102	34.7063	17.9668	30.6263	36.5279	46.1983	190.464	45.2428	null	null	null	25.4274	79.6082	-1.60889	0.00348118
PVP01_0836000	EH domain-containing protein, putative	EHD	0	1.98521	2.20372	0	7.06991	5.99132	9.31265	13.2275	21.8398	32.368	26.3491	35.8066	endocytosis	null	cytosol, membrane, vesicle	8.90034	29.0909	-1.60378	0.000266617
PVP01_1256900	signal recognition particle subunit SRP54, putative	SRP54	11.9613	14.4427	14.4613	9.39994	5.50464	7.63367	8.74365	11.2449	17.7655	30.3624	24.8978	34.9627	null	null	null	8.28171	26.9971	-1.59282	0.00364875
PVP01_1242500	conserved Plasmodium protein, unknown function	null	11.3409	22.8175	17.8392	25.0161	15.2056	15.5591	12.4019	19.7488	20.9499	78.0913	35.6546	62.539	null	null	null	15.7288	49.3087	-1.58847	2.25265e-07
PVP01_0948300	ATP synthase subunit delta, mitochondrial, putative	null	22.348	8.19674	11.9028	16.1062	31.0099	29.6742	21.7279	36.4619	16.1021	139.562	68.1764	141.414	null	null	mitochondrion	29.7185	91.3135	-1.58743	0.00160035
PVP01_1430400	JmjC domain-containing protein, putative	JmjC1	41.1701	36.0779	34.9505	83.7589	20.4248	31.8604	18.6405	31.9047	40.5704	105.007	52.7463	118.051	null	null	null	25.7076	79.0936	-1.58444	9.78137e-08
PVP01_1340400	40S ribosomal protein S8e, putative	null	24.2316	10.8441	21.7617	24.0033	24.2253	35.2008	40.062	43.908	45.9524	135.599	77.8455	177.042	null	null	null	35.849	109.11	-1.57924	5.96002e-05
PVP01_0922300	protein GCN20, putative	GCN20	5.08733	4.04911	3.42918	9.17757	4.12059	9.17625	2.93401	12.1747	4.70419	30.2558	20.0484	37.8111	null	null	null	7.1014	23.2049	-1.57905	2.10126e-05
PVP01_0824300	zinc finger protein, putative	null	10.1156	17.6419	26.6048	8.72304	7.9456	28.9509	16.2719	52.385	57.0929	117.5	46.2993	101.825	null	null	null	26.3883	80.6794	-1.57641	0.000201548
PVP01_1268100	thioredoxin peroxidase 1, putative	TPx1	769.26	773.33	980.467	979.126	597.381	471.192	621.633	697.319	1226.41	2276.95	1262.23	2331.84	null	null	null	596.881	1774.35	-1.57018	8.54668e-08
PVP01_0601600	Plasmodium exported protein (PHIST), unknown function	null	10.3402	5.75434	8.24143	6.96957	5.84548	15.2101	9.96253	26.1435	43.4174	65.7624	31.582	36.5846	null	null	null	14.2904	44.3366	-1.56805	0.00276191
PVP01_1322200	lipase, putative	null	2.60232	4.1544	4.45991	5.83634	4.94917	7.5954	4.63355	9.22518	9.90698	24.297	23.4911	28.1251	null	null	null	6.60083	21.4551	-1.56281	0.00017287
PVP01_1011000	zinc finger protein, putative	null	20.1182	22.0564	15.8787	20.5892	15.5948	25.3718	19.2569	37.9644	35.4463	78.1092	72.6709	111.438	null	null	null	24.547	74.416	-1.56172	1.24694e-06
PVP01_0609000	conserved Plasmodium protein, unknown function	null	35.3188	51.7829	36.8238	11.0245	12.5082	7.47956	9.99401	4.58695	55.5425	11.0243	29.0549	13.934	null	null	null	8.64218	27.3889	-1.5579	0.00120237
PVP01_0202900	18S ribosomal RNA	null	1136.71	530.107	550.641	515.023	1619.22	580.143	482.749	412.574	5602.61	670.497	2579.91	258.97	null	null	null	773.671	2278	-1.55674	0.0119174
PVP01_0823800	inorganic pyrophosphatase, putative	null	31.5045	41.3166	38.5183	40.9153	23.3513	49.535	23.1888	71.1652	58.5017	184.37	77.0861	178.63	null	null	null	41.8101	124.647	-1.55335	1.36549e-05
PVP01_1417800	conserved Plasmodium protein, unknown function	null	14.2222	18.5001	17.2763	22.6569	28.048	16.2322	24.5566	22.6968	55.7837	56.4367	83.5721	80.531	null	null	null	22.8834	69.0809	-1.55301	1.29261e-09
PVP01_1426200	conserved Plasmodium protein, unknown function	null	3.5676	6.68792	0	1.69815	7.07267	12.7039	0	45.2409	29.3733	89.6385	22.1627	56.4091	null	null	null	16.2544	49.3959	-1.54634	7.39479e-05
PVP01_1323200	basic transcription factor 3b, putative	null	11.3369	0	2.84809	1.32888	3.01398	20.9678	0	19.4967	6.36291	61.9363	11.3957	54.6943	null	null	null	10.8696	33.5973	-1.54339	0.00755753
PVP01_1339000	cytidine diphosphate-diacylglycerol synthase, putative	CDS	5.11985	11.7811	15.263	14.7855	22.884	8.84864	15.4936	16.0714	34.4913	38.093	60.8104	58.0798	null	null	null	15.8244	47.8686	-1.53835	0.000203326
PVP01_1118600	ATP-dependent RNA helicase HAS1, putative	HAS1	1.21947	1.36074	1.82691	0.583151	3.99847	7.39713	4.36468	19.5347	5.14128	33.3626	23.9567	47.5413	null	null	null	8.82376	27.5005	-1.53664	0.000114143
PVP01_1240900	40S ribosomal protein S3, putative	null	42.5861	55.2096	52.6538	32.6889	84.2045	19.7133	131.083	28.5953	236.203	128.58	235.233	171.329	null	null	null	65.8991	192.836	-1.53478	2.40843e-06
PVP01_0936800	3-oxo-5-alpha-steroid 4-dehydrogenase, putative	null	3.14375	8.38235	12.4645	9.30753	6.88303	6.61262	7.20303	10.4823	4.89484	39.0201	11.3428	42.5244	null	null	null	7.79525	24.4455	-1.53262	0.00061837
PVP01_1403700	40S ribosomal protein S7, putative	null	89.1213	94.0292	103.268	102.319	121.282	106.61	116.483	91.3928	201.625	441.746	241.429	382.955	null	null	null	108.942	316.939	-1.53201	1.95827e-08
PVP01_1261200	conserved Plasmodium protein, unknown function	null	5.97953	5.95546	4.69378	6.49395	3.58213	10.0605	4.38101	21.2307	8.6517	45.5412	14.507	52.2005	null	null	null	9.81359	30.2251	-1.52986	0.00182967
PVP01_1327700	40S ribosomal protein S25, putative	null	48.7173	60.2348	63.6747	83.2327	76.5603	106.229	126.122	72.1368	124.121	384.361	222.421	375.097	null	null	null	95.2618	276.5	-1.52745	0.00480137
PVP01_1410300	U4/U6 small nuclear ribonucleoprotein PRP3, putative	PRPF3	6.5116	6.53858	2.6254	5.99854	5.52761	8.49866	8.93501	12.6812	20.1194	25.6139	31.4325	33.0602	null	null	null	8.91061	27.5565	-1.52677	1.20609e-05
PVP01_1009800	conserved Plasmodium protein, unknown function	null	2.33239	2.08848	2.95234	3.44938	5.90698	7.58242	7.02684	6.22953	16.151	35.0878	19.2086	13.9309	null	null	null	6.68644	21.0946	-1.5233	0.000127393
PVP01_0706900	conserved Plasmodium protein, unknown function	null	3.20958	0	6.43496	0	12.4029	5.17638	0	9.09611	2.05255	41.3889	5.1518	35.4966	null	null	null	6.66884	21.0225	-1.5219	0.00930711
PVP01_0315400	40S ribosomal protein S10, putative	RPS10	15.9884	20.3159	14.8124	22.8073	0	20.2997	17.7693	13.0243	40.4184	39.9342	28.8864	43.8617	null	null	cytosolic small ribosomal subunit	12.7734	38.2752	-1.51174	0.00195524
PVP01_0504500	28S ribosomal RNA	null	1557.87	842.883	943.169	753.208	3001.15	1092.79	1054.14	706.833	10149.3	1160.69	4888.91	491.644	null	null	null	1463.73	4172.63	-1.51067	0.00596725
PVP01_0615900	calmodulin, putative	null	12.4413	7.35918	17.293	13.862	7.28003	9.8649	10.8752	14.0096	18.7107	45.3384	21.0891	41.9363	null	null	null	10.5074	31.7686	-1.50975	0.00771626
PVP01_0804100	RNA-binding protein, putative	null	3.77449	2.6495	9.86889	11.6899	25.9508	26.9436	28.747	37.5633	43.2619	114.672	53.0985	135.672	null	null	null	29.8012	86.6761	-1.5092	9.00391e-06
PVP01_0941500	conserved Plasmodium protein, unknown function	null	8.83772	9.14267	10.5612	13.7567	7.78977	17.6391	7.9312	22.9591	18.097	54.2842	28.9035	66.3751	null	null	null	14.0798	41.915	-1.50887	0.000691037
PVP01_1332500	conserved Plasmodium protein, unknown function	null	33.1305	30.5644	35.7673	28.207	13.373	12.1079	8.75772	10.895	34.8411	36.3952	31.1909	33.1181	null	null	null	11.2834	33.8863	-1.50595	0.0443216
PVP01_1405600	cyclin, putative	CYC4	1.50831	3.06097	4.49876	4.72463	6.30948	5.95058	14.6168	29.7267	9.0031	84.9159	24.6937	49.4408	null	null	null	14.1509	42.0134	-1.50538	0.000168724
PVP01_1330800	liver specific protein 1, putative	LISP1	41.7786	47.4877	49.0621	37.7011	53.385	45.4561	48.3008	75.2249	101.133	167.115	132.084	232.439	null	null	symbiont-containing vacuole membrane	55.5917	158.193	-1.49211	3.79282e-06
PVP01_0416000	conserved Plasmodium protein, unknown function	null	19.6997	19.217	15.5045	20.6077	20.3173	7.64982	19.211	21.6512	50.5124	44.1421	60.6549	45.4754	null	null	null	17.2073	50.1962	-1.49152	0.000245237
PVP01_1211100	kelch protein K13, putative	K13	9.37862	6.42114	7.10139	10.462	11.5958	11.137	1.76028	9.98553	20.7734	32.3703	23.7115	26.7884	null	null	null	8.61966	25.9109	-1.48413	0.000330264
PVP01_1335100	diphthamide biosynthesis protein 1, putative	DPH1	12.9568	24.2695	15.2767	19.8439	24.9323	77.9148	22.3617	118.402	51.6322	242.855	107.283	286.528	peptidyl-diphthamide biosynthetic process from peptidyl-histidine	null	null	60.9026	172.075	-1.48332	0.00147608
PVP01_0504700	18S ribosomal RNA	null	1234.23	691.579	635.774	601.181	2605.65	759.942	697.12	605.474	8510.6	892.202	3273.73	360.478	null	null	null	1167.05	3259.25	-1.48089	0.00336377
PVP01_1209900	conserved Plasmodium protein, unknown function	null	15.9867	14.3197	13.5592	12.8699	13.1591	18.6262	16.0513	12.6318	29.8728	47.9001	47.2536	50.7843	null	null	null	15.1171	43.9527	-1.47982	1.95739e-06
PVP01_1264700	tRNA import protein tRIP, putative	tRIP	17.5524	30.7816	27.2017	27.9356	27.4013	35.7449	27.6751	54.6434	43.3542	130.526	90.0743	147.736	null	null	cell surface, plasma membrane	36.3662	102.923	-1.47571	0.000150434
PVP01_1435500	perforin-like protein 2	PLP2	124.071	118.784	121.274	170.849	138.854	128.647	73.3131	203.235	312.675	335.724	311.139	559.551	null	null	null	136.012	379.772	-1.47462	8.84728e-05
PVP01_0713400	type II NADH:ubiquinone oxidoreductase, putative	NDH2	262.077	332.022	319.616	338.16	117.957	104.063	119.79	174.826	357.305	359.18	400.938	324.555	null	NADH dehydrogenase (ubiquinone) activity	mitochondrion	129.159	360.494	-1.4737	4.30935e-05
PVP01_0832000	T-complex protein 1 subunit eta, putative	CCT7	30.2246	22.2493	41.0538	22.2852	24.5732	21.6865	28.8115	35.143	56.0447	87.1775	64.2104	104.149	protein folding	unfolded protein binding	chaperonin-containing T-complex	27.5536	77.8953	-1.46627	5.4435e-05
PVP01_1202000	vacuolar fusion protein MON1, putative	MON1	18.6099	20.347	19.6762	33.4051	13.0718	24.4986	15.5188	51.1104	29.186	75.0132	66.9425	123.587	positive regulation of GTPase activity	Rab guanyl-nucleotide exchange factor activity, phosphatidylinositol-3-phosphate binding, phosphatidylinositol-5-phosphate binding, phosphatidylserine binding	null	26.0499	73.6821	-1.46514	0.00144243
PVP01_1460900	WD repeat-containing protein 82, putative	WDR82	2.62867	3.18538	4.39891	5.11461	7.45697	7.44558	18.8949	13.7615	8.81648	60.7349	32.7221	35.8521	null	null	null	11.8897	34.5314	-1.46287	0.0112646
PVP01_1012300	conserved Plasmodium protein, unknown function	null	187.689	289.862	194.828	150.252	60.5596	279.818	72.7415	291.448	429.933	591.824	435.89	489.931	null	null	null	176.142	486.894	-1.46166	0.00488645
PVP01_1329200	conserved Plasmodium protein, unknown function	null	17.6523	17.5663	11.9083	21.2553	11.4279	48.1248	19.497	37.7886	39.1294	142.94	51.7519	94.1773	null	null	null	29.2096	81.9996	-1.4581	0.000428928
PVP01_1423300	conserved Plasmodium protein, unknown function	null	12.013	8.69896	10.1025	8.31411	20.4056	4.89816	19.7581	7.54222	31.1922	25.1579	54.4347	39.8262	null	null	null	13.151	37.6528	-1.44967	0.000123177
PVP01_1210700	krox-like protein, putative	null	18.2397	24.0108	15.3894	18.9563	12.0636	13.7178	10.0108	15.7872	16.1401	45.2035	28.9159	57.3491	null	null	null	12.8948	36.9022	-1.44773	8.32261e-05
PVP01_1440400	conserved Plasmodium protein, unknown function	null	17.4211	15.8379	19.6611	19.4041	16.958	7.25328	7.76461	18.4129	37.1407	38.4925	24.0387	44.4579	null	null	null	12.5972	36.0324	-1.44548	0.000138193
PVP01_1428800	histone-arginine methyltransferase CARM1, putative	CARM1	4.52886	6.71303	5.74937	3.56197	13.5161	9.58909	13.2569	11.4307	25.6309	35.6315	41.063	34.5904	null	null	null	11.9482	34.229	-1.44401	6.13587e-07
PVP01_1431500	conserved protein, unknown function	null	28.341	24.0141	32.5299	41.0422	25.5611	110.873	72.5257	108.167	83.5952	293.17	172.799	319.426	null	null	null	79.2816	217.247	-1.44282	3.51853e-05
PVP01_0305800	NYN domain-containing protein, putative	null	9.57193	9.42516	16.1471	9.52974	9.49799	23.4808	18.404	17.8287	42.5735	54.495	39.7086	58.2133	null	null	null	17.3029	48.7476	-1.44256	9.90949e-05
PVP01_0512500	protein transport protein SEC61 subunit beta, putative	SEC61B	80.8263	120.915	94.4203	136.117	114.638	144.668	81.6373	85.7615	181.624	400.871	297.785	281.409	null	null	endoplasmic reticulum	106.676	290.422	-1.43641	0.00898015
PVP01_1464000	rac-beta serine/threonine protein kinase, putative	PKB	344.083	404.51	300.62	271.031	68.5074	69.5159	68.6731	110.235	320.259	112.828	271.366	157.009	null	null	null	79.2328	215.365	-1.43121	0.030369
PVP01_1410100	60S ribosomal protein L24, putative	null	32.964	28.9103	33.4594	38.0275	59.1563	128.787	40.9789	129.31	69.7742	453.457	105.136	338.439	null	null	null	89.5579	241.702	-1.42227	0.000764726
PVP01_1003200	conserved Plasmodium protein, unknown function	null	12.5273	12.1447	16.6368	17.2148	18.3239	11.6225	16.3101	8.70242	44.2704	27.0802	52.462	30.1724	null	null	null	13.7398	38.4963	-1.422	3.66098e-06
PVP01_1405100	CorA-like Mg2+ transporter protein, putative	MIT2	8.72853	12.026	10.5829	20.8455	9.23987	3.38227	9.37713	6.04199	13.293	20.0975	25.2787	23.1586	null	null	null	7.01031	20.4569	-1.42151	0.00057628
PVP01_0913000	ubiquinone biosynthesis protein COQ4, putative	COQ4	3.68162	0.441116	2.65202	3.58473	0	15.895	9.01046	18.2114	4.24725	53.9852	10.2529	53.4787	null	null	null	10.7792	30.491	-1.4187	0.00159747
PVP01_1226900	conserved Plasmodium protein, unknown function	null	130.527	148.142	149.7	221.456	104.303	17.1149	57.2584	31.4378	196.769	66.6043	232.868	71.8686	null	null	null	52.5285	142.028	-1.41791	0.00610107
PVP01_1023000	translationally-controlled tumor protein homolog, putative	TCTP	5.43863	19.4138	25.2768	36.1762	5.67585	25.3031	32.6839	24.7129	28.3133	70.013	41.8767	102.214	null	null	null	22.094	60.6042	-1.41551	7.05301e-05
PVP01_1435300	male development gene 1, putative	MDV1	13.0437	37.1265	45.8262	59.4662	51.8693	84.4555	81.7606	124.792	195.555	119.454	472.548	133.632	null	null	null	85.7192	230.297	-1.41532	0.0200202
PVP01_1427100	CS domain protein, putative	null	2.80802	15.266	11.3444	8.80608	21.4424	25.8988	11.0804	48.4642	17.2021	88.4499	46.15	139.571	null	null	null	26.7214	72.8431	-1.41346	6.1057e-05
PVP01_0610300	glutamine--fructose-6-phosphate aminotransferase [isomerizing], putative	GFPT	34.2504	35.2475	42.3552	27.65	31.7964	31.6447	27.5395	38.5018	29.0572	98.2292	69.0218	154.749	null	null	null	32.3706	87.7642	-1.4114	2.06469e-06
PVP01_0109100	heat shock protein 110, putative	HSP110c	21.9467	27.7851	41.0573	32.5685	45.523	58.4181	54.3534	79.3873	88.9734	203.521	101.047	244.689	protein folding, response to heat	ATPase activity	cytoplasm	59.4204	159.558	-1.40998	7.7718e-06
PVP01_0530900	40S ribosomal protein S19, putative	RPS19	34.5022	35.2704	35.4643	34.6758	45.8343	53.663	31.2702	51.2618	62.7309	211.546	59.7944	155.262	null	null	null	45.5073	122.333	-1.40703	0.00131543
PVP01_1111500	conserved Plasmodium protein, unknown function	null	4.92997	11.1174	11.6192	3.32924	4.5513	8.94627	7.80353	13.5408	16.2067	30.7574	18.048	33.361	null	null	null	8.71048	24.5933	-1.39815	0.000340838
PVP01_1325400	calcium-dependent protein kinase, putative	null	762.992	768.894	746.159	610.086	231.016	60.3563	151.534	77.3014	492.962	197.162	505.213	182.189	null	null	null	130.052	344.382	-1.39805	0.0473807
PVP01_1417400	pre-mRNA-processing factor 40, putative	PRP40	35.2815	27.9194	28.9799	30.3108	17.3676	11.4741	20.7247	19.1823	44.3268	50.1947	47.1541	46.0302	null	null	null	17.1872	46.9265	-1.3979	0.000422323
PVP01_0935900	protein phosphatase PPM8, putative	PPM8	11.938	13.2818	12.3213	14.503	12.972	41.0217	26.7754	72.8387	43.8953	125.391	68.0858	173.143	null	null	null	38.402	102.629	-1.39509	0.000870094
PVP01_0522200	conserved Plasmodium protein, unknown function	null	26.3079	21.2121	21.3125	28.3561	17.5924	10.2456	24.5577	17.4041	36.9386	47.2898	50.3652	54.5663	null	null	null	17.45	47.29	-1.38811	2.26437e-05
PVP01_0618000	RNA polymerase II-associated protein 1, putative	null	3.90459	2.91564	4.66043	2.68431	23.2148	20.7223	21.6287	19.2426	39.3888	79.0761	37.4592	72.3352	null	null	null	21.2021	57.0648	-1.38697	1.1312e-07
PVP01_0308100	conserved Plasmodium protein, unknown function	null	6.41664	12.3781	19.7025	13.0408	9.66742	5.23959	12.7518	15.1155	19.274	23.7259	27.183	47.871	null	null	null	10.6936	29.5135	-1.38373	0.00863479
PVP01_1306500	conserved Plasmodium protein, unknown function	null	5997.49	6699.2	6397.05	7720.35	1854.2	1615.22	1447.9	1823.37	4798.18	3431.59	5764.83	3599.06	null	null	null	1685.17	4398.41	-1.38356	0.00875801
PVP01_0940900	conserved Plasmodium protein, unknown function	null	5.05853	4.71133	5.78414	12.4274	3.44765	8.22757	4.67353	20.0485	15.9863	29.9129	16.0279	39.4582	null	null	null	9.09931	25.3463	-1.38334	0.00263206
PVP01_1114900	elongation factor 1-alpha, putative	null	35.5039	37.7956	45.7957	36.3172	87.727	42.8705	107.441	71.0392	163.509	165.589	233.084	250.106	null	null	null	77.2694	203.072	-1.38256	1.33532e-15
PVP01_1427500	U1 small nuclear ribonucleoprotein C, putative	null	3.58778	2.13952	6.99018	6.55796	8.95248	12.2051	0	14.9198	7.42444	38.3813	15.0147	39.5865	null	null	null	9.01937	25.1017	-1.38135	0.00285836
PVP01_1341600	rRNA 2'-O-methyltransferase fibrillarin, putative	NOP1	21.7111	26.7102	21.1937	26.0125	36.0848	43.8126	63.4	77.5868	56.3902	175.895	109.757	239.103	null	null	null	55.2211	145.286	-1.37961	5.67881e-05
PVP01_1112000	conserved Plasmodium protein, unknown function	null	2.87002	3.55389	3.66508	5.13943	6.18889	8.31601	5.73074	11.1936	10.8567	27.1778	18.283	31.7805	null	null	null	7.85731	22.0245	-1.37823	8.24196e-06
PVP01_0830600	60S acidic ribosomal protein P2, putative	null	46.7012	19.8431	58.8325	11.1958	20.2512	44.8032	70.3818	34.7826	78.5659	173.489	87.3167	109.484	null	null	null	42.5547	112.214	-1.37815	0.000137926
PVP01_1114800	elongation factor 1-alpha, putative	null	27.63	32.7845	34.2183	28.4348	78.172	31.7003	81.904	56.0841	131.261	125.532	204.056	186.963	null	null	null	61.9651	161.953	-1.37183	3.61814e-06
PVP01_1405300	conserved Plasmodium protein, unknown function	null	74.3638	72.238	80.5729	83.7231	64.5172	80.1194	50.8807	98.2174	229.988	168.275	227.018	140.875	null	null	null	73.4336	191.539	-1.37112	5.23826e-07
PVP01_1030300	myosin B, putative	MyoB	126.348	159.957	117.952	155.809	35.6136	16.8305	31.9248	35.4657	101.668	66.8086	74.4721	72.95	null	null	null	29.9587	78.9747	-1.3692	0.035446
PVP01_1346200	ubiquitin-40S ribosomal protein S27a, putative	null	105.955	161.043	102.676	136.744	130.457	153.153	175.156	126.928	229.782	496.801	298.085	494.303	null	null	null	146.424	379.743	-1.36885	2.5759e-05
PVP01_0818200	peptidyl-prolyl cis-trans isomerase, putative	CYP19A	9.65329	5.81991	22.474	9.7283	27.5148	23.8191	25.0883	58.1747	43.6537	95.744	50.5418	161.557	null	null	null	33.6492	87.8742	-1.35894	0.00011635
PVP01_1260000	40S ribosomal protein S5, putative	null	5.09627	1.26081	9.10223	7.00938	6.97877	20.7058	9.8196	22.1325	22.7197	51.7794	36.4116	48.1698	null	null	null	14.9092	39.7701	-1.35765	0.0253863
PVP01_1030200	60S ribosomal protein L31, putative	RPL31	10.7409	31.957	23.9859	32.888	43.4741	78.911	52.3753	140.46	81.7031	330.458	82.3999	317.782	null	null	null	78.8052	203.086	-1.35462	0.00373295
PVP01_0421400	protein MAK16, putative	MAK16	1.34999	3.92971	4.5583	3.71389	11.1296	18.6253	8.44908	37.484	7.0757	90.3718	16.7812	85.3259	ribosomal large subunit biogenesis	null	nucleolus, preribosome, large subunit precursor	18.922	49.8886	-1.35298	0.00161789
PVP01_0916000	vivapain-2	null	37.8859	43.9458	50.8538	35.6085	31.0283	53.4638	37.921	73.7128	78.3685	170.796	89.5549	168.351	null	null	null	49.0315	126.768	-1.35262	4.52802e-06
PVP01_0606800	deoxyribose-phosphate aldolase, putative	null	13.3375	4.1154	13.6763	11.672	15.3527	7.14998	16.4153	19.2901	19.4882	49.3346	29.5244	56.1946	null	null	null	14.552	38.6354	-1.34969	0.0129647
PVP01_1009100	ubiquitin fusion degradation protein 1, putative	UFD1	6.69279	5.76858	2.66763	8.42526	5.96946	9.44106	9.13946	18.8834	9.71747	40.9566	20.5868	45.3014	null	null	null	10.8583	29.1406	-1.3458	8.97405e-05
PVP01_1458100	3-hydroxyisobutyryl-coenzyme A hydrolase, putative	null	67.0016	78.99	45.1096	56.8983	34.7673	8.18482	24.3116	9.06629	58.0439	29.6585	70.4675	41.717	null	null	null	19.0825	49.9717	-1.34376	0.00786334
PVP01_1264600	conserved Plasmodium protein, unknown function	null	9.54823	10.9684	10.2273	11.6835	10.5536	34.1755	19.2277	36.8367	23.1312	107.996	30.5429	99.0155	null	null	null	25.1984	65.1714	-1.33673	4.76332e-05
PVP01_1215500	conserved Plasmodium protein, unknown function	null	2.9107	5.90852	7.89325	8.6648	4.6251	24.3612	12.8735	38.2362	15.0771	59.9137	23.3782	108.996	null	null	null	20.024	51.8413	-1.32963	0.00785845
PVP01_1419900	conserved Plasmodium protein, unknown function	null	54.6088	74.9605	72.5254	68.4019	47.9783	68.7022	67.1606	138.743	128.305	240.064	155.463	291.233	null	null	null	80.646	203.766	-1.32652	2.77235e-06
PVP01_1111300	E3 SUMO-protein ligase PIAS, putative	PIAS	40.5529	41.2469	40.0867	49.9401	17.206	37.4	29.8431	42.0357	59.4243	91.2581	71.6831	100.784	null	null	null	31.6212	80.7874	-1.32607	1.08126e-08
PVP01_1309600	conserved Plasmodium protein, unknown function	null	45.962	47.8616	47.8966	31.6685	12.8858	18.3851	18.2982	23.0428	47.4746	37.3657	44.6301	58.5742	null	null	null	18.153	47.0111	-1.3258	0.0186127
PVP01_0714300	conserved Plasmodium protein, unknown function	null	0	13.4433	0	7.83644	19.1184	14.5824	26.9553	18.1161	11.0467	67.7606	28.7818	95.8796	null	null	null	19.693	50.8672	-1.32568	1.48765e-05
PVP01_0618500	haloacid dehalogenase-like hydrolase, putative	HAD1	42.0115	46.726	55.3197	51.6505	94.9671	70.1875	95.9465	103.115	180.772	254.287	222.105	257.073	dephosphorylation, negative regulation of isopentenyl diphosphate biosynthetic process, methylerythritol 4-phosphate pathway	sugar-phosphatase activity	cytoplasm	91.054	228.559	-1.31831	6.96641e-05
PVP01_1247900	ATP-dependent RNA helicase DBP5, putative	DBP5	2.05769	2.78141	6.26014	4.13167	2.73424	5.69512	1.50964	21.5457	7.74923	25.0801	16.2903	35.3375	null	null	null	7.87118	21.1143	-1.31778	0.0114285
PVP01_1030600	serine/arginine-rich splicing factor 12, putative	SRSF12	62.1292	67.1095	68.3148	74.8789	84.5399	49.9973	48.0345	113.543	113.667	219.661	165.939	244.107	null	null	null	74.0288	185.843	-1.31631	0.00127665
PVP01_1435700	DNA-binding chaperone, putative	null	94.1993	115.002	72.9512	136.454	48.0398	27.9701	47.8964	36.9945	138.088	69.3713	122.295	76.7925	null	null	null	40.2252	101.637	-1.31595	0.0155945
PVP01_1426100	DNA/RNA-binding protein Alba 1, putative	ALBA1	205.85	240.703	254.748	234.772	352.452	367.859	381.27	603.403	426.284	1556.51	733.579	1510.29	null	DNA binding, mRNA binding, translation repressor activity, nucleic acid binding	cytoplasm, nucleus	426.246	1056.66	-1.30774	0.000450366
PVP01_1121300	eukaryotic translation initiation factor 2-alpha kinase, putative	PK4	72.4024	82.1081	44.8475	74.6419	86.6227	230.07	109.954	142.334	188.993	498.606	277.041	445.221	null	null	null	142.245	352.465	-1.30308	0.000153544
PVP01_1338600	WD repeat-containing protein, putative	null	7.75233	10.5069	6.66724	7.99447	8.78201	23.3166	8.71744	19.3856	13.3342	58.6466	21.4657	60.7954	null	null	null	15.0504	38.5604	-1.30145	0.000286549
PVP01_1454400	conserved Plasmodium protein, unknown function	null	24.5808	32.0474	29.8241	22.4802	20.1768	14.5485	20.3178	24.0175	60.1946	41.3353	46.1505	52.6696	null	null	null	19.7651	50.0875	-1.29881	0.000135312
PVP01_1253100	conserved Plasmodium protein, unknown function	null	11.9714	17.4356	13.4494	10.5238	29.4205	11.7707	23.8565	11.7638	45.0817	29.4557	67.6237	52.3579	null	null	null	19.2029	48.6297	-1.29664	0.0119434
PVP01_1253200	glucose-6-phosphate dehydrogenase-6-phosphogluconolactonase, putative	GluPho	22.3597	21.6009	28.5654	19.1695	30.8012	13.3221	30.9489	23.3072	47.4576	64.7788	60.6517	73.3096	glucose 6-phosphate metabolic process, pentose-phosphate shunt	6-phosphogluconolactonase activity, drug binding, glucose-6-phosphate dehydrogenase activity	cytosol	24.5949	61.5494	-1.28914	3.90202e-07
PVP01_0607600	serine/arginine-rich splicing factor 4, putative	SRSF4	7.00274	10.0616	15.4844	16.4256	17.9126	42.3724	22.6246	38.6476	34.3865	102.942	49.7817	115.709	null	null	null	30.3893	75.7047	-1.28904	8.49142e-05
PVP01_0945800	coatomer subunit gamma, putative	SEC21	9.12533	10.6809	10.5301	11.2936	9.35282	13.1732	7.20715	26.1008	18.9928	37.7388	36.6208	48.8102	ER to Golgi vesicle-mediated transport, retrograde vesicle-mediated transport, Golgi to ER	null	COPI vesicle coat	13.9585	35.5406	-1.28854	0.00069764
PVP01_0817100	conserved Plasmodium protein, unknown function	null	4.1035	3.41627	5.76209	6.51596	2.3327	26.9037	5.80787	24.0059	9.9708	60.589	17.5662	61.7503	null	null	null	14.7625	37.4691	-1.2872	0.00079136
PVP01_0504600	5.8S ribosomal RNA	null	2202.43	2239.04	2115.14	1060.34	7390.79	3070.1	3178.56	4052.97	32676.5	2515.28	6191.25	1740.15	null	null	null	4423.11	10780.8	-1.28514	0.0213851
PVP01_1111800	RNA-binding protein, putative	null	5.26924	29.2427	29.0028	21.8813	26.0746	42.1978	24.9955	37.4191	57.5618	101.209	67.4096	97.99	null	null	null	32.6718	81.0426	-1.28483	0.00189682
PVP01_1117200	60S ribosomal protein L7-2, putative	null	36.6783	53.9734	54.9513	79.8448	35.1401	85.7148	73.748	108.317	169.741	168.403	245.452	159.262	null	null	null	75.7301	185.715	-1.28297	8.79662e-05
PVP01_1244500	conserved Plasmodium protein, unknown function	null	153.03	146.197	115.561	153.688	62.4138	36.0864	49.0926	44.8666	119.488	90.147	163.063	98.6145	null	null	null	48.1148	117.828	-1.27464	0.00816528
PVP01_1304600	zinc finger protein, putative	null	15.6005	20.3501	14.0673	13.5135	14.3905	16.8837	9.69057	28.2405	21.2477	42.9064	37.5652	70.7225	null	null	null	17.3013	43.1105	-1.26917	0.00482709
PVP01_1002800	conserved Plasmodium protein, unknown function	null	179.684	170.393	194.242	318.232	106.619	67.9832	99.7885	97.3505	192.996	233.736	211.316	262.281	null	null	null	92.9352	225.082	-1.26711	0.000643064
PVP01_1246800	FYVE and coiled-coil domain-containing protein, putative	FCP	256.322	263.355	293.389	477.813	254	123.08	280.904	209.268	547.135	448.909	622.011	470.007	null	phosphatidylinositol-3-phosphate binding	food vacuole	216.813	522.015	-1.26376	0.000125143
PVP01_0948500	conserved Plasmodium protein, unknown function	null	33.1354	30.9564	59.9293	75.6751	26.714	25.3557	15.7179	17.0359	60.034	51.3727	38.5596	59.2109	null	null	null	21.2059	52.2943	-1.26304	0.000146233
PVP01_0413200	tyrosine kinase-like protein, putative	TKL1	20.5248	20.5491	25.0503	19.4868	12.326	19.7375	10.4455	26.3207	23.7554	54.3733	36.0771	56.4246	null	null	null	17.2074	42.6576	-1.26171	0.000277414
PVP01_0909500	heat shock protein DnaJ homologue Pfj2, putative	null	11.4162	13.7001	15.9953	16.68	12.0651	38.9306	18.0301	56.8548	33.7131	101.943	61.6905	109.894	null	null	null	31.4702	76.8101	-1.26084	0.000372155
PVP01_1405700	NLI interacting factor-like phosphatase, putative	NIF1	489.056	568.545	531.536	674.05	248.844	226.736	233.806	336.343	535.468	592.805	663.442	717.394	null	null	null	261.432	627.277	-1.25946	0.000146824
PVP01_1436700	PPPDE peptidase domain-containing protein, putative	null	10.4604	18.2307	11.4072	25.356	19.7207	38.8471	11.9317	44.1065	51.9776	66.4876	52.3126	108.135	null	null	null	28.6515	69.7281	-1.25418	0.00559891
PVP01_1308000	protein phosphatase, putative	null	8.33964	15.6296	6.36836	9.69998	5.71074	21.256	11.2923	14.3874	22.6043	36.0732	35.3525	36.0354	null	null	null	13.1616	32.5164	-1.24288	0.000114464
PVP01_1314300	conserved Plasmodium protein, unknown function	null	20.2478	25.3686	16.801	15.6763	21.3878	11.9731	18.1812	11.9623	29.5186	41.8825	56.6149	27.5704	null	null	null	15.8761	38.8966	-1.24129	0.0278196
PVP01_1436500	conserved Plasmodium protein, unknown function	null	26.8837	42.2206	53.5141	47.0208	69.0397	58.195	80.7847	87.4024	139.385	205.31	160.513	198.105	null	null	null	73.8555	175.828	-1.24017	4.38835e-08
PVP01_0837900	conserved Plasmodium protein, unknown function	null	7.69468	10.0195	15.0742	21.2176	16.5157	8.48725	16.3058	14.9248	13.926	49.8437	18.0347	55.9108	null	null	null	14.0584	34.4288	-1.23436	0.0216623
PVP01_1213900	sodium-dependent phosphate transporter, putative	PiT	332.43	436.859	318.234	253.429	202.355	90.8452	137.283	129.565	447.386	246.016	375.642	252.409	null	null	null	140.012	330.363	-1.2326	0.00409281
PVP01_1413800	eukaryotic translation initation factor 4 gamma, putative	EIF4G	324.914	299.19	269.76	384.538	225.155	163.021	267.579	191.58	395.916	446.932	595.868	554.811	null	null	null	211.834	498.382	-1.23041	1.35945e-05
PVP01_1455700	periodic tryptophan protein 1, putative	PWP1	15.1748	9.60064	7.07265	18.8755	20.1181	47.122	13.7157	47.6858	38.7712	101.067	57.6593	108.176	null	null	null	32.1604	76.4183	-1.22321	0.00044257
PVP01_1142900	conserved Plasmodium protein, unknown function	null	11.529	13.6798	9.34667	14.6384	22.7728	45.5651	17.2907	44.3767	29.4478	103.05	52.7193	123.546	null	null	null	32.5013	77.1906	-1.22278	0.000184642
PVP01_0809800	conserved Plasmodium protein, unknown function	null	66.1421	66.8298	65.2388	73.0576	46.1431	11.0927	46.9925	19.9506	81.0832	59.6226	88.8134	65.4682	null	null	null	31.0447	73.7468	-1.22193	0.0489605
PVP01_0413300	UDP-N-acetylglucosamine transferase subunit ALG14, putative	ALG14	90.7285	41.6584	80.0864	77.9311	43.2171	51.1187	91.2527	77.1098	101.777	180.23	163.917	171.037	dolichol-linked oligosaccharide biosynthetic process	N-acetylglucosaminyldiphosphodolichol N-acetylglucosaminyltransferase activity	null	65.6746	154.24	-1.21929	0.0109228
PVP01_0913600	conserved protein, unknown function	null	32.9034	38.5514	31.9982	65.2453	19.8895	36.9522	23.8375	72.1868	43.0489	110.315	66.6856	140.264	null	null	null	38.2165	90.0783	-1.21565	0.00951767
PVP01_0815400	methionine aminopeptidase 1b, putative	METAP1b	9.39709	7.47143	4.32257	7.25116	12.0205	9.64256	5.26262	13.0366	6.92971	32.2221	17.651	40.8707	null	null	null	9.99058	24.4184	-1.2096	0.00778267
PVP01_1429900	aquaporin, putative	AQP2	11.1046	11.754	12.2607	12.1807	19.129	21.973	10.1209	23.2013	26.5774	44.4009	36.7474	69.1354	null	null	null	18.6061	44.2153	-1.20551	0.000202817
PVP01_1431600	eukaryotic translation initiation factor 3 subunit A, putative	EIF3A	5.50657	9.42579	11.5427	10.3956	12.4846	27.0835	12.1705	23.9328	13.4117	59.0908	36.7041	70.3488	translational initiation	translation initiation factor activity	eukaryotic translation initiation factor 3 complex	18.9178	44.8888	-1.20408	0.000581707
PVP01_0922200	exported protein 1, putative	EXP1	274.272	200.585	261.287	146.126	199.185	231.221	203.75	245.308	389.811	570.705	479.96	588.711	null	null	null	219.866	507.297	-1.2025	1.34605e-12
PVP01_1237300	conserved Plasmodium protein, unknown function	null	4.47476	1.73929	4.93772	4.68008	4.03572	15.3096	6.93529	19.7658	7.30519	44.1783	7.97119	51.7048	null	null	null	11.5116	27.7899	-1.2023	0.000350646
PVP01_0809500	metalloprotease, putative	null	142.393	158.842	147.326	156.634	138.313	80.6879	116.227	133.837	172.958	318.588	312.491	275.45	null	null	null	117.266	269.872	-1.19557	3.83934e-08
PVP01_0622800	18S ribosomal RNA	null	849.066	428.365	445.286	451.78	1380.99	446.579	414.974	336.154	3557.67	513.39	1656.78	182.423	null	null	null	644.675	1477.56	-1.19532	0.0397972
PVP01_1011300	inner membrane complex protein, putative	null	15.1254	13.9033	11.7986	23.1728	12.7628	2.45944	7.62769	16.7943	14.8654	30.3178	20.9766	29.6989	null	null	inner membrane complex	9.91105	23.9647	-1.1941	0.00775334
PVP01_0508000	SPRY domain, putative	null	186.03	214.985	194.77	298.004	56.7556	23.1693	57.3914	56.5597	136.606	98.0534	119.123	93.9324	null	null	null	48.469	111.929	-1.19081	0.0376651
PVP01_0824400	conserved Plasmodium protein, unknown function	null	4.92733	6.87931	9.20153	8.45849	3.1511	19.4058	5.67403	18.9564	20.7809	34.5593	24.1799	33.2592	null	null	null	11.7968	28.1948	-1.18993	0.00281964
PVP01_1113800	Sas10 domain-containing protein, putative	null	15.525	14.8324	12.0791	16.6349	20.3458	28.1976	35.0659	34.2362	49.6991	66.1979	76.822	81.0328	null	null	null	29.4614	68.4379	-1.18874	0.00303787
PVP01_1206200	conserved Plasmodium protein, unknown function	null	254.991	337.684	347.132	378.508	162.918	119.973	171.245	137.519	350.785	280.231	459.885	260.191	null	null	null	147.914	337.773	-1.18584	0.000145488
PVP01_0948200	conserved Plasmodium protein, unknown function	null	38.7875	54.0361	51.8003	51.7617	29.3443	154.874	52.8539	132.986	60.0262	344.312	125.89	315.902	null	null	null	92.5144	211.532	-1.18442	0.000353951
PVP01_1442500	polyadenylate-binding protein, putative	PABP	14.9761	15.5616	25.5775	22.1838	20.3905	27.5584	18.7003	38.4638	31.023	61.2498	51.7869	99.5079	null	null	P granule	26.2782	60.8919	-1.182	0.00345642
PVP01_0940300	conserved Plasmodium protein, unknown function	null	274.703	342.046	237.231	180.513	85.4245	38.4356	72.5356	71.7615	205.252	91.4253	222.03	93.8413	null	null	null	67.0393	153.137	-1.17977	0.00859312
PVP01_0715200	conserved Plasmodium protein, unknown function	null	0	0	0	0	136.57	124.848	157.404	0	0	568.386	0	383.15	null	null	null	104.706	237.884	-1.17626	0.000170139
PVP01_0708700	conserved Plasmodium protein, unknown function	null	19.8517	22.5975	14.8924	18.4736	10.0845	19.8294	13.8031	23.1769	26.9865	41.1001	38.0343	50.0176	null	null	null	16.7235	39.0347	-1.17559	2.28895e-06
PVP01_1467100	rRNA-processing protein, putative	null	21.8179	51.7893	38.3344	26.0594	24.7823	39.3431	52.4494	32.0604	57.932	80.7623	67.8702	133.12	null	null	null	37.1588	84.9211	-1.171	0.00486702
PVP01_1457100	HD superfamily phosphohydrolase protein	null	42.3972	51.464	47.6745	52.4451	50.1161	46.7671	33.1695	57.7172	72.9706	119.962	107.887	126.333	null	null	null	46.9425	106.788	-1.16882	0.000371145
PVP01_0515300	conserved Plasmodium protein, unknown function	null	0.889601	0.856856	2.14002	1.59573	17.9513	6.70449	15.3308	10.7883	19.6752	27.096	45.0654	27.06	null	null	null	12.6937	29.7241	-1.16586	0.0122793
PVP01_0607000	schizont egress antigen-1, putative	SEA1	11.7225	14.6983	7.9785	12.5093	10.1662	17.9635	10.4331	24.122	14.5967	34.4213	30.9338	64.8099	null	null	null	15.6712	36.1904	-1.15757	0.00322043
PVP01_1136200	nucleolar GTP-binding protein 1, putative	NOG1	2.61996	4.22938	5.78085	3.53997	7.01804	12.6157	5.34288	18.6209	9.02629	34.7128	18.4651	39.4015	ribosomal large subunit biogenesis	null	nucleolus, preribosome, large subunit precursor	10.8994	25.4014	-1.14973	0.000679117
PVP01_1440900	glideosome-associated protein 45, putative	GAP45	114.942	125.388	126.315	174.91	57.1159	48.3694	72.2498	53.7221	160.262	124.008	104.571	124.98	null	null	null	57.8643	128.455	-1.13699	0.00348475
PVP01_1269500	conserved Plasmodium protein, unknown function	null	24.2754	31.0953	16.7028	43.8724	28.4488	18.4714	38.2281	33.8583	56.6512	63.0419	80.8202	65.5826	null	null	null	29.7516	66.524	-1.13474	0.00572242
PVP01_0103500	conserved Plasmodium protein, unknown function	null	115.968	145.031	89.742	124.717	138.813	34.5274	75.1855	21.7098	155.093	132.645	155.608	153.674	null	null	null	67.5589	149.255	-1.132	0.00840747
PVP01_1412800	M1-family alanyl aminopeptidase, putative	M1AAP	47.5732	42.0667	62.6493	46.3095	49.8008	56.4851	49.3241	95.0898	68.2133	150.524	113.889	219.065	null	null	null	62.6749	137.923	-1.12549	0.00677039
PVP01_1410000	conserved Plasmodium protein, unknown function	null	17.3843	25.4796	22.5774	25.9233	13.7988	64.6726	44.5947	93.7778	38.7116	177.882	76.9751	183.005	null	null	null	54.211	119.144	-1.12173	0.00767679
PVP01_0321000	conserved Plasmodium protein, unknown function	null	57.083	67.0958	53.4305	94.9217	29.2968	17.709	21.271	26.069	48.6265	52.7942	49.7907	58.6973	null	null	null	23.5864	52.4772	-1.12106	0.0168296
PVP01_0924200	RAP protein, putative	null	16.7296	21.3586	15.8419	15.1015	10.3197	16.8825	22.024	27.6951	26.4033	39.1249	44.8843	61.5626	null	null	null	19.2303	42.9938	-1.12078	0.000170192
PVP01_0704200	conserved Plasmodium protein, unknown function	null	45.794	47.8119	41.2821	36.5796	32.4688	24.9589	37.4695	34.4304	71.7121	59.5496	75.6947	78.4641	null	null	null	32.3319	71.3551	-1.11819	5.36527e-05
PVP01_0610000	conserved Plasmodium protein, unknown function	null	3.50121	2.24579	2.83547	2.51963	10.4687	5.48533	10.0719	10.9359	5.44318	27.8245	16.2201	35.0409	null	null	null	9.24046	21.1322	-1.11186	0.0112935
PVP01_0620200	conserved Plasmodium protein, unknown function	null	53.8606	68.2647	80.1979	56.9177	58.9076	53.5065	58.9102	58.4594	131.083	113.665	133.157	121.284	null	null	null	57.4459	124.797	-1.10593	0.000144769
PVP01_1449200	conserved Plasmodium protein, unknown function	null	28.7789	24.6075	24.6166	20.3751	25.782	8.72562	23.3244	19.2361	32.3477	34.2437	46.7957	56.7595	null	null	null	19.267	42.5366	-1.1031	0.000592463
PVP01_0806500	single-strand telomeric DNA-binding protein GBP2, putative	GBP2	125.018	170.445	187.329	106.493	246.255	310.54	265.192	531.987	401.967	741.022	642.252	1126.02	telomere maintenance	mRNA binding, single-stranded telomeric DNA binding	null	338.494	727.815	-1.10217	0.00160973
PVP01_1251200	conserved Plasmodium protein, unknown function	null	265.683	295.505	194.239	321.848	110.224	61.7692	77.9773	120.586	167.874	178.505	208.882	244.409	null	null	null	92.6392	199.918	-1.10142	0.0268742
PVP01_0837800	pre-mRNA-splicing factor PRP46, putative	PRP46	6.88177	4.21548	5.10211	12.8854	9.05214	15.9992	9.10157	13.3704	14.4159	32.4701	25.0417	34.4555	null	null	null	11.8808	26.5958	-1.09922	0.00266231
PVP01_1409300	40S ribosomal protein S27, putative	RPS27	161.519	92.8418	212.395	105.621	134.076	425.891	151.022	323.929	330.147	791.476	299.444	795.586	null	null	null	258.729	554.163	-1.0959	5.61087e-08
PVP01_0927700	protein phosphatase, putative	null	8.84476	5.87753	5.83481	4.00674	4.17101	27.0946	19.2938	34.7559	18.0471	76.1116	21.9736	70.733	null	null	null	21.3288	46.7163	-1.09558	0.00526829
PVP01_0819700	nicotinamidase, putative	Nico	31.0617	53.5465	48.7043	38.39	19.6621	20.5864	17.0083	28.8984	46.2467	43.9386	54.3455	43.8304	null	null	null	21.5388	47.0903	-1.09333	0.0100695
PVP01_1203900	AP2 domain transcription factor AP2-O4, putative	AP2-O4	200.876	230.411	231.193	270.404	111.57	137.148	123.948	285.986	274.786	349.128	335.758	445.974	null	sequence-specific DNA binding	null	164.663	351.412	-1.08901	0.0140483
PVP01_0622000	DNA repair helicase RAD25, putative	null	49.3863	52.1465	44.6451	50.4907	30.0965	11.8619	23.6022	18.4049	46.4954	31.4817	55.1027	48.6276	null	null	null	20.9914	45.4268	-1.07802	0.0444804
PVP01_1456900	acyl-CoA synthetase, putative	ACS11	10.5604	7.80707	13.9914	8.46967	5.9198	6.61294	13.1005	14.1618	11.749	20.8951	23.9333	31.4753	null	null	null	9.94876	22.0132	-1.07169	0.0187474
PVP01_1418100	AP2 domain transcription factor, putative	ApiAP2	28.2053	32.1462	39.2056	20.4551	13.2462	46.2897	14.5443	72.5813	35.2382	121.941	29.9703	124.202	null	sequence-specific DNA binding	null	36.6654	77.8378	-1.06565	0.00300023
PVP01_0723800	proline--tRNA ligase, putative	aPRS	38.9315	57.9194	49.0403	72.4836	67.8237	106.824	71.11	103.455	91.7564	268.817	160.973	209.814	null	null	apicoplast	87.3031	182.84	-1.05792	0.000171939
PVP01_0730200	conserved Plasmodium protein, unknown function	null	31.7256	44.6139	57.6143	34.6945	36.1573	49.4523	64.0734	93.6744	114.096	152.847	81.4718	162.19	null	null	null	60.8394	127.651	-1.05687	0.0460083
PVP01_0932700	conserved Plasmodium protein, unknown function	null	51.9875	50.0623	59.8418	61.9205	38.0982	34.8676	39.3797	46.6823	83.325	81.1557	65.9497	104.247	null	null	null	39.757	83.6694	-1.05479	0.0212441
PVP01_0407200	40S ribosomal protein S26, putative	RPS26	22.3251	44.4475	27.0063	15.7207	26.3669	109.223	72.599	97.3782	73.7276	273.305	92.6583	198.624	null	null	null	76.3918	159.579	-1.05303	0.00376259
PVP01_1129400	conserved Plasmodium protein, unknown function	null	22.039	10.4249	10.009	6.31534	0	23.3078	14.7345	4.63033	7.38659	32.4309	28.5383	24.459	null	null	null	10.6682	23.2037	-1.05265	0.0313616
PVP01_0811500	proteasome subunit beta type-5, putative	null	6.18864	5.33341	7.3426	13.8231	142.97	22.6252	45.2504	29.4253	147.026	156.843	78.2359	119.057	null	null	null	60.0677	125.29	-1.04826	0.00242815
PVP01_1003300	XAP-5 DNA binding protein, putative	null	18.4294	18.2212	17.5575	26.658	36.2444	8.80268	26.7307	12.1597	33.6847	33.7255	72.8537	37.5802	null	null	null	20.9844	44.461	-1.04815	0.00621307
PVP01_1118100	ER lumen protein retaining receptor, putative	ERD2	62.0628	40.0207	42.9301	48.1576	38.8549	39.2913	72.6033	89.7416	102.686	121.067	142.27	135.096	null	null	null	60.1228	125.28	-1.04684	0.0304314
PVP01_1424300	conserved Plasmodium protein, unknown function	null	23.1697	23.0436	21.7455	26.1042	22.5448	19.2947	28.2227	23.2273	35.8261	40.8369	56.2531	63.9963	null	null	null	23.3224	49.2281	-1.04621	0.00665262
PVP01_1413700	conserved Plasmodium protein, unknown function	null	4.43372	6.04899	3.59879	6.26095	8.19502	12.754	9.09905	10.9387	11.2848	35.7454	15.1231	26.6941	null	null	null	10.2467	22.2118	-1.04536	0.00987216
PVP01_1223400	conserved Plasmodium protein, unknown function	null	13.58	10.8904	17.6474	12.6366	6.78522	37.3705	17.5777	28.377	25.4336	47.3759	42.2299	75.0889	null	null	null	22.5276	47.5321	-1.04459	0.00814814
PVP01_1449000	pre-mRNA-splicing regulator, putative	null	11.2659	13.4313	16.1371	16.794	28.0963	31.7343	23.6305	35.575	52.3396	64.1731	41.2066	91.6165	null	null	null	29.759	62.3339	-1.04197	0.00446547
PVP01_1405900	conserved Plasmodium protein, unknown function	null	58.6638	76.2274	65.087	81.772	19.5522	22.0417	23.625	23.8222	36.8691	49.1511	46.8928	54.6081	null	null	null	22.2603	46.8803	-1.04156	0.0492383
PVP01_1010100	transporter, putative	null	10.2773	16.2116	12.2952	11.1279	10.1826	12.3208	13.0521	23.7419	13.0732	34.5947	32.3822	46.0159	null	null	null	14.8244	31.5165	-1.03902	0.00389208
PVP01_1242100	vacuolar ATP synthase subunit d, putative	null	560.589	601.882	654.753	783.677	321.738	150.667	258.898	213.109	522.76	439.904	544.477	433.158	null	null	null	236.103	485.075	-1.03567	0.0233898
PVP01_1005600	eukaryotic translation initiation factor 3 subunit E, putative	EIF3E	46.5916	43.8912	74.6529	89.8464	49.5531	54.4292	30.4561	87.0224	97.6805	110.319	112.615	137.307	null	null	null	55.3652	114.48	-1.03477	0.00245413
PVP01_0601900	Plasmodium exported protein (PHIST), unknown function	null	105.37	111.588	158.827	143.183	136.265	179.387	138.787	170.426	180.785	477.715	231.246	388.572	null	null	null	156.216	319.579	-1.02793	0.00189284
PVP01_0618100	conserved Plasmodium protein, unknown function	null	6.6327	5.55638	4.26651	3.6822	16.9082	16.8735	16.9989	8.01137	24.7476	27.9057	38.3268	33.0535	null	null	null	14.698	31.0084	-1.02787	0.000895317
PVP01_1202400	conserved Plasmodium protein, unknown function	null	73.3457	73.6064	74.589	67.9252	48.709	34.4876	44.3592	66.7906	80.7268	80.3612	108.018	129.553	null	null	null	48.5866	99.6648	-1.02154	0.025305
PVP01_0305500	V-type proton ATPase subunit B, putative	null	13.566	14.9627	11.3583	19.761	46.8374	21.7924	32.6599	26.393	69.4629	32.6343	104.671	56.491	null	null	null	31.9207	65.8147	-1.02117	0.00132323
PVP01_1417900	U4/U6.U5 tri-snRNP-associated protein 2, putative	USP39	7.48592	15.0764	7.63232	12.5835	14.186	17.2306	15.0485	12.1795	23.1592	40.0001	27.0529	32.726	null	null	null	14.6611	30.7346	-1.01887	0.0112406
PVP01_0723700	ribosomal RNA-processing protein 8, putative	RRP8	31.6347	68.8351	58.2993	63.7416	69.1983	147.524	74.2152	152.77	117.623	288.503	180.348	316.142	null	null	null	110.927	225.654	-1.01793	0.00271678
PVP01_0505900	translation initiation factor eIF-2B subunit alpha, putative	null	26.5688	26.5722	23.7747	23.7562	26.7896	32.9131	37.9421	40.3966	25.4008	77.8593	84.0337	96.1339	regulation of translational initiation	translation initiation factor activity	eukaryotic translation initiation factor 2B complex	34.5104	70.8569	-1.01689	0.00504615
PVP01_0911200	RNA-binding protein, putative	null	206.484	260.468	159.963	141.942	72.4348	73.2929	57.0148	107.182	151.416	126.162	142.979	209.857	null	null	null	77.481	157.603	-1.01501	0.0284214
PVP01_0313700	thioredoxin-like protein	null	17.3711	19.4503	30.0817	20.6981	21.1778	14.9149	14.4201	17.8339	32.0735	25.2273	49.4755	34.9218	null	null	null	17.0867	35.4245	-1.00998	0.00529245
PVP01_1416300	zinc finger (CCCH type) protein, putative	null	546.32	558.129	632.221	463.714	379.66	379.925	385.706	528.263	724.274	792.46	924.996	932.025	null	null	null	418.389	843.439	-1.00971	0.0115708
PVP01_0304600	ag-1 blood stage membrane protein homologue	MAg-1	8.64395	4.4465	13.4294	5.23546	12.93	10.2697	6.55109	9.05313	16.315	26.4275	17.0971	22.1256	null	null	null	9.70096	20.4913	-1.00601	0.0327393
PVP01_1305800	eukaryotic translation initiation factor 5, putative	EIF5	417.917	473.635	452.053	482.37	507.257	343.63	489.405	366.505	827.984	863.856	901.969	831.486	regulation of translational initiation	translation initiation factor activity	null	426.7	856.324	-1.00324	1.57893e-09
PVP01_1270500	bromodomain protein, putative	null	85.8711	87.3603	106.316	185.399	64.0179	24.435	57.128	38.8089	89.6353	77.0198	122.866	84.0669	null	null	null	46.0974	93.3971	-1.00309	0.00666225
PVP01_1203300	60S ribosomal protein L17, putative	null	74.7224	56.064	76.7226	69.4616	110.411	216.404	115.164	207.396	215.174	414.565	212.017	463.181	null	structural constituent of ribosome	cytosolic large ribosomal subunit	162.344	326.234	-1.00241	0.00123828
PVP01_0930500	major facilitator superfamily-related transporter, putative	MFR5	130.508	170.736	127.063	83.4734	92.3142	56.11	72.9815	108.315	148.817	163.356	133.453	218.316	null	null	null	82.4303	165.986	-1.00108	0.00369052
