# Supplementary material for: Unraveling the Plasmodium vivax sporozoite transcriptional journey from mosquito vector to human host
Source: Sci Rep. 2018 Aug 15;8:12183. doi: 10.1038/s41598-018-30713-1 (PMC6093925; doi:10.1038/s41598-018-30713-1)
Supplement: Supplementary file 6 — Supplementary Dataset 5 [file 41598_2018_30713_MOESM6_ESM.xlsx]

## Sheet: Up_NoBSA_BSA
tracking_id	Gene Description	Gene Symbol	B1T0	B2T0	B3T0	B4T0	B1T4a	B2T4a	B3T4a	B4T4a	B1T4b	B2T4b	B3T4b	B4T4b	BP	MF	CC	Average_NoBSA	Average_BSA	log2FC	P-value
PVP01_0202900	18S ribosomal RNA	null	1136.71	530.107	550.641	515.023	1619.22	580.143	482.749	412.574	5602.61	670.497	2579.91	258.97	null	null	null	1995.31	494.552	2.01023	2.67434e-05
PVP01_0306500	peptidyl-tRNA hydrolase 2, putative	PTH2	30.2904	5.76248	35.8145	5.87034	39.8939	12.9852	20.8035	5.12042	14.8191	2.78919	31.7559	1.27839	null	null	null	28.8962	5.63433	2.17194	0.000722049
PVP01_0504500	28S ribosomal RNA	null	1557.87	842.883	943.169	753.208	3001.15	1092.79	1054.14	706.833	10149.3	1160.69	4888.91	491.644	null	null	null	3599.08	841.341	2.09555	5.76241e-10
PVP01_0504700	18S ribosomal RNA	null	1234.23	691.579	635.774	601.181	2605.65	759.942	697.12	605.474	8510.6	892.202	3273.73	360.478	null	null	null	2826.18	651.809	2.11463	1.99305e-09
PVP01_0831800	U4 spliceosomal RNA	null	1370.82	1223.17	1368.5	1606.58	353.653	2237.29	1433.56	215.423	4591.06	638.003	21262.7	877.122	null	null	null	5063.37	1132.93	2.15905	0.000333703
PVP01_0937900	U2 spliceosomal RNA	null	316.698	254.305	136.21	154.967	796.439	295.052	234.221	454.813	992.167	128.232	4692.97	185.465	null	null	null	1194.78	245.473	2.27846	0.00214959
PVP01_1135900	conserved Plasmodium protein, unknown function	null	82.1964	0	23.4091	27.2956	23.0147	0	84.8327	0	0	0	0	0	null	null	null	35.5755	4.54927	2.72051	0.00647599
PVP01_1213700	U6 spliceosomal RNA	null	4153.04	1328.1	0	0	0	0	1106.12	0	8815.66	606.615	14813.5	715.576	null	null	null	4814.71	441.716	3.4433	0.0292538
PVP01_MIT02400	unspecified product	null	2901.94	0	0	0	0	0	0	0	0	0	0	0	null	null	null	483.656	0	8.92082	0.0436176

## Sheet: Down_NoBSA_BSA
tracking_id	Gene Description	Gene Symbol	B1T0	B2T0	B3T0	B4T0	B1T4a	B2T4a	B3T4a	B4T4a	B1T4b	B2T4b	B3T4b	B4T4b	BP	MF	CC	Average_NoBSA	Average_BSA	log2FC	P-value
PVP01_0105900	40S ribosomal protein S29, putative	null	0	35.9379	99.1803	75.262	0	102.189	138.54	379.409	27.1062	458.889	113.026	511.457	null	null	null	62.9755	260.524	-2.03135	1.94987e-07
PVP01_0421400	protein MAK16, putative	MAK16	1.34999	3.92971	4.5583	3.71389	11.1296	18.6253	8.44908	37.484	7.0757	90.3718	16.7812	85.3259	ribosomal large subunit biogenesis	null	nucleolus, preribosome, large subunit precursor	8.22397	39.9084	-2.14894	4.93442e-09
PVP01_0512700	polyribonucleotide 5'-hydroxyl-kinase Clp1, putative	CLP1	11.0776	18.1262	8.59238	14.892	9.46998	70.3526	12.2046	63.2305	8.92025	104.715	21.8311	116.264	tRNA splicing, via endonucleolytic cleavage and ligation	polydeoxyribonucleotide kinase activity	tRNA-intron endonuclease complex	12.016	64.5966	-2.33334	2.39694e-14
PVP01_0517500	conserved Plasmodium protein, unknown function	null	0	157.54	0	0	0	0	0	0	0	78.351	0	0	null	null	null	0	39.3151	-5.33325	0.000671059
PVP01_0604500	zinc finger protein, putative	null	8.40029	8.73113	14.7786	10.9959	10.7637	72.5411	9.97582	102.312	5.84165	81.714	17.0667	88.0027	null	null	null	11.1378	60.7161	-2.34614	7.3706e-15
PVP01_0616100	ookinete surface protein Pvs25	null	40.6704	67.9947	52.0719	53.1262	32.6658	295.777	60.6129	362.047	245.098	2472.06	269.844	2256.22	null	null	null	116.827	917.871	-2.96319	7.90526e-17
PVP01_0712800	conserved Plasmodium protein, unknown function	null	0	0.680338	5.38889	0	0	1.7591	0	14.7699	5.14255	45.9357	1.47381	72.583	null	null	null	2.00087	22.6213	-2.97664	3.85542e-05
PVP01_0714100	conserved Plasmodium protein, unknown function	null	5.7638	7.01091	2.50891	10.2113	0	17.921	22.5904	40.4577	2.10938	73.3003	5.82611	48.0475	null	null	null	6.46643	32.8248	-2.17959	2.05591e-06
PVP01_0724000	thioredoxin-like protein 2, putative	TLP2	4.24956	3.34523	0	4.04338	0	18.6326	12.6731	55.8351	6.94359	56.4286	27.7305	98.1127	null	null	null	8.59947	39.3996	-2.07331	5.45407e-05
PVP01_0734800	early transcribed membrane protein	ETRAMP	11.2882	16.2324	4.48765	33.9001	4.38947	95.2632	8.72688	92.8953	2.7118	58.3959	32.0362	45.9116	null	null	null	10.6067	57.0998	-2.32358	4.35368e-11
PVP01_0803800	60S ribosomal protein L13, putative	null	3.87175	0.895721	4.73329	3.65329	3.94602	40.0963	10.9822	48.2727	21.9681	202.837	29.9802	166.601	null	null	null	12.5803	77.0592	-2.52306	3.23993e-07
PVP01_0806300	phosducin-like protein, putative	PhLP1	2.40548	6.86015	0	2.74437	4.20068	11.5667	3.25005	28.6943	2.60164	108.439	23.2099	147.421	null	null	null	5.94463	50.9543	-2.90327	4.38754e-08
PVP01_0806400	conserved Plasmodium protein, unknown function	null	0	1.399	0	0	0	2.33563	5.66334	15.9201	3.28528	54.2124	19.7816	71.2836	null	null	null	4.78838	24.1918	-2.12172	2.55974e-05
PVP01_0815800	tubulin binding cofactor c, putative	null	2.22192	0	0	0.624587	2.35393	14.9595	1.59935	26.5701	3.70575	191.348	10.642	218.221	null	null	null	3.42049	75.2872	-4.10916	1.36638e-16
PVP01_0816000	enolase, putative	ENO	11.1936	9.46428	13.8135	11.3804	18.9631	40.4155	12.3515	64.9156	35.029	343.639	104.514	412.824	null	null	null	32.6442	147.107	-2.13821	9.96642e-09
PVP01_0817300	40S ribosomal protein S3A, putative	RPS3A	0	4.82935	3.39734	4.42722	0	18.4111	3.409	14.2784	11.3989	154.409	18.2417	140.194	null	null	null	6.07449	56.0915	-3.01258	6.64034e-09
PVP01_0909600	conserved Plasmodium protein, unknown function	null	0	12.1425	0	4.42426	0	47.2356	23.5836	42.3134	0	36.9019	19.6736	66.9392	null	null	null	7.20953	34.9928	-2.13234	2.71444e-07
PVP01_0909700	conserved Plasmodium protein, unknown function	null	0	8.62119	4.56091	6.24639	7.37355	42.9063	2.31209	50.0651	4.21748	69.6239	23.7433	87.5556	null	null	null	7.03455	44.1697	-2.49107	3.22374e-12
PVP01_0913000	ubiquinone biosynthesis protein COQ4, putative	COQ4	3.68162	0.441116	2.65202	3.58473	0	15.895	9.01046	18.2114	4.24725	53.9852	10.2529	53.4787	null	null	null	4.97405	24.266	-2.08042	7.27974e-08
PVP01_0916300	AP2 domain transcription factor, putative	ApiAP2	9.80826	20.5852	38.61	19.6188	6.28343	84.5586	26.7774	94.3478	32.8921	275.29	81.7732	321.751	null	null	null	32.6907	136.025	-2.02402	2.31681e-09
PVP01_0943200	60S ribosomal protein L28, putative	null	0	0	0	0	0	14.6662	6.25517	12.6353	0	83.6448	0	134.132	null	null	null	1.04253	40.8463	-4.35667	6.82087e-10
PVP01_1008400	G-protein coupled receptor, putative	null	0.99086	2.74592	1.17471	1.63049	2.00775	11.4441	2.79168	14.2891	8.39859	99.9024	21.258	101.626	null	null	null	6.10359	38.6064	-2.47911	4.80157e-09
PVP01_1014500	40S ribosomal protein S24, putative	RPS24	0	7.31671	0	0	0	23.7785	0	16.3203	26.0579	160.251	23.1103	106.219	null	null	null	8.19469	52.3144	-2.53565	5.758e-05
PVP01_1106800	conserved Plasmodium protein, unknown function	null	0	0	0	0	0	30.3285	0	241.455	0	57.6554	29.2114	106.666	null	null	null	4.86856	72.6842	-3.65028	0.000127625
PVP01_1122000	protein DJ-1, putative	DJ1	4.35541	1.96336	0	1.18065	0	8.97257	8.59152	25.6639	7.89348	108.799	8.12279	135.042	null	null	null	4.8272	46.9369	-3.04026	4.47603e-14
PVP01_1134600	60S ribosomal protein L19, putative	null	5.22775	10.4958	7.03966	6.71785	6.50042	11.4187	11.059	25.7348	10.4606	163.158	16.4991	173.756	null	null	null	9.46441	65.2135	-2.66163	5.12706e-10
PVP01_1137300	conserved Plasmodium protein, unknown function	null	6.4702	13.4854	0	18.318	11.8933	103.207	19.8766	72.5419	11.852	117.497	44.6211	87.4735	null	null	null	15.7855	68.7538	-2.05505	1.06902e-06
PVP01_1203500	conserved Plasmodium protein, unknown function	null	1.9436	1.09837	1.5381	1.60289	3.65575	9.52088	0.886752	16.1687	14.0851	116.012	27.7512	117.75	null	null	null	8.31007	43.6921	-2.26315	1.10439e-06
PVP01_1208600	nuclear import protein MOG1, putative	null	0	0	0	1.50388	0	1.50151	13.6082	6.86311	4.91695	73.3444	18.5009	90.3923	null	null	null	6.17101	28.9342	-2.06155	2.71189e-05
PVP01_1211800	phosphoethanolamine N-methyltransferase	PMT	52.6925	79.9219	59.265	70.6803	48.4627	253.731	68.6912	201.062	88.9507	782.544	113.915	781.659	null	null	null	71.9962	361.6	-2.31248	4.84775e-14
PVP01_1231800	conserved Plasmodium protein, unknown function	null	0	16.7824	6.39871	3.87973	0	68.1552	20.3062	67.1764	0	71.3915	2.71203	45.6256	null	null	null	4.90283	45.5018	-2.97781	2.5561e-10
PVP01_1238100	eukaryotic initiation factor 4a, putative	eIF4A	8.84064	9.38251	9.2285	9.9645	14.1825	55.5701	28.754	73.0439	27.1635	253.996	89.1482	355.524	null	null	null	29.5529	126.247	-2.05825	3.56844e-07
PVP01_1240100	60S ribosome subunit biogenesis protein NIP7, putative	NIP7	1.88695	0	2.47445	5.47508	0	19.8445	3.59607	34.1692	2.20306	58.3464	5.64754	36.1392	ribosomal large subunit biogenesis	null	preribosome, large subunit precursor	2.63468	25.6624	-2.87491	6.64832e-10
PVP01_1246300	conserved Plasmodium protein, unknown function	null	1.37187	2.27563	1.69323	0.536664	1.67877	5.41451	1.58012	7.28831	2.49227	42.0261	10.8081	87.1794	null	null	null	3.27073	24.1201	-2.55629	2.64014e-10
PVP01_1255700	E3 SUMO-protein ligase NSE2, putative	NSE2	13.0526	12.34	11.998	9.98021	0	42.6799	37.6916	58.1512	47.3145	593.742	113.554	562.772	null	null	null	37.2685	213.278	-2.48525	6.88757e-07
PVP01_1266000	cytoplasmic tRNA 2-thiolation protein 2, putative	NCS2	0	0.248345	0.578065	0.970201	1.09393	1.74658	0	3.76137	8.90512	105.412	14.9302	114.538	tRNA wobble position uridine thiolation	null	null	4.25121	37.7794	-2.88457	6.71844e-08
PVP01_1323200	basic transcription factor 3b, putative	null	11.3369	0	2.84809	1.32888	3.01398	20.9678	0	19.4967	6.36291	61.9363	11.3957	54.6943	null	null	null	5.82627	26.404	-2.00522	0.00503514
PVP01_1330600	calmodulin, putative	null	4.73485	0	6.0519	16.2316	10.1175	104.178	20.8195	87.0467	26.0544	399.951	103.938	359.229	null	null	null	28.6194	161.106	-2.45233	2.66244e-10
PVP01_1330700	conserved Plasmodium protein, unknown function	null	2.99039	0	0	1.42421	0	25.1549	0	41.3224	20.0351	106.954	21.1997	176.575	null	null	null	7.37086	58.5718	-2.83118	5.09448e-06
PVP01_1335600	conserved Plasmodium protein, unknown function	null	20.4836	5.87459	0	45.2193	0	67.3231	57.3283	157.381	0	181.896	26.9206	315.875	null	null	null	17.4554	128.928	-2.8156	2.66252e-07
PVP01_1426300	60S ribosomal protein L13, putative	null	5.14224	4.11801	3.05103	0	0	19.5942	7.2059	32.9443	33.7702	235.191	52.1851	255.142	null	null	null	16.8924	91.1649	-2.36487	1.96564e-06
PVP01_1439000	conserved Plasmodium protein, unknown function	null	0	0	2.72486	3.79619	2.843	19.8706	3.06616	16.4878	2.23361	43.8431	12.0579	44.603	null	null	null	3.82092	21.4335	-2.21827	9.12061e-08
PVP01_1444200	conserved Plasmodium protein, unknown function	null	1.37371	2.51235	2.02137	1.32216	2.24668	30.213	10.0414	32.0084	2.11703	184.322	18.2428	228.213	null	null	null	6.00716	79.7651	-3.52683	2.04264e-14
