# Supplementary material for: Unraveling the Plasmodium vivax sporozoite transcriptional journey from mosquito vector to human host
Source: Sci Rep. 2018 Aug 15;8:12183. doi: 10.1038/s41598-018-30713-1 (PMC6093925; doi:10.1038/s41598-018-30713-1)
Supplement: Supplementary file 7 — Supplementary Dataset 6 [file 41598_2018_30713_MOESM7_ESM.xlsx]

## Sheet: Up_T0_T4
tracking_id	Gene Description	Gene Symbol	T0-B1	T0-B2	T0-B3	T0-B4	T4a-B1	T4a-B2	T4a-B3	T4a-B4	T4b-B1	T4b-B2	T4b-B3	T4b-B4	BP	MF	CC	Average_T0	Average_T4	Log2FC	P-value
PVP01_0010840	conserved Plasmodium protein, unknown function	null	2934.89	2964.41	3656.25	3140.06	2157.58	1674.22	1808.48	2060.7	1471.27	1035.41	1079.03	1073.71	null	null	null	3173.9	1545.05	1.03812	9.47022e-09
PVP01_0105000	conserved Plasmodium protein, unknown function	null	21.9566	19.4558	23.4441	21.5685	14.683	11.4893	15.0059	11.6908	10.9534	3.55628	8.11941	4.45287	null	null	null	21.6063	9.99388	1.04002	2.3812e-08
PVP01_0105500	origin recognition complex subunit 2, putative	ORC2	28.3609	32.1464	26.6287	30.5813	10.2232	15.8227	14.8147	16.4992	12.4072	8.76053	17.0171	9.49852	null	null	null	29.4293	13.1304	1.10666	1.21964e-05
PVP01_0109000	cloroquine resistance associated protein Cg8, putative	null	116.76	105.766	162.576	78.2959	65.0126	65.6078	41.6758	74.1152	62.8521	43.0417	29.5986	34.0993	null	null	null	115.849	52.0004	1.14058	1.53326e-05
PVP01_0113600	V-type proton ATPase subunit a, putative	null	741.26	903.621	762.174	627.265	629.997	260.443	437.791	384.887	392.656	237.966	358.577	323.134	null	null	null	758.58	378.181	1.00231	1.91452e-06
PVP01_0114100	glycosyltransferase family 28 protein, putative	null	130.368	96.1567	61.1701	54.1091	65.5223	26.6351	93.6793	23.7523	42.835	6.2467	51.6268	13.3918	null	null	null	85.4509	40.4612	1.06012	0.00630276
PVP01_0114800	serine/threonine protein kinase, FIKK family	null	291.517	326.775	357.647	311.433	145.647	89.0004	142.442	141.607	124.374	61.5554	121.104	66.8674	null	null	null	321.843	111.575	1.51995	7.34079e-16
PVP01_0204500	phosphatidylinositol-4-phosphate 5-kinase, putative	PIP5K	188.59	199.79	168.735	145.168	97.6957	35.0848	77.6621	49.4196	153.972	57.4461	94.3608	47.944	null	null	null	175.571	76.6981	1.18429	1.5244e-06
PVP01_0210600	conserved Plasmodium membrane protein, unknown function	null	1571.81	1897.38	1194.64	1356.59	388.208	238.415	332.839	420.894	379.111	219.495	343.081	271.783	null	null	null	1505.1	324.228	2.2113	6.2302e-08
PVP01_0210700	thrombospondin related sporozoite protein, putative	TRSP	4416.82	4622.46	5360.04	4061.88	1369.3	1529.08	1631.77	1834.56	3100.38	870.489	2944.23	859.053	null	null	cell surface	4615.3	1767.36	1.38433	1.59969e-06
PVP01_0212900	cysteine desulfurase, putative	NFS	311.769	328.253	382.579	305.133	294.214	81.9416	199.999	108.88	239.453	99.695	194.703	100.69	null	null	null	331.933	164.947	1.00451	0.00116803
PVP01_0214400	alpha/beta hydrolase, putative	null	690.967	709.916	696.864	608.395	265.411	164.481	251.815	187.026	548.1	321.134	557.366	311.076	null	null	null	676.535	325.801	1.05188	0.00045575
PVP01_0303700	6-cysteine protein	P36	1696.99	1918.95	2168.29	2046.46	915.272	528.182	906.083	868.948	997.513	807.103	957.988	741.178	null	null	null	1957.67	840.284	1.21921	8.02133e-05
PVP01_0303800	6-cysteine protein	P52	1414.58	1628.19	1647.58	1525.12	870.78	462.396	753.241	656.803	1069.6	670.133	917.064	638.946	null	null	cell surface, microneme	1553.87	754.871	1.04058	7.73565e-06
PVP01_0303900	6-cysteine protein, putative, pseudogene	null	1984.27	2069.8	2220.09	1879.06	1243.7	932.865	1053.24	1236.27	825.376	619.276	703.441	711.71	null	null	null	2038.31	915.734	1.1535	7.34636e-14
PVP01_0304200	conserved Plasmodium protein, unknown function	null	849.583	1095.55	889.938	1099.75	155.502	205.308	150.347	253.285	645.712	383.418	656.061	398.812	null	null	nucleus	983.706	356.056	1.46354	0.000245148
PVP01_0313300	calcium-dependent protein kinase 4, putative	CDPK4	1336.59	1393.3	1536.65	1360.6	787.609	457.998	790.162	785.112	508.44	403.948	540.335	409.779	null	null	null	1406.78	585.423	1.26341	1.54903e-05
PVP01_0314600	conserved Plasmodium protein, unknown function	null	1855.65	1655.74	2257.2	2257.28	1010.41	791.834	1039.79	971.974	748.973	334.162	613.937	440.196	null	null	null	2006.47	743.909	1.43024	1.29918e-13
PVP01_0315200	LEM3/CDC50 family protein, putative	null	92.8656	131.689	129.545	119.537	108.666	39.2876	78.6349	50.2531	66.4637	25.4728	51.3585	15.3968	null	null	null	118.409	54.4416	1.10687	7.68486e-09
PVP01_0319000	conserved Plasmodium protein, unknown function	null	2174.45	2031.32	2468.52	1867.45	1336.87	827.233	1222.34	1038.84	814.657	227.861	563.736	244.639	null	null	null	2135.43	784.522	1.44348	1.62165e-13
PVP01_0407500	calcium-dependent protein kinase 1, putative	CDPK1	632.091	718.934	630.558	1174.2	290.975	118.502	196.129	175.653	378.289	143.462	310.726	127.151	null	null	symbiont-containing vacuole membrane	788.946	217.611	1.85339	1.5246e-09
PVP01_0408100	conserved Plasmodium protein, unknown function	null	102.263	111.486	123.654	112.274	44.5344	32.7223	50.5064	83.8156	48.5402	41.5513	45.4459	54.4825	null	null	null	112.419	50.1998	1.14746	8.10095e-06
PVP01_0414200	syntaxin, Qa-SNARE family, putative	SYN17	327.007	311.171	383.496	609.685	103.973	71.4583	78.8978	78.807	213.408	135.117	174.379	112.68	null	null	null	407.84	121.09	1.74359	9.1079e-10
PVP01_0418000	serine-repeat antigen (SERA)	null	2553.49	2849.79	2651.56	1729.02	1249.25	675.101	1067.05	1064.52	1417.58	667.346	1248.19	801.511	null	null	null	2445.97	1023.82	1.25562	1.0437e-07
PVP01_0418200	conserved Plasmodium protein, unknown function	null	125.118	137.978	124.095	98.0532	67.5267	39.7405	64.1519	68.3729	70.7111	35.1082	73.7253	51.994	null	null	null	121.311	58.9163	1.02953	1.50434e-08
PVP01_0421000	conserved Plasmodium protein, unknown function	null	117.458	145.612	123.612	117.701	52.2182	43.973	47.9252	64.4476	41.7689	39.0227	45.0776	43.9935	null	null	null	126.096	47.3033	1.39572	2.85515e-08
PVP01_0422000	protein kinase, putative	null	73.799	92.6117	75.9935	75.7655	32.3001	24.2132	29.756	34.0738	38.0418	20.3521	32.4558	26.8305	null	null	null	79.5424	29.7529	1.38903	1.95635e-09
PVP01_0505800	folate transporter 1, putative	FT1	34.5741	39.767	44.7	62.4426	3.21055	9.0031	7.54119	27.4651	7.12964	14.8747	19.8165	13.884	null	null	null	45.3709	12.8656	1.74171	4.57891e-07
PVP01_0508000	SPRY domain, putative	null	186.03	214.985	194.77	298.004	56.7556	23.1693	57.3914	56.5597	136.606	98.0534	119.123	93.9324	null	null	null	223.447	80.1988	1.46685	0.00479992
PVP01_0508100	alpha/beta hydrolase, putative	null	252.173	281.638	311.126	233.002	115.087	77.446	102.923	101.474	143.821	78.2991	148.841	93.1848	null	null	null	269.485	107.635	1.31606	3.19616e-06
PVP01_0517200	zinc finger protein, putative	null	418.957	413.97	443.485	279.551	162.885	173.183	211.797	299.271	239.459	120.171	212.846	124.442	null	null	null	388.991	193.007	1.00733	2.48491e-05
PVP01_0520800	Rab5-interacting protein, putative	null	43.2504	82.3675	79.2978	63.5806	30.9015	3.02838	9.6546	14.4812	55.0474	18.7535	65.3185	19.205	null	null	null	67.1241	27.0488	1.28023	3.05416e-06
PVP01_0520900	conserved Plasmodium protein, unknown function	null	717.519	777.281	751.868	1200.88	139.489	100.655	127.23	170.259	339.127	181.073	408.627	174.817	null	null	null	861.886	205.159	2.06541	1.05721e-07
PVP01_0521100	acylated pleckstrin-homology domain-containing protein, putative	APH	609.337	739.776	801.147	1161.57	226.974	95.4976	234.917	167.223	433.444	207.249	370.369	196.94	null	null	microneme	827.958	241.577	1.77286	5.09848e-08
PVP01_0530300	conserved Plasmodium protein, unknown function	null	2638.37	2638.34	2053.92	3512.57	978.875	1234.96	1226.57	920.243	1097.54	474.456	1135.63	557.003	null	null	null	2710.8	953.16	1.50695	1.6317e-07
PVP01_0603200	tRNA pseudouridine synthase, putative	null	26.5577	33.235	16.5598	10.8223	23.582	7.20372	11.4413	7.75429	5.25117	1.96443	11.1761	3.30024	null	null	null	21.7937	8.95916	1.19454	0.00013614
PVP01_0605600	rRNA (cytosine-C(5))-methyltransferase, putative	RCM1	34.0442	26.0162	28.4004	25.3993	25.5165	8.33743	15.2729	5.56768	22.1451	4.89919	17.9941	4.50286	null	rRNA (cytosine-C5-)-methyltransferase activity	nucleolus	28.465	13.0295	1.07054	0.000218834
PVP01_0607500	ZIP domain-containing protein, putative	ZIPCO	969.345	1070.31	888.969	2544	183.28	85.2744	186.773	101.17	746.48	527.436	883.004	657.687	null	null	null	1368.16	421.388	1.69665	0.0058458
PVP01_0607700	citrate synthase, mitochondrial, putative	null	826.901	932.775	942.016	1570	91.7822	70.5621	113.797	120.047	429.59	411.633	632.225	443.849	acetyl-CoA catabolic process, citrate metabolic process, tricarboxylic acid cycle	citrate (Si)-synthase activity	mitochondrion	1067.92	289.186	1.88111	7.45541e-06
PVP01_0607900	phospholipid scramblase, putative	null	664.856	748.535	851.274	847.582	273.646	120.721	239.387	258.335	214.755	120.336	224.132	142.306	null	null	null	778.062	199.202	1.96028	6.00266e-14
PVP01_0609300	conserved Plasmodium protein, unknown function	null	616.123	675.744	553.06	464.881	259.41	200.616	258.447	201.068	252.962	103.619	252.906	110.684	null	null	null	577.452	204.964	1.48981	5.28508e-17
PVP01_0613800	merozoite TRAP-like protein, putative	MTRAP	157.913	188.44	226.276	143.66	65.1694	80.1223	81.6569	137.493	38.0633	19.4356	41.416	20.3195	null	null	cell surface, microneme	179.072	60.4595	1.55086	3.87016e-07
PVP01_0614100	conserved Plasmodium protein, unknown function	null	812.738	777.141	780.595	501.851	441.381	300.212	375.068	376.223	426.19	199.708	365.111	232.13	null	null	null	718.081	339.503	1.07849	1.04446e-14
PVP01_0614800	conserved Plasmodium protein, unknown function	null	604.606	612.731	573.132	508.611	254.4	152.58	228.988	230.622	212.072	88.0144	199.088	105.337	null	null	null	574.77	183.888	1.63884	6.52196e-19
PVP01_0615300	claudin-like apicomplexan microneme protein, putative	CLAMP	786.727	763.084	941.937	685.528	557.318	255.624	502.679	270.04	410.312	99.1226	290.171	80.8681	entry into host cell	null	microneme	794.319	308.267	1.36268	2.60315e-12
PVP01_0705900	ATP-dependent protease ATPase subunit ClpY, putative	ClpY	203.552	224.653	221.892	222.601	123.729	53.1112	91.4237	97.0975	124.342	76.8572	114.979	94.5925	null	null	null	218.174	97.0166	1.16098	1.53319e-08
PVP01_0706000	conserved Plasmodium protein, unknown function	null	191.184	132.641	224.158	167.05	73.4975	119.914	102.969	183.729	46.1189	28.8263	57.129	38.4328	null	null	null	178.758	81.3271	1.12662	0.00015918
PVP01_0706300	ribosomal protein L35, putative	null	315.956	340.303	295.615	297.037	123.119	193.234	131.505	264.045	44.3173	112.642	141.996	114.253	null	null	null	312.228	140.639	1.145	8.08324e-07
PVP01_0708800	conserved Plasmodium protein, unknown function	null	67.7089	64.8531	88.4181	116.412	41.1188	31.0184	48.253	33.7429	44.9575	20.0407	42.5275	11.4177	null	null	null	84.348	34.1346	1.28047	1.49559e-06
PVP01_0712500	conserved Plasmodium protein, unknown function	null	278.098	326.927	349.232	336.249	88.0919	81.9204	91.2531	116.929	117.028	55.8366	121.031	88.7316	null	null	null	322.627	95.1028	1.75168	1.66912e-22
PVP01_0717900	major facilitator superfamily domain-containing protein, putative	MFS3	2089.52	2351.64	2104.95	2151.86	503.404	260.498	507.323	444.355	912.871	561.716	841.821	632.124	null	null	cell surface, plasma membrane	2174.49	583.014	1.89727	8.24281e-08
PVP01_0728800	merozoite surface protein 1 paralog	MSP1P	199.385	210.144	206.556	182.246	132.335	62.7501	107.991	100.42	81.0295	37.8454	68.5466	48.444	null	null	null	199.583	79.9203	1.30962	9.49961e-13
PVP01_0803200	conserved Plasmodium protein, unknown function	null	246.571	274.824	246.714	317.387	66.6616	78.3152	73.4215	133.504	118.953	101.552	121.51	127.771	null	null	null	271.374	102.711	1.39302	4.17515e-09
PVP01_0806900	rhoGAP GTPase, putative	null	796.997	857.011	857.067	1235.44	575.631	214.595	451.319	449.391	570.429	211.433	443.218	206.887	null	null	null	936.629	390.363	1.26051	0.000598684
PVP01_0810100	ribosomal protein L43, mitochondrial, putative	null	150.824	157.253	218.833	215.727	78.8965	44.3924	108.785	81.1343	84.4053	111.126	123.804	91.9739	null	null	null	185.659	90.5647	1.02754	2.28829e-07
PVP01_0810400	succinate dehydrogenase subunit 4, putative	SDH4	154.7	122.996	196.876	184.635	94.7936	72.3138	89.6053	87.9374	78.0363	66.2853	79.8504	82.0539	null	null	null	164.802	81.3595	1.00945	0.00554786
PVP01_0811600	conserved Plasmodium protein, unknown function	null	2330.6	2322.74	2673.46	4921.18	596.334	476.991	676.117	845.782	1181.91	1207.19	1209.3	1078.83	null	null	null	3062	909.056	1.75092	0.000100579
PVP01_0816100	conserved Plasmodium protein, unknown function	null	272.115	353.218	370.701	285.779	121.137	83.5574	169.114	117.637	208.793	69.6634	175.43	76.9387	null	null	null	320.453	127.784	1.31966	1.15549e-09
PVP01_0817700	iron-sulfur assembly protein, putative	IscA2	111.118	94.5312	143.595	100.534	28.3519	47.911	50.1022	66.162	81.2824	41.18	48.2302	49.3631	null	null	null	112.445	51.5729	1.1096	3.061e-08
PVP01_0823000	6-cysteine protein	B9	669.142	746.691	733.355	648.417	425.051	229.699	382.575	370.382	322.272	237.587	294.696	289.703	null	null	plasma membrane	699.401	318.996	1.13013	4.32651e-10
PVP01_0825600	conserved Plasmodium protein, unknown function	null	347.291	324.714	427.613	640.618	184.878	143.071	172.757	220.193	150.327	172.638	243.232	183.079	null	null	null	435.059	183.772	1.23878	2.95281e-06
PVP01_0914900	rhomboid protease ROM1, putative	ROM1	2250.7	2279.43	2643.9	2591.31	1465.48	786.93	1233.45	948.367	2052.95	740.286	1607.03	620.342	null	null	null	2441.33	1181.85	1.04599	0.000111827
PVP01_0917400	heat shock protein 101, putative	HSP101	162.765	211.557	133.979	223.209	95.5708	45.7719	63.3445	54.6968	126.735	68.4787	125.498	69.6416	null	null	null	182.877	81.2171	1.16123	0.0346963
PVP01_0919200	histone acetyltransferase, putative	MYST	59.8811	51.1112	72.5738	67.0386	38.3378	17.1385	41.3946	21.1564	42.8107	16.6631	32.8658	13.5813	null	null	null	62.6512	27.9935	1.13446	3.38861e-05
PVP01_0920900	CorA-like Mg2+ transporter protein, putative	MIT1	641.732	634.57	737.911	638.693	478.238	369.724	504.616	365.957	290.982	70.2074	270.732	54.9054	null	null	null	663.226	300.67	1.1387	2.25563e-06
PVP01_0921000	alpha/beta hydrolase fold domain containing protein, putative	null	436.757	420.009	528.993	351.57	357.159	212.532	258.779	289.047	195.661	84.429	203.288	109.002	null	null	null	434.332	213.737	1.01954	4.0838e-07
PVP01_0921100	tRNA nucleotidyltransferase, putative	null	138.054	135.073	185.186	168.685	70.449	49.4393	116.46	71.6507	89.7802	50.1278	78.0419	44.9669	null	null	null	156.75	71.3644	1.12428	2.28232e-09
PVP01_0921700	conserved Plasmodium protein, unknown function	null	61.5357	62.6551	65.9805	91.3677	42.425	29.3343	38.5042	37.8437	36.7978	17.9537	29.0455	17.0098	null	null	null	70.3847	31.1142	1.1524	9.44887e-06
PVP01_0923400	calcium-dependent protein kinase 6, putative	CDPK6	366.274	381.119	302.215	289.015	204.415	127.591	176.356	172.032	128.548	100.866	133.591	130.99	null	null	null	334.656	146.799	1.18335	1.28578e-08
PVP01_0926700	threonine--tRNA ligase, putative	ThrRS	641.685	709.361	639.471	819.558	368.409	167.601	328.01	272.626	398.607	289.574	387.026	316.902	null	null	null	702.519	316.094	1.14968	0.000157661
PVP01_0928000	tRNA (guanine-N(7)-)-methyltransferase, putative	null	126.564	116.243	92.4911	131.436	80.3718	87.1781	87.6411	67.2516	49.1635	16.5489	42.6855	14.6846	tRNA methylation	null	tRNA methyltransferase complex	116.684	55.6906	1.05373	0.000511679
PVP01_0934200	apical membrane antigen 1	AMA1	2667.22	3028.83	2487.01	2639.43	511.928	362.639	447.406	810.86	731.127	727.804	780.258	902.622	null	null	null	2705.62	659.331	2.03523	7.13872e-08
PVP01_0937800	subtilisin-like protease 2, putative	SUB2	148.918	163.669	113.515	138.321	51.0176	79.9952	67.3312	64.4211	55.2276	32.736	76.0844	24.602	null	null	microneme, osmiophilic body	141.106	56.4269	1.30717	2.28638e-09
PVP01_0938800	sporozoite surface protein essential for liver stage development, putative	SPELD	15153.4	15365.8	17229.3	24894.1	4971.59	3013.58	4405.51	4255.76	8156.05	5884.56	7937.41	5701.67	cell maturation	null	cell surface, plasma membrane, symbiont-containing vacuole membrane	18160.6	5540.77	1.71248	2.27532e-07
PVP01_0940300	conserved Plasmodium protein, unknown function	null	274.703	342.046	237.231	180.513	85.4245	38.4356	72.5356	71.7615	205.252	91.4253	222.03	93.8413	null	null	null	258.623	110.088	1.22471	4.16877e-05
PVP01_0940400	adrenodoxin reductase, putative	null	326.756	314.527	389.571	571.209	100.176	71.0607	97.037	85.5141	269.493	117.024	416.217	84.357	null	null	null	400.516	155.11	1.3629	0.000459763
PVP01_0943000	conserved Plasmodium protein, unknown function	null	148.905	178	139.159	170.653	80.2431	53.9405	67.0155	74.1321	67.4123	42.6938	73.2103	58.1382	null	null	null	159.179	64.5982	1.28796	2.61359e-07
PVP01_0943600	conserved Plasmodium protein, unknown function	null	274.235	310.227	272.465	335.759	59.233	24.9836	45.168	44.9759	63.4312	25.6628	44.8993	23.618	null	null	null	298.171	41.4965	2.81556	1.90685e-19
PVP01_0943700	alpha/beta hydrolase, putative	null	177.245	173.197	230.332	188.893	66.9258	36.2505	56.7514	76.6738	76.5369	33.0977	67.5163	38.8114	null	null	null	192.416	56.5705	1.74831	3.77335e-18
PVP01_0946800	conserved Plasmodium protein, unknown function	null	23.2976	16.8941	27.4356	12.3796	0	11.6463	4.53818	5.65455	35.8226	9.02616	3.73946	1.89478	null	null	null	20.0017	9.04025	1.06471	0.00288663
PVP01_1011900	conserved Plasmodium protein, unknown function	null	882.643	978.23	1047.1	2539.09	212.468	444.424	186.802	312.336	546.585	152.705	660.561	162.662	null	null	null	1361.77	334.818	2.02079	0.00130059
PVP01_1022600	conserved Plasmodium protein, unknown function	null	2538.64	2718.23	3111.22	2938	1437.62	943.817	1204.72	1304.73	1422.55	759.541	1243	868.113	null	null	cell surface	2826.52	1148.01	1.29914	5.13994e-13
PVP01_1030300	myosin B, putative	MyoB	126.348	159.957	117.952	155.809	35.6136	16.8305	31.9248	35.4657	101.668	66.8086	74.4721	72.95	null	null	null	140.016	54.4667	1.34617	0.0094416
PVP01_1032700	conserved Plasmodium protein, unknown function	null	1397.93	1395.88	1450.79	2339.81	380.308	381.845	511.998	300.611	712.631	433.973	796.053	341.427	null	null	null	1646.1	482.356	1.76877	2.30763e-15
PVP01_1105900	DIP13 homolog, putative	DIP13	649.528	709.486	968.33	706.119	333.819	144.931	140.683	292.161	307.547	226.356	328.258	231.461	null	null	apical complex	758.366	250.652	1.59337	1.70542e-06
PVP01_1106300	SNARE associated Golgi protein, putative	null	76.752	94.5304	142.057	135.107	39.235	31.3756	42.5862	57.6646	47.3251	34.7665	70.156	30.8037	null	null	null	112.112	44.2391	1.32211	0.0130341
PVP01_1123100	Sec14 domain containing protein	null	121.241	177.309	115.963	163.428	27.67	21.7542	28.0517	39.144	101.561	34.5132	79.0006	39.9456	null	null	null	144.485	46.4551	1.61624	0.000672139
PVP01_1124400	sphingomyelin synthase 2, putative	SMS2	59.9711	58.9127	50.1751	78.8696	15.9669	8.63935	7.46246	13.3942	3.44477	9.08334	4.42202	8.77484	null	null	null	61.9821	8.89849	2.66966	3.59455e-11
PVP01_1124500	sphingomyelin synthase 1, putative	SMS1	664.878	674.61	539.322	710.284	187.566	103.84	148.094	175.786	298.938	148.869	275.545	123.707	null	null	null	647.273	182.793	1.81852	3.19288e-07
PVP01_1125500	hexokinase, putative	null	565.076	737.655	481.473	764.6	107.599	71.0068	112.407	130.752	304.173	246.846	371.231	220.738	null	null	null	637.201	195.594	1.69879	0.015677
PVP01_1131900	conserved Plasmodium protein, unknown function	null	76.6199	61.1633	78.7687	64.5086	23.3192	32.2087	24.3783	21.0402	18.1594	8.90335	16.8834	9.52517	null	null	null	70.2652	19.3022	1.81156	6.23163e-09
PVP01_1132200	conserved Plasmodium protein, unknown function	null	30.5946	41.5339	37.9055	35.5338	19.8555	9.88439	11.2775	16.1957	15.7893	5.84206	12.3602	5.813	null	null	null	36.3919	12.1272	1.51017	1.19837e-10
PVP01_1132300	malate:quinone oxidoreductase, putative	null	20.1118	32.1949	43.4365	20.8749	15.4762	12.8434	7.41134	26.0769	14.3037	9.32264	6.83794	5.95237	null	null	null	29.1545	12.278	1.18333	7.74263e-11
PVP01_1132400	ras GTPAse, putative	null	38.7109	30.5682	40.7752	29.0938	17.3229	11.5766	18.5784	20.3425	13.5835	7.28525	19.2461	8.21773	null	null	null	34.787	14.5191	1.20539	2.56955e-07
PVP01_1132600	TRAP-like protein, putative	TLP	1240.86	1326.06	1753.51	1305.8	824.467	720.508	695.576	1100.55	400.446	121.483	326.596	115.683	null	null	null	1406.56	538.163	1.3844	5.40487e-08
PVP01_1133600	cdc2-related protein kinase 5, putative	CRK5	33.0541	30.3106	29.0715	30.5085	12.3193	7.01918	6.48525	11.3428	13.2194	4.95181	13.3278	9.43854	null	null	null	30.7362	9.76299	1.56005	0.000124242
PVP01_1135100	thiamin-phosphate pyrophosphorylase, putative	null	23.9464	30.7459	30.3023	22.0124	11.4595	8.82696	18.7802	3.93836	12.6033	6.96895	17.8433	9.11922	null	null	null	26.7517	11.1925	1.18659	7.58766e-08
PVP01_1140500	conserved Plasmodium protein, unknown function	null	61.9736	112.61	40.6826	69.3696	37.2932	29.0004	83.6765	20.5652	26.7249	0	20.4076	16.0847	null	null	null	71.159	29.2191	1.25572	0.00614371
PVP01_1141700	uroporphyrinogen III decarboxylase, putative	UROD	138.629	144.43	167.247	150.023	61.8428	36.7901	76.1458	41.4156	60.4753	25.6209	68.4973	20.6861	null	null	apicoplast	150.082	48.9342	1.59723	3.40738e-14
PVP01_1142600	conserved Plasmodium protein, unknown function	null	51.8803	22.0378	18.2622	48.5883	14.4707	16.808	11.1071	15.6806	5.32888	6.42572	29.5589	11.4655	null	null	null	35.1922	13.8557	1.28466	0.00585949
PVP01_1205200	conserved Plasmodium protein, unknown function	null	50.9564	39.2842	40.8855	78.8547	9.0901	5.75052	15.3777	26.5894	31.2318	31.0747	32.5475	19.4917	null	null	null	52.4952	21.3942	1.25629	0.000184207
PVP01_1212300	sporozoite protein essential for cell traversal, putative	SPECT1	5648.89	5762.2	6367.78	10408.4	2128.85	2147.84	1992.76	2734.86	3166.19	1879.82	3480.7	1883.48	null	null	null	7046.81	2426.81	1.53752	1.01028e-11
PVP01_1212700	iron regulatory protein, putative	IRP	396.577	436.762	373.667	313.194	136.078	125.94	134.12	170.442	134.302	84.2125	130.701	94.3817	null	null	null	380.05	126.272	1.58206	2.36654e-20
PVP01_1218700	thrombospondin-related anonymous protein, putative	TRAP	12736.3	13669.6	14462.8	9591.18	7961.57	4217.6	6901.99	6633.36	7227.65	4700.27	5041.59	4463.41	entry into host	null	cell surface, cytoplasm, membrane, microneme	12615	5893.43	1.09783	6.81383e-06
PVP01_1220700	RING zinc finger protein, putative	null	36.159	53.2735	49.4992	76.5481	15.5486	8.83355	15.9292	19.6969	30.0609	8.40383	20.001	10.8832	null	null	null	53.8699	16.1696	1.67616	1.59327e-10
PVP01_1221600	conserved Plasmodium protein, unknown function	null	527.213	535.112	542.233	335.383	243.966	128.25	195.869	189.098	223.969	86.9875	185.819	117.79	null	null	null	484.985	171.469	1.49458	2.04256e-21
PVP01_1223600	protein kinase, putative	null	135.65	119.204	163.997	106.153	71.9572	63.4993	77.3608	74.1352	50.4245	24.56	49.4427	24.7458	null	null	null	131.251	54.5157	1.25231	2.28592e-11
PVP01_1224800	apicoplast calcium binding protein 1, putative	ACBP1	234.73	221.301	270.539	126.083	96.6494	156.861	107.368	177.372	63.6103	32.9943	81.3543	43.8037	null	null	apicoplast	213.163	95.0017	1.15758	1.05511e-05
PVP01_1226800	nicotinamide/nicotinic acid mononucleotide adenylyltransferase, putative	NMNAT	69.0681	82.2352	172.523	238.33	12.9066	19.9015	45.8361	25.5111	34.6275	15.952	27.8022	10.9695	null	nicotinamide-nucleotide adenylyltransferase activity, nicotinate-nucleotide adenylyltransferase activity	cytoplasm	140.539	24.1883	2.49037	2.09868e-05
PVP01_1228200	conserved Plasmodium protein, unknown function	null	13.3304	37.7451	24.4262	13.5649	8.734	16.1919	14.8404	9.50259	9.78944	4.61372	15.1649	3.63208	null	null	null	22.2667	10.3086	1.04084	0.00287643
PVP01_1233600	DnaJ protein, putative	null	647.465	779.344	882.655	1330.55	409.354	375.176	463.726	418.228	531.784	441.156	565.985	359.748	null	null	null	910.004	445.645	1.02833	2.93538e-06
PVP01_1235600	sulfate transporter, putative	null	303.834	353.848	283.19	233.364	145.353	78.7862	164.577	127.66	166.197	97.598	153.432	139.155	null	null	null	293.559	134.095	1.12458	0.00950713
PVP01_1238900	rab GTPase activator, putative	null	66.169	64.6858	76.1771	82.0596	39.4222	33.2917	31.3668	32.8264	36.2421	18.774	44.3155	20.4321	null	null	null	72.2729	32.0839	1.14715	1.30827e-09
PVP01_1245400	phosphatidylinositol-4-phosphate 5-kinase, putative	null	751.366	727.851	855.547	894.682	310.083	342.45	244.085	376.31	325.289	145.6	276.772	135.394	null	null	null	807.362	269.498	1.57938	3.90682e-08
PVP01_1248600	conserved Plasmodium protein, unknown function	null	60.2449	77.5554	60.2831	67.4514	31.1853	19.7453	29.2031	32.2956	26.2461	28.6728	30.3339	41.9268	null	null	null	66.3837	29.9511	1.12241	5.35971e-05
PVP01_1249700	thioredoxin 1, putative	TRX1	3383.85	3634.65	4339.58	2259.07	1734.98	1261.18	1648.23	1486.88	1322.2	531.673	1031.89	579.911	null	null	null	3404.29	1199.62	1.504	9.29093e-14
PVP01_1250600	conserved Plasmodium protein, unknown function	null	65.296	44.4848	61.4688	51.9423	35.5839	16.4987	38.9617	22.78	22.6602	9.20645	23.1129	14.4693	null	null	null	55.798	22.9091	1.24828	1.64701e-09
PVP01_1258000	gamete egress and sporozoite traversal protein, putative	GEST	14283.5	15945.4	15798.5	12861.2	5825.39	2626.89	5213.06	5873.9	4844.01	2278.9	4333.39	2695.8	exit from host cell	null	endoplasmic reticulum, microneme, osmiophilic body	14722.2	4211.42	1.80537	4.38769e-06
PVP01_1260100	glutaminyl-peptide cyclotransferase, putative	null	1316.55	1480.82	1536.29	1608.46	385.717	298.125	372.697	409.353	936.3	565.972	914.486	499.918	null	null	null	1485.53	547.821	1.43754	1.07991e-05
PVP01_1260400	centrin-2, putative	CEN2	1115.5	1095.11	1554.74	865.164	832.382	527.467	708.559	648.429	653.084	280.288	599.987	230.849	null	null	null	1157.63	560.131	1.04601	3.26474e-09
PVP01_1260700	conserved Plasmodium protein, unknown function	null	101.096	103.696	124.638	160.549	65.9493	23.0315	48.8895	51.6033	70.6729	38.5044	58.0453	41.7993	null	null	null	122.495	49.8119	1.28121	0.000140906
PVP01_1262200	fructose 1,6-bisphosphate aldolase, putative	null	1685.55	1860.2	1818.46	1922.98	535.523	400.387	481.341	627.193	770.83	696.119	849.021	690.006	null	null	null	1821.8	631.302	1.52747	0.000104194
PVP01_1265400	acid cluster protein 33 homologue, putative	null	242.044	259.351	214.657	234.113	56.9253	49.9811	66.7446	93.877	103.776	105.983	120.055	144.833	null	null	null	237.541	92.7719	1.34701	0.00208875
PVP01_1306500	conserved Plasmodium protein, unknown function	null	5997.49	6699.2	6397.05	7720.35	1854.2	1615.22	1447.9	1823.37	4798.18	3431.59	5764.83	3599.06	null	null	null	6703.52	3041.79	1.13974	0.00433979
PVP01_1308600	3',5'-cyclic nucleotide phosphodiesterase, putative	null	637.899	732.119	767.285	825.08	387.199	233.09	334.68	336.533	344.381	178.784	346.557	197.309	null	null	null	740.596	294.816	1.32593	1.20307e-13
PVP01_1312000	conserved Plasmodium protein, unknown function	null	379.153	356.546	439.414	638.034	109.484	165.511	140.057	215.986	290.472	204.136	381.413	263.013	null	null	null	453.287	221.259	1.03136	0.0318068
PVP01_1314200	NAD(P)H-dependent glutamate synthase, putative	null	276.081	328.509	188.748	223.351	50.1007	58.2388	41.9205	88.122	113.768	95.8405	126.482	127.01	null	null	null	254.172	87.6854	1.5247	3.93762e-06
PVP01_1316800	protein-L-isoaspartate(D-aspartate) O-methyltransferase, putative	null	413.319	394.97	498.604	382.51	152.123	88.4545	157.456	119.155	257.513	106.752	144.125	143.581	null	null	null	422.351	146.145	1.52462	2.19982e-09
PVP01_1317800	succinyl-CoA ligase [ADP-forming] subunit beta, putative	null	84.8936	85.6772	98.3066	59.0136	11.2602	11.4064	14.0481	21.9735	42.1763	16.6474	17.0743	19.2374	succinyl-CoA metabolic process, tricarboxylic acid cycle	succinate-CoA ligase (ADP-forming) activity	mitochondrion	81.9727	19.2279	2.03629	2.00003e-06
PVP01_1321700	CorA-like Mg2+ transporter protein, putative	MIT3	282.657	325.461	304.049	460.635	89.5562	73.5093	81.7816	109.818	104.812	61.8256	140.072	84.4501	null	null	null	343.2	93.2282	1.86902	6.36293e-11
PVP01_1322600	phosphoenolpyruvate carboxylase, putative	PEPC	164.475	214.345	157.81	165.165	35.3244	13.7513	19.2953	22.4853	67.8	45.0874	68.7828	40.1131	null	null	null	175.449	39.0799	2.1383	5.31109e-10
PVP01_1325400	calcium-dependent protein kinase, putative	null	762.992	768.894	746.159	610.086	231.016	60.3563	151.534	77.3014	492.962	197.162	505.213	182.189	null	null	null	722.033	237.217	1.60179	0.00177084
PVP01_1332400	NADP-specific glutamate dehydrogenase, putative	GDH1	1112.87	1285.99	1172.22	1031.09	172.215	112.912	171.66	182.648	584.589	466.799	564.407	433.831	null	null	null	1150.54	336.133	1.77218	0.000108831
PVP01_1333200	serine C-palmitoyltransferase, putative	null	118.138	122.441	164.632	146.408	34.329	56.7813	64.6963	101.495	47.0474	61.5869	45.3647	54.2485	null	null	null	137.905	58.1936	1.23058	3.04295e-05
PVP01_1333800	conserved Plasmodium protein, unknown function	null	72.3825	81.7079	73.614	107.985	16.9577	20.6217	23.9556	28.6075	19.5769	12.6105	37.4172	21.9734	null	null	null	83.9223	22.7151	1.84034	5.76379e-07
PVP01_1341000	conserved Plasmodium protein, unknown function	null	3808.24	4430.13	2815.58	4755.9	325.984	156.08	284.231	276.768	2368.73	965.354	2457.99	873.921	null	null	null	3952.46	963.632	2.03507	0.00157272
PVP01_1343100	RING zinc finger protein, putative	null	121.302	117.175	111.916	147.05	22.9158	50.0166	42.2398	43.2601	70.9399	28.2382	63.9464	23.9057	null	null	null	124.361	43.1828	1.50453	1.28592e-10
PVP01_1347000	choline kinase, putative	CK	176.121	179.776	129.294	353.839	42.4029	41.0544	34.3353	93.2252	73.9763	91.0487	107.126	137.924	null	null	null	209.757	77.6366	1.42231	0.00910625
PVP01_1403900	conserved Plasmodium protein, unknown function	null	61.1006	69.1313	39.6539	15.5416	23.9654	5.39968	34.274	10.7903	48.4992	16.1374	16.799	19.0625	null	null	null	46.3568	21.8659	1.05037	0.0332788
PVP01_1405900	conserved Plasmodium protein, unknown function	null	58.6638	76.2274	65.087	81.772	19.5522	22.0417	23.625	23.8222	36.8691	49.1511	46.8928	54.6081	null	null	null	70.4375	34.5703	1.00601	0.000280208
PVP01_1408400	conserved Plasmodium protein, unknown function	null	709.274	751.477	917.355	927.051	468.785	381.909	278.45	496.447	339.685	318.134	397.769	330.462	null	null	null	826.289	376.455	1.13209	8.88671e-12
PVP01_1415300	conserved Plasmodium protein, unknown function	null	434.145	355.379	545.306	658.509	191.7	182.55	237.283	278.468	109.462	126.724	204.92	123.397	null	null	null	498.335	181.813	1.44964	3.85473e-06
PVP01_1415900	conserved Plasmodium protein, unknown function	null	281.699	292.705	363.071	436.46	100.581	65.3049	117.793	115.315	225.309	180.042	198.038	139.783	null	null	null	343.484	142.771	1.26066	0.000223975
PVP01_1419200	conserved Plasmodium protein, unknown function	null	262.797	334.374	217.741	265.997	56.6678	31.3323	53.1811	42.6069	107.967	65.7504	131.679	70.6058	null	null	null	270.227	69.9738	1.93414	6.92519e-09
PVP01_1423600	transcription elongation factor s-II, putative	null	523.438	558.531	515.422	903.447	126.877	69.9275	105.322	158.111	315.863	351.569	410.678	389.264	null	null	null	625.21	240.951	1.37193	0.0171171
PVP01_1425600	conserved Plasmodium protein, unknown function	null	424.931	450.882	546.729	443.889	153.335	171.299	177.907	212.682	172.73	112.017	199.425	100.38	null	null	null	466.608	162.472	1.51625	3.39095e-16
PVP01_1425700	conserved Plasmodium protein, unknown function	null	2488.15	2757.16	2594.55	4226.87	308.618	260.6	335.986	471.957	1268.47	812.367	1452.31	732.467	null	null	null	3016.68	705.347	2.09499	2.60703e-07
PVP01_1425900	phospholipase DDHD1, putative	null	540.708	608.655	554.734	692.746	227.29	202.986	252.962	269.556	435.493	265.764	412.299	282.831	null	null	null	599.211	293.647	1.02648	0.000136961
PVP01_1427800	karyopherin alpha, putative	null	733.315	717.499	628.477	732.936	160.522	135.995	181.955	212.988	266.867	183.329	303.351	205.42	null	null	null	703.057	206.303	1.76395	2.56126e-06
PVP01_1427900	sporozoite surface protein 3, putative	SSP3	4110.26	5077.43	4159.48	6650.79	799.76	491.987	920.237	823.805	1903.87	1188.34	1837.26	993.65	cell gliding	null	cell surface	4999.49	1119.86	2.15746	5.81516e-09
PVP01_1429400	conserved Plasmodium protein, unknown function	null	123.136	144.387	91.1232	211.407	40.9862	26.5627	35.0651	44.8742	86.4584	68.1862	147.445	58.4954	null	null	null	142.513	63.5092	1.15361	0.0220342
PVP01_1432200	conserved Plasmodium protein, unknown function	null	3907.24	4167.91	4213.8	5903.75	771.471	488.405	729.665	896.322	1372.54	1112.42	1329.85	1034.02	null	null	null	4548.18	966.837	2.23277	9.62631e-15
PVP01_1435400	cell traversal protein for ookinetes and sporozoites	CelTOS	34345.9	37760.9	42339.1	19344.1	20795.6	11034.6	16602.7	19922.2	17544.3	10878.9	14526.3	12063.4	null	null	null	33447.5	15421	1.11695	1.9784e-09
PVP01_1436800	thrombospondin-related apical membrane protein, putative	TRAMP	712.666	784.564	1012.6	1801.21	377.979	264.315	346.441	346.279	371.795	291.896	332.629	251	null	null	null	1077.76	322.792	1.73624	1.12837e-09
PVP01_1437200	triose or hexose phosphate/phosphate translocator, putative	null	252.426	243.589	384.796	516.959	158.961	99.0774	100.214	143.952	119.139	97.712	196.697	127.549	null	null	null	349.442	130.413	1.41507	0.000194469
PVP01_1438000	aminophospholipid-transporting P-ATPase, putative	ATPase2	456.73	442.46	406.632	614.288	202.274	137.831	191.994	219.972	254.442	241.434	284.141	274.729	null	null	null	480.028	225.852	1.08437	0.0285936
PVP01_1439100	conserved Plasmodium protein, unknown function	null	654.473	641.572	687.822	1662.79	98.7117	171.954	142.349	200.435	266.619	162.024	365.001	180.867	null	null	null	911.665	198.495	2.19373	2.56767e-08
PVP01_1442400	BRO1 domain-containing protein, putative	null	453.531	465.052	413.843	458.68	179.32	103.619	155.759	172.26	203.734	139.817	225.451	173.099	null	null	null	447.777	169.132	1.39934	2.03216e-08
PVP01_1446500	NIMA related kinase 1, putative	NEK1	19.784	27.7973	23.5041	22.0369	10.7079	10.2798	12.2392	11.8337	11.492	3.47447	6.27702	4.17802	null	null	null	23.2806	8.81026	1.30744	1.24712e-09
PVP01_1449600	amino acid transporter, putative	null	116.076	125.886	88.457	118.668	20.5378	31.3428	22.5306	37.9695	50.0412	34.4875	46.7637	38.0558	null	null	null	112.272	35.2161	1.64509	1.31547e-13
PVP01_1450700	CG2-related protein, putative	null	115.599	115.023	121.484	117.016	47.0202	40.58	56.0268	54.0749	56.4269	47.9639	67.2912	50.3954	null	null	null	117.28	52.4724	1.14535	6.40724e-10
PVP01_1454700	p25-alpha family protein, putative	null	1513.16	1516.33	1807.88	826.476	622.465	412.064	699.33	740.54	712.414	366.49	652.655	319.078	null	null	null	1415.96	565.629	1.32232	3.32346e-13
PVP01_1456100	COPI associated protein, putative	null	3214.96	2818.31	4306.49	4499.72	1672.33	1506.94	1515.28	1681.66	1773.29	871.306	1607.28	763.367	null	null	null	3709.87	1423.93	1.38086	1.30878e-07
PVP01_1457700	hydroxyethylthiazole kinase, putative	null	41.8707	32.2856	49.6985	29.356	21.9019	17.9358	12.8772	22.1472	21.1524	11.6707	13.6182	12.1891	null	null	null	38.3027	16.6866	1.15197	0.00035741
PVP01_1461700	ADP-ribosylation factor GTPase-activating protein, putative	ARFGAP	760.658	782.264	856.72	1359.12	312.725	149.27	257.736	263.754	549.296	299.805	423.944	289.186	null	null	null	939.691	318.215	1.55919	0.00210973
PVP01_1462800	epsin, putative	null	79.5263	101.345	110.733	130.291	60.7818	15.96	48.122	40.9925	79.6497	38.2855	87.2508	35.5514	null	null	null	105.474	50.8242	1.0388	0.0194268
PVP01_1463200	actin	null	1460.94	1720.44	1321.42	1528.14	288.83	257.87	271.144	374.396	1132.24	838.642	978.514	789.986	null	null	null	1507.74	616.452	1.28894	8.51667e-05
PVP01_1464000	rac-beta serine/threonine protein kinase, putative	PKB	344.083	404.51	300.62	271.031	68.5074	69.5159	68.6731	110.235	320.259	112.828	271.366	157.009	null	null	null	330.061	147.299	1.15859	0.0372167
PVP01_1464100	DNA replication origin binding protein, putative	DIA2	197.78	227.043	280.382	233.085	84.9518	65.4825	90.707	70.6501	132.773	25.0399	106.07	34.9816	null	null	null	234.573	76.332	1.60703	1.2515e-10
PVP01_1466700	leucine-rich repeat protein	LRR12	73.4072	81.4163	56.3503	64.19	17.6416	10.8087	22.0558	26.4369	27.6674	11.8005	24.9938	12.5214	null	null	null	68.841	19.2408	1.78681	1.1764e-12

## Sheet: Down_T0_T4
tracking_id	Gene Description	Gene Symbol	T0-B1	T0-B2	T0-B3	T0-B4	T4a-B1	T4a-B2	T4a-B3	T4a-B4	T4b-B1	T4b-B2	T4b-B3	T4b-B4	BP	MF	CC	Average_T0	Average_T4	Log2FC	P-value
PVP01_0010550	28S ribosomal RNA	null	3765.28	2031.54	2026.51	1871.41	8824.07	2838.23	2501.63	1762.53	19702.6	2720.18	7526.61	1199.44	null	null	null	2423.68	5884.41	-1.27935	0.000609842
PVP01_0105900	40S ribosomal protein S29, putative	null	0	35.9379	99.1803	75.262	0	102.189	138.54	379.409	27.1062	458.889	113.026	511.457	null	null	null	52.595	216.327	-2.0197	4.13237e-13
PVP01_0106600	60S ribosomal protein L37, putative	RPL37	78.7157	88.0833	188.255	151.081	170.782	434.202	329.047	405.105	349.212	457.402	212.565	677.962	null	null	null	126.534	379.534	-1.57715	6.11127e-07
PVP01_0108400	DNA-directed RNA polymerases I, II, and III subunit RPABC5, putative	RPB10	25.2546	46.2382	54.0753	38.6747	76.4563	48.5818	117.019	13.3053	65.7926	122.423	99.5436	128.219	null	null	DNA-directed RNA polymerase I complex, DNA-directed RNA polymerase III complex	41.0607	83.9177	-1.01359	0.012869
PVP01_0108600	EKC/KEOPS complex subunit BUD32, putative	BUD32	6.5744	6.35664	13.7873	18.8803	13.6054	56.0392	13.8787	14.8601	14.6877	46.7424	24.7694	42.4182	null	null	null	11.3997	28.3751	-1.24429	0.000467091
PVP01_0108700	heat shock protein 90, putative	HSP90	1349.9	1526.34	1117.2	1112.76	789.441	1319.36	1188.61	1270.14	3217.69	6772.86	4928.86	6888.29	null	null	null	1276.55	3296.91	-1.36817	1.38387e-15
PVP01_0109100	heat shock protein 110, putative	HSP110c	21.9467	27.7851	41.0573	32.5685	45.523	58.4181	54.3534	79.3873	88.9734	203.521	101.047	244.689	protein folding, response to heat	ATPase activity	cytoplasm	30.8394	109.489	-1.79502	2.11501e-12
PVP01_0109400	cloroquine resistance associated protein cg1, putative	null	12.6021	6.47328	11.292	14.3333	33.0533	24.3174	24.4272	26.2476	21.2811	43.1594	30.879	50.824	null	null	null	11.1752	31.7736	-1.42859	1.50032e-14
PVP01_0111000	60S ribosomal protein L34, putative	RPL34	12.6579	7.62725	10.5188	6.19712	19.3211	19.5617	14.2039	19.2977	12.242	40.2719	1.35844	34.3123	null	null	null	9.25026	20.0711	-1.03961	2.5123e-07
PVP01_0115700	peptidyl-prolyl cis-trans isomerase precursor, putative	CYP24	10.9188	12.1853	16.6354	20.6548	34.2283	27.9716	43.6892	22.4271	40.3927	36.2656	38.4938	19.3861	null	null	null	15.0986	32.8568	-1.07251	0.0035426
PVP01_0206500	conserved Plasmodium protein, unknown function	null	18.2945	26.1131	15.5481	17.1359	91.0351	54.0305	44.6241	50.135	34.82	45.5666	33.7433	39.0867	null	null	null	19.2729	49.1302	-1.30613	0.0021008
PVP01_0207500	conserved Apicomplexan protein, unknown function	null	10.7728	8.42576	12.0364	4.96331	12.1254	9.3708	20.7301	48.4167	14.2122	15.5565	31.857	27.2267	null	null	mitochondrion	9.04955	22.4369	-1.22165	0.00705281
PVP01_0209800	RNase MRP	null	5.13195	18.4025	21.24	10.5199	38.6654	0	0	18.2943	61.2709	41.7498	114.745	24.6886	null	null	null	13.8236	37.4268	-1.37422	0.00155244
PVP01_0209900	novel putative transporter 1, putative	NPT1	141.303	138.479	190.119	119.489	266.903	167.771	360.297	239.625	392.499	376.579	397.89	441.991	arginine transport, lysine transport	arginine transmembrane transporter activity	cell periphery	147.348	330.444	-1.15979	3.89152e-15
PVP01_0214300	RING zinc finger protein, putative	null	76.6639	90.06	69.1052	84.3265	89.9271	193.029	142.435	190.189	159.189	178.843	236.288	157.525	null	null	null	80.0389	168.428	-1.06399	1.2016e-06
PVP01_0302900	conserved Plasmodium protein, unknown function	null	10.8633	15.4141	15.0639	13.1102	16.5273	42.5301	18.1527	77.7001	10.2924	51.3516	14.2474	57.0971	null	null	null	13.6129	35.9873	-1.33979	2.3006e-08
PVP01_0304400	ATP-dependent RNA helicase DDX51, putative	DDX51	12.5528	12.3898	12.604	19.7672	16.1456	21.5065	7.72884	40.3496	39.4851	116.896	73.9608	134.74	null	null	null	14.3285	56.3515	-1.90362	1.27044e-12
PVP01_0305500	V-type proton ATPase subunit B, putative	null	13.566	14.9627	11.3583	19.761	46.8374	21.7924	32.6599	26.393	69.4629	32.6343	104.671	56.491	null	null	null	14.912	48.8677	-1.64799	1.76257e-12
PVP01_0305800	NYN domain-containing protein, putative	null	9.57193	9.42516	16.1471	9.52974	9.49799	23.4808	18.404	17.8287	42.5735	54.495	39.7086	58.2133	null	null	null	11.1685	33.0252	-1.48345	3.03817e-11
PVP01_0308200	tRNA N6-adenosine threonylcarbamoyltransferase, putative	KAE1	14.4128	14.2362	15.4338	19.5995	43.2072	23.4548	24.5271	44.0934	55.5835	45.6327	64.4869	86.1575	null	null	null	15.9206	48.3929	-1.54553	3.02118e-18
PVP01_0308300	conserved Plasmodium protein, unknown function	null	13.6644	16.5031	15.7709	19.0824	101.929	68.4704	53.2876	33.3507	59.4203	93.5235	43.1933	62.1457	null	null	null	16.2552	64.415	-1.92259	5.02665e-09
PVP01_0314100	30S ribosomal protein S8, putative	null	8.47263	20.0173	12.0669	2.12969	17.2248	17.1532	9.38743	26.0469	17.4151	51.8291	37.5792	28.7196	null	null	null	10.6716	25.6694	-1.19218	0.000522354
PVP01_0405700	conserved Plasmodium protein, unknown function	null	32.3959	23.5515	23.1599	43.3849	85.524	121.472	69.6414	79.8149	35.4021	164.496	51.6847	103.228	null	null	null	30.623	88.908	-1.50747	3.02492e-07
PVP01_0405800	40S ribosomal protein S30, putative	null	0	0	0	53.9189	0	34.2748	0	112.368	93.8176	149.549	163.272	139.099	null	null	null	13.4797	86.5475	-2.59603	2.82108e-05
PVP01_0406500	small nuclear ribonucleoprotein Sm D2, putative	SNRPD2	38.1586	2.77899	0	27.6538	66.6861	84.1602	21.114	37.1553	69.3879	40.8083	26.9867	64.0884	null	null	null	17.1478	51.2984	-1.52697	4.76597e-05
PVP01_0407200	40S ribosomal protein S26, putative	RPS26	22.3251	44.4475	27.0063	15.7207	26.3669	109.223	72.599	97.3782	73.7276	273.305	92.6583	198.624	null	null	null	27.3749	117.985	-2.0681	1.02026e-06
PVP01_0409700	conserved Plasmodium protein, unknown function	null	4.36951	9.6519	10.4668	11.9696	11.1796	5.39608	16.7883	25.819	4.08878	53.6936	10.2661	40.194	null	null	null	9.11445	20.9282	-1.11637	0.00092283
PVP01_0414000	conserved Plasmodium protein, unknown function	null	25.4516	30.8636	36.6247	40.4827	40.776	20.5957	39.7724	26.3298	87.9934	142.385	119.469	158.39	null	null	null	33.3556	79.4638	-1.22779	1.469e-05
PVP01_0415000	ATP-dependent RNA helicase UAP56, putative	UAP56	50.1604	77.8181	83.9449	70.5628	115.721	120.073	153.359	174.791	166.389	262.586	192.64	305.589	null	ATP-dependent RNA helicase activity, RNA binding	cytoplasm, nucleus	70.6215	186.394	-1.38761	2.97958e-09
PVP01_0418700	conserved Plasmodium protein, unknown function	null	9.87479	10.3419	13.3448	11.8919	19.7374	18.861	27.3032	20.3515	26.6923	38.4971	34.5233	51.8571	null	null	null	11.3633	29.7279	-1.31348	3.16322e-07
PVP01_0421400	protein MAK16, putative	MAK16	1.34999	3.92971	4.5583	3.71389	11.1296	18.6253	8.44908	37.484	7.0757	90.3718	16.7812	85.3259	ribosomal large subunit biogenesis	null	nucleolus, preribosome, large subunit precursor	3.38797	34.4053	-3.01234	1.23793e-18
PVP01_0421700	conserved Plasmodium protein, unknown function	null	88.2815	86.5314	123.713	46.8387	91.7502	182.862	225.393	170.547	136.873	244.832	145.817	348.384	null	null	null	86.3412	193.307	-1.15361	1.11111e-08
PVP01_0421800	ERCC1 nucleotide excision repair protein, putative	ERCC1	12.8141	14.7992	3.2014	9.8104	19.3899	21.9901	36.0072	12.7165	27.5762	23.4432	25.967	13.4257	null	null	null	10.1563	22.5645	-1.07876	7.53655e-05
PVP01_0422800	Plasmodium exported protein (PHIST), unknown function	null	11.8108	13.6602	12.7987	22.3462	13.786	56.5222	17.1167	49.3724	13.7953	93.5781	26.5953	91.6056	null	null	null	15.154	45.2964	-1.51901	2.58265e-09
PVP01_0504400	sporozoite invasion-associated protein 2, putative	SIAP2	115.569	109.993	85.7174	214.977	82.3308	60.7135	49.1322	126.054	573.067	1153.79	842.475	1126.85	null	null	host cell cytosol	131.564	501.801	-1.9233	3.22629e-07
PVP01_0504500	28S ribosomal RNA	null	1557.87	842.883	943.169	753.208	3001.15	1092.79	1054.14	706.833	10149.3	1160.69	4888.91	491.644	null	null	null	1024.28	2818.18	-1.45925	0.000529415
PVP01_0504600	5.8S ribosomal RNA	null	2202.43	2239.04	2115.14	1060.34	7390.79	3070.1	3178.56	4052.97	32676.5	2515.28	6191.25	1740.15	null	null	null	1904.24	7601.95	-1.99659	0.00189225
PVP01_0504700	18S ribosomal RNA	null	1234.23	691.579	635.774	601.181	2605.65	759.942	697.12	605.474	8510.6	892.202	3273.73	360.478	null	null	null	790.69	2213.15	-1.48375	0.000681255
PVP01_0504800	early transcribed membrane protein	ETRAMP	891.258	998.949	1394.24	1085.32	1172.71	1308.7	1858.62	1649.14	4539.77	9826.07	4700.17	9269.79	null	null	null	1092.44	4290.62	-1.97265	5.83138e-25
PVP01_0505900	translation initiation factor eIF-2B subunit alpha, putative	null	26.5688	26.5722	23.7747	23.7562	26.7896	32.9131	37.9421	40.3966	25.4008	77.8593	84.0337	96.1339	regulation of translational initiation	translation initiation factor activity	eukaryotic translation initiation factor 2B complex	25.1679	52.6836	-1.03668	5.91246e-06
PVP01_0507600	receptor for activated c kinase, putative	RACK1	43.1705	39.6777	35.7343	31.6692	59.8057	115.995	72.5162	133.829	222.529	716.189	220.98	637.983	null	null	cytoplasm	37.5629	272.478	-2.82614	5.99144e-23
PVP01_0508700	cytochrome c oxidase assembly protein, putative	null	0	4.083	39.0399	26.3899	68.9179	35.3114	10.5818	104.876	36.2985	107.568	44.3298	105.189	null	null	null	17.3782	64.1341	-1.82542	1.1875e-06
PVP01_0508800	protein KRI1, putative	KRI1	62.3305	88.9152	60.105	79.2361	120.411	169.3	115.391	165.715	185.507	225.697	234.798	228.38	null	null	null	72.6467	180.65	-1.30247	3.15863e-11
PVP01_0509000	SAYSvFN domain-containing protein, putative	null	12.8722	10.0624	14.3479	17.2903	7.91798	15.9002	18.6862	59.9707	26.7612	50.3629	14.8356	49.2919	null	null	null	13.6432	30.4658	-1.10356	0.0012035
PVP01_0511700	protein transport protein SEC23, putative	SEC23	18.8024	26.4906	20.7768	14.5298	39.3979	23.1582	32.577	52.1143	33.5765	78.2402	31.8594	69.2815	null	null	null	20.1499	45.0256	-1.12179	8.31029e-11
PVP01_0512700	polyribonucleotide 5'-hydroxyl-kinase Clp1, putative	CLP1	11.0776	18.1262	8.59238	14.892	9.46998	70.3526	12.2046	63.2305	8.92025	104.715	21.8311	116.264	tRNA splicing, via endonucleolytic cleavage and ligation	polydeoxyribonucleotide kinase activity	tRNA-intron endonuclease complex	13.1721	50.8734	-1.87195	7.10852e-07
PVP01_0512800	ribosomal RNA small subunit methyltransferase NEP1, putative	NEP1	4.68187	4.10971	0	3.42471	3.82385	26.8339	12.2735	19.447	8.57744	44.2716	20.8822	74.8189	null	null	null	3.05407	26.366	-2.75494	2.87325e-10
PVP01_0512900	conserved Plasmodium protein, unknown function	null	22.5348	46.2382	52.3729	66.1677	15.5863	45.4226	20.3601	61.7058	82.0847	223.314	273.358	411.752	null	null	null	46.8284	141.698	-1.57703	8.52318e-07
PVP01_0515300	conserved Plasmodium protein, unknown function	null	0.889601	0.856856	2.14002	1.59573	17.9513	6.70449	15.3308	10.7883	19.6752	27.096	45.0654	27.06	null	null	null	1.37055	21.2089	-3.22784	4.33131e-17
PVP01_0515400	heat shock protein 70, putative	HSP70	2489.08	2922.6	2917.81	1941.51	3211.82	2101.91	2821.46	3229.24	7567.5	11584.9	9227.4	12888	null	null	null	2567.75	6579.03	-1.35703	2.34157e-11
PVP01_0515500	U3 small nucleolar ribonucleoprotein protein IMP4, putative	IMP4	10.644	20.4556	26.7656	23.4465	40.9024	82.8443	32.3788	122.906	90.3558	277.539	195.155	302.074	rRNA processing, ribosomal small subunit biogenesis	null	Mpp10 complex, small-subunit processome	20.3279	143.019	-2.75545	3.7816e-16
PVP01_0522400	60S ribosomal protein L15, putative	null	12.7164	26.2522	12.7381	14.0206	15.2932	31.9484	20.3037	57.125	119.166	527.322	156.416	411.445	null	null	null	16.4318	167.377	-3.2719	2.00309e-17
PVP01_0525200	Plasmodium exported protein (PHIST), unknown function	null	44.9665	50.8836	30.8501	46.1052	54.1107	10.0982	48.4088	46.2635	123.014	140.837	182.211	131.263	null	null	null	43.2014	92.0257	-1.07354	8.98762e-06
PVP01_0526200	small GTP-binding protein sar1, putative	SAR1	7.83346	2.9022	8.63302	0	0	22.5088	6.60168	27.3701	32.2372	76.3654	48.7611	80.5815	null	null	null	4.84217	36.8032	-2.69393	3.09201e-14
PVP01_0529200	60S ribosomal protein L7ae/L30e, putative	null	63.3578	84.7887	106.195	82.2133	178.323	215.331	164.881	196.424	166.225	249.962	127.634	199.374	null	null	null	84.1387	187.269	-1.14491	4.18367e-06
PVP01_0530900	40S ribosomal protein S19, putative	RPS19	34.5022	35.2704	35.4643	34.6758	45.8343	53.663	31.2702	51.2618	62.7309	211.546	59.7944	155.262	null	null	null	34.9782	83.9203	-1.23899	1.71524e-05
PVP01_0601600	Plasmodium exported protein (PHIST), unknown function	null	10.3402	5.75434	8.24143	6.96957	5.84548	15.2101	9.96253	26.1435	43.4174	65.7624	31.582	36.5846	null	null	null	7.82639	29.3135	-1.78007	6.31845e-08
PVP01_0602000	Plasmodium exported protein (PHIST), unknown function	null	5.19474	10.2536	33.4666	14.0914	81.8486	102.576	96.1413	99.6084	62.6414	87.061	113.996	70.2822	null	null	null	15.7516	89.2694	-2.42994	1.64347e-13
PVP01_0602100	early transcribed membrane protein	ETRAMP	10383.9	11952.5	12242.7	10195.8	17345.3	14780.8	17959	17918.1	24770.9	31858.7	25062.2	36843.6	null	null	null	11193.7	23317.3	-1.05865	5.85285e-08
PVP01_0604500	zinc finger protein, putative	null	8.40029	8.73113	14.7786	10.9959	10.7637	72.5411	9.97582	102.312	5.84165	81.714	17.0667	88.0027	null	null	null	10.7265	48.5272	-2.07845	2.88816e-10
PVP01_0606800	deoxyribose-phosphate aldolase, putative	null	13.3375	4.1154	13.6763	11.672	15.3527	7.14998	16.4153	19.2901	19.4882	49.3346	29.5244	56.1946	null	null	null	10.7003	26.5937	-1.2378	6.77283e-05
PVP01_0607000	schizont egress antigen-1, putative	SEA1	11.7225	14.6983	7.9785	12.5093	10.1662	17.9635	10.4331	24.122	14.5967	34.4213	30.9338	64.8099	null	null	null	11.7272	25.9308	-1.08134	0.0016161
PVP01_0607600	serine/arginine-rich splicing factor 4, putative	SRSF4	7.00274	10.0616	15.4844	16.4256	17.9126	42.3724	22.6246	38.6476	34.3865	102.942	49.7817	115.709	null	null	null	12.2436	53.047	-2.02892	1.03778e-19
PVP01_0609700	conserved Plasmodium protein, unknown function	null	16.4122	13.1032	5.78925	10.0906	16.998	36.4649	23.5146	47.2352	17.4375	28.5818	27.1772	28.5588	null	null	null	11.3488	28.246	-1.24387	1.18319e-05
PVP01_0610200	formin 2, putative	null	4.07999	8.59953	3.75985	7.61339	11.5723	25.2435	7.84075	31.8742	47.8771	102.165	82.7981	116.656	null	null	null	6.01319	53.2533	-2.95157	7.66143e-22
PVP01_0610400	ATP synthase mitochondrial F1 complex assembly factor 2, putative	ATP12	15.967	9.23786	17.3056	19.4956	3.78571	26.0995	12.3082	16.448	24.5769	83.1423	25.3935	68.0645	null	null	null	15.5015	32.4773	-1.02059	6.0839e-08
PVP01_0611900	40S ribosomal protein S2, putative	RPS2	38.4537	46.5138	41.3051	57.3455	74.8482	98.8053	57.2394	101.378	88.0973	221.948	88.2721	197.321	null	null	null	45.9045	115.989	-1.31857	6.31405e-06
PVP01_0612900	60S ribosomal protein L3, putative	RPL3	13.6821	8.04493	26.0202	9.83179	11.2094	72.1405	17.5411	92.535	75.174	241.1	78.5606	230.69	null	null	null	14.3947	102.369	-2.74729	9.77968e-16
PVP01_0613900	conserved Plasmodium protein, unknown function	null	32.6346	19.9062	14.2882	18.1871	47.7389	76.8306	11.3108	96.9978	18.1155	77.4383	23.8211	48.8068	null	null	null	21.254	50.1325	-1.20017	0.00294871
PVP01_0614700	adenosine deaminase, putative	ADA	18.6623	19.3759	28.8681	11.9933	61.7932	31.4775	33.9781	61.7797	29.4162	56.7698	47.0633	72.8453	null	null	null	19.7249	49.3904	-1.28178	5.25831e-11
PVP01_0616100	ookinete surface protein Pvs25	null	40.6704	67.9947	52.0719	53.1262	32.6658	295.777	60.6129	362.047	245.098	2472.06	269.844	2256.22	null	null	null	53.4658	749.291	-3.78403	6.13979e-23
PVP01_0617900	leucine-rich repeat protein	null	0	0	0	3.56439	14.4359	14.7518	13.3984	10.2535	65.0325	48.2593	46.1512	36.0213	null	null	null	0.891097	31.038	-4.08249	2.86357e-22
PVP01_0618000	RNA polymerase II-associated protein 1, putative	null	3.90459	2.91564	4.66043	2.68431	23.2148	20.7223	21.6287	19.2426	39.3888	79.0761	37.4592	72.3352	null	null	null	3.54124	39.1335	-3.14365	4.14158e-43
PVP01_0618100	conserved Plasmodium protein, unknown function	null	6.6327	5.55638	4.26651	3.6822	16.9082	16.8735	16.9989	8.01137	24.7476	27.9057	38.3268	33.0535	null	null	null	5.03445	22.8532	-1.98289	9.84317e-14
PVP01_0618500	haloacid dehalogenase-like hydrolase, putative	HAD1	42.0115	46.726	55.3197	51.6505	94.9671	70.1875	95.9465	103.115	180.772	254.287	222.105	257.073	dephosphorylation, negative regulation of isopentenyl diphosphate biosynthetic process, methylerythritol 4-phosphate pathway	sugar-phosphatase activity	cytoplasm	48.9269	159.807	-1.68744	2.19751e-14
PVP01_0621100	phosducin-like protein, putative	PhLP2	24.7891	21.0097	22.7929	15.9796	12.0778	68.0857	20.9237	76.7201	44.5213	94.1047	26.8607	82.1221	null	null	null	21.1428	53.177	-1.29084	1.3688e-05
PVP01_0701300	conserved Plasmodium protein, unknown function	null	460.839	380.184	627.852	606.069	465.989	388.415	554.417	388.255	2487.37	5258.81	3163.11	4607.56	null	null	null	518.736	2164.24	-2.05868	1.05021e-16
PVP01_0701400	conserved protein, unknown function	null	5.33274	2.79375	23.4012	13.3746	17.979	15.6916	3.90307	37.3992	36.3853	50.9961	127.989	57.2387	null	null	null	11.2256	43.4477	-1.86221	1.52978e-08
PVP01_0701500	protein RER1, putative	RER1	0	6.74075	0	14.1047	12.8888	8.26402	0	27.9367	33.5119	65.5656	33.3702	113.825	null	null	null	5.21137	36.9203	-2.60999	8.1797e-17
PVP01_0701600	ras-related protein RAB7, putative	RAB7	72.4987	90.389	100.014	70.6385	156.647	120.789	131.038	212.4	145.586	188.071	136.136	302.074	null	null	endosome	83.385	174.093	-1.05306	1.4416e-07
PVP01_0701700	conserved Plasmodium protein, unknown function	null	51.7242	65.9481	41.0856	63.2285	56.583	110.094	82.0174	99.1897	103.782	244.236	132.383	214.998	null	null	null	55.4966	130.41	-1.21784	6.69e-11
PVP01_0702300	60S ribosomal protein L32, putative	RPL32	6.2566	7.49747	0	4.96466	7.546	9.37433	0	3.06097	32.9069	54.4235	24.9308	45.8644	null	null	null	4.67968	22.2634	-2.03418	2.86682e-07
PVP01_0704100	autophagy-related protein 3, putative	ATG3	8.1151	14.3759	22.0776	9.81654	33.9453	41.7424	21.2742	53.3806	27.2801	100.285	44.9058	95.8357	null	null	null	13.5963	52.3311	-1.86937	1.58553e-13
PVP01_0705100	zinc finger protein, putative	null	83.6788	116.674	67.6357	87.7739	63.5513	179.798	72.2453	194.566	234.232	417.341	387.847	533.871	null	null	null	88.9406	260.431	-1.53939	2.45903e-07
PVP01_0707800	apoptosis-related protein, putative	ARP	66.4957	73.9886	107.804	108.592	113.944	198.473	96.3144	220.839	185.395	354.098	137.553	287.051	null	null	null	89.2201	199.208	-1.14998	2.7638e-06
PVP01_0707900	exoribonuclease, putative	null	7.75991	13.1741	13.6456	14.6511	15.4784	14.6505	18.7313	23.6701	25.6688	30.3626	35.0628	44.1687	null	null	null	12.3077	25.9742	-1.01932	8.86375e-05
PVP01_0713100	major facilitator superfamily-related transporter, putative	MFR4	9.14989	13.3101	26.0061	11.7673	16.3857	32.6955	38.0978	72.8402	147.617	293.166	200.444	314.867	null	null	null	15.0583	139.514	-3.12932	8.35563e-20
PVP01_0714100	conserved Plasmodium protein, unknown function	null	5.7638	7.01091	2.50891	10.2113	0	17.921	22.5904	40.4577	2.10938	73.3003	5.82611	48.0475	null	null	null	6.37373	26.2816	-1.88746	4.50503e-08
PVP01_0714300	conserved Plasmodium protein, unknown function	null	0	13.4433	0	7.83644	19.1184	14.5824	26.9553	18.1161	11.0467	67.7606	28.7818	95.8796	null	null	null	5.31992	35.2801	-2.5212	1.94516e-16
PVP01_0715000	methyltransferase, putative	null	5.8398	0	3.08696	3.94233	11.5805	13.5248	8.42987	1.82681	23.4552	24.6182	38.2234	46.4218	null	null	null	3.21727	21.0101	-2.38378	8.09582e-10
PVP01_0715200	conserved Plasmodium protein, unknown function	null	0	0	0	0	136.57	124.848	157.404	0	0	568.386	0	383.15	null	null	null	0	171.295	-7.42873	1.07319e-12
PVP01_0715300	zinc finger protein, putative	null	45.8144	54.283	55.2583	61.2693	72.1898	188.07	121.027	187.556	66.898	238.519	125.425	197.656	null	null	null	54.1562	149.668	-1.44977	2.29039e-07
PVP01_0716300	heat shock protein 70, putative	HSP70-2	1.32196	0.626799	1.65624	3.33921	1.14658	2.36427	3.12497	4.97761	19.3731	65.5358	37.1727	81.1701	null	null	null	1.73605	26.8581	-3.34793	8.99139e-14
PVP01_0717600	PPPDE peptidase, putative	null	4.57991	8.02366	12.302	12.6888	11.0418	51.0784	10.6753	42.744	10.4594	50.5516	6.53059	50.4266	null	null	null	9.39859	29.1885	-1.53761	3.32494e-06
PVP01_0717700	thioredoxin-like protein 1, putative	TrxL1	185.485	194.881	197.83	131.491	308.555	394.241	324.279	486.704	381.995	618.33	394.264	604.245	null	null	null	177.422	439.076	-1.30246	1.22469e-14
PVP01_0720400	conserved Plasmodium protein, unknown function	null	17.6611	10.4825	14.5832	23.087	26.6614	37.6493	23.8249	20.6038	35.7597	76.4442	58.7482	69.4695	null	null	null	16.4535	43.6451	-1.35499	1.96322e-05
PVP01_0722800	thiamine pyrophosphokinase, putative	TPK	23.5294	29.3539	32.5248	33.8582	20.5052	71.0041	25.088	131.635	67.1818	170.503	51.7129	203.909	null	null	null	29.8166	92.6924	-1.60423	2.05023e-11
PVP01_0723700	ribosomal RNA-processing protein 8, putative	RRP8	31.6347	68.8351	58.2993	63.7416	69.1983	147.524	74.2152	152.77	117.623	288.503	180.348	316.142	null	null	null	55.6277	168.29	-1.57992	1.53283e-12
PVP01_0723800	proline--tRNA ligase, putative	aPRS	38.9315	57.9194	49.0403	72.4836	67.8237	106.824	71.11	103.455	91.7564	268.817	160.973	209.814	null	null	apicoplast	54.5937	135.072	-1.29137	5.24649e-14
PVP01_0724000	thioredoxin-like protein 2, putative	TLP2	4.24956	3.34523	0	4.04338	0	18.6326	12.6731	55.8351	6.94359	56.4286	27.7305	98.1127	null	null	null	2.90954	34.5445	-3.18456	1.98337e-09
PVP01_0724100	zinc binding protein (Yippee), putative	null	54.1891	65.8393	75.3683	63.4098	64.0148	289.833	68.3291	237.433	49.9836	162.888	27.4416	154.159	null	null	null	64.7016	131.76	-1.01482	0.00181395
PVP01_0724400	conserved Plasmodium protein, unknown function	null	15.6916	25.1364	25.1699	42.3636	44.1099	97.507	60.0772	127.044	83.3662	143.141	58.7103	156.448	null	null	null	27.0904	96.3004	-1.79237	1.46976e-06
PVP01_0726900	conserved Plasmodium protein, unknown function	null	21.2013	26.1029	33.368	29.688	30.9775	155.289	75.0701	183.624	26.7905	12.9527	40.7698	6.91142	null	null	null	27.5901	66.548	-1.2404	0.0139115
PVP01_0728100	G2 protein, putative	null	13.483	10.6065	23.6023	21.9433	7.86028	27.7648	17.6763	16.338	91.8633	63.5522	42.9601	60.5277	null	null	null	17.4088	41.0678	-1.19233	7.45824e-05
PVP01_0730200	conserved Plasmodium protein, unknown function	null	31.7256	44.6139	57.6143	34.6945	36.1573	49.4523	64.0734	93.6744	114.096	152.847	81.4718	162.19	null	null	null	42.1621	94.2452	-1.14188	0.00093577
PVP01_0730400	PIH1 domain-containing protein, putative	null	9.01514	9.57044	10.6949	11.9733	16.3712	45.8099	13.0889	41.1385	4.46644	29.2992	6.98682	26.2783	null	null	null	10.3134	22.9299	-1.08078	0.00126766
PVP01_0734800	early transcribed membrane protein	ETRAMP	11.2882	16.2324	4.48765	33.9001	4.38947	95.2632	8.72688	92.8953	2.7118	58.3959	32.0362	45.9116	null	null	null	16.4771	42.5413	-1.31692	0.00214856
PVP01_0801900	18S ribosomal RNA	null	14.0591	16.9397	21.1169	16.0593	18.4102	34.7063	17.9668	30.6263	36.5279	46.1983	190.464	45.2428	null	null	null	17.0437	52.5178	-1.56852	6.78115e-07
PVP01_0802000	5.8S ribosomal RNA	null	82.4855	0	0	17.9228	0	194.953	0	12.718	68.3502	319.665	390.826	157.779	null	null	null	25.1021	143.036	-2.4642	9.0337e-06
PVP01_0802700	conserved Plasmodium protein, unknown function	null	4.66444	3.66677	14.0201	14.0984	54.2551	39.4814	33.5989	40.4659	24.6322	28.848	21.5355	3.2442	null	null	null	9.11243	30.7576	-1.65097	0.00674478
PVP01_0803300	40S ribosomal protein S20e, putative	null	43.0787	73.1549	55.2927	53.6158	116.47	120.934	54.632	157.872	127.802	269.419	103.473	211.317	null	null	null	56.2856	145.24	-1.35209	1.71077e-12
PVP01_0803800	60S ribosomal protein L13, putative	null	3.87175	0.895721	4.73329	3.65329	3.94602	40.0963	10.9822	48.2727	21.9681	202.837	29.9802	166.601	null	null	null	3.28851	65.5854	-3.95666	8.79215e-18
PVP01_0804100	RNA-binding protein, putative	null	3.77449	2.6495	9.86889	11.6899	25.9508	26.9436	28.747	37.5633	43.2619	114.672	53.0985	135.672	null	null	null	6.9957	58.2386	-2.88924	3.57211e-18
PVP01_0806300	phosducin-like protein, putative	PhLP1	2.40548	6.86015	0	2.74437	4.20068	11.5667	3.25005	28.6943	2.60164	108.439	23.2099	147.421	null	null	null	3.0025	41.173	-3.39734	6.2514e-14
PVP01_0806400	conserved Plasmodium protein, unknown function	null	0	1.399	0	0	0	2.33563	5.66334	15.9201	3.28528	54.2124	19.7816	71.2836	null	null	null	0.34975	21.5603	-4.06302	6.04954e-15
PVP01_0806500	single-strand telomeric DNA-binding protein GBP2, putative	GBP2	125.018	170.445	187.329	106.493	246.255	310.54	265.192	531.987	401.967	741.022	642.252	1126.02	telomere maintenance	mRNA binding, single-stranded telomeric DNA binding	null	147.321	533.154	-1.84853	1.98556e-14
PVP01_0808100	26S protease regulatory subunit 4, putative	RPT2	6.21379	13.5882	17.6962	8.3864	12.9465	37.3574	12.61	31.5028	35.7218	109.385	72.3806	136.347	proteasome regulatory particle assembly, ubiquitin-dependent protein catabolic process	null	proteasome regulatory particle, base subcomplex	11.4711	56.0313	-2.19316	4.36715e-13
PVP01_0808500	nucleolar protein 5, putative	NOP5	22.0575	15.833	31.1133	24.2298	30.5763	22.7182	43.3249	41.9137	164.626	298.922	278.027	343.98	null	null	null	23.3084	153.011	-2.66351	8.65752e-15
PVP01_0811300	conserved Plasmodium protein, unknown function	null	7.10901	11.7871	0	2.59777	18.4188	5.31705	10.9661	10.6872	24.8031	42.5304	76.6834	30.5117	null	null	null	5.37347	27.4897	-2.16029	5.99646e-07
PVP01_0811500	proteasome subunit beta type-5, putative	null	6.18864	5.33341	7.3426	13.8231	142.97	22.6252	45.2504	29.4253	147.026	156.843	78.2359	119.057	null	null	null	8.17195	92.6791	-3.35243	2.33676e-18
PVP01_0814700	transcriptional coactivator ADA2, putative	ADA2	11.3881	13.0344	9.30584	13.8682	16.0324	17.875	16.7001	14.1052	40.8063	62.3871	63.7115	79.8763	null	null	null	11.8992	38.9367	-1.63044	9.31833e-18
PVP01_0815300	cysteine--tRNA ligase, putative	CysRS	9.20138	7.00338	13.1423	11.6448	16.012	22.6142	11.3717	24.5998	10.5618	41.61	26.1464	61.8085	null	null	null	10.248	26.8405	-1.30752	1.10771e-09
PVP01_0815800	tubulin binding cofactor c, putative	null	2.22192	0	0	0.624587	2.35393	14.9595	1.59935	26.5701	3.70575	191.348	10.642	218.221	null	null	null	0.711627	58.6749	-5.12368	7.177e-22
PVP01_0815900	ribonucleoside-diphosphate reductase small chain, putative	null	18.8322	32.1378	30.5223	38.2695	23.4191	41.3205	36.2842	142.555	49.3783	271.948	84.3247	375.097	deoxyribonucleotide biosynthetic process	ribonucleoside-diphosphate reductase activity, thioredoxin disulfide as acceptor	ribonucleoside-diphosphate reductase complex	29.9404	128.041	-2.06026	2.24491e-11
PVP01_0816000	enolase, putative	ENO	11.1936	9.46428	13.8135	11.3804	18.9631	40.4155	12.3515	64.9156	35.029	343.639	104.514	412.824	null	null	null	11.4629	129.082	-3.3837	1.21644e-20
PVP01_0817100	conserved Plasmodium protein, unknown function	null	4.1035	3.41627	5.76209	6.51596	2.3327	26.9037	5.80787	24.0059	9.9708	60.589	17.5662	61.7503	null	null	null	4.94945	26.1158	-2.18831	1.46214e-13
PVP01_0817200	translation machinery-associated protein 7, putative	TMA7	0	17.969	0	0	43.1495	32.6605	0	0	0	16.7059	48.7426	107.755	null	null	null	4.49225	31.1267	-2.54831	0.000157591
PVP01_0817300	40S ribosomal protein S3A, putative	RPS3A	0	4.82935	3.39734	4.42722	0	18.4111	3.409	14.2784	11.3989	154.409	18.2417	140.194	null	null	null	3.16348	45.0427	-3.46711	2.74868e-12
PVP01_0818200	peptidyl-prolyl cis-trans isomerase, putative	CYP19A	9.65329	5.81991	22.474	9.7283	27.5148	23.8191	25.0883	58.1747	43.6537	95.744	50.5418	161.557	null	null	null	11.9189	60.7617	-2.25723	1.39519e-11
PVP01_0819300	histone H2A.Z, putative	H2A.Z	76.484	88.2352	96.175	68.8146	157.274	130.685	250.648	231.053	230.905	363.157	292.175	475.16	null	null	null	82.4272	266.382	-1.68031	8.03828e-13
PVP01_0822500	40S ribosomal protein S11, putative	RPS11	3.13121	8.90136	7.531	7.13861	3.3689	11.8321	5.12553	10.9269	19.3944	109.865	42.6542	68.9584	null	structural constituent of ribosome	cytosolic small ribosomal subunit	6.67555	34.0156	-2.18966	3.72917e-10
PVP01_0823800	inorganic pyrophosphatase, putative	null	31.5045	41.3166	38.5183	40.9153	23.3513	49.535	23.1888	71.1652	58.5017	184.37	77.0861	178.63	null	null	null	38.0637	83.2285	-1.10848	5.31292e-12
PVP01_0824300	zinc finger protein, putative	null	10.1156	17.6419	26.6048	8.72304	7.9456	28.9509	16.2719	52.385	57.0929	117.5	46.2993	101.825	null	null	null	15.7713	53.5339	-1.70116	4.8623e-09
PVP01_0825000	eukaryotic translation initiation factor 4E, putative	eIF4E	0	0.766625	0	0	0	4.0529	4.09623	5.96267	7.88994	51.2016	18.5398	75.8173	null	null	P granule	0.191656	20.945	-4.20286	9.38144e-14
PVP01_0825400	zinc finger protein, putative	null	40.4723	47.4732	38.491	53.6565	47.2294	38.3196	38.3169	72.0182	218.907	387.844	346.449	497.456	null	null	null	45.0233	205.818	-2.16792	6.19081e-16
PVP01_0829600	eukaryotic translation initiation factor 3 subunit K, putative	EIF3K	3.66714	8.33341	11.8487	3.74259	3.2106	4.49635	11.9738	11.7191	28.6689	43.6281	34.5871	38.345	null	null	null	6.89796	22.0786	-1.54701	1.38398e-06
PVP01_0830600	60S acidic ribosomal protein P2, putative	null	46.7012	19.8431	58.8325	11.1958	20.2512	44.8032	70.3818	34.7826	78.5659	173.489	87.3167	109.484	null	null	null	34.1432	77.3843	-1.15732	0.00299696
PVP01_0831800	U4 spliceosomal RNA	null	1370.82	1223.17	1368.5	1606.58	353.653	2237.29	1433.56	215.423	4591.06	638.003	21262.7	877.122	null	null	null	1392.27	3951.1	-1.50414	0.00697013
PVP01_0833000	60S ribosomal protein L7, putative	null	139.17	167.998	152.829	167.946	239.022	356.811	266.328	422.314	355.281	681.862	398.589	651.047	null	null	null	156.986	421.407	-1.41884	7.18599e-10
PVP01_0837400	conserved Plasmodium protein, unknown function	null	19.4638	13.571	18.6996	17.1101	25.1674	39.0125	34.6686	58.3814	32.2533	87.65	53.6738	120.812	null	null	null	17.2111	56.4524	-1.65755	1.82928e-07
PVP01_0838000	Plasmodium exported protein, unknown function	null	7.81252	10.9143	1.86837	14.2386	8.2145	10.1495	20.723	8.95675	35.5755	93.1771	42.3802	75.7962	null	null	null	8.70845	36.8716	-1.9638	2.0888e-09
PVP01_0905000	chromatin remodeling protein, putative	SNF2L	37.583	36.9369	38.2889	34.6303	47.5459	68.1792	55.9565	118.022	55.2009	172.923	103.995	216.291	null	null	null	36.8597	104.764	-1.48211	5.17507e-12
PVP01_0905800	histone H4, putative	H4	8.82906	23.1903	52.0486	45.023	36.9498	33.1791	0	30.5739	282.719	580.823	290.856	476.839	null	null	null	32.2727	216.492	-2.70855	8.44384e-16
PVP01_0905900	histone 2B, putative	H2B	10.0978	4.16505	10.29	10.2621	20.0653	15.6139	37.5648	21.6289	93.9434	372.369	193.005	441.171	null	null	null	8.70373	149.42	-3.95431	3.0276e-19
PVP01_0908200	DNA repair protein RAD51, putative	RAD51	23.2242	22.4813	14.3466	37.0099	138.423	41.7618	37.4434	29.4105	70.8975	30.5984	32.3038	30.7683	null	null	null	24.2655	51.4509	-1.0538	0.000238193
PVP01_0909500	heat shock protein DnaJ homologue Pfj2, putative	null	11.4162	13.7001	15.9953	16.68	12.0651	38.9306	18.0301	56.8548	33.7131	101.943	61.6905	109.894	null	null	null	14.4479	54.1401	-1.83569	1.4925e-13
PVP01_0909600	conserved Plasmodium protein, unknown function	null	0	12.1425	0	4.42426	0	47.2356	23.5836	42.3134	0	36.9019	19.6736	66.9392	null	null	null	4.14168	29.5809	-2.57232	1.76277e-06
PVP01_0909700	conserved Plasmodium protein, unknown function	null	0	8.62119	4.56091	6.24639	7.37355	42.9063	2.31209	50.0651	4.21748	69.6239	23.7433	87.5556	null	null	null	4.85712	35.9746	-2.65827	1.61e-09
PVP01_0910200	essential nuclear protein 1, putative	ENP1	10.326	7.17158	7.49083	5.843	11.9242	29.392	12.6734	22.502	70.4785	110.341	74.9255	112.469	rRNA processing	snoRNA binding	nucleolus, preribosome, small subunit precursor	7.70784	55.5881	-2.70011	2.85048e-15
PVP01_0913000	ubiquinone biosynthesis protein COQ4, putative	COQ4	3.68162	0.441116	2.65202	3.58473	0	15.895	9.01046	18.2114	4.24725	53.9852	10.2529	53.4787	null	null	null	2.58987	20.6351	-2.59137	2.6458e-08
PVP01_0915400	serine/threonine-protein kinase PRP4K, putative	CLK3	35.2506	39.8326	45.5477	32.0297	43.4848	140.929	52.9171	197.694	70.0683	273.041	121.326	290.64	null	null	null	38.1652	148.762	-1.93503	4.74927e-16
PVP01_0916000	vivapain-2	null	37.8859	43.9458	50.8538	35.6085	31.0283	53.4638	37.921	73.7128	78.3685	170.796	89.5549	168.351	null	null	null	42.0735	87.8996	-1.04538	7.33235e-10
PVP01_0916200	vivapain-2	null	1.51089	3.1187	1.84031	3.90837	4.3565	7.94361	2.91654	8.66684	13.0127	64.0158	22.9799	55.7962	null	null	null	2.59457	22.461	-2.70637	1.19719e-10
PVP01_0916300	AP2 domain transcription factor, putative	ApiAP2	9.80826	20.5852	38.61	19.6188	6.28343	84.5586	26.7774	94.3478	32.8921	275.29	81.7732	321.751	null	null	null	22.1555	115.459	-2.33039	5.63814e-13
PVP01_0918300	GTP-binding nuclear protein RAN/TC4, putative	RAN	44.7989	33.7517	22.3479	14.5197	56.0685	30.089	50.2011	50.7801	168.962	137.979	124.41	185.963	null	null	null	28.8546	100.557	-1.76626	4.64044e-10
PVP01_0919000	haloacid dehalogenase-like hydrolase, putative	null	6.62858	4.90181	8.13325	3.50997	59.9908	16.2537	13.1075	14.1513	39.6883	17.3687	25.2379	17.7175	null	null	null	5.7934	25.4395	-1.96049	1.37257e-09
PVP01_0922900	conserved Plasmodium protein, unknown function	null	5.40539	4.82424	2.09352	6.85975	0	10.8304	3.08981	16.4221	22.7707	116.387	55.7044	113.526	null	null	null	4.79572	42.3412	-2.90268	6.85749e-14
PVP01_0923700	calcium-dependent protein kinase 7, putative	CDPK7	11.6077	17.6025	6.4803	8.51705	11.0535	54.4215	17.8381	43.0258	17.4002	83.5627	33.1914	78.623	null	null	null	11.0519	42.3895	-1.84809	2.18012e-11
PVP01_0923900	RING zinc finger protein, putative	null	14.3341	13.2368	17.1388	16.7368	9.78487	11.754	13.5242	9.1996	61.0812	40.7997	69.8306	45.8247	null	null	null	15.3616	32.7249	-1.0435	6.01709e-09
PVP01_0924300	mitochondrial ribosomal protein L37, putative	null	6.55006	25.158	15.6413	16.4997	14.5428	16.4169	23.0964	54.342	23.9023	101.518	15.5868	73.935	null	null	null	15.9623	40.4175	-1.28791	0.000335475
PVP01_0924500	splicing factor, putative	null	6.43712	8.03872	9.21475	3.61985	36.8095	35.8395	19.998	29.4576	21.1852	42.8575	2.87035	20.6181	null	null	null	6.82761	26.2045	-1.7972	0.00039852
PVP01_0927300	steryl ester hydrolase, putative	null	35.8279	32.8655	45.5887	38.7053	62.1809	60.3948	85.4241	92.8066	77.8194	77.9081	127.38	77.6788	null	null	null	38.2469	82.699	-1.09263	3.87495e-06
PVP01_0927700	protein phosphatase, putative	null	8.84476	5.87753	5.83481	4.00674	4.17101	27.0946	19.2938	34.7559	18.0471	76.1116	21.9736	70.733	null	null	null	6.14096	34.0226	-2.29409	1.12168e-11
PVP01_0929700	spermidine synthase, putative	SpdSyn	10.7083	13.6291	13.3192	8.75294	30.1741	19.8675	33.1204	36.702	8.42179	49.637	27.7114	55.4619	null	null	null	11.6024	32.637	-1.41635	0.000789889
PVP01_0929800	parasitophorous vacuolar protein 1, putative	PV1	22.5012	31.3285	30.5972	20.6285	34.7036	57.9922	33.6357	78.8441	186.348	878.846	339.356	1208.16	null	null	PTEX complex	26.2639	352.235	-3.69557	2.69819e-19
PVP01_0930700	60S ribosomal protein L38, putative	RPL38	0	0	0	0	16.852	28.6241	0	2.92963	57.2289	68.6062	22.1114	100.152	null	null	null	0	37.063	-5.25032	3.95414e-07
PVP01_0930800	60S ribosomal protein P0, putative	null	37.5266	24.8643	29.6084	28.6964	40.6526	51.4919	29.0639	52.6282	69.1148	253.252	119.199	292.906	null	null	intracellular	30.1739	113.539	-1.87742	1.16148e-12
PVP01_0930900	small nucleolar RNA snoR13	null	0	0	0	0	0	0	0	0	0	0	0	374.543	null	null	null	0	46.8178	-5.57948	0.000825582
PVP01_0931000	small nucleolar RNA snoR13	null	0	0	0	0	0	0	0	0	0	246.016	1010.59	0	null	null	null	0	157.076	-7.30448	4.72251e-06
PVP01_0931900	serpentine receptor, putative	SR1	12.4913	14.6162	18.5035	25.3978	27.3786	35.7806	18.0629	37.9563	33.5646	52.5114	38.6075	79.0116	null	null	null	17.7522	40.3592	-1.14115	4.52837e-09
PVP01_0935000	conserved Plasmodium protein, unknown function	null	3.41215	5.10967	6.62746	4.39176	8.3954	12.0584	6.52879	14.782	23.1008	65.81	42.4292	70.0707	null	null	null	4.88526	30.3969	-2.41544	5.4826e-20
PVP01_0935900	protein phosphatase PPM8, putative	PPM8	11.938	13.2818	12.3213	14.503	12.972	41.0217	26.7754	72.8387	43.8953	125.391	68.0858	173.143	null	null	null	13.011	70.5154	-2.35169	5.5079e-16
PVP01_0937900	U2 spliceosomal RNA	null	316.698	254.305	136.21	154.967	796.439	295.052	234.221	454.813	992.167	128.232	4692.97	185.465	null	null	null	215.545	972.42	-2.1684	0.0115473
PVP01_0938400	UVB-resistance protein UVR8 homologue	null	4.35244	4.27386	8.95202	6.3291	0	1.09963	5.27876	9.57127	9.545	75.5376	26.3852	46.3191	null	null	null	5.97686	21.7171	-1.70313	1.80474e-07
PVP01_0941500	conserved Plasmodium protein, unknown function	null	8.83772	9.14267	10.5612	13.7567	7.78977	17.6391	7.9312	22.9591	18.097	54.2842	28.9035	66.3751	null	null	null	10.5746	27.9974	-1.32496	2.34155e-05
PVP01_0943200	60S ribosomal protein L28, putative	null	0	0	0	0	0	14.6662	6.25517	12.6353	0	83.6448	0	134.132	null	null	null	0	31.4166	-5.01866	5.03854e-10
PVP01_0943300	60S ribosomal protein L35ae, putative	null	71.5483	52.7996	42.5992	62.8129	42.4785	207.157	38.3102	216.395	189.346	687.072	219.51	466	null	null	null	57.44	258.284	-2.1495	7.10259e-16
PVP01_0944100	translation initiation factor eIF-1A, putative	null	15.5241	20.6142	12.7436	42.3936	67.3758	141.203	66.6597	147.733	57.596	358.39	101.003	288.739	null	null	null	22.8189	153.588	-2.69825	5.99314e-14
PVP01_0944700	40S ribosomal protein S21, putative	RPS21	27.0126	45.066	42.9353	16.4145	50.6778	110.458	49.9688	176.772	176.409	809.9	173.276	641.307	null	null	null	32.8571	273.596	-3.01978	3.25934e-13
PVP01_0945000	60S ribosomal protein L41, putative	RPL41	287.868	0	0	602.915	0	203.793	421.31	168.715	848.784	1763.51	388.613	581.938	null	null	null	222.696	547.082	-1.29286	2.45218e-08
PVP01_0945700	conserved Plasmodium protein, unknown function	null	8.23227	6.26617	7.39004	9.64433	17.0969	16.2028	20.3453	21.0832	24.9973	30.1816	17.2973	23.0891	null	null	null	7.8832	21.2867	-1.32703	6.66016e-08
PVP01_0945800	coatomer subunit gamma, putative	SEC21	9.12533	10.6809	10.5301	11.2936	9.35282	13.1732	7.20715	26.1008	18.9928	37.7388	36.6208	48.8102	ER to Golgi vesicle-mediated transport, retrograde vesicle-mediated transport, Golgi to ER	null	COPI vesicle coat	10.4075	24.7496	-1.17457	2.81937e-07
PVP01_0948200	conserved Plasmodium protein, unknown function	null	38.7875	54.0361	51.8003	51.7617	29.3443	154.874	52.8539	132.986	60.0262	344.312	125.89	315.902	null	null	null	49.0964	152.023	-1.61097	2.23894e-12
PVP01_0948300	ATP synthase subunit delta, mitochondrial, putative	null	22.348	8.19674	11.9028	16.1062	31.0099	29.6742	21.7279	36.4619	16.1021	139.562	68.1764	141.414	null	null	mitochondrion	14.6385	60.516	-1.97586	8.0684e-09
PVP01_1004500	conserved Plasmodium protein, unknown function	null	4.39675	3.7315	4.89694	4.65186	1.79798	8.74827	6.9072	24.2619	8.08518	34.183	32.9016	67.8823	null	null	null	4.41926	23.0959	-2.15262	7.20997e-10
PVP01_1006400	conserved Plasmodium protein, unknown function	null	20.2927	29.8993	2.13178	33.2077	27.5688	51.1837	55.5656	28.947	78.2853	165.295	114.479	191.554	null	null	null	21.3829	89.1098	-2.00929	4.72841e-15
PVP01_1006500	methionine aminopeptidase 1a, putative	METAP1a	15.7416	19.7674	21.9788	14.3561	49.1785	39.3342	28.8151	41.3202	20.5686	59.8907	37.2679	85.0582	null	mRNA binding, metalloaminopeptidase activity	null	17.961	45.1792	-1.28421	5.90644e-06
PVP01_1008400	G-protein coupled receptor, putative	null	0.99086	2.74592	1.17471	1.63049	2.00775	11.4441	2.79168	14.2891	8.39859	99.9024	21.258	101.626	null	null	null	1.6355	32.7147	-3.67723	1.03404e-14
PVP01_1009400	conserved Plasmodium protein, unknown function	null	16.7344	27.4826	21.0483	11.6005	40.2866	32.46	47.3216	78.0319	20.9329	58.906	25.652	50.2847	null	null	null	19.2164	44.2344	-1.16189	0.000329678
PVP01_1009500	ribosome-interacting GTPase 1, putative	RBG1	17.3693	17.3716	20.3114	22.5416	26.6315	30.0542	25.7322	82.3894	22.557	54.8308	51.2363	32.3688	null	null	null	19.3985	40.725	-1.03245	0.000713712
PVP01_1009600	conserved Plasmodium protein, unknown function	null	11.4279	17.9443	14.3088	10.6334	7.23224	31.13	21.5587	60.2699	20.5274	55.0863	17.2081	74.8342	null	null	null	13.5786	35.9808	-1.34292	6.19934e-10
PVP01_1009700	conserved Plasmodium protein, unknown function	null	210.684	190.865	219.338	206.64	169.667	300.868	215.423	480.236	471.103	1221.95	677.74	1418.83	null	null	null	206.882	619.478	-1.57762	6.66788e-18
PVP01_1009900	karyopherin beta, putative	null	4.35028	3.74101	3.20602	3.78899	0.985635	5.53805	1.03466	9.65607	25.1683	87.1903	67.6427	111.344	null	null	null	3.77158	38.5699	-3.05187	6.24552e-12
PVP01_1011000	zinc finger protein, putative	null	20.1182	22.0564	15.8787	20.5892	15.5948	25.3718	19.2569	37.9644	35.4463	78.1092	72.6709	111.438	null	null	null	19.6606	49.4815	-1.28887	1.77844e-06
PVP01_1011100	pre-mRNA-splicing factor BUD31, putative	BUD31	82.4374	92.5807	93.3498	97.6137	185.759	310.71	132.12	247.407	91.9258	415.871	125.241	276.479	alternative mRNA splicing, via spliceosome	null	U2 snRNP	91.4954	223.189	-1.27726	0.000149788
PVP01_1011600	18S rRNA (guanine-N(7))-methyltransferase, putative	null	28.27	35.2323	48.9147	49.4687	35.8203	110.427	80.4363	127.206	84.0193	211.38	67.6407	161.009	rRNA (guanine-N7)-methylation	rRNA (guanine) methyltransferase activity	null	40.4714	109.742	-1.41702	6.3549e-08
PVP01_1012100	AFG1-like ATPase, putative	null	4.0522	0.21855	2.56672	8.17718	5.75296	4.2397	4.42594	15.7033	29.0097	71.2064	31.6243	59.9656	null	null	null	3.75366	27.741	-2.596	1.40825e-15
PVP01_1012200	ATP-dependent RNA helicase DDX1, putative	DDX1	2.8435	4.028	2.03319	5.52149	0.768232	6.57806	0	9.70701	20.1137	46.8913	37.153	83.657	null	ATP-dependent helicase activity	null	3.60655	25.6085	-2.53013	2.43509e-12
PVP01_1013900	40S ribosomal protein S9, putative	RPS9	23.4145	44.5908	22.2036	50.8789	78.5578	86.9417	69.3232	83.8815	109.12	477.267	176.07	482.481	null	structural constituent of ribosome	small-subunit processome	35.272	195.455	-2.43728	2.20749e-12
PVP01_1014500	40S ribosomal protein S24, putative	RPS24	0	7.31671	0	0	0	23.7785	0	16.3203	26.0579	160.251	23.1103	106.219	null	null	null	1.82918	44.4672	-4.00637	4.26232e-14
PVP01_1015000	conserved Plasmodium protein, unknown function	null	0	3.60951	9.54085	0	11.1179	26.1555	10.0075	21.0202	10.1979	39.4077	19.8264	51.3305	null	null	null	3.28759	23.6329	-2.52235	5.28562e-11
PVP01_1017100	60S ribosomal protein L2, putative	RPL2	16.755	1.98913	10.0976	2.46665	9.71688	31.2634	6.88398	38.2733	29.6133	166.619	93.3328	204.285	null	null	null	7.82711	72.4985	-3.0577	2.27022e-17
PVP01_1017800	40S ribosomal protein S11, putative	RPS11	4.64787	8.91101	12.1702	11.3884	6.00653	17.0227	0	20.2915	17.5925	69.0647	16.5422	78.2602	null	null	null	9.27937	28.0975	-1.50115	0.000138829
PVP01_1022500	RNA pseudouridylate synthase, putative	null	18.7107	22.4644	13.3214	18.9688	13.3047	36.7227	19.5343	33.7697	38.8249	61.2058	41.0765	60.234	null	null	null	18.3663	38.0841	-1.01303	4.18286e-07
PVP01_1022800	stearoyl-CoA desaturase, putative	SCD	8.49696	8.13349	14.5059	13.4773	9.3746	31.3568	14.4447	38.7691	57.5162	177.574	109.09	208.232	null	null	null	11.1534	80.7948	-2.75065	1.21141e-20
PVP01_1023600	conserved Plasmodium protein, unknown function	null	13.4532	15.5709	15.2825	18.2556	28.4019	24.6385	38.0965	20.7141	46.7815	44.7071	60.9223	27.1566	null	null	null	15.6406	36.4273	-1.16938	0.0388342
PVP01_1026900	60S ribosomal protein L4, putative	RPL4	10.6721	14.5472	7.56502	12.5369	15.2983	20.1471	34.7231	28.6438	63.0964	87.2982	87.4073	133.312	null	null	null	11.3303	58.7407	-2.27651	2.15769e-11
PVP01_1030200	60S ribosomal protein L31, putative	RPL31	10.7409	31.957	23.9859	32.888	43.4741	78.911	52.3753	140.46	81.7031	330.458	82.3999	317.782	null	null	null	24.8929	140.945	-2.45471	1.06248e-14
PVP01_1030900	merozoite surface protein 3	MSP3.11	5.1977	4.23086	4.10919	3.69265	2.60332	9.71867	4.85413	19.2233	12.8461	33.548	17.6301	61.3569	null	null	null	4.3076	20.2226	-1.99947	1.18838e-05
PVP01_1106000	conserved Plasmodium protein, unknown function	null	0	11.2898	0	4.47379	19.0875	67.3475	47.2747	0	8.74728	43.5283	0	16.211	null	null	null	3.94089	25.2745	-2.41082	1.68331e-08
PVP01_1106100	ubiquitin-60S ribosomal protein L40, putative	null	56.3595	52.2733	61.9323	64.9469	103.557	158.261	92.7231	187.387	137.238	319.93	117.373	314.308	null	null	null	58.878	178.847	-1.58667	2.01882e-11
PVP01_1106800	conserved Plasmodium protein, unknown function	null	0	0	0	0	0	30.3285	0	241.455	0	57.6554	29.2114	106.666	null	null	null	0	58.1646	-5.88666	2.90438e-08
PVP01_1107200	DNA-directed RNA polymerases I, II, and III subunit RPABC1, putative	RPB5	32.5661	27.8489	60.1427	25.5365	46.0362	56.7375	56.7137	73.947	81.9054	162.409	78.217	143.21	null	null	DNA-directed RNA polymerase II, core complex	36.5235	87.397	-1.2362	4.7008e-07
PVP01_1109300	conserved Plasmodium protein, unknown function	null	6.6708	11.1569	9.2494	9.11365	9.69904	18.8599	15.4876	32.7185	20.9352	39.4761	31.2364	51.8395	null	null	null	9.04768	27.5315	-1.50569	9.7759e-11
PVP01_1110100	proliferating cell nuclear antigen 1, putative	PCNA1	29.8882	20.6445	20.8346	37.701	84.304	29.939	51.7443	44.825	168.168	63.5691	185.142	53.1393	null	null	nucleus	27.2671	85.1039	-1.60696	2.07926e-14
PVP01_1110400	iron-sulfur assembly protein, putative	null	10.8188	9.13738	18.4929	9.06596	38.1447	20.2584	23.5999	55.9886	25.9571	14.9482	19.5258	25.078	null	null	null	11.8788	27.9376	-1.16795	7.85492e-07
PVP01_1111800	RNA-binding protein, putative	null	5.26924	29.2427	29.0028	21.8813	26.0746	42.1978	24.9955	37.4191	57.5618	101.209	67.4096	97.99	null	null	null	21.349	56.8572	-1.37229	1.20751e-06
PVP01_1113100	40S ribosomal protein S15, putative	RPS15	3.45649	4.22416	0	0	15.4195	8.8643	5.647	17.762	27.0941	111.681	37.4585	121.18	null	null	null	1.92016	43.1384	-3.91791	6.22786e-18
PVP01_1113800	Sas10 domain-containing protein, putative	null	15.525	14.8324	12.0791	16.6349	20.3458	28.1976	35.0659	34.2362	49.6991	66.1979	76.822	81.0328	null	null	null	14.7679	48.9497	-1.66349	5.0132e-10
PVP01_1114300	conserved Plasmodium protein, unknown function	null	14.3231	0	10.5099	5.27208	0	35.1074	14.5033	70.2688	43.0334	22.5321	20.7976	46.1015	null	null	null	7.52628	31.543	-1.93236	1.46736e-15
PVP01_1114400	DNA helicase, putative	null	31.6518	33.6033	28.6524	41.1057	16.6121	34.558	20.5791	62.0472	58.1482	156.432	104.339	182.07	null	null	null	33.7533	79.3483	-1.20912	7.22065e-07
PVP01_1114800	elongation factor 1-alpha, putative	null	27.63	32.7845	34.2183	28.4348	78.172	31.7003	81.904	56.0841	131.261	125.532	204.056	186.963	null	null	null	30.7669	111.959	-1.8302	3.33805e-09
PVP01_1114900	elongation factor 1-alpha, putative	null	35.5039	37.7956	45.7957	36.3172	87.727	42.8705	107.441	71.0392	163.509	165.589	233.084	250.106	null	null	null	38.8531	140.171	-1.82468	1.06433e-12
PVP01_1116100	splicing factor 3B subunit 5, putative	SF3B5	0	31.232	24.5476	39.6117	16.4357	132.987	44.7081	45.4423	41.0602	90.4355	7.81902	40.3451	null	null	null	23.8478	52.4042	-1.10383	0.0356207
PVP01_1116900	conserved Plasmodium protein, unknown function	null	11.98	5.74203	12.7329	10.8853	29.4216	16.137	3.97038	9.93262	62.8012	24.9791	121.568	24.9173	null	null	null	10.3351	36.7159	-1.73438	8.91029e-11
PVP01_1117200	60S ribosomal protein L7-2, putative	null	36.6783	53.9734	54.9513	79.8448	35.1401	85.7148	73.748	108.317	169.741	168.403	245.452	159.262	null	null	null	56.3619	130.722	-1.19934	4.03559e-11
PVP01_1117300	adenylosuccinate synthetase, putative	ADSS	10.2915	3.82065	17.2169	9.78511	121.358	7.08217	27.2627	12.5557	46.4583	29.6778	26.1522	46.1812	null	null	null	10.2786	39.591	-1.84758	8.527e-10
PVP01_1117500	large subunit rRNA methyltransferase, putative	null	17.2673	20.369	18.3191	18.5464	106.729	47.5023	82.6793	41.0576	98.759	64.4823	144.561	61.3135	null	null	null	18.6255	80.8854	-2.06088	1.59493e-19
PVP01_1118000	reactive oxygen species modulator 1, putative	ROMO1	11.6737	3.48534	21.452	19.667	24.1165	22.0906	25.5255	49.898	15.0332	54.6787	30.2591	54.3462	null	null	null	14.0695	34.4935	-1.23592	0.000289055
PVP01_1119900	conserved Plasmodium protein, unknown function	null	30.9358	26.9139	33.0955	50.0098	8.2708	139.884	37.0062	125.948	23.005	137.364	62.9167	101.116	null	null	null	35.2387	79.4389	-1.15036	1.86805e-09
PVP01_1120000	amino acid transporter, putative	null	8.14907	12.7538	10.902	16.1433	26.3128	43.9725	29.2346	50.911	21.2453	82.3184	39.1707	93.748	null	null	null	11.9871	48.3642	-1.92639	1.67592e-16
PVP01_1120100	RNA-binding protein, putative	null	5.10038	4.19817	6.1696	4.93246	19.5653	21.5577	25.2163	41.7054	27.7403	46.6716	41.5382	43.0816	null	mRNA binding	null	5.10015	33.3846	-2.49484	7.85546e-11
PVP01_1120300	DnaJ protein, putative	null	5.31559	7.32737	7.73792	11.4413	2.0282	15.8572	9.06388	22.2098	18.0204	60.6457	43.9005	57.874	null	null	null	7.95553	28.7	-1.72961	2.52331e-10
PVP01_1121300	eukaryotic translation initiation factor 2-alpha kinase, putative	PK4	72.4024	82.1081	44.8475	74.6419	86.6227	230.07	109.954	142.334	188.993	498.606	277.041	445.221	null	null	null	68.5	247.355	-1.83732	1.50043e-14
PVP01_1121800	transportin, putative	null	4.59325	9.20536	8.34083	6.12259	7.50944	5.46338	9.93863	8.4166	25.759	22.4007	49.6879	32.0051	null	null	null	7.06551	20.1476	-1.39066	4.85238e-07
PVP01_1122000	protein DJ-1, putative	DJ1	4.35541	1.96336	0	1.18065	0	8.97257	8.59152	25.6639	7.89348	108.799	8.12279	135.042	null	null	null	1.87486	37.8857	-3.75768	1.9802e-13
PVP01_1122400	ankyrin-repeat protein, putative	null	12.0313	16.7086	13.0506	14.0607	7.71896	27.3118	15.6408	26.7374	55.4368	128.099	82.5853	124.956	null	null	null	13.9628	58.5607	-1.99298	4.33567e-21
PVP01_1122600	mitochondrial ribosomal protein L46 precursor, putative	null	9.40845	9.71966	8.88711	20.6619	18.5862	38.8946	23.1307	21.4504	55.7057	49.1122	58.5762	28.3926	null	null	null	12.1693	36.7311	-1.51858	3.92926e-06
PVP01_1129500	secreted ookinete protein 25, putative	PSOP25	1.79571	4.22791	4.42274	2.14821	30.2153	18.2252	12.3438	15.6417	24.4888	47.3183	16.7039	52.0098	entry into host cell	null	cell surface	3.14864	27.1183	-2.7608	1.95269e-14
PVP01_1130100	cell division cycle protein 48 homologue, putative	null	40.2991	53.6212	56.9674	51.2588	39.2084	192.799	59.3318	362.536	200.471	1195.87	460.11	1502.1	null	null	null	50.5366	501.554	-3.28561	1.7143e-20
PVP01_1131700	histone H2A, putative	H2A	2.66319	12.7362	21.7149	8.88226	45.3562	33.9015	28.514	39.696	169.168	365.699	226.663	414.627	null	null	null	11.4991	165.453	-3.73521	3.71026e-19
PVP01_1134400	conserved Plasmodium protein, unknown function	null	4.09676	3.75415	6.47091	9.25214	6.7389	21.5885	2.12532	32.0022	6.49828	30.7506	17.2646	44.742	null	null	null	5.89349	20.2138	-1.6217	1.68884e-08
PVP01_1134600	60S ribosomal protein L19, putative	null	5.22775	10.4958	7.03966	6.71785	6.50042	11.4187	11.059	25.7348	10.4606	163.158	16.4991	173.756	null	null	null	7.37026	52.3233	-2.67142	1.23253e-10
PVP01_1136100	conserved Plasmodium protein, unknown function	null	18.977	23.6525	35.2854	13.3119	118.399	27.2023	82.4991	39.6009	69.0742	63.7364	23.7918	86.9112	null	null	null	22.8067	63.9018	-1.44689	3.0225e-10
PVP01_1136300	6-cysteine protein	P12p	1.93613	2.61064	5.32022	6.47542	5.57473	35.4643	12.2109	19.5225	16.5859	62.2596	3.424	56.0842	null	null	null	4.08561	26.3908	-2.4292	1.07664e-09
PVP01_1137300	conserved Plasmodium protein, unknown function	null	6.4702	13.4854	0	18.318	11.8933	103.207	19.8766	72.5419	11.852	117.497	44.6211	87.4735	null	null	null	9.56839	58.6203	-2.49605	1.44552e-07
PVP01_1137800	SWIB/MDM2 domain-containing protein, putative	SWIB	22.6316	18.7871	21.7155	38.3517	4.70488	1.39735	6.2566	3.36055	109.467	140.56	129.458	115.305	null	null	cytoplasm, nucleus	25.3715	63.8136	-1.29732	4.01872e-05
PVP01_1138400	transketolase, putative	TK	9.78629	10.0944	12.3921	8.11675	20.4112	11.1957	15.7906	25.7014	23.3975	70.7823	37.9634	106.288	null	null	null	10.0974	38.9413	-1.84766	9.40627e-12
PVP01_1138700	histone H3, putative	H3	0	8.21279	18.6675	4.66161	8.11222	17.1389	8.5976	22.6008	25.5561	101.229	24.8056	84.0071	null	null	nucleus, symbiont-containing vacuole	7.88548	36.506	-2.0776	4.33837e-12
PVP01_1142900	conserved Plasmodium protein, unknown function	null	11.529	13.6798	9.34667	14.6384	22.7728	45.5651	17.2907	44.3767	29.4478	103.05	52.7193	123.546	null	null	null	12.2985	54.846	-2.07019	2.11822e-14
PVP01_1146600	liver merozoite formation protein, putative	PALM	3.07287	3.18664	2.44191	2.04634	21.1456	7.58705	34.2993	14.3367	26.289	16.499	35.1232	16.6877	null	null	null	2.68694	21.4959	-2.60917	2.36277e-12
PVP01_1201900	Plasmodium exported protein, unknown function	null	3.4353	4.00405	2.89068	3.77798	1.996	2.42174	3.53251	0.894372	44.5281	69.4317	40.9663	60.819	null	null	null	3.527	28.0737	-2.68309	1.22507e-11
PVP01_1202000	vacuolar fusion protein MON1, putative	MON1	18.6099	20.347	19.6762	33.4051	13.0718	24.4986	15.5188	51.1104	29.186	75.0132	66.9425	123.587	positive regulation of GTPase activity	Rab guanyl-nucleotide exchange factor activity, phosphatidylinositol-3-phosphate binding, phosphatidylinositol-5-phosphate binding, phosphatidylserine binding	null	23.0095	49.866	-1.08309	2.89708e-08
PVP01_1202600	U3 small nucleolar RNA-associated protein 15, putative	UTP15	42.6142	39.7312	44.8777	39.9313	53.1575	60.8793	85.9373	73.89	73.9532	133.532	99.7617	138.634	null	null	null	41.7886	89.9682	-1.08813	5.96493e-11
PVP01_1202700	ABC transporter B family member 6, putative	ABCB6	8.01463	10.864	15.4398	18.0948	20.8889	21.0345	25.3276	19.3091	38.117	41.6149	42.4006	46.1403	null	null	null	13.1033	31.8541	-1.22004	1.01373e-15
PVP01_1203300	60S ribosomal protein L17, putative	null	74.7224	56.064	76.7226	69.4616	110.411	216.404	115.164	207.396	215.174	414.565	212.017	463.181	null	structural constituent of ribosome	cytosolic large ribosomal subunit	69.2427	244.289	-1.80406	1.4084e-12
PVP01_1203500	conserved Plasmodium protein, unknown function	null	1.9436	1.09837	1.5381	1.60289	3.65575	9.52088	0.886752	16.1687	14.0851	116.012	27.7512	117.75	null	null	null	1.54574	38.2287	-3.94575	2.57476e-15
PVP01_1203800	phosphatidylinositol transfer protein, putative	null	5.84056	7.06744	4.61704	5.45707	8.07127	18.9225	7.89075	22.4573	27.5309	81.1788	65.8951	118.937	null	null	null	5.74553	43.8604	-2.73344	3.81264e-21
PVP01_1204200	conserved Plasmodium protein, unknown function	null	2.91689	2.48584	12.1552	10.2129	32.6914	26.1977	38.9176	45.624	6.46633	93.0463	14.1512	50.0748	null	null	null	6.9427	38.3962	-2.31035	4.10182e-16
PVP01_1204300	conserved Plasmodium protein, unknown function	null	10.6039	14.1473	17.4536	13.4474	20.1001	31.2164	21.5678	48.883	20.6804	54.2963	47.4139	77.025	null	null	null	13.913	40.1478	-1.46424	1.24458e-08
PVP01_1207300	DNA/RNA-binding protein Alba 4, putative	ALBA4	198.878	227.261	266.249	212.384	199.764	238.847	207.225	387.915	457.236	1378.09	733.525	1531.83	null	null	null	226.193	641.804	-1.50046	3.28079e-12
PVP01_1207600	nucleoside transporter 1	NT1	4.48412	4.32428	5.79546	2.13238	4.60298	9.02818	2.76568	26.0868	28.3688	147.714	42.944	142.014	adenosine transport	nucleoside transmembrane transporter activity	null	4.18406	50.4406	-3.31075	2.14686e-18
PVP01_1208000	6-cysteine protein	P47	2.92244	5.23319	0.906523	8.0107	5.87593	9.57357	7.29774	16.1218	14.6042	37.5153	25.4907	53.285	null	null	cell surface, cytoplasm	4.26821	21.2205	-2.07651	4.60811e-11
PVP01_1208500	DNA/RNA-binding protein Alba 2, putative	ALBA2	32.4972	55.8496	85.97	39.9136	102.535	96.3405	147.763	191.228	199.432	489.531	498.84	727.71	null	null	null	53.5576	306.673	-2.49554	2.00236e-12
PVP01_1208600	nuclear import protein MOG1, putative	null	0	0	0	1.50388	0	1.50151	13.6082	6.86311	4.91695	73.3444	18.5009	90.3923	null	null	null	0.375969	26.1409	-4.30195	6.67859e-15
PVP01_1208700	protein transport protein SEC61 subunit alpha, putative	SEC61	29.0519	35.9166	30.7438	22.2233	37.3068	38.199	39.3782	62.0396	73.4304	174.304	152.427	239.651	null	null	null	29.4839	102.092	-1.75781	1.81435e-09
PVP01_1209900	conserved Plasmodium protein, unknown function	null	15.9867	14.3197	13.5592	12.8699	13.1591	18.6262	16.0513	12.6318	29.8728	47.9001	47.2536	50.7843	null	null	null	14.1839	29.5349	-1.00792	3.35641e-06
PVP01_1211300	conserved Plasmodium protein, unknown function	null	4.79155	5.72462	13.9879	12.2522	20.3697	45.5562	36.9092	42.375	38.138	37.0325	14.3938	27.5169	null	null	null	9.18908	32.7864	-1.72942	0.000115377
PVP01_1211500	conserved Plasmodium protein, unknown function	null	21.1876	25.0738	21.2026	34.6193	15.9159	16.0605	24.8328	33.1881	88.2746	113.345	112.097	135.411	null	null	null	25.5208	67.3906	-1.36667	7.51441e-06
PVP01_1211800	phosphoethanolamine N-methyltransferase	PMT	52.6925	79.9219	59.265	70.6803	48.4627	253.731	68.6912	201.062	88.9507	782.544	113.915	781.659	null	null	null	65.6399	292.377	-2.1383	1.76467e-11
PVP01_1212100	DNA-directed RNA polymerases I, II, and III subunit RPABC4, putative	RPB12	0	34.6317	0	37.3021	180.642	197.92	0	98.4993	94.7461	404.872	46.9551	251.23	null	null	null	17.9835	159.358	-3.07848	1.14961e-05
PVP01_1213600	60S ribosomal protein L18a, putative	null	2.57335	21.1721	20.7688	24.4549	44.7822	31.4073	18.6002	41.4333	71.3226	162.057	82.8712	136.14	null	null	null	17.2423	73.5766	-2.03144	1.17776e-08
PVP01_1215500	conserved Plasmodium protein, unknown function	null	2.9107	5.90852	7.89325	8.6648	4.6251	24.3612	12.8735	38.2362	15.0771	59.9137	23.3782	108.996	null	null	null	6.34432	35.9326	-2.3302	5.65195e-09
PVP01_1216500	60S ribosomal protein L6-2, putative	null	15.1693	7.79011	23.5042	19.043	17.9581	35.2323	30.924	52.7717	71.2832	316.641	100.236	277.186	null	null	null	16.3767	112.779	-2.71101	3.59244e-17
PVP01_1219100	DNA replication complex GINS protein, putative	null	1.40643	3.95771	0.566131	2.52519	7.42695	9.03427	2.01485	8.17697	6.34046	53.1806	16.0061	68.1206	null	null	null	2.11386	21.2876	-2.83946	9.74828e-15
PVP01_1221900	eukaryotic translation initiation factor 6, putative	null	5.88642	11.3167	6.57669	7.24702	27.2447	2.66592	18.0217	15.6697	29.0996	25.0388	20.2347	41.276	ribosomal large subunit biogenesis	ribosomal large subunit binding	null	7.75671	22.4064	-1.41844	0.000872043
PVP01_1222800	60S ribosomal protein L23, putative	null	75.6606	86.7231	56.2104	75.3555	198.394	116.25	168.878	149.166	219.235	299.697	145.579	255.129	null	null	null	73.4874	194.041	-1.38871	0.000563896
PVP01_1223400	conserved Plasmodium protein, unknown function	null	13.58	10.8904	17.6474	12.6366	6.78522	37.3705	17.5777	28.377	25.4336	47.3759	42.2299	75.0889	null	null	null	13.6886	35.0298	-1.2945	3.26675e-05
PVP01_1231200	60S ribosomal protein L23, putative	RPL23	2.1982	11.9074	7.74799	11.7786	26.0449	67.9025	19.5321	60.5964	6.5645	53.9524	31.0286	67.4361	null	null	null	8.40805	41.6322	-2.17998	6.77477e-07
PVP01_1231800	conserved Plasmodium protein, unknown function	null	0	16.7824	6.39871	3.87973	0	68.1552	20.3062	67.1764	0	71.3915	2.71203	45.6256	null	null	null	6.7652	34.4209	-2.18951	7.15513e-06
PVP01_1233000	conserved Plasmodium protein, unknown function	null	27.6864	19.3438	22.5185	23.4646	32.3232	42.3954	42.826	49.1766	40.1647	94.3468	67.4814	100.443	null	null	null	23.2533	58.6446	-1.29821	1.6513e-10
PVP01_1236300	cyclic nucleotide phosphodiesterase, putative	null	9.25977	10.7576	11.6246	11.5808	16.3296	12.0484	14.3841	23.6452	11.5875	36.8629	21.0327	61.3648	null	null	null	10.8057	24.6569	-1.11987	0.000329805
PVP01_1237500	pre-rRNA-processing protein PNO1, putative	PNO1	16.3594	11.7305	14.252	28.7817	35.4678	19.0945	40.7286	22.9441	39.6792	46.458	48.6079	55.7987	null	null	null	17.7809	38.5973	-1.07614	0.00641777
PVP01_1238100	eukaryotic initiation factor 4a, putative	eIF4A	8.84064	9.38251	9.2285	9.9645	14.1825	55.5701	28.754	73.0439	27.1635	253.996	89.1482	355.524	null	null	null	9.35404	112.173	-3.45026	1.27183e-19
PVP01_1238200	aminophospholipid transporter, putative	null	4.56514	8.22239	8.45434	6.3669	38.0366	22.1396	27.4705	13.3142	20.6041	14.7419	21.0205	20.0965	null	null	null	6.90219	22.178	-1.55243	5.53036e-11
PVP01_1239100	conserved Plasmodium protein, unknown function	null	0	8.40565	31.3041	0	87.0433	70.0658	14.928	155.531	55.9029	93.6197	64.3209	63.8532	null	null	null	9.92743	75.6581	-2.81048	5.00025e-14
PVP01_1239200	conserved Plasmodium protein, unknown function	null	50.5662	62.0714	42.8475	63.2936	54.9263	536.733	61.8357	402.1	76.3601	267.832	105.144	242.218	null	null	null	54.6947	218.394	-1.97791	1.74896e-09
PVP01_1240000	conserved Plasmodium protein, unknown function	null	5.75354	6.28359	6.04952	8.17213	9.05748	18.6172	8.99461	27.2452	9.40975	41.947	17.1025	37.9	null	null	null	6.5647	21.2842	-1.55867	3.08831e-09
PVP01_1240200	conserved Plasmodium protein, unknown function	null	9.7803	17.7638	6.12023	20.5866	3.02278	66.1549	23.6089	32.8174	5.76405	91.2977	57.0702	71.7194	null	null	null	13.5627	43.9319	-1.62546	1.96707e-07
PVP01_1240900	40S ribosomal protein S3, putative	null	42.5861	55.2096	52.6538	32.6889	84.2045	19.7133	131.083	28.5953	236.203	128.58	235.233	171.329	null	null	null	45.7846	129.368	-1.47848	4.30274e-07
PVP01_1242400	zinc finger protein, putative	null	23.6203	29.5713	30.8041	24.8233	11.4862	62.1949	21.5147	45.1221	32.1442	229.418	59.3168	199.848	null	null	null	27.2047	82.6307	-1.56809	0.00014879
PVP01_1242600	zinc finger protein, putative	null	10.8836	14.3506	19.6117	21.8636	20.8405	30.1329	25.5255	37.5589	67.0332	204.244	111.953	193.563	null	null	null	16.6774	86.3564	-2.30501	4.81524e-19
PVP01_1244000	glyceraldehyde-3-phosphate dehydrogenase, putative	GAPDH	9.21758	5.31978	6.43154	3.81325	5.28062	5.59783	13.1211	12.808	42.2073	124.213	30.4818	103.248	entry into host cell	null	cell surface	6.19554	42.1198	-2.58318	1.34489e-12
PVP01_1244800	thioredoxin-like protein	TLP1	5.01306	25.977	4.97098	11.944	0	57.1748	35.0501	27.0538	4.0493	17.5178	19.0208	40.6648	null	null	null	11.9763	25.0664	-1.00632	0.00776875
PVP01_1246100	60S ribosomal protein L27, putative	RPL27	14.9165	5.39205	8.78389	21.563	23.7911	21.0533	30.7161	37.27	46.4749	207.899	123.272	195.704	null	null	null	12.6638	85.7726	-2.66688	3.4683e-10
PVP01_1246400	ubiquitin carboxyl-terminal hydrolase isozyme L3, putative	UCHL3	5.21469	3.88545	15.1922	8.04116	8.14235	42.3047	15.6506	63.3014	22.6959	73.3319	30.8777	74.0632	null	null	null	8.08338	41.296	-2.21922	0.000396856
PVP01_1246500	60S ribosomal protein L29, putative	null	278.789	246.312	277.723	342.446	259.857	964.955	344.16	1370.64	497.546	1746.59	520.746	1398.99	null	null	null	286.318	887.935	-1.62943	1.34423e-12
PVP01_1246900	biotin protein ligase, putative	null	20.8835	15.5204	16.1771	18.335	49.4521	35.869	27.2584	44.9337	38.1225	36.5902	64.277	42.3038	null	null	null	17.729	42.3508	-1.21078	0.000211899
PVP01_1247000	conserved Plasmodium protein, unknown function	null	22.9881	13.4352	39.1703	32.767	67.2714	28.6109	37.3171	50.6079	69.4907	78.5498	53.2814	70.7075	null	null	null	27.0901	56.9796	-1.04548	2.53454e-10
PVP01_1248900	vivapain-1	null	6.04602	6.16336	6.32174	8.42869	6.48227	10.309	5.63586	14.1864	18.794	34.3669	22.8543	49.2832	null	null	null	6.73995	20.239	-1.45632	6.45537e-09
PVP01_1251700	methyltransferase, putative	null	6.46711	19.4973	19.814	17.0011	36.7009	39.5404	39.9643	52.0761	26.5911	56.3488	31.4677	69.35	null	null	null	15.6949	44.0049	-1.43068	2.32483e-16
PVP01_1252400	ribosomal protein S11, putative	null	10.7811	14.4253	11.8854	8.91564	93.5134	26.4005	26.9039	10.3365	38.8814	7.32736	35.2734	8.79014	null	null	null	11.5019	30.9283	-1.35269	0.0020012
PVP01_1253100	conserved Plasmodium protein, unknown function	null	11.9714	17.4356	13.4494	10.5238	29.4205	11.7707	23.8565	11.7638	45.0817	29.4557	67.6237	52.3579	null	null	null	13.3451	33.9163	-1.28335	0.000262607
PVP01_1255200	sortilin, putative	null	18.4882	23.9973	16.5371	25.9373	7.03913	32.2751	24.4584	76.5544	73.5537	404.569	254.585	578.152	null	null	Golgi apparatus	21.24	181.398	-3.03587	2.60793e-13
PVP01_1255700	E3 SUMO-protein ligase NSE2, putative	NSE2	13.0526	12.34	11.998	9.98021	0	42.6799	37.6916	58.1512	47.3145	593.742	113.554	562.772	null	null	null	11.8427	181.988	-3.83273	2.15147e-21
PVP01_1255800	conserved Plasmodium protein, unknown function	null	26.7587	40.9856	43.6637	36.3564	46.3041	116.944	58.5572	157.475	63.1424	219.572	106.883	282.309	null	null	null	36.9411	131.398	-1.80305	7.73403e-11
PVP01_1257000	protein kinase, putative	null	19.7458	28.0908	21.8554	28.3494	10.1249	102.91	31.7243	72.252	27.6795	86.958	14.7432	64.4998	null	null	null	24.5104	51.3615	-1.03742	0.000280615
PVP01_1257700	transcription factor IIIb subunit, putative	BRF1	6.2655	8.47862	4.34962	5.46133	1.63056	19.8316	7.40836	30.4446	18.1651	73.0741	29.9911	82.182	null	null	null	6.13877	32.8409	-2.24502	4.22193e-16
PVP01_1258100	conserved Plasmodium protein, unknown function	null	109.54	116.629	87.6732	158.862	921.361	285.079	431.37	309.207	751.335	239.43	128.588	107.943	null	null	null	118.176	396.789	-1.73891	0.000104002
PVP01_1259900	conserved Plasmodium protein, unknown function	null	156.931	158.085	169.688	218.709	252.402	316.568	380.208	387.964	386.862	385.294	368.906	413.296	null	null	null	175.853	361.437	-1.03518	0.000204213
PVP01_1260000	40S ribosomal protein S5, putative	null	5.09627	1.26081	9.10223	7.00938	6.97877	20.7058	9.8196	22.1325	22.7197	51.7794	36.4116	48.1698	null	null	null	5.61717	27.3396	-2.09853	1.01997e-05
PVP01_1260900	conserved Plasmodium protein, unknown function	null	2.79316	12.5119	9.20283	12.4163	31.2936	14.0527	12.0965	13.933	22.5647	21.0039	18.3538	30.8327	null	null	null	9.23105	20.5164	-1.07248	5.31396e-05
PVP01_1261200	conserved Plasmodium protein, unknown function	null	5.97953	5.95546	4.69378	6.49395	3.58213	10.0605	4.38101	21.2307	8.6517	45.5412	14.507	52.2005	null	null	null	5.78068	20.0193	-1.63222	1.88131e-08
PVP01_1263300	dephospho-CoA kinase, putative	DPCK	13.2652	16.7728	19.9609	22.8393	16.0098	17.1258	18.7077	24.148	59.6673	127.33	57.4467	119.638	null	null	null	18.2096	55.0091	-1.54384	1.59011e-13
PVP01_1263900	conserved Plasmodium protein, unknown function	null	7.64837	10.593	9.11757	7.22776	4.47466	1.98164	6.7794	4.73958	21.4327	45.3937	56.3557	58.4031	null	null	null	8.64666	24.9451	-1.42736	0.000205501
PVP01_1264600	conserved Plasmodium protein, unknown function	null	9.54823	10.9684	10.2273	11.6835	10.5536	34.1755	19.2277	36.8367	23.1312	107.996	30.5429	99.0155	null	null	null	10.6069	45.1849	-1.99244	1.3053e-16
PVP01_1264700	tRNA import protein tRIP, putative	tRIP	17.5524	30.7816	27.2017	27.9356	27.4013	35.7449	27.6751	54.6434	43.3542	130.526	90.0743	147.736	null	null	cell surface, plasma membrane	25.8678	69.6444	-1.3947	4.91956e-07
PVP01_1265800	60S ribosomal protein L1, putative	null	12.6345	17.7881	18.1536	15.9991	37.3667	26.2266	38.2261	20.5333	96.1191	164.377	78.6944	183.214	null	null	null	16.1438	80.5946	-2.25078	1.57925e-14
PVP01_1265900	KS1 protein precursor, putative	null	28.3424	45.3306	21.9143	26.5048	46.8788	119.137	51.6033	52.7168	194.579	714.983	321.992	624.244	null	null	null	30.523	265.767	-3.0811	6.28047e-11
PVP01_1266000	cytoplasmic tRNA 2-thiolation protein 2, putative	NCS2	0	0.248345	0.578065	0.970201	1.09393	1.74658	0	3.76137	8.90512	105.412	14.9302	114.538	tRNA wobble position uridine thiolation	null	null	0.449153	31.2984	-4.47818	1.57317e-18
PVP01_1267100	triosephosphate isomerase, putative	null	8.0589	10.4577	13.0368	14.1761	34.6951	27.5042	5.97783	34.5965	96.1892	315.793	119.961	376.591	null	null	null	11.4324	126.413	-3.35734	1.49344e-16
PVP01_1267600	cytochrome b-c1 complex subunit Rieske, putative	null	0.706674	3.28791	6.56762	3.10501	26.3778	21.0002	13.3972	13.7001	9.88306	30.8742	23.9522	31.6441	mitochondrial electron transport, ubiquinol to cytochrome c	null	mitochondrial respiratory chain complex III	3.4168	21.3536	-2.33943	2.81123e-13
PVP01_1268000	copper transporter, putative	CTR1	2.88991	5.73751	1.2552	1.82789	10.4353	12.0073	26.4257	19.3885	39.645	23.3525	34.1011	20.1442	null	null	null	2.92763	23.1875	-2.62253	1.02651e-15
PVP01_1270900	hypothetical protein	null	12.8176	16.4536	8.73782	18.5524	58.2603	35.5723	23.7774	34.7313	66.7005	46.5389	55.122	56.1429	null	null	null	14.1404	47.1057	-1.66781	8.65055e-15
PVP01_1271000	early transcribed membrane protein	ETRAMP	663.206	900.739	1005.96	1050.1	1227.06	1025.91	1390.84	1411.86	3387.91	4429.09	3594.65	4738.81	null	null	null	905.002	2650.77	-1.54937	2.31268e-14
PVP01_1300600	liver stage associated protein 1, putative	LSAP1	868.322	1097.5	1126.87	2014.55	674.417	359.971	637.319	451.686	4500.95	9111.94	4147.52	7680.14	null	null	null	1276.81	3445.49	-1.43145	4.66756e-12
PVP01_1300700	Plasmodium exported protein, unknown function	null	39.4679	30.2838	31.3668	49.2068	36.72	165.172	60.8494	104.722	247.96	966.581	596.091	852.375	null	null	null	37.5813	378.809	-3.2993	1.7938e-25
PVP01_1301000	conserved Plasmodium protein, unknown function	null	3.63297	3.59202	2.11494	4.27822	11.5059	7.04127	9.07727	5.53825	47.2434	76.2917	62.0599	78.4871	null	null	null	3.40454	37.1556	-3.11483	1.96286e-16
PVP01_1301400	SRAP domain-containing protein, putative	null	52.2271	90.2501	67.423	71.4349	56.2956	73.722	82.2766	65.5674	131.833	442.933	136.494	315.275	null	null	null	70.3338	163.049	-1.20147	2.56314e-10
PVP01_1302000	conserved Plasmodium protein, unknown function	null	17.976	22.0554	23.6258	25.8374	25.6273	69.3112	28.0199	63.7909	60.9513	247.662	93.3761	217.956	null	null	null	22.3737	100.837	-2.1233	1.6399e-19
PVP01_1302100	conserved Plasmodium protein, unknown function	null	6.08993	14.5733	13.7484	4.35834	0	20.5992	0	9.55865	38.4836	68.2281	11.9682	35.5499	null	null	null	9.69247	23.0485	-1.16935	1.069e-06
PVP01_1302200	high mobility group protein B1, putative	HMGB1	26.1972	44.1258	24.1079	25.9666	58.9989	74.4415	72.5551	117.814	91.9906	438.032	215.028	371.744	null	null	null	30.0994	180.075	-2.54163	1.84732e-15
PVP01_1303000	nucleosome assembly protein, putative	NAPL	38.6686	40.2624	30.9212	50.6628	26.1635	39.0822	40.6648	54.6389	104.496	200.967	192.253	241.343	null	null	null	40.1288	112.451	-1.46385	1.83033e-06
PVP01_1307400	mitochondrial ACP precursor, putative	null	7.89757	7.51124	3.36437	16.6064	0	2.4891	0	11.7934	84.9071	71.9011	158.058	44.9598	null	null	null	8.84489	46.7636	-2.27846	1.51069e-06
PVP01_1308000	protein phosphatase, putative	null	8.33964	15.6296	6.36836	9.69998	5.71074	21.256	11.2923	14.3874	22.6043	36.0732	35.3525	36.0354	null	null	null	10.0094	22.839	-1.11459	1.2009e-07
PVP01_1308300	U6 snRNA-associated Sm-like protein LSm7, putative	null	35.1638	41.0942	89.989	47.3577	41.4378	335.268	132.791	266.059	77.5716	290.029	79.3458	210.588	null	null	null	53.4012	179.136	-1.72738	1.89284e-06
PVP01_1311000	polyubiquitin 5, putative	null	2153.28	2286.4	2946.28	1845.89	2350.99	1363.72	2746.43	1729.95	6872.91	10052.1	7125.01	8796.09	null	null	null	2307.96	5129.65	-1.1519	6.60007e-27
PVP01_1311400	conserved Plasmodium protein, unknown function	null	5.9336	8.60495	13.3016	13.471	17.2771	9.54042	39.6253	16.9661	24.8942	24.9855	20.465	33.4375	null	null	null	10.3278	23.3989	-1.10695	0.000990946
PVP01_1323200	basic transcription factor 3b, putative	null	11.3369	0	2.84809	1.32888	3.01398	20.9678	0	19.4967	6.36291	61.9363	11.3957	54.6943	null	null	null	3.87846	22.2335	-2.25171	2.1347e-06
PVP01_1323300	60S ribosomal protein L21, putative	RPL21	3.79389	1.78541	0	7.55766	0	11.3072	10.843	32.5294	23.053	85.3884	45.7377	96.9427	null	null	null	3.28424	38.2252	-3.19467	1.91789e-08
PVP01_1324600	small nucleolar RNA snoR27	null	0	35.0817	57.1416	58.2246	0	0	0	0	384.075	106.889	309.661	35.695	null	null	null	37.612	104.54	-1.45067	1.9501e-05
PVP01_1327700	40S ribosomal protein S25, putative	null	48.7173	60.2348	63.6747	83.2327	76.5603	106.229	126.122	72.1368	124.121	384.361	222.421	375.097	null	null	null	63.9649	185.881	-1.52439	3.97026e-05
PVP01_1329200	conserved Plasmodium protein, unknown function	null	17.6523	17.5663	11.9083	21.2553	11.4279	48.1248	19.497	37.7886	39.1294	142.94	51.7519	94.1773	null	null	null	17.0956	55.6046	-1.64528	5.47519e-09
PVP01_1330100	signal recognition particle RNA	null	661.303	384.366	304.491	457.193	2173.7	627.127	796.584	713.222	2551.05	461.983	1785.11	317.143	null	null	null	451.838	1178.24	-1.38079	0.00942621
PVP01_1330600	calmodulin, putative	null	4.73485	0	6.0519	16.2316	10.1175	104.178	20.8195	87.0467	26.0544	399.951	103.938	359.229	null	null	null	6.75459	138.917	-4.17337	1.2419e-19
PVP01_1330700	conserved Plasmodium protein, unknown function	null	2.99039	0	0	1.42421	0	25.1549	0	41.3224	20.0351	106.954	21.1997	176.575	null	null	null	1.10365	48.9052	-4.56822	2.42472e-16
PVP01_1330800	liver specific protein 1, putative	LISP1	41.7786	47.4877	49.0621	37.7011	53.385	45.4561	48.3008	75.2249	101.133	167.115	132.084	232.439	null	null	symbiont-containing vacuole membrane	44.0074	106.892	-1.26136	5.55698e-09
PVP01_1331400	H/ACA ribonucleoprotein complex subunit 4, putative	CBF5	52.6493	44.3307	68.6618	44.8864	42.6845	35.5166	38.0663	47.6146	77.9201	268.334	131.43	285.931	null	null	null	52.6321	115.937	-1.12457	1.16941e-06
PVP01_1333000	zinc finger protein, putative	null	6.204	0	6.37785	3.3109	0	9.12482	10.7426	27.085	41.5846	120.51	21.2732	117.21	null	null	null	3.97319	43.4413	-3.15966	1.2966e-12
PVP01_1333300	conserved Plasmodium protein, unknown function	null	4.10116	8.91539	4.70022	4.82283	39.8642	18.1809	24.3532	9.25254	28.9265	18.0837	15.623	11.0261	null	null	null	5.6349	20.6638	-1.70714	7.05127e-10
PVP01_1333600	RNA-binding protein Nova-1, putative	null	13.1029	5.19707	10.1781	11.1734	16.6074	9.91372	11.5044	16.2758	44.5986	74.6358	57.7134	78.8751	null	null	null	9.91284	38.7655	-1.86549	7.96341e-08
PVP01_1333700	DNA-directed RNA polymerases I and III subunit RPAC2, putative	null	8.66266	44.6692	19.0198	30.6395	28.6038	94.9565	42.4741	66.2698	57.4425	98.9371	62.8815	148.542	null	null	null	25.7478	75.0134	-1.50683	0.000113172
PVP01_1334100	small nuclear ribonucleoprotein-associated protein B, putative	SMB1	1.44745	5.4009	2.38324	12.3966	9.09853	5.2898	11.7254	16.7409	12.9098	53.9351	8.55718	67.364	null	null	null	5.40704	23.2026	-1.91743	1.19103e-08
PVP01_1334500	serine/threonine protein phosphatase PP1, putative	PP1	66.7535	85.4633	94.2127	77.3551	45.8442	206.69	69.9313	280.846	86.3889	415.17	143.498	367.001	null	null	null	80.9461	201.921	-1.30817	1.58201e-10
PVP01_1334600	60S ribosomal protein L10, putative	null	13.253	22.1231	15.7404	17.7079	44.6271	34.4697	15.3344	56.788	42.0835	200.368	65.2626	187.204	null	null	null	17.2061	80.7672	-2.1671	3.68542e-16
PVP01_1335100	diphthamide biosynthesis protein 1, putative	DPH1	12.9568	24.2695	15.2767	19.8439	24.9323	77.9148	22.3617	118.402	51.6322	242.855	107.283	286.528	peptidyl-diphthamide biosynthetic process from peptidyl-histidine	null	null	18.0867	116.489	-2.62188	8.06109e-21
PVP01_1335600	conserved Plasmodium protein, unknown function	null	20.4836	5.87459	0	45.2193	0	67.3231	57.3283	157.381	0	181.896	26.9206	315.875	null	null	null	17.8944	100.84	-2.43028	4.65636e-08
PVP01_1336400	actin II	null	4.95918	7.76203	12.8371	11.4586	11.3946	11.5634	11.8533	54.7758	9.59289	92.6092	83.1893	129.984	null	null	null	9.25421	50.6203	-2.33172	1.60325e-07
PVP01_1338300	eukaryotic translation initiation factor 2 subunit gamma, putative	eIF2gamma	9.73174	9.514	11.8513	6.7947	3.63519	9.2392	10.0189	21.6737	58.7288	122.955	85.4656	141.905	translational initiation	GTP binding, translation initiation factor activity	eukaryotic translation initiation factor 2 complex	9.47293	56.7027	-2.46197	8.79314e-12
PVP01_1338600	WD repeat-containing protein, putative	null	7.75233	10.5069	6.66724	7.99447	8.78201	23.3166	8.71744	19.3856	13.3342	58.6466	21.4657	60.7954	null	null	null	8.23023	26.8054	-1.59093	2.03145e-11
PVP01_1339000	cytidine diphosphate-diacylglycerol synthase, putative	CDS	5.11985	11.7811	15.263	14.7855	22.884	8.84864	15.4936	16.0714	34.4913	38.093	60.8104	58.0798	null	null	null	11.7374	31.8465	-1.36667	0.00475411
PVP01_1340400	40S ribosomal protein S8e, putative	null	24.2316	10.8441	21.7617	24.0033	24.2253	35.2008	40.062	43.908	45.9524	135.599	77.8455	177.042	null	null	null	20.2102	72.4793	-1.79258	6.48404e-10
PVP01_1340500	conserved Plasmodium protein, unknown function	null	7.8818	5.84396	20.3657	19.9827	0	57.9295	8.69325	45.1349	9.57878	119.056	42.7586	111.026	null	null	null	13.5186	49.2722	-1.79186	1.11879e-05
PVP01_1341600	rRNA 2'-O-methyltransferase fibrillarin, putative	NOP1	21.7111	26.7102	21.1937	26.0125	36.0848	43.8126	63.4	77.5868	56.3902	175.895	109.757	239.103	null	null	null	23.9069	100.254	-2.02336	4.22179e-17
PVP01_1343700	GTPase-activating protein, putative	null	11.4484	10.2147	11.4716	8.17279	52.8691	24.7976	42.4165	20.9411	22.6265	17.4908	20.2263	12.3862	null	null	null	10.3269	26.7193	-1.29114	6.18196e-07
PVP01_1344000	conserved Plasmodium protein, unknown function	null	24.2698	30.9208	32.2337	46.7546	49.0839	67.6286	40.1587	56.1542	49.2937	94.5643	58.1264	132.694	null	null	null	33.5447	68.4629	-1.00778	1.15106e-10
PVP01_1344500	secreted ookinete adhesive protein, putative	SOAP	15.5301	7.80426	5.9335	26.4452	38.6473	15.5096	20.4816	34.2462	15.0597	54.0424	42.8876	30.7682	null	null	microneme	13.9283	31.4553	-1.12041	0.0020558
PVP01_1346200	ubiquitin-40S ribosomal protein S27a, putative	null	105.955	161.043	102.676	136.744	130.457	153.153	175.156	126.928	229.782	496.801	298.085	494.303	null	null	null	126.605	263.083	-1.04931	4.53678e-06
PVP01_1347100	conserved Plasmodium protein, unknown function	null	31.0279	32.4515	24.4802	31.2013	32.5654	28.2143	25.2353	64.6904	241.179	1073.11	461.724	1137.97	null	null	null	29.7902	383.086	-3.64088	8.83123e-13
PVP01_1403700	40S ribosomal protein S7, putative	null	89.1213	94.0292	103.268	102.319	121.282	106.61	116.483	91.3928	201.625	441.746	241.429	382.955	null	null	null	97.1843	212.941	-1.12365	8.0591e-10
PVP01_1405400	small heat shock protein, putative	null	2242.63	2600.45	3110.23	3104.69	2781.61	3436.34	3325.82	3357.19	9313.91	12838.8	10029.8	11024.7	null	null	null	2764.5	7013.53	-1.34281	4.24894e-20
PVP01_1405500	conserved Plasmodium protein, unknown function	null	3.22568	3.82067	1.91652	4.86339	4.99281	18.0297	5.41931	32.1367	36.8265	139.984	61.189	184.633	null	null	null	3.45656	60.4013	-3.78427	1.42643e-22
PVP01_1405600	cyclin, putative	CYC4	1.50831	3.06097	4.49876	4.72463	6.30948	5.95058	14.6168	29.7267	9.0031	84.9159	24.6937	49.4408	null	null	null	3.44817	28.0821	-2.70885	5.85918e-23
PVP01_1409300	40S ribosomal protein S27, putative	RPS27	161.519	92.8418	212.395	105.621	134.076	425.891	151.022	323.929	330.147	791.476	299.444	795.586	null	null	null	143.094	406.446	-1.4996	1.09171e-14
PVP01_1410000	conserved Plasmodium protein, unknown function	null	17.3843	25.4796	22.5774	25.9233	13.7988	64.6726	44.5947	93.7778	38.7116	177.882	76.9751	183.005	null	null	null	22.8412	86.6772	-1.87875	2.15755e-14
PVP01_1410100	60S ribosomal protein L24, putative	null	32.964	28.9103	33.4594	38.0275	59.1563	128.787	40.9789	129.31	69.7742	453.457	105.136	338.439	null	null	null	33.3403	165.63	-2.27867	5.86885e-15
PVP01_1410400	HORMA domain protein, putative	null	17.9521	13.7861	13.208	10.9758	17.6011	29.0527	21.7018	22.26	24.0979	39.1643	28.9102	50.5	null	null	null	13.9805	29.161	-1.0096	1.89219e-06
PVP01_1415700	ubiquitin-like protein, putative	null	15.8544	48.8753	18.916	33.4404	29.4247	68.8085	38.4964	88.925	12.3629	151.259	20.8755	104.074	null	null	null	29.2715	64.2782	-1.10864	0.000174928
PVP01_1417000	inositol polyphosphate kinase, putative	IPK2	93.7753	99.7684	74.0992	87.3859	77.7037	212.092	112.415	204.521	146.785	373.944	241.339	397.572	null	null	null	88.7572	220.797	-1.30514	4.88503e-15
PVP01_1417800	conserved Plasmodium protein, unknown function	null	14.2222	18.5001	17.2763	22.6569	28.048	16.2322	24.5566	22.6968	55.7837	56.4367	83.5721	80.531	null	null	null	18.1639	45.9822	-1.29372	2.61375e-16
PVP01_1417900	U4/U6.U5 tri-snRNP-associated protein 2, putative	USP39	7.48592	15.0764	7.63232	12.5835	14.186	17.2306	15.0485	12.1795	23.1592	40.0001	27.0529	32.726	null	null	null	10.6945	22.6978	-1.01892	6.08012e-05
PVP01_1418700	40S ribosomal protein S19, putative	RPS19	0	12.3454	8.88179	7.35089	9.12668	12.1349	13.7709	21.7603	26.6417	100.634	9.95219	78.1104	null	null	null	7.14451	34.0164	-2.10413	3.35951e-06
PVP01_1419000	ferredoxin, putative	null	11.6777	8.59059	2.46347	0	49.3051	1.85443	26.6582	12.7106	41.2927	28.8686	5.43458	13.1775	null	null	null	5.68294	22.4127	-1.80874	2.90444e-06
PVP01_1419900	conserved Plasmodium protein, unknown function	null	54.6088	74.9605	72.5254	68.4019	47.9783	68.7022	67.1606	138.743	128.305	240.064	155.463	291.233	null	null	null	67.6242	142.206	-1.0613	3.20773e-11
PVP01_1420000	conserved protein, unknown function	null	8.85288	12.5403	9.57322	13.5505	19.2335	13.6471	13.7865	20.3711	18.9544	30.7996	40.9798	40.585	null	null	null	11.1292	24.7946	-1.08858	0.00111927
PVP01_1420800	golgi protein 1, putative	PRP2	7.52625	10.2961	13.6039	13.6976	7.86684	14.5128	12.0407	33.882	21.3183	74.0847	68.9212	125.278	null	null	Golgi apparatus, endoplasmic reticulum	11.281	44.7381	-1.89697	4.02671e-07
PVP01_1423100	histone H2B variant, putative	H2B.Z	62.5962	70.4448	105.126	72.22	39.4453	70.8984	47.3813	66.9581	322.832	643.062	342.538	647.359	null	null	null	77.5968	272.559	-1.79931	1.46281e-19
PVP01_1423300	conserved Plasmodium protein, unknown function	null	12.013	8.69896	10.1025	8.31411	20.4056	4.89816	19.7581	7.54222	31.1922	25.1579	54.4347	39.8262	null	null	null	9.78214	25.4019	-1.292	4.34678e-07
PVP01_1424100	4-nitrophenylphosphatase, putative	PNPase	3.63694	5.49362	16.9038	11.5544	16.64	13.1058	19.9918	15.5644	24.4325	29.5485	38.556	30.1627	null	null	null	9.39719	23.5002	-1.2366	6.53998e-06
PVP01_1425200	importin beta, putative	null	7.56275	5.74167	10.3986	9.7552	4.87488	6.10422	7.09047	8.21765	14.1678	33.5382	31.9435	58.7323	null	null	null	8.36455	20.5836	-1.20466	5.32395e-06
PVP01_1425400	selenoprotein, putative	Sel3	19.0248	27.5328	19.7966	32.4339	33.2651	65.3987	60.197	39.9453	55.7755	116.673	76.6635	68.1737	null	null	null	24.697	64.5115	-1.35015	6.1078e-13
PVP01_1426100	DNA/RNA-binding protein Alba 1, putative	ALBA1	205.85	240.703	254.748	234.772	352.452	367.859	381.27	603.403	426.284	1556.51	733.579	1510.29	null	DNA binding, mRNA binding, translation repressor activity, nucleic acid binding	cytoplasm, nucleus	234.018	741.455	-1.65953	4.7732e-10
PVP01_1426200	conserved Plasmodium protein, unknown function	null	3.5676	6.68792	0	1.69815	7.07267	12.7039	0	45.2409	29.3733	89.6385	22.1627	56.4091	null	null	null	2.98842	32.8251	-3.08421	4.96224e-19
PVP01_1426300	60S ribosomal protein L13, putative	null	5.14224	4.11801	3.05103	0	0	19.5942	7.2059	32.9443	33.7702	235.191	52.1851	255.142	null	null	null	3.07782	79.5041	-4.30319	4.56215e-17
PVP01_1426400	40S ribosomal protein S16, putative	null	6.97444	16.9565	10.0167	13.9255	9.22717	57.6005	51.5671	107.183	163.285	814.115	261.313	614.996	null	null	null	11.9683	259.911	-4.3305	1.15798e-20
PVP01_1426700	translation initiation factor SUI1, putative	null	7.87343	5.93682	3.03191	7.5525	0	13.9161	2.55233	18.2158	31.2677	76.7518	46.236	65.5637	null	null	null	6.09867	31.8129	-2.20864	2.86551e-14
PVP01_1426800	PUB domain-containing protein, putative	null	4.87886	7.27567	1.01201	4.66635	6.09913	7.73776	3.90469	14.2942	29.2502	80.5202	32.5234	83.6223	null	null	null	4.45822	32.244	-2.60659	1.82652e-14
PVP01_1427000	conserved Plasmodium protein, unknown function	null	35.1827	32.9706	35.837	31.6907	66.8007	151.615	58.7931	254.625	299.59	985.644	615.355	1222.17	null	null	null	33.9202	456.824	-3.71266	2.50485e-23
PVP01_1427100	CS domain protein, putative	null	2.80802	15.266	11.3444	8.80608	21.4424	25.8988	11.0804	48.4642	17.2021	88.4499	46.15	139.571	null	null	null	9.55612	49.7823	-2.26625	6.6851e-18
PVP01_1428800	histone-arginine methyltransferase CARM1, putative	CARM1	4.52886	6.71303	5.74937	3.56197	13.5161	9.58909	13.2569	11.4307	25.6309	35.6315	41.063	34.5904	null	null	null	5.13831	23.0886	-1.97244	1.27038e-14
PVP01_1429700	ATP-dependent RNA helicase DBP1, putative	DBP1	131.573	160.357	136.872	169.25	256.736	293.825	223.308	419.171	774.6	1365.07	977.263	1392.34	null	mRNA binding	null	149.513	712.788	-2.24561	1.47669e-40
PVP01_1429900	aquaporin, putative	AQP2	11.1046	11.754	12.2607	12.1807	19.129	21.973	10.1209	23.2013	26.5774	44.4009	36.7474	69.1354	null	null	null	11.825	31.4107	-1.33751	1.12096e-08
PVP01_1431500	conserved protein, unknown function	null	28.341	24.0141	32.5299	41.0422	25.5611	110.873	72.5257	108.167	83.5952	293.17	172.799	319.426	null	null	null	31.4818	148.265	-2.20017	1.57777e-23
PVP01_1431600	eukaryotic translation initiation factor 3 subunit A, putative	EIF3A	5.50657	9.42579	11.5427	10.3956	12.4846	27.0835	12.1705	23.9328	13.4117	59.0908	36.7041	70.3488	translational initiation	translation initiation factor activity	eukaryotic translation initiation factor 3 complex	9.21767	31.9033	-1.68717	3.37824e-13
PVP01_1431800	bromodomain protein 2, putative	BDP2	25.1212	25.9045	20.2852	26.0887	22.7311	12.3975	8.13216	34.6289	55.5563	93.716	86.5945	129.86	null	null	null	24.3499	55.4521	-1.15505	0.000681624
PVP01_1432600	proline--tRNA ligase, putative	PRS	8.2568	8.80591	4.27661	8.67294	11.1486	11.3902	10.3995	31.1044	59.1218	148.29	79.1855	168.279	null	null	null	7.50306	64.8649	-2.95346	6.71615e-18
PVP01_1432800	conserved Plasmodium protein, unknown function	null	0	24.0781	11.5557	10.2664	31.6961	16.0665	11.1926	14.1599	23.7992	33.5782	44.663	39.0851	null	null	null	11.4751	26.7801	-1.155	0.000251914
PVP01_1433700	conserved Plasmodium protein, unknown function	null	16.9454	17.0989	19.1681	14.085	11.5805	48.8188	22.1171	60.6847	10.1638	55.6042	28.2132	45.8266	null	null	null	16.8244	35.3761	-1.02914	5.52354e-06
PVP01_1434100	10 kDa chaperonin, putative	null	0	2.67011	7.04103	7.7658	40.591	50.4292	52.5941	41.9683	69.7272	542.716	107.73	452.102	null	null	mitochondrion	4.36923	169.732	-4.99088	1.05545e-15
PVP01_1435300	male development gene 1, putative	MDV1	13.0437	37.1265	45.8262	59.4662	51.8693	84.4555	81.7606	124.792	195.555	119.454	472.548	133.632	null	null	null	38.8657	158.008	-1.99588	2.4392e-07
PVP01_1436300	conserved Plasmodium protein, unknown function	null	5.33414	5.75176	16.2175	10.9037	18.6721	22.0597	30.5952	35.7445	83.8519	274.161	175.996	238.254	null	null	null	9.55179	109.917	-3.39392	3.44305e-18
PVP01_1436500	conserved Plasmodium protein, unknown function	null	26.8837	42.2206	53.5141	47.0208	69.0397	58.195	80.7847	87.4024	139.385	205.31	160.513	198.105	null	null	null	42.4098	124.842	-1.53552	5.17713e-16
PVP01_1436700	PPPDE peptidase domain-containing protein, putative	null	10.4604	18.2307	11.4072	25.356	19.7207	38.8471	11.9317	44.1065	51.9776	66.4876	52.3126	108.135	null	null	null	16.3636	49.1898	-1.53133	1.33852e-12
PVP01_1438300	ribulose-phosphate 3-epimerase, putative	null	10.43	7.90554	11.9426	9.5161	14.2081	5.69083	3.18273	11.2848	83.6764	79.8771	147.781	64.9253	pentose-phosphate shunt	ribulose-phosphate 3-epimerase activity	null	9.94854	51.3283	-2.25685	7.137e-09
PVP01_1439700	inner membrane complex protein 1h, putative	IMC1h	4.35665	6.24041	5.85687	3.61229	1.14976	5.75068	3.72718	6.93917	27.591	49.8636	25.2392	46.0263	null	null	null	5.01656	20.7858	-1.85638	3.33182e-10
PVP01_1440700	diphthine--ammonia ligase, putative	DPH6	3.2375	5.29818	10.5294	4.93947	15.6203	28.1717	13.6945	30.1101	10.9628	32.7408	15.5961	40.006	peptidyl-diphthamide biosynthetic process from peptidyl-histidine	diphthine-ammonia ligase activity	null	6.00115	23.3628	-1.79902	5.16666e-05
PVP01_1442500	polyadenylate-binding protein, putative	PABP	14.9761	15.5616	25.5775	22.1838	20.3905	27.5584	18.7003	38.4638	31.023	61.2498	51.7869	99.5079	null	null	P granule	19.5747	43.5851	-1.11569	2.50522e-05
PVP01_1443600	conserved Plasmodium protein, unknown function	null	6.06905	7.34011	0	5.80641	12.026	6.50977	11.2067	1.5963	50.339	71.7067	54.1735	78.0639	null	null	null	4.80389	35.7027	-2.66079	3.6719e-10
PVP01_1444200	conserved Plasmodium protein, unknown function	null	1.37371	2.51235	2.02137	1.32216	2.24668	30.213	10.0414	32.0084	2.11703	184.322	18.2428	228.213	null	null	null	1.8074	63.4255	-4.52033	9.61363e-20
PVP01_1444300	haloacid dehalogenase-like hydrolase, putative	HAD3	9.89721	5.46063	5.79711	10.056	12.5908	16.2287	21.6686	33.4801	116.348	387.47	155.459	570.194	null	null	null	7.80274	164.18	-4.22994	9.13813e-19
PVP01_1449000	pre-mRNA-splicing regulator, putative	null	11.2659	13.4313	16.1371	16.794	28.0963	31.7343	23.6305	35.575	52.3396	64.1731	41.2066	91.6165	null	null	null	14.4071	46.0465	-1.61049	2.84766e-09
PVP01_1455100	SUMO-activating enzyme subunit 2, putative	UBA2	7.77282	8.06986	13.0753	11.5328	12.4765	24.0727	16.0468	34.0412	19.8214	25.4384	25.9441	32.1322	null	null	null	10.1127	23.7467	-1.15503	3.05151e-05
PVP01_1455700	periodic tryptophan protein 1, putative	PWP1	15.1748	9.60064	7.07265	18.8755	20.1181	47.122	13.7157	47.6858	38.7712	101.067	57.6593	108.176	null	null	null	12.6809	54.2894	-2.01484	1.78875e-12
PVP01_1455800	conserved protein, unknown function	null	13.5847	30.1581	43.1974	36.7155	52.3779	54.8737	49.2638	111.191	39.5173	88.2397	50.2465	66.0512	null	null	null	30.9139	63.9701	-1.02559	1.11262e-06
PVP01_1459600	conserved Plasmodium protein, unknown function	null	29.9026	23.85	38.2376	44.3358	21.7038	161.601	43.068	140.798	40.2755	180.587	96.1454	288.943	null	null	null	34.0815	121.64	-1.80565	7.01466e-07
PVP01_1459700	protein farnesyltransferase subunit alpha, putative	null	2.18323	0.982606	3.33998	4.30069	1.95135	8.45238	4.25181	25.0374	11.6268	69.1559	26.6204	63.7643	null	null	null	2.70163	26.3575	-2.88571	1.47541e-10
PVP01_1459800	40S ribosomal protein S17, putative	null	5.07625	2.27537	18.4439	1.92401	4.30297	12.8948	12.829	12.4562	8.5669	141.922	60.5363	141.498	null	null	null	6.92987	49.3757	-2.66736	3.00873e-12
PVP01_1460800	ubiquitin-conjugating enzyme E2, putative	null	2.99207	7.38479	4.63969	2.9241	8.17492	18.3111	10.7604	28.5489	18.1152	43.4539	15.3393	43.3311	null	null	null	4.48516	23.2544	-2.14464	2.97496e-16
PVP01_1460900	WD repeat-containing protein 82, putative	WDR82	2.62867	3.18538	4.39891	5.11461	7.45697	7.44558	18.8949	13.7615	8.81648	60.7349	32.7221	35.8521	null	null	null	3.83189	23.2106	-2.32498	4.82847e-13
PVP01_1461400	ACEA small nucleolar RNA U3	null	93.8106	44.5671	65.3196	70.4013	0	72.2712	80.3629	115.343	445.34	14.9669	3188.02	58.196	null	null	null	68.5247	496.813	-2.84001	0.000919948
PVP01_1461600	conserved Plasmodium protein, unknown function	PSOP26	37.3595	58.1558	51.4942	55.7753	240.036	93.3153	106.117	103.513	139.099	129.838	84.9234	131.891	null	null	cell surface	50.6962	128.592	-1.32584	2.74317e-07
PVP01_1466000	26S protease regulatory subunit 8, putative	RPT6	9.60256	10.7076	12.1137	9.98186	23.2523	28.4362	20.3741	32.3443	14.9611	23.5636	10.8969	42.0312	proteasome regulatory particle assembly, proteasome-mediated ubiquitin-dependent protein catabolic process	null	proteasome regulatory particle, base subcomplex	10.6014	24.4825	-1.1352	7.92169e-05
PVP01_1468700	conserved Plasmodium protein, unknown function	null	14.9825	26.0293	27.5486	22.0478	30.7523	33.0133	46.6568	58.0198	58.6448	67.5375	71.1051	104.198	null	null	null	22.652	58.7409	-1.33676	1.73476e-11
PVP01_MIT00500	unspecified product	null	218.688	122.497	256.622	609.797	73.4812	187.436	0	57.3976	1106.67	384.486	3353.62	286.331	null	null	null	301.901	681.178	-1.1713	0.00757891
