# Supplementary material for: Unraveling the Plasmodium vivax sporozoite transcriptional journey from mosquito vector to human host
Source: Sci Rep. 2018 Aug 15;8:12183. doi: 10.1038/s41598-018-30713-1 (PMC6093925; doi:10.1038/s41598-018-30713-1)
Supplement: Supplementary file 8 — Supplementary Dataset 7 [file 41598_2018_30713_MOESM8_ESM.xlsx]

## Sheet: Up_B2T0_B2T4b
tracking_id	Gene Description	Gene Symbol	T0-B1	T0-B2	T0-B3	T0-B4	T4a-B1	T4a-B2	T4a-B3	T4a-B4	T4b-B1	T4b-B2	T4b-B3	T4b-B4	BP	MF	CC	Log2FC	B2T0_B2T4b
PVP01_1435400	cell traversal protein for ookinetes and sporozoites	CelTOS	34345.9	37760.9	42339.1	19344.1	20795.6	11034.6	16602.7	19922.2	17544.3	10878.9	14526.3	12063.4	null	null	null	1.79527	0.000578949
PVP01_0835600	circumsporozoite (CS) protein	CSP	22025.2	22087.6	25863	19819.7	18962.5	13839.6	16918	18642.9	11770.2	8200.34	10344.4	9051.75	null	null	null	1.42937	1.96014e-11
PVP01_1258000	gamete egress and sporozoite traversal protein, putative	GEST	14283.5	15945.4	15798.5	12861.2	5825.39	2626.89	5213.06	5873.9	4844.01	2278.9	4333.39	2695.8	exit from host cell	null	endoplasmic reticulum, microneme, osmiophilic body	2.80619	0.00030789
PVP01_0938800	sporozoite surface protein essential for liver stage development, putative	SPELD	15153.4	15365.8	17229.3	24894.1	4971.59	3013.58	4405.51	4255.76	8156.05	5884.56	7937.41	5701.67	cell maturation	null	cell surface, plasma membrane, symbiont-containing vacuole membrane	1.38457	0.031461
PVP01_1218700	thrombospondin-related anonymous protein, putative	TRAP	12736.3	13669.6	14462.8	9591.18	7961.57	4217.6	6901.99	6633.36	7227.65	4700.27	5041.59	4463.41	entry into host	null	cell surface, cytoplasm, membrane, microneme	1.53996	0.00145947
PVP01_1120200	phosphatidylcholine-sterol acyltransferase, putative	PL	8870.5	8551.39	4684.37	9178.45	3552.39	5793.03	4209.01	3616.12	3260.34	3039.75	5220.85	2851.61	null	null	null	1.4919	0.000118003
PVP01_1212300	sporozoite protein essential for cell traversal, putative	SPECT1	5648.89	5762.2	6367.78	10408.4	2128.85	2147.84	1992.76	2734.86	3166.19	1879.82	3480.7	1883.48	null	null	null	1.61551	8.62994e-06
PVP01_1427900	sporozoite surface protein 3, putative	SSP3	4110.26	5077.43	4159.48	6650.79	799.76	491.987	920.237	823.805	1903.87	1188.34	1837.26	993.65	cell gliding	null	cell surface	2.09422	0.0135531
PVP01_0210700	thrombospondin related sporozoite protein, putative	TRSP	4416.82	4622.46	5360.04	4061.88	1369.3	1529.08	1631.77	1834.56	3100.38	870.489	2944.23	859.053	null	null	cell surface	2.40742	4.88439e-05
PVP01_0307900	sporozoite invasion-associated protein 1, putative	SIAP1	4058.54	4407.05	4114.79	2526.34	2575.88	1733.75	2168.06	2931.68	1650.78	1498.58	1349.56	1731.51	null	null	null	1.55558	1.07381e-07
PVP01_1453200	conserved Plasmodium protein, unknown function	null	2930.98	3707.46	3815.47	3067.26	3808.25	3658.9	4260.63	3681.06	2547.19	1315.29	2125.14	1326.87	null	null	null	1.49434	0.0357462
PVP01_1249700	thioredoxin 1, putative	TRX1	3383.85	3634.65	4339.58	2259.07	1734.98	1261.18	1648.23	1486.88	1322.2	531.673	1031.89	579.911	null	null	null	2.77089	1.68966e-13
PVP01_0611700	conserved Plasmodium protein, unknown function	null	3846.77	3487.77	4115.61	2872.97	2566.22	2179.82	3036.06	2498.13	2733.1	1571.88	2092.18	1216.7	null	null	null	1.14931	0.0318446
PVP01_0308000	perforin-like protein 1	PLP1	3020.39	3042.48	3416.72	2375.84	2899	2502.28	2884.83	3262.78	1780.9	1476.8	1686.84	1794.82	null	null	null	1.04227	0.00077564
PVP01_0934200	apical membrane antigen 1	AMA1	2667.22	3028.83	2487.01	2639.43	511.928	362.639	447.406	810.86	731.127	727.804	780.258	902.622	null	null	null	2.05563	0.0206292
PVP01_0010840	conserved Plasmodium protein, unknown function	null	2934.89	2964.41	3656.25	3140.06	2157.58	1674.22	1808.48	2060.7	1471.27	1035.41	1079.03	1073.71	null	null	null	1.51663	0.00111074
PVP01_1315100	conserved Plasmodium protein, unknown function	null	3019.11	2899.14	3659.96	2356.65	1752.37	1415.65	1619.81	2063.55	1588.93	1004.42	1498.18	1087.96	null	null	null	1.52832	9.795e-07
PVP01_0418000	serine-repeat antigen (SERA)	null	2553.49	2849.79	2651.56	1729.02	1249.25	675.101	1067.05	1064.52	1417.58	667.346	1248.19	801.511	null	null	null	2.09269	1.41185e-06
PVP01_1456100	COPI associated protein, putative	null	3214.96	2818.31	4306.49	4499.72	1672.33	1506.94	1515.28	1681.66	1773.29	871.306	1607.28	763.367	null	null	null	1.69243	5.37583e-09
PVP01_1022600	conserved Plasmodium protein, unknown function	null	2538.64	2718.23	3111.22	2938	1437.62	943.817	1204.72	1304.73	1422.55	759.541	1243	868.113	null	null	cell surface	1.8381	1.72986e-09
PVP01_0530300	conserved Plasmodium protein, unknown function	null	2638.37	2638.34	2053.92	3512.57	978.875	1234.96	1226.57	920.243	1097.54	474.456	1135.63	557.003	null	null	null	2.47279	1.56986e-09
PVP01_0317600	V-type ATPase V0 subunit e, putative	null	3063.03	2518.47	3372.19	2588.66	2483.45	1984.61	2533.06	2351.46	2653.82	987.727	1894.53	1083.97	null	null	null	1.34948	0.00833616
PVP01_0412300	secreted protein with altered thrombospondin repeat domain, putative	SPATR	2429.53	2363.91	2741.21	2174.94	2309.05	2461.9	2539.44	2347.61	1503.83	964.037	1266.33	643.59	null	null	null	1.29313	0.00779111
PVP01_0717900	major facilitator superfamily domain-containing protein, putative	MFS3	2089.52	2351.64	2104.95	2151.86	503.404	260.498	507.323	444.355	912.871	561.716	841.821	632.124	null	null	cell surface, plasma membrane	2.0638	0.0141215
PVP01_0914900	rhomboid protease ROM1, putative	ROM1	2250.7	2279.43	2643.9	2591.31	1465.48	786.93	1233.45	948.367	2052.95	740.286	1607.03	620.342	null	null	null	1.62121	1.04831e-10
PVP01_0303900	6-cysteine protein, putative, pseudogene	null	1984.27	2069.8	2220.09	1879.06	1243.7	932.865	1053.24	1236.27	825.376	619.276	703.441	711.71	null	null	null	1.73921	1.63223e-10
PVP01_0319000	conserved Plasmodium protein, unknown function	null	2174.45	2031.32	2468.52	1867.45	1336.87	827.233	1222.34	1038.84	814.657	227.861	563.736	244.639	null	null	null	3.15058	6.59486e-14
PVP01_0303700	6-cysteine protein	P36	1696.99	1918.95	2168.29	2046.46	915.272	528.182	906.083	868.948	997.513	807.103	957.988	741.178	null	null	null	1.24846	0.043763
PVP01_0210600	conserved Plasmodium membrane protein, unknown function	null	1571.81	1897.38	1194.64	1356.59	388.208	238.415	332.839	420.894	379.111	219.495	343.081	271.783	null	null	null	3.10595	0.000755028
PVP01_1422800	conserved Plasmodium protein, unknown function	null	1761.14	1779.15	2211.46	2458.78	1504.01	755.213	1249.04	1074.41	1649.21	856.482	1485.61	856.795	null	null	null	1.05382	0.00214352
PVP01_1411700	RNA-binding protein, putative	null	1620.73	1775.77	2178.18	1658.22	1258.55	1608.33	1521.48	1936.98	1324.59	724.772	949.207	622.718	null	null	null	1.29167	0.000267058
PVP01_0526500	mRNA-binding protein PUF2, putative	PUF2	1702.46	1767.01	2082.75	1513.47	1708.66	898.484	1654.81	1317.8	1426.34	703.063	1184.44	634	null	null	null	1.32835	9.14027e-06
PVP01_1463200	actin	null	1460.94	1720.44	1321.42	1528.14	288.83	257.87	271.144	374.396	1132.24	838.642	978.514	789.986	null	null	null	1.03577	0.0480328
PVP01_1014700	V-type proton ATPase 16 kDa proteolipid subunit, putative	null	1689.37	1683.17	2203.5	1103.92	1577.98	639.422	1233.92	1057.15	1418.97	758.864	994.642	912.973	null	null	null	1.14823	0.0053105
PVP01_0314600	conserved Plasmodium protein, unknown function	null	1855.65	1655.74	2257.2	2257.28	1010.41	791.834	1039.79	971.974	748.973	334.162	613.937	440.196	null	null	null	2.30541	6.73475e-30
PVP01_0303800	6-cysteine protein	P52	1414.58	1628.19	1647.58	1525.12	870.78	462.396	753.241	656.803	1069.6	670.133	917.064	638.946	null	null	cell surface, microneme	1.27948	0.000604757
PVP01_1454700	p25-alpha family protein, putative	null	1513.16	1516.33	1807.88	826.476	622.465	412.064	699.33	740.54	712.414	366.49	652.655	319.078	null	null	null	2.04576	2.36161e-07
PVP01_1260100	glutaminyl-peptide cyclotransferase, putative	null	1316.55	1480.82	1536.29	1608.46	385.717	298.125	372.697	409.353	936.3	565.972	914.486	499.918	null	null	null	1.38602	0.0346167
PVP01_0730900	profilin, putative	PFN	1656.32	1458.57	2229.36	1498.32	1726.06	1008.46	1618.83	1211.53	1085.31	462.271	748.086	489.378	sequestering of actin monomers	phospholipid binding, proline-rich region binding	cytoplasm	1.65562	0.000136425
PVP01_0917500	conserved Plasmodium protein, unknown function	null	1413.07	1447.67	1806.69	1430.33	1871.16	863.204	1563.98	966.673	1727.93	513.106	868.278	412.717	null	null	null	1.49459	1.79844e-08
PVP01_1032700	conserved Plasmodium protein, unknown function	null	1397.93	1395.88	1450.79	2339.81	380.308	381.845	511.998	300.611	712.631	433.973	796.053	341.427	null	null	null	1.6832	0.000235564
PVP01_0313300	calcium-dependent protein kinase 4, putative	CDPK4	1336.59	1393.3	1536.65	1360.6	787.609	457.998	790.162	785.112	508.44	403.948	540.335	409.779	null	null	null	1.78373	0.00226475
PVP01_0112200	plasmepsin X, putative	null	1463.53	1369.57	2456.13	1308.41	1442.51	941.92	1337.55	1204.75	864.926	340.861	797.135	293.193	null	null	null	2.0033	6.86065e-07
PVP01_1132600	TRAP-like protein, putative	TLP	1240.86	1326.06	1753.51	1305.8	824.467	720.508	695.576	1100.55	400.446	121.483	326.596	115.683	null	null	null	3.43758	3.67747e-17
PVP01_1131800	conserved Plasmodium protein, unknown function	null	1667.89	1297.79	1671.17	1445.33	1861.16	1134.32	1585.14	1073.52	967.82	327.285	757.382	244.485	null	null	null	1.98415	5.72429e-05
PVP01_1332400	NADP-specific glutamate dehydrogenase, putative	GDH1	1112.87	1285.99	1172.22	1031.09	172.215	112.912	171.66	182.648	584.589	466.799	564.407	433.831	null	null	null	1.46004	0.0139541
PVP01_0117400	serine/threonine protein phosphatase 2B catalytic subunit A, putative	CNA	1308.16	1281.49	1340.39	986.348	738.683	590.499	733.404	740.08	803.601	466.496	675.747	437.752	null	null	null	1.45592	5.40429e-07
PVP01_1232200	conserved Plasmodium protein, unknown function	null	1421.61	1262.45	1122.2	1193.11	1530.16	1147.67	1379.65	814.819	1326.36	531.296	1133.78	418.686	null	null	null	1.24707	0.0204097
PVP01_0712200	conserved Plasmodium protein, unknown function	null	1280.08	1117.48	922.362	547.197	790.456	642.961	714.727	711.038	678.226	210.931	428.963	179.944	null	null	null	2.39987	1.31846e-07
PVP01_1260400	centrin-2, putative	CEN2	1115.5	1095.11	1554.74	865.164	832.382	527.467	708.559	648.429	653.084	280.288	599.987	230.849	null	null	null	1.96227	2.67015e-16
PVP01_1228600	conserved Plasmodium protein, unknown function	null	1129.38	1071.84	1233.39	1031.77	1212.95	1078.15	1145.17	1190.86	676.936	519.711	601.09	531.362	null	null	null	1.04289	0.0413487
PVP01_1110200	glideosome-associated connector, putative	GAC	859.379	1025.53	768.707	533.527	495.999	427.217	422.722	636.969	568.219	477.628	482.787	677.029	cell gliding, entry into host cell	actin filament binding	apical part of cell, cytosol	1.1008	0.012735
PVP01_1011900	conserved Plasmodium protein, unknown function	null	882.643	978.23	1047.1	2539.09	212.468	444.424	186.802	312.336	546.585	152.705	660.561	162.662	null	null	null	2.67149	0.000135895
PVP01_0505600	GPI-anchored micronemal antigen	GAMA	954.031	951.018	1327.22	1184.11	957.439	548.332	790.534	805.057	620.448	405.308	454.249	394.529	null	host cell surface receptor binding	microneme	1.22842	2.64293e-05
PVP01_0607700	citrate synthase, mitochondrial, putative	null	826.901	932.775	942.016	1570	91.7822	70.5621	113.797	120.047	429.59	411.633	632.225	443.849	acetyl-CoA catabolic process, citrate metabolic process, tricarboxylic acid cycle	citrate (Si)-synthase activity	mitochondrion	1.17822	0.0257474
PVP01_0733200	V-type proton ATPase subunit E, putative	null	790.64	919.246	972.469	819.084	622.878	558.433	769.2	673.724	487.117	268.907	540.924	214.479	null	null	null	1.76956	0.000139687
PVP01_0113600	V-type proton ATPase subunit a, putative	null	741.26	903.621	762.174	627.265	629.997	260.443	437.791	384.887	392.656	237.966	358.577	323.134	null	null	null	1.92051	7.1308e-07
PVP01_0806900	rhoGAP GTPase, putative	null	796.997	857.011	857.067	1235.44	575.631	214.595	451.319	449.391	570.429	211.433	443.218	206.887	null	null	null	2.01399	0.00100384
PVP01_1206600	step II splicing factor, putative	null	985.539	834.547	1092.61	1016.5	944.474	481.707	1029.71	606.627	870.878	362.74	769.284	301.786	null	null	null	1.19982	3.19601e-07
PVP01_0912600	peptidyl-prolyl cis-trans isomerase, putative	null	764.241	806.175	967.923	855.521	803.768	696.572	940.672	850.468	582.918	381.943	569.377	321.375	null	null	null	1.07575	0.00118484
PVP01_1436800	thrombospondin-related apical membrane protein, putative	TRAMP	712.666	784.564	1012.6	1801.21	377.979	264.315	346.441	346.279	371.795	291.896	332.629	251	null	null	null	1.42334	0.00630379
PVP01_0520900	conserved Plasmodium protein, unknown function	null	717.519	777.281	751.868	1200.88	139.489	100.655	127.23	170.259	339.127	181.073	408.627	174.817	null	null	null	2.09578	0.00124759
PVP01_0614100	conserved Plasmodium protein, unknown function	null	812.738	777.141	780.595	501.851	441.381	300.212	375.068	376.223	426.19	199.708	365.111	232.13	null	null	null	1.95493	1.43225e-18
PVP01_1325400	calcium-dependent protein kinase, putative	null	762.992	768.894	746.159	610.086	231.016	60.3563	151.534	77.3014	492.962	197.162	505.213	182.189	null	null	null	1.95798	0.00863893
PVP01_0615300	claudin-like apicomplexan microneme protein, putative	CLAMP	786.727	763.084	941.937	685.528	557.318	255.624	502.679	270.04	410.312	99.1226	290.171	80.8681	entry into host cell	null	microneme	2.93196	1.89735e-26
PVP01_1408400	conserved Plasmodium protein, unknown function	null	709.274	751.477	917.355	927.051	468.785	381.909	278.45	496.447	339.685	318.134	397.769	330.462	null	null	null	1.23748	0.00127873
PVP01_0607900	phospholipid scramblase, putative	null	664.856	748.535	851.274	847.582	273.646	120.721	239.387	258.335	214.755	120.336	224.132	142.306	null	null	null	2.62699	1.347e-07
PVP01_0823000	6-cysteine protein	B9	669.142	746.691	733.355	648.417	425.051	229.699	382.575	370.382	322.272	237.587	294.696	289.703	null	null	plasma membrane	1.64792	2.34017e-06
PVP01_0521100	acylated pleckstrin-homology domain-containing protein, putative	APH	609.337	739.776	801.147	1161.57	226.974	95.4976	234.917	167.223	433.444	207.249	370.369	196.94	null	null	microneme	1.83073	0.00122587
PVP01_1308600	3',5'-cyclic nucleotide phosphodiesterase, putative	null	637.899	732.119	767.285	825.08	387.199	233.09	334.68	336.533	344.381	178.784	346.557	197.309	null	null	null	2.02778	3.12412e-17
PVP01_1245400	phosphatidylinositol-4-phosphate 5-kinase, putative	null	751.366	727.851	855.547	894.682	310.083	342.45	244.085	376.31	325.289	145.6	276.772	135.394	null	null	null	2.31374	2.00147e-07
PVP01_0407500	calcium-dependent protein kinase 1, putative	CDPK1	632.091	718.934	630.558	1174.2	290.975	118.502	196.129	175.653	378.289	143.462	310.726	127.151	null	null	symbiont-containing vacuole membrane	2.31717	0.000101334
PVP01_1427800	karyopherin alpha, putative	null	733.315	717.499	628.477	732.936	160.522	135.995	181.955	212.988	266.867	183.329	303.351	205.42	null	null	null	1.96271	0.0228798
PVP01_0214400	alpha/beta hydrolase, putative	null	690.967	709.916	696.864	608.395	265.411	164.481	251.815	187.026	548.1	321.134	557.366	311.076	null	null	null	1.14202	0.00548752
PVP01_1105900	DIP13 homolog, putative	DIP13	649.528	709.486	968.33	706.119	333.819	144.931	140.683	292.161	307.547	226.356	328.258	231.461	null	null	apical complex	1.64385	0.0303797
PVP01_0926700	threonine--tRNA ligase, putative	ThrRS	641.685	709.361	639.471	819.558	368.409	167.601	328.01	272.626	398.607	289.574	387.026	316.902	null	null	null	1.28965	0.0307006
PVP01_0418900	pantothenate transporter, putative	PAT	701.969	694.484	910.769	462.816	616.356	245.506	508.782	384.094	473.188	177.237	364.848	171.359	cell gliding, exit from host cell, pantothenate transmembrane transport	pantothenate transmembrane transporter activity	microneme, osmiophilic body, plasma membrane	1.96422	4.45793e-06
PVP01_0609300	conserved Plasmodium protein, unknown function	null	616.123	675.744	553.06	464.881	259.41	200.616	258.447	201.068	252.962	103.619	252.906	110.684	null	null	null	2.69346	2.48628e-18
PVP01_1124500	sphingomyelin synthase 1, putative	SMS1	664.878	674.61	539.322	710.284	187.566	103.84	148.094	175.786	298.938	148.869	275.545	123.707	null	null	null	2.17249	0.0046144
PVP01_0920900	CorA-like Mg2+ transporter protein, putative	MIT1	641.732	634.57	737.911	638.693	478.238	369.724	504.616	365.957	290.982	70.2074	270.732	54.9054	null	null	null	3.15795	6.5579e-13
PVP01_0614800	conserved Plasmodium protein, unknown function	null	604.606	612.731	573.132	508.611	254.4	152.58	228.988	230.622	212.072	88.0144	199.088	105.337	null	null	null	2.7855	2.54217e-37
PVP01_1425900	phospholipase DDHD1, putative	null	540.708	608.655	554.734	692.746	227.29	202.986	252.962	269.556	435.493	265.764	412.299	282.831	null	null	null	1.19243	0.0382302
PVP01_0921600	palmitoyltransferase DHHC3, putative	DHHC3	504.543	575.1	690.774	368.905	429.76	213.77	396.748	335.493	336.839	100.057	253.909	108.768	protein palmitoylation	palmitoyltransferase activity	Golgi apparatus, inner membrane complex	2.51115	1.52091e-10
PVP01_0618400	conserved Plasmodium protein, unknown function	null	521.885	567.306	745.615	495.032	693.264	536.57	724.294	461.369	439.701	150.916	508.456	227.154	null	null	null	1.90339	0.000640359
PVP01_0611800	conserved Plasmodium protein, unknown function	null	460.815	538.501	403.682	433.429	284.573	376.495	352.688	334.899	214.159	89.4643	299.823	116.287	null	null	null	2.5762	4.14764e-07
PVP01_1221600	conserved Plasmodium protein, unknown function	null	527.213	535.112	542.233	335.383	243.966	128.25	195.869	189.098	223.969	86.9875	185.819	117.79	null	null	null	2.60716	5.54209e-19
PVP01_1117400	V-type proton ATPase 21 kDa proteolipid subunit, putative	null	563.118	526.578	698.25	398.426	625.52	299.56	541.993	448.809	774.695	239.589	442.155	312.75	null	null	null	1.13281	0.00655818
PVP01_0945600	ras-related protein Rab-6, putative	RAB6	551.126	493.846	628.675	364.163	521.886	222.966	525.281	288.652	842.455	227.969	542.12	262.453	null	null	cytosol, trans-Golgi network	1.11183	0.00598146
PVP01_0315800	small subunit rRNA processing protein, putative	null	458.568	484.173	331.729	351.453	312.139	239.931	341.647	201.125	316.934	106.137	391.533	95.4217	null	null	null	2.17905	7.40041e-05
PVP01_1026100	conserved Plasmodium protein, unknown function	null	541.779	471.975	583.479	403.928	491.461	296.566	570.089	272.027	239.839	142.843	258.087	91.0251	null	null	null	1.71727	0.0209942
PVP01_1442400	BRO1 domain-containing protein, putative	null	453.531	465.052	413.843	458.68	179.32	103.619	155.759	172.26	203.734	139.817	225.451	173.099	null	null	null	1.72667	0.000728795
PVP01_1425600	conserved Plasmodium protein, unknown function	null	424.931	450.882	546.729	443.889	153.335	171.299	177.907	212.682	172.73	112.017	199.425	100.38	null	null	null	1.9994	1.4061e-08
PVP01_0619000	ubiquitin-conjugating enzyme E2, putative	null	448.494	446.212	651.67	438.724	612.936	391.597	504.232	458.511	286.897	140.311	287.729	137.782	null	null	null	1.66209	0.000640634
PVP01_1212700	iron regulatory protein, putative	IRP	396.577	436.762	373.667	313.194	136.078	125.94	134.12	170.442	134.302	84.2125	130.701	94.3817	null	null	null	2.36101	3.51567e-14
PVP01_0928600	conserved Plasmodium protein, unknown function	null	326.772	431.953	249.045	387.541	218.576	388.603	309.697	207.293	325.803	169.613	338.808	147.008	null	null	null	1.34348	0.0203384
PVP01_1326500	ERAD-associated E3 ubiquitin-protein ligase HRD1, putative	HRD1	386.942	426.268	475.566	330.329	527.323	200.947	410.353	287.113	297.247	153.814	347.301	188.648	null	null	null	1.4646	1.4608e-06
PVP01_1464300	conserved Plasmodium protein, unknown function	null	319.97	424.466	318.633	412.259	220.08	224.896	223.111	179.188	202.314	134.057	233.436	127.815	null	null	null	1.65548	0.00449768
PVP01_0921000	alpha/beta hydrolase fold domain containing protein, putative	null	436.757	420.009	528.993	351.57	357.159	212.532	258.779	289.047	195.661	84.429	203.288	109.002	null	null	null	2.30105	4.95955e-14
PVP01_0320100	mitochondrial import inner membrane translocase subunit TIM14, putative	PAM18	324.373	416.675	486.131	304.308	305.811	122.601	333.647	176.39	246.911	128.963	227.23	147.46	null	null	null	1.68427	0.000119674
PVP01_0517200	zinc finger protein, putative	null	418.957	413.97	443.485	279.551	162.885	173.183	211.797	299.271	239.459	120.171	212.846	124.442	null	null	null	1.77596	3.04911e-06
PVP01_0733400	UBX domain, putative	null	417.216	413.332	339.652	337.496	293.292	240.293	373.283	159.435	268.546	160.435	310.696	140.316	null	null	null	1.35983	0.00475852
PVP01_0927800	deoxyuridine 5'-triphosphate nucleotidohydrolase, putative	dUTPase	419.33	410.219	605.77	457.91	395.906	414.223	330.178	420.388	218.734	153.686	251.233	152.999	null	null	null	1.41057	0.0116643
PVP01_1105500	nucleoside diphosphate kinase, putative	NDK	363.061	408.172	579.539	313.156	287.754	762.029	315.981	682.022	49.248	13.3516	43.7843	8.02277	null	null	null	4.83342	9.26791e-10
PVP01_1319400	conserved Plasmodium protein, unknown function	null	407.334	407.714	449.902	313.132	408.662	181.08	372.328	212.404	227.599	109.897	205.149	105.189	null	null	null	1.88187	6.42207e-09
PVP01_0305100	lysine decarboxylase, putative	null	334.821	399.53	262.885	229.533	193.302	103.09	158.047	165.784	207.244	130.402	207.492	177.606	null	null	null	1.60792	0.00506082
PVP01_1316800	protein-L-isoaspartate(D-aspartate) O-methyltransferase, putative	null	413.319	394.97	498.604	382.51	152.123	88.4545	157.456	119.155	257.513	106.752	144.125	143.581	null	null	null	1.87768	1.56083e-10
PVP01_0923400	calcium-dependent protein kinase 6, putative	CDPK6	366.274	381.119	302.215	289.015	204.415	127.591	176.356	172.032	128.548	100.866	133.591	130.99	null	null	null	1.90734	4.7872e-07
PVP01_1230400	micro-fibrillar-associated protein, putative	null	357.268	364.027	414.825	355.447	534.235	277.092	428.971	325.928	340.616	139.942	269.238	112.458	null	null	null	1.3729	0.00035833
PVP01_1415300	conserved Plasmodium protein, unknown function	null	434.145	355.379	545.306	658.509	191.7	182.55	237.283	278.468	109.462	126.724	204.92	123.397	null	null	null	1.48039	6.62589e-05
PVP01_1235600	sulfate transporter, putative	null	303.834	353.848	283.19	233.364	145.353	78.7862	164.577	127.66	166.197	97.598	153.432	139.155	null	null	null	1.84757	0.0154037
PVP01_0816100	conserved Plasmodium protein, unknown function	null	272.115	353.218	370.701	285.779	121.137	83.5574	169.114	117.637	208.793	69.6634	175.43	76.9387	null	null	null	2.3256	4.55144e-07
PVP01_0940300	conserved Plasmodium protein, unknown function	null	274.703	342.046	237.231	180.513	85.4245	38.4356	72.5356	71.7615	205.252	91.4253	222.03	93.8413	null	null	null	1.89204	0.00245445
PVP01_0706300	ribosomal protein L35, putative	null	315.956	340.303	295.615	297.037	123.119	193.234	131.505	264.045	44.3173	112.642	141.996	114.253	null	null	null	1.58655	5.05829e-05
PVP01_0316100	ferrodoxin reductase-like protein	null	330.36	335.488	358.177	289.676	276.557	180.536	250.959	184.925	162.919	82.4204	149.163	126.982	null	null	null	2.01208	1.66214e-11
PVP01_0115600	GTPase-activating protein, putative	null	320.746	333.898	403.913	288.717	425.402	249.785	374.564	359.648	317.265	165.597	269.842	189.305	null	null	null	1.00736	0.0025557
PVP01_0212900	cysteine desulfurase, putative	NFS	311.769	328.253	382.579	305.133	294.214	81.9416	199.999	108.88	239.453	99.695	194.703	100.69	null	null	null	1.7092	4.67957e-06
PVP01_0110500	conserved Plasmodium protein, unknown function	null	395.576	327.793	333.887	331.023	243.736	204.574	307.307	235.873	215.323	151.271	302.281	165.803	null	null	null	1.11054	0.0028455
PVP01_0521000	RNA-binding protein, putative	null	333.318	327.792	448.854	311.535	663	269.367	477.165	325.014	354.79	90.1095	230.227	103.849	null	null	null	1.8515	3.75693e-05
PVP01_0712500	conserved Plasmodium protein, unknown function	null	278.098	326.927	349.232	336.249	88.0919	81.9204	91.2531	116.929	117.028	55.8366	121.031	88.7316	null	null	null	2.52848	9.58305e-13
PVP01_0114800	serine/threonine protein kinase, FIKK family	null	291.517	326.775	357.647	311.433	145.647	89.0004	142.442	141.607	124.374	61.5554	121.104	66.8674	null	null	null	2.3895	2.14918e-14
PVP01_1321700	CorA-like Mg2+ transporter protein, putative	MIT3	282.657	325.461	304.049	460.635	89.5562	73.5093	81.7816	109.818	104.812	61.8256	140.072	84.4501	null	null	null	2.37749	3.17569e-05
PVP01_0527700	conserved Plasmodium protein, unknown function	null	288.25	323.935	451.369	306.259	252.878	252.84	262.521	387.137	168.181	117.347	141.969	101.206	null	null	null	1.45713	0.00471632
PVP01_0414200	syntaxin, Qa-SNARE family, putative	SYN17	327.007	311.171	383.496	609.685	103.973	71.4583	78.8978	78.807	213.408	135.117	174.379	112.68	null	null	null	1.19749	0.0214797
PVP01_0206700	conserved Plasmodium protein, unknown function	null	295.48	307.036	241.033	227.064	238.641	172.872	225.84	183.332	171.437	94.1825	182.034	110.269	null	null	host cell cytoplasm, host cell surface	1.69433	2.33363e-05
PVP01_1408300	conserved Plasmodium protein, unknown function	null	230.45	288.856	218.937	256.378	228.797	202.909	203.151	148.253	162.731	118.472	233.071	91.1772	null	null	null	1.27866	0.00617065
PVP01_0733300	conserved Plasmodium protein, unknown function	null	268.115	282.395	392.41	163.013	365.577	121.114	293.575	224.054	218.634	58.0775	142.572	83.5567	null	null	null	2.26213	1.71872e-07
PVP01_0508100	alpha/beta hydrolase, putative	null	252.173	281.638	311.126	233.002	115.087	77.446	102.923	101.474	143.821	78.2991	148.841	93.1848	null	null	null	1.83358	0.00503705
PVP01_0803200	conserved Plasmodium protein, unknown function	null	246.571	274.824	246.714	317.387	66.6616	78.3152	73.4215	133.504	118.953	101.552	121.51	127.771	null	null	null	1.4274	0.00320994
PVP01_0317700	conserved Plasmodium protein, unknown function	null	300.519	273.213	415.623	215.461	297.38	147.509	241.362	185.516	271.408	87.8266	199.436	112.68	null	null	null	1.62623	7.06164e-07
PVP01_1226000	conserved protein, unknown function	null	270.566	272.238	369.041	441.445	171.258	121.703	222.842	154.512	203.24	110.814	239.316	133.463	null	null	null	1.28905	0.00026965
PVP01_0407400	conserved Plasmodium protein, unknown function	null	231.903	271.672	177.819	232.209	196.89	173.729	209.903	137.159	216.214	116.959	244.661	113.683	null	null	null	1.20889	0.00221752
PVP01_0204300	transcription initiation factor TFIIB, putative	null	294.296	271.042	375.011	250.569	460.486	116.75	375.11	137.792	200.548	74.95	184.282	65.6927	null	null	null	1.84071	0.00073468
PVP01_1110800	conserved Plasmodium protein, unknown function	null	239.734	270.61	222.219	189.07	176.445	108.064	160.463	114.981	218.6	88.3586	199.513	102.271	null	null	null	1.60386	2.92501e-13
PVP01_0729800	nucleolar protein Nop52, putative	null	230.889	266.198	176.771	222.891	197.528	217.679	265.476	160.374	257.994	129.693	248.544	125.246	null	null	null	1.03173	0.0365405
PVP01_1022000	prefoldin subunit 6, putative	null	224.657	265.831	215.834	219.635	372.17	144.322	230.093	158.078	271.059	59.187	186.88	89.195	null	null	null	2.1484	0.00222862
PVP01_1205100	peptidase, putative	null	264.995	265.03	258.612	290.883	200.76	152.196	154.574	147.872	114.195	101.858	137.523	81.342	null	null	null	1.37093	0.000123976
PVP01_0114000	DnaJ protein, putative	null	243.676	263.855	224.317	161.079	287.334	74.6128	185.865	91.0122	178.239	61.9634	131.747	52.4579	null	null	null	2.07262	5.23634e-14
PVP01_1305400	conserved Plasmodium protein, unknown function	null	230.13	245.456	159.513	194.904	142.038	132.371	152.032	130.12	158.281	105.103	181.491	108.399	null	null	null	1.21586	3.78354e-05
PVP01_1437200	triose or hexose phosphate/phosphate translocator, putative	null	252.426	243.589	384.796	516.959	158.961	99.0774	100.214	143.952	119.139	97.712	196.697	127.549	null	null	null	1.30906	0.0288525
PVP01_0518200	tRNA modification GTPase, putative	null	228.205	236.988	263.789	200.576	307.307	217.898	251.3	207.074	126.621	92.8989	151.896	70.3914	tRNA wobble uridine modification	GTPase activity	null	1.34171	0.0306199
PVP01_1464100	DNA replication origin binding protein, putative	DIA2	197.78	227.043	280.382	233.085	84.9518	65.4825	90.707	70.6501	132.773	25.0399	106.07	34.9816	null	null	null	3.13051	9.81123e-10
PVP01_0514700	conserved Plasmodium protein, unknown function	null	152.405	226.827	185.122	194.712	119.618	97.7633	109.163	160.591	95.3099	86.7189	53.316	93.5437	null	null	null	1.37698	0.000270773
PVP01_0705900	ATP-dependent protease ATPase subunit ClpY, putative	ClpY	203.552	224.653	221.892	222.601	123.729	53.1112	91.4237	97.0975	124.342	76.8572	114.979	94.5925	null	null	null	1.5352	3.96775e-05
PVP01_1224800	apicoplast calcium binding protein 1, putative	ACBP1	234.73	221.301	270.539	126.083	96.6494	156.861	107.368	177.372	63.6103	32.9943	81.3543	43.8037	null	null	apicoplast	2.70915	6.86456e-10
PVP01_0527800	conserved Plasmodium protein, unknown function	null	178.553	220.641	259.738	211.623	151.094	383.774	156.029	360.594	59.2657	39.2378	94.1636	25.0239	null	null	null	2.4616	0.00186618
PVP01_1322600	phosphoenolpyruvate carboxylase, putative	PEPC	164.475	214.345	157.81	165.165	35.3244	13.7513	19.2953	22.4853	67.8	45.0874	68.7828	40.1131	null	null	null	2.22421	0.00380722
PVP01_0728800	merozoite surface protein 1 paralog	MSP1P	199.385	210.144	206.556	182.246	132.335	62.7501	107.991	100.42	81.0295	37.8454	68.5466	48.444	null	null	null	2.44241	1.08238e-13
PVP01_1021700	CDK-activating kinase assembly factor MAT1, putative	MAT1	191.912	207.255	157.688	243.588	125.08	122.343	155.723	107.912	99.9385	53.2489	97.7399	52.2302	null	null	null	1.94069	7.79678e-06
PVP01_0316000	conserved Plasmodium protein, unknown function	null	248.13	202.031	259.764	246.594	154.857	200.74	218.836	299.31	170.633	78.8715	153.191	151.344	null	null	null	1.34595	0.000409887
PVP01_0204500	phosphatidylinositol-4-phosphate 5-kinase, putative	PIP5K	188.59	199.79	168.735	145.168	97.6957	35.0848	77.6621	49.4196	153.972	57.4461	94.3608	47.944	null	null	null	1.78051	7.40849e-05
PVP01_1017600	phosducin-like protein, putative	PhLP3	175.127	198.974	212.325	181.314	199.551	77.7836	146.312	105.95	137.635	49.4319	124.22	47.9526	null	null	null	1.9874	6.27321e-06
PVP01_0823500	formate-nitrite transporter, putative	FNT	220.275	194.332	225.686	117.332	339.863	53.1487	214.666	89.1572	195.357	52.3873	145.997	86.8453	null	null	null	1.87136	0.00220821
PVP01_0613800	merozoite TRAP-like protein, putative	MTRAP	157.913	188.44	226.276	143.66	65.1694	80.1223	81.6569	137.493	38.0633	19.4356	41.416	20.3195	null	null	cell surface, microneme	3.21258	2.47146e-14
PVP01_1308200	conserved Plasmodium protein, unknown function	null	166.028	186.915	178.581	141.307	78.9951	73.8792	76.9468	119.963	146.843	87.1188	126.55	99.5472	null	null	null	1.09255	0.00469221
PVP01_0602500	golgi re-assembly stacking protein, putative	GRASP	172.378	183.459	212.895	155.556	206.695	107.861	161.88	124.641	102.31	56.8986	79.9618	72.2571	null	null	cis-Golgi network	1.6717	2.58121e-06
PVP01_0409600	conserved Plasmodium protein, unknown function	null	190.686	183.011	172.782	171.127	116.322	165.604	151.358	149.775	110.281	63.6565	109.059	46.051	null	null	null	1.50893	0.0045877
PVP01_0816500	U4/U6.U5 tri-snRNP-associated protein 1, putative	SART1	186.053	182.971	215.356	154.072	224.095	107.204	194.044	135.978	122.894	67.6448	126.553	81.1567	maturation of 5S rRNA	null	U4/U6 x U5 tri-snRNP complex	1.42226	1.53807e-05
PVP01_0726100	RNA-binding protein, putative	null	180.964	182.768	196.656	155.834	200.645	144.166	174.736	182.672	90.9034	49.6113	87.5694	48.0762	null	null	nucleus	1.86036	5.69699e-05
PVP01_1205800	conserved Plasmodium protein, unknown function	null	188.127	180.537	212.599	180.525	217.928	161.125	185.829	152.927	124.826	48.7315	114.978	52.0248	null	null	null	1.86803	1.31314e-05
PVP01_0906300	centrin-4, putative	CEN4	137.997	179.735	124.9	145.359	137.25	171.419	112.414	137.011	42.0098	27.1952	77.9718	40.6749	null	null	null	2.68035	0.011315
PVP01_0943000	conserved Plasmodium protein, unknown function	null	148.905	178	139.159	170.653	80.2431	53.9405	67.0155	74.1321	67.4123	42.6938	73.2103	58.1382	null	null	null	2.03446	0.000139811
PVP01_1105800	conserved Plasmodium protein, unknown function	null	204.894	177.798	263.274	235.057	230.468	232.708	274.921	261.065	99.3127	45.8791	103.33	49.1165	null	null	null	1.93131	3.28686e-05
PVP01_0613600	partial CSTF domain-containing protein, putative	null	195.713	177.413	209.651	178.535	188.699	79.6107	159.652	80.6364	106.692	34.1698	91.3464	26.6182	null	null	nucleus	2.34281	8.58538e-09
PVP01_1123100	Sec14 domain containing protein	null	121.241	177.309	115.963	163.428	27.67	21.7542	28.0517	39.144	101.561	34.5132	79.0006	39.9456	null	null	null	2.32795	0.031122
PVP01_0943700	alpha/beta hydrolase, putative	null	177.245	173.197	230.332	188.893	66.9258	36.2505	56.7514	76.6738	76.5369	33.0977	67.5163	38.8114	null	null	null	2.35297	4.31871e-07
PVP01_0833500	membrane magnesium transporter, putative	null	153.631	172.137	138.826	173.282	186.66	131.594	234.626	145.391	205.452	55.7864	115.658	63.0623	null	null	null	1.6083	0.0344791
PVP01_0932500	conserved Plasmodium protein, unknown function	null	144.911	169.727	232.956	94.2554	203.913	59.805	87.1614	59.9939	135.627	32.786	105.397	47.7862	null	null	null	2.3372	5.64367e-05
PVP01_1124300	conserved Plasmodium protein, unknown function	null	172.82	167.784	226.401	155.861	106.168	157.249	116.002	172.61	58.489	46.3542	53.0251	30.0751	null	null	null	1.83361	2.40653e-06
PVP01_1256300	conserved Plasmodium protein, unknown function	null	180.457	166.713	130.099	157.456	218.92	173.645	201.089	124.584	214.309	54.2719	192.97	50.0781	null	null	null	1.60138	6.86255e-05
PVP01_1417200	conserved Plasmodium protein, unknown function	null	164.799	164.249	164.295	167.274	77.5246	242.054	94.6191	176.237	73.5641	31.7582	77.428	12.0996	null	null	null	2.33471	0.000161265
PVP01_0937800	subtilisin-like protease 2, putative	SUB2	148.918	163.669	113.515	138.321	51.0176	79.9952	67.3312	64.4211	55.2276	32.736	76.0844	24.602	null	null	microneme, osmiophilic body	2.28721	3.78744e-10
PVP01_0313000	conserved Plasmodium protein, unknown function	null	185.069	161.786	114.447	132.047	131.023	121.883	139.284	96.6746	107.183	51.2814	103.023	60.3237	null	null	null	1.63861	0.00739573
PVP01_0722900	conserved Plasmodium protein, unknown function	null	141.496	160.377	200.726	137.188	119.223	142.314	133.465	197.481	88.9222	74.032	73.5879	84.681	null	null	null	1.10486	0.00702372
PVP01_1464200	conserved Plasmodium protein, unknown function	null	136.96	158.042	156.986	134.653	200.128	118.722	160.73	101.084	87.2073	50.0059	75.5701	53.3492	null	null	null	1.64067	0.00275939
PVP01_0613700	conserved Plasmodium protein, unknown function	null	265.73	154.876	292.893	245.08	327.574	161.195	293.656	207.722	178.07	20.6727	103.179	11.5613	null	null	null	2.84645	5.63412e-06
PVP01_0109500	glutaredoxin-like protein	GLP3	141.343	151.241	174.976	113.657	98.8102	65.8501	81.1268	113.847	51.3136	46.013	99.3449	65.2795	null	null	null	1.69523	1.1647e-06
PVP01_0421000	conserved Plasmodium protein, unknown function	null	117.458	145.612	123.612	117.701	52.2182	43.973	47.9252	64.4476	41.7689	39.0227	45.0776	43.9935	null	null	null	1.87312	0.000697382
PVP01_1141700	uroporphyrinogen III decarboxylase, putative	UROD	138.629	144.43	167.247	150.023	61.8428	36.7901	76.1458	41.4156	60.4753	25.6209	68.4973	20.6861	null	null	apicoplast	2.44969	1.09307e-09
PVP01_1418500	conserved Plasmodium protein, unknown function	null	132.29	139.883	151.403	110.802	195.381	111.172	168.389	123.125	128.249	52.6325	153.855	51.83	null	null	null	1.39332	8.27456e-05
PVP01_0418200	conserved Plasmodium protein, unknown function	null	125.118	137.978	124.095	98.0532	67.5267	39.7405	64.1519	68.3729	70.7111	35.1082	73.7253	51.994	null	null	null	1.94446	5.47908e-08
PVP01_1234300	conserved Plasmodium protein, unknown function	null	144.902	136.06	176.351	174.127	160.866	108.03	162.553	122.008	131.011	30.6812	136.557	30.2488	null	null	null	2.11311	8.04532e-05
PVP01_1141800	RING zinc finger protein, putative	null	123.396	135.779	121.138	90.5385	86.5985	56.076	98.3706	37.1006	73.9138	22.5312	98.1994	13.6987	null	null	null	2.5392	5.38311e-08
PVP01_0921100	tRNA nucleotidyltransferase, putative	null	138.054	135.073	185.186	168.685	70.449	49.4393	116.46	71.6507	89.7802	50.1278	78.0419	44.9669	null	null	null	1.4122	1.28566e-06
PVP01_1024000	conserved Plasmodium protein, unknown function	null	128.648	135.03	88.5563	105.004	191.487	93.981	161.096	76.0201	121.581	16.944	93.2467	17.0654	null	null	null	2.92235	3.71101e-05
PVP01_0419000	cysteine desulfuration protein SufE, putative	SufE	122.892	134.613	94.7273	124.72	164.34	154.684	125.95	107.922	48.8777	31.1173	88.6945	14.5259	null	null	apicoplast	2.07807	0.0333134
PVP01_0706000	conserved Plasmodium protein, unknown function	null	191.184	132.641	224.158	167.05	73.4975	119.914	102.969	183.729	46.1189	28.8263	57.129	38.4328	null	null	null	2.1637	3.82791e-05
PVP01_0315200	LEM3/CDC50 family protein, putative	null	92.8656	131.689	129.545	119.537	108.666	39.2876	78.6349	50.2531	66.4637	25.4728	51.3585	15.3968	null	null	null	2.32547	2.01602e-09
PVP01_1454800	S-adenosyl-methyltransferase mraW, putative	null	90.9811	130.615	100.492	88.1798	71.5722	133.512	99.5845	91.5942	88.9081	52.4081	102.605	38.2382	null	null	null	1.30119	0.0485426
PVP01_0828900	phosphatidylinositol 3- and 4-kinase, putative	null	118.805	129.514	79.474	114.118	93.5904	82.3282	81.8409	68.431	68.9018	36.3829	84.7185	35.1206	null	null	null	1.80376	0.00082759
PVP01_1466600	cutA, putative	null	150.236	129.012	151.804	136.384	123.723	95.0361	72.9636	77.8031	120.742	19.6805	118.431	22.758	null	null	null	2.6523	8.65874e-07
PVP01_1404000	methyltransferase-like protein, putative	null	163.069	128.151	155.93	143.023	156.531	21.9161	101.079	53.3413	80.9274	46.4519	127.546	45.1966	null	null	null	1.44453	0.00155653
PVP01_0109700	cloroquine resistance asscociatd protein Cg7, putative	null	112.604	126.339	73.6398	104.057	93.7745	131.767	113.013	76.9343	51.4386	34.7316	71.7331	29.7729	null	null	null	1.8334	0.00302706
PVP01_1144400	conserved Plasmodium protein, unknown function	null	109.271	125.567	131.207	108.221	176.669	75.1437	135.258	96.0746	103.418	50.3545	76.7351	60.0228	null	null	null	1.30134	0.00010873
PVP01_1234500	conserved Plasmodium protein, unknown function	null	147.064	124.834	185.942	150.998	173.403	82.7686	169.076	116.251	124.463	59.6368	112.7	69.8489	null	null	null	1.05326	5.98497e-05
PVP01_1310000	conserved Plasmodium protein, unknown function	null	128.569	124.758	161.43	116.304	136.424	67.9875	120.339	92.398	95.5679	59.4152	101.792	58.3092	null	null	null	1.05767	0.00308826
PVP01_0526700	LETM1-like protein, putative	null	97.0851	121.1	130.501	117.214	107.183	70.6222	121.052	79.748	92.0895	58.2861	101.852	54.9522	null	null	null	1.0423	0.000591204
PVP01_1119100	conserved Plasmodium protein, unknown function	null	109.25	120.478	99.5483	126.867	47.836	34.0054	45.5526	41.6747	81.044	53.1167	103.458	54.3265	null	null	null	1.16655	0.0452091
PVP01_1223600	protein kinase, putative	null	135.65	119.204	163.997	106.153	71.9572	63.4993	77.3608	74.1352	50.4245	24.56	49.4427	24.7458	null	null	null	2.23353	2.23696e-09
PVP01_1458200	polyadenylation factor subunit 2, putative	PFS2	136.069	118.973	146.427	170.273	100.976	18.6915	102.307	17.4715	110.301	41.4221	145.306	43.678	null	null	null	1.49982	6.04481e-08
PVP01_0416400	conserved Plasmodium protein, unknown function	null	89.4702	117.076	51.9046	84.4484	45.6361	75.6652	51.1513	43.4404	44.9792	26.7979	51.0948	23.135	null	null	null	2.08666	2.02173e-05
PVP01_0513100	conserved Plasmodium protein, unknown function	null	155.461	116.698	187.969	139.487	120.447	67.3308	141.101	83.3358	93.5551	35.8999	95.3716	55.3196	null	null	null	1.6734	0.00091997
PVP01_0928000	tRNA (guanine-N(7)-)-methyltransferase, putative	null	126.564	116.243	92.4911	131.436	80.3718	87.1781	87.6411	67.2516	49.1635	16.5489	42.6855	14.6846	tRNA methylation	null	tRNA methyltransferase complex	2.74005	0.000140526
PVP01_0410300	serine/threonine protein kinase, putative	null	100.633	116.239	125.663	98.2044	73.5029	79.2565	72.6602	110.888	47.4274	23.7535	44.6434	28.6266	null	null	null	2.24374	1.55237e-08
PVP01_1450700	CG2-related protein, putative	null	115.599	115.023	121.484	117.016	47.0202	40.58	56.0268	54.0749	56.4269	47.9639	67.2912	50.3954	null	null	null	1.24461	0.0183531
PVP01_1138900	pre-mRNA-splicing factor SLU7, putative	SLU7	80.2897	114.225	120.956	116.971	98.0107	41.5533	84.7355	59.1318	101.728	40.3252	113.524	57.0539	null	null	spliceosomal complex	1.47936	3.27573e-06
PVP01_0519100	vacuolar protein sorting-associated protein 2, putative	VPS2	88.7385	113.656	144.599	118.151	143.192	55.0769	115.81	96.4363	51.6097	13.4084	69.8853	7.94107	null	null	null	2.99233	4.38622e-05
PVP01_1140500	conserved Plasmodium protein, unknown function	null	61.9736	112.61	40.6826	69.3696	37.2932	29.0004	83.6765	20.5652	26.7249	0	20.4076	16.0847	null	null	null	6.82795	1.17941e-05
PVP01_0408100	conserved Plasmodium protein, unknown function	null	102.263	111.486	123.654	112.274	44.5344	32.7223	50.5064	83.8156	48.5402	41.5513	45.4459	54.4825	null	null	null	1.40248	0.000757081
PVP01_0513200	protein kinase 1, putative	PK1	107.718	109.036	140.498	101.794	104.405	58.758	97.3229	92.5421	76.2193	47.074	69.6815	39.5009	null	null	null	1.19464	0.00162634
PVP01_0947200	oocyst rupture protein 1, putative	ORP1	94.268	107.879	118.016	81.7523	74.9077	23.7553	68.8921	41.3728	119.909	27.7675	99.1488	32.4198	null	null	cell periphery	1.92021	2.17557e-06
PVP01_0109000	cloroquine resistance associated protein Cg8, putative	null	116.76	105.766	162.576	78.2959	65.0126	65.6078	41.6758	74.1152	62.8521	43.0417	29.5986	34.0993	null	null	null	1.27751	0.0176055
PVP01_1025600	conserved protein, unknown function	null	77.663	104.218	105.246	84.0427	104.744	100.755	86.8061	98.2093	59.2136	27.2433	58.3331	17.9265	null	null	null	1.8974	0.00166576
PVP01_1260700	conserved Plasmodium protein, unknown function	null	101.096	103.696	124.638	160.549	65.9493	23.0315	48.8895	51.6033	70.6729	38.5044	58.0453	41.7993	null	null	null	1.40613	0.0337557
PVP01_0932800	ubiquitin-like protein, putative	null	103.222	103.349	102.185	97.4838	43.7221	43.5293	53.1447	80.6956	45.3802	37.0075	43.5093	58.7567	null	null	null	1.45706	7.79907e-05
PVP01_0733500	cAMP-dependent protein kinase catalytic subunit, putative	PKAc	95.2551	102.223	110.924	63.3596	73.599	44.1103	76.87	47.6676	84.2943	27.7909	53.9367	27.6706	null	null	null	1.84208	5.71727e-05
PVP01_1462800	epsin, putative	null	79.5263	101.345	110.733	130.291	60.7818	15.96	48.122	40.9925	79.6497	38.2855	87.2508	35.5514	null	null	null	1.38137	0.0324641
PVP01_0211500	nucleoside transporter 4	NT4	67.1068	101.186	107.819	66.8119	66.3864	20.2699	60.628	30.9761	81.3731	42.7912	78.1488	33.8208	null	null	null	1.22249	0.0104624
PVP01_0316300	conserved Plasmodium protein, unknown function	null	85.5067	98.7896	112.537	68.3004	92.5314	83.0866	120.492	64.7075	60.7109	24.8853	45.5474	22.7479	null	null	null	1.94675	0.00791089
PVP01_0529100	apical merozoite protein	Pv34	59.1916	96.8166	92.1593	91.6195	39.444	99.2353	36.5867	121.721	40.7795	30.8112	31.9046	22.2002	null	null	rhoptry	1.62055	0.00367825
PVP01_0114100	glycosyltransferase family 28 protein, putative	null	130.368	96.1567	61.1701	54.1091	65.5223	26.6351	93.6793	23.7523	42.835	6.2467	51.6268	13.3918	null	null	null	3.74492	0.000355156
PVP01_1238400	zinc finger protein, putative	null	89.3201	95.5357	138.737	96.3943	63.4107	82.6309	93.6955	145.81	57.8121	39.5988	66.716	40.4904	null	null	null	1.24963	0.0190401
PVP01_0817700	iron-sulfur assembly protein, putative	IscA2	111.118	94.5312	143.595	100.534	28.3519	47.911	50.1022	66.162	81.2824	41.18	48.2302	49.3631	null	null	null	1.17941	0.00426152
PVP01_1106300	SNARE associated Golgi protein, putative	null	76.752	94.5304	142.057	135.107	39.235	31.3756	42.5862	57.6646	47.3251	34.7665	70.156	30.8037	null	null	null	1.41735	0.0354574
PVP01_0421200	5'-3' exonuclease, N-terminal resolvase-like domain, putative	null	100.303	93.9826	88.8384	84.9737	44.6288	42.1703	59.469	45.5282	68.6481	43.5925	74.0962	44.6008	null	null	null	1.09086	0.00171561
PVP01_1139800	zinc transporter ZIP1, putative	ZIP1	103.697	93.7875	140.415	104.722	110.327	63.8759	116.884	101.741	103.161	35.9444	97.9441	41.7808	null	null	null	1.35934	0.000174636
PVP01_0118300	conserved Plasmodium protein, unknown function	null	74.343	93.1782	57.9001	62.5497	29.6444	128.448	60.5164	123.601	34.0876	45.4242	44.4878	49.418	null	null	null	1.02052	0.0113942
PVP01_0422000	protein kinase, putative	null	73.799	92.6117	75.9935	75.7655	32.3001	24.2132	29.756	34.0738	38.0418	20.3521	32.4558	26.8305	null	null	null	2.13231	9.09018e-06
PVP01_0602900	conserved Plasmodium protein, unknown function	null	85.4858	87.3632	100.245	66.3547	114.148	113.161	83.9934	87.1807	51.0309	26.1468	39.4733	19.2451	null	null	null	1.70266	0.000987993
PVP01_1325700	serine/threonine protein phosphatase 7, putative	PP7	79.0619	87.023	117.648	78.7661	121.537	83.2593	122.436	125.912	71.9844	33.3413	57.0931	42.9334	null	null	null	1.35794	0.00918438
PVP01_0920300	conserved Plasmodium protein, unknown function	null	86.6315	86.928	129.403	87.3936	68.1159	58.4374	84.7898	75.502	51.585	39.2167	50.5617	33.6631	null	null	null	1.12853	0.0458901
PVP01_1317800	succinyl-CoA ligase [ADP-forming] subunit beta, putative	null	84.8936	85.6772	98.3066	59.0136	11.2602	11.4064	14.0481	21.9735	42.1763	16.6474	17.0743	19.2374	succinyl-CoA metabolic process, tricarboxylic acid cycle	succinate-CoA ligase (ADP-forming) activity	mitochondrion	2.2962	0.0280915
PVP01_1263200	pre-mRNA-splicing factor CWC24, putative	CWC24	63.744	84.8097	94.9369	78.5681	138.053	35.8352	114.234	32.8407	109.57	31.9414	82.4855	50.2095	mRNA splicing, via spliceosome	null	spliceosomal complex	1.38124	0.00261631
PVP01_0118000	1-cys peroxiredoxin	1-CysPrx	143.703	84.2161	138.855	115.736	90.0416	71.0053	95.9773	72.5955	42.2202	19.0222	70.5199	25.6343	null	null	null	2.08952	0.00703559
PVP01_1224900	conserved Plasmodium protein, unknown function	null	92.8703	84.1534	104.927	87.1938	125.197	47.929	97.1061	67.043	66.7385	19.6174	46.4594	31.2554	null	null	null	2.0462	1.24867e-05
PVP01_0315700	exosome complex component CSL4, putative	CSL4	110.436	83.7615	57.3842	92.1781	64.254	50.9843	130.046	29.439	68.1514	19.9711	60.2722	15.3271	null	null	null	2.01501	0.026769
PVP01_0216100	IMP1-like protein, putative	IMP2	60.2387	83.7023	53.0568	22.4293	41.1216	63.7441	74.6183	40.8793	22.695	15.454	41.3701	20.805	null	null	null	2.36396	0.00480188
PVP01_1449800	pre-mRNA-splicing factor ATP-dependent RNA helicase PRP2, putative	PRP2	84.941	83.045	54.4285	72.0959	31.6848	53.6556	38.2645	43.8399	33.4694	23.8023	38.1029	30.0021	null	null	null	1.76069	8.83092e-07
PVP01_1325800	cyclophilin, putative	null	86.4003	83.0241	83.4719	64.1713	107.449	77.3603	63.7995	78.9919	48.5129	9.24344	30.4792	10.9706	null	null	null	3.0361	9.19739e-11
PVP01_0112000	coatomer subunit epsilon, putative	SEC28	80.2915	82.6816	99.1933	63.2705	93.3635	66.7923	95.0875	84.5367	82.1489	29.4238	78.4295	37.2876	ER to Golgi vesicle-mediated transport	null	COPI vesicle coat	1.45971	0.015946
PVP01_0520800	Rab5-interacting protein, putative	null	43.2504	82.3675	79.2978	63.5806	30.9015	3.02838	9.6546	14.4812	55.0474	18.7535	65.3185	19.205	null	null	null	2.07738	0.0153421
PVP01_1226800	nicotinamide/nicotinic acid mononucleotide adenylyltransferase, putative	NMNAT	69.0681	82.2352	172.523	238.33	12.9066	19.9015	45.8361	25.5111	34.6275	15.952	27.8022	10.9695	null	nicotinamide-nucleotide adenylyltransferase activity, nicotinate-nucleotide adenylyltransferase activity	cytoplasm	2.29574	0.0100474
PVP01_1021900	conserved Plasmodium protein, unknown function	null	73.8341	82.0765	56.6277	59.639	82.2005	13.4768	102.529	47.5356	135.987	20.5285	95.7058	13.6269	null	null	null	1.94819	0.0287744
PVP01_1333800	conserved Plasmodium protein, unknown function	null	72.3825	81.7079	73.614	107.985	16.9577	20.6217	23.9556	28.6075	19.5769	12.6105	37.4172	21.9734	null	null	null	2.6033	0.00243628
PVP01_1466700	leucine-rich repeat protein	LRR12	73.4072	81.4163	56.3503	64.19	17.6416	10.8087	22.0558	26.4369	27.6674	11.8005	24.9938	12.5214	null	null	null	2.68673	0.0237809
PVP01_0308400	U4/U6 small nuclear ribonucleoprotein PRP31, putative	PRPF31	84.9844	79.7481	98.7192	63.6687	171.759	57.3634	121.702	33.2486	109.118	30.2122	86.4087	26.6898	null	null	null	1.37132	0.00945962
PVP01_1451900	conserved Plasmodium protein, unknown function	null	81.1162	79.6887	171.311	98.8625	151.063	68.7635	169.251	96.454	137.857	27.954	109.209	48.9	null	null	null	1.4786	0.00611599
PVP01_0915900	histone-lysine N-methyltransferase SET7, putative	SET7	61.2774	79.4408	66.8971	74.0944	72.31	98.0043	55.9212	98.0626	43.6476	32.6789	45.7202	37.9784	histone H3-K4 methylation, histone H3-K9 methylation	histone methyltransferase activity (H3-K4 specific), histone methyltransferase activity (H3-K9 specific)	cytoplasm	1.25608	0.00375597
PVP01_1212600	conserved Plasmodium protein, unknown function	null	58.5146	79.3754	56.7203	60.5427	50.4164	53.3587	31.2108	48.8575	38.0893	13.8815	36.447	17.827	null	null	null	2.43323	3.21592e-07
PVP01_1458100	3-hydroxyisobutyryl-coenzyme A hydrolase, putative	null	67.0016	78.99	45.1096	56.8983	34.7673	8.18482	24.3116	9.06629	58.0439	29.6585	70.4675	41.717	null	null	null	1.38353	0.00644214
PVP01_0707700	GDP-fucose protein O-fucosyltransferase 2, putative	POFUT2	70.5972	78.0161	93.8657	92.3155	81.7362	67.8096	85.8914	82.8474	38.1274	30.9438	42.4192	41.0112	null	null	null	1.30661	1.08748e-05
PVP01_1130500	conserved protein, unknown function	null	77.7112	77.9471	97.031	79.6086	102.629	32.8035	76.4563	37.7567	114.904	37.9766	83.5249	48.5732	null	null	null	1.01828	9.99926e-06
PVP01_1248600	conserved Plasmodium protein, unknown function	null	60.2449	77.5554	60.2831	67.4514	31.1853	19.7453	29.2031	32.2956	26.2461	28.6728	30.3339	41.9268	null	null	null	1.40457	0.0136255
PVP01_0603900	conserved Plasmodium protein, unknown function	null	89.5682	77.2842	112.574	82.8823	146.811	49.0159	113.742	67.2035	97.9432	36.9558	70.6302	40.5023	null	null	null	1.0444	0.0260853
PVP01_1137400	conserved Plasmodium protein, unknown function	null	63.192	76.1653	78.0371	40.5725	50.1291	47.4175	43.7999	73.795	41.9839	28.7922	41.5608	44.5849	null	null	null	1.37302	2.07719e-05
PVP01_1414200	peptidyl-prolyl cis-trans isomerase, putative	null	49.2966	75.9421	79.8818	64.7553	57.2406	42.5192	58.3178	32.5289	30.3046	14.4963	41.823	17.8373	null	null	null	2.31185	0.0402053
PVP01_0915000	GTPase-activating protein, putative	null	102.904	74.4833	131.525	77.4195	109.806	66.1533	103.619	77.3825	65.8336	36.457	66.3412	31.6343	null	null	null	1.01092	0.00343612
PVP01_0408000	conserved Plasmodium protein, unknown function	null	64.7019	74.1508	57.9015	64.6797	40.2001	54.6404	59.5036	58.2831	40.4674	23.1202	28.6629	23.362	null	null	null	1.63954	6.13037e-05
PVP01_0210400	ubiquitin carboxyl-terminal hydrolase 1, putative	UBP1	77.4649	73.9341	57.6845	57.6458	55.2651	27.6235	59.9945	36.2348	53.8006	29.8731	56.1054	35.1134	null	null	null	1.27927	6.29934e-08
PVP01_0103800	conserved Plasmodium protein, unknown function	null	72.8271	73.5062	105.623	160.771	136.047	153.235	62.3937	118.092	90.4781	25.3552	61.781	36.2284	null	null	null	1.49927	0.00463265
PVP01_0109800	conserved Plasmodium protein, unknown function	null	64.6762	73.3208	102.702	87.7079	66.6454	66.0631	98.8485	66.954	19.1981	17.8656	58.8592	14.2012	null	null	null	1.97801	0.00132589
PVP01_0817800	D123 (regulator of eIF2), putative	null	79.8306	73.2449	67.1491	65.3203	46.5658	53.3323	64.531	48.6389	40.3509	19.0072	34.3008	25.8153	null	null	null	1.89177	0.000496122
PVP01_1305000	conserved protein, unknown function	null	66.651	72.3349	86.1044	73.8198	67.6637	42.5859	66.4302	49.727	52.7593	35.393	45.4454	39.9905	null	null	null	1.01084	0.000692516
PVP01_1230900	glideosome associated protein with multiple membrane spans 1, putative	GAPM1	46.2195	72.1925	58.3599	46.0889	31.704	44.7632	29.0986	76.7956	37.8504	24.5363	39.6532	21.3256	null	null	null	1.51914	0.00485791
PVP01_1331500	rap guanine nucleotide exchange factor, putative	EPAC	61.4889	72.1437	54.5717	71.4364	29.5468	18.5958	27.7049	27.0004	49.7891	29.3438	43.0431	32.9434	null	null	null	1.26933	0.00020195
PVP01_1458000	vacuolar protein sorting-associated protein 16, putative	VPS16	70.1388	71.8883	67.8445	80.6465	65.2975	13.9725	36.6618	13.1261	81.5832	30.0885	70.0089	32.1436	null	null	null	1.22931	0.000446453
PVP01_0308500	protein SOF1, putative	SOF1	80.973	71.6379	96.24	69.722	129.458	38.2379	94.4338	51.3952	114.351	31.2374	99.3118	34.2087	null	null	null	1.17199	0.00492944
PVP01_0411100	conserved Plasmodium protein, unknown function	null	90.411	71.5907	83.9939	83.9643	114.764	41.0432	110.266	57.5528	78.8006	30.7237	67.5324	24.6924	null	null	null	1.19422	0.014822
PVP01_1448500	subpellicular microtubule protein 2, putative	SPM2	82.2428	70.615	78.4621	41.4498	51.9291	42.7623	57.103	62.3295	48.4161	32.2504	21.8373	27.2342	null	null	null	1.10689	0.0111078
PVP01_0117200	peptidyl-prolyl cis-trans isomerase, putative	CYP81	73.2309	70.3936	94.0507	62.9522	94.6407	35.2963	95.3597	36.4656	43.79	14.4643	40.594	14.6585	null	null	null	2.20685	2.12976e-05
PVP01_0416500	conserved Plasmodium protein, unknown function	null	76.7535	69.5642	68.4565	72.3865	57.7394	68.1334	52.613	62.2036	41.2364	21.7944	29.4771	17.302	null	null	null	1.63026	0.00854541
PVP01_1403900	conserved Plasmodium protein, unknown function	null	61.1006	69.1313	39.6539	15.5416	23.9654	5.39968	34.274	10.7903	48.4992	16.1374	16.799	19.0625	null	null	null	2.03291	0.0195103
PVP01_0316800	conserved Plasmodium protein, unknown function	null	57.2571	67.3678	59.7263	77.3393	67.6123	57.9729	63.7994	47.8588	27.5602	28.2451	51.7815	33.3263	null	null	cell periphery	1.22512	0.0312131
PVP01_0927100	conserved Plasmodium protein, unknown function	null	55.2421	66.5996	114.67	92.2882	74.6042	59.1618	79.0311	98.636	31.4207	19.0419	35.0509	10.9158	null	null	null	1.75399	0.000502699
PVP01_0708800	conserved Plasmodium protein, unknown function	null	67.7089	64.8531	88.4181	116.412	41.1188	31.0184	48.253	33.7429	44.9575	20.0407	42.5275	11.4177	null	null	null	1.64606	2.94761e-05
PVP01_1267400	conserved Plasmodium protein, unknown function	null	26.9748	64.7977	50.2193	73.7591	24.4903	29.1844	41.6374	43.3862	24.6151	29.8826	39.75	28.0836	null	null	null	1.09124	0.043308
PVP01_1238900	rab GTPase activator, putative	null	66.169	64.6858	76.1771	82.0596	39.4222	33.2917	31.3668	32.8264	36.2421	18.774	44.3155	20.4321	null	null	null	1.73198	2.48993e-08
PVP01_0320000	3-demethylubiquinone-9 3-methyltransferase, putative	null	52.0823	64.6261	72.0466	45.6008	51.3678	21.0961	73.5177	44.2644	35.8036	21.4141	37.7552	30.8356	null	null	null	1.54987	0.000291063
PVP01_0726600	conserved Plasmodium protein, unknown function	null	73.2082	64.6117	79.5618	67.1672	72.8745	37.3636	66.1599	61.9729	29.8751	10.0287	47.2404	10.8248	null	null	null	2.57269	3.57844e-08
PVP01_0921700	conserved Plasmodium protein, unknown function	null	61.5357	62.6551	65.9805	91.3677	42.425	29.3343	38.5042	37.8437	36.7978	17.9537	29.0455	17.0098	null	null	null	1.7478	4.93717e-05
PVP01_0615200	pre-mRNA-splicing factor ATP-dependent RNA helicase PRP22, putative	PRP22	69.1425	62.5032	71.7633	72.0535	39.7679	28.3704	41.3823	34.5591	40.2013	23.6963	43.7803	20.1075	null	null	null	1.36253	7.93544e-07
PVP01_1303300	conserved Plasmodium protein, unknown function	null	50.6721	62.0625	46.6226	52.2433	34.5269	80.8402	47.0091	51.7508	20.4886	23.832	27.3709	15.3847	null	null	null	1.34458	0.0262674
PVP01_0318200	pre-mRNA-splicing factor CWC15, putative	CWC15	27.7152	61.4667	33.4245	31.2199	55.8792	11.0711	59.3004	15.7247	34.4401	6.64713	17.3999	9.84705	mRNA splicing, via spliceosome	null	U2-type spliceosomal complex	3.0301	0.00228112
PVP01_1131900	conserved Plasmodium protein, unknown function	null	76.6199	61.1633	78.7687	64.5086	23.3192	32.2087	24.3783	21.0402	18.1594	8.90335	16.8834	9.52517	null	null	null	2.65008	7.04266e-05
PVP01_1256000	conserved Plasmodium protein, unknown function	null	39.8724	60.3438	45.9862	48.1156	38.9786	12.7556	28.5942	18.0131	41.6247	22.5791	44.0876	33.6921	null	null	null	1.37941	0.000117792
PVP01_1461000	double C2-like domain-containing protein, putative	DOC2	46.8357	59.6553	34.7581	49.9467	36.3952	41.0357	43.558	30.5532	32.1864	11.6837	33.7336	11.0003	null	null	null	2.25765	3.66415e-05
PVP01_0531300	serpentine receptor, putative	SR12	52.6071	59.595	73.4498	37.1048	71.9731	39.1477	61.6271	36.927	39.5531	7.37706	28.3625	8.00108	null	null	null	2.85468	6.41499e-08
PVP01_0513300	conserved Plasmodium protein, unknown function	null	48.4464	58.9609	57.1017	69.5851	68.1351	33.9283	48.6888	56.3056	32.8647	18.4289	21.6675	25.3707	null	null	null	1.62582	0.00258798
PVP01_1124400	sphingomyelin synthase 2, putative	SMS2	59.9711	58.9127	50.1751	78.8696	15.9669	8.63935	7.46246	13.3942	3.44477	9.08334	4.42202	8.77484	null	null	null	2.57089	0.00779624
PVP01_0210300	4-hydroxy-3-methylbut-2-enyl diphosphate reductase, putative	LytB	58.2698	57.4579	103.16	63.6808	177.934	38.6744	120.773	54.1661	59.3377	19.391	51.0657	7.78926	null	null	null	1.51947	0.0199921
PVP01_1126500	chorismate synthase, putative	null	28.0364	56.263	41.5378	42.5142	43.3535	66.3932	42.0686	70.1647	16.4608	9.69453	18.4498	13.2135	null	null	null	2.42073	0.000250518
PVP01_1134900	cytosolic Fe-S cluster assembly factor NAR1, putative	NAR1	73.9857	55.3762	73.5268	82.927	48.7619	35.5027	54.9076	54.5725	36.8903	24.4391	39.1593	28.7011	null	null	null	1.14804	3.32353e-05
PVP01_1133400	RNA and export factor binding protein, putative	null	28.4508	54.9997	88.0714	53.261	83.474	70.5662	60.3339	50.2412	58.9573	8.54435	70.3551	7.00932	null	null	null	2.5527	0.0258618
PVP01_0411000	conserved Plasmodium protein, unknown function	null	52.7615	54.6886	49.777	40.292	39.4405	20.8699	39.4953	19.7452	35.3847	11.2909	32.6439	19.0474	null	null	null	2.17979	4.61626e-10
PVP01_0117300	conserved Plasmodium protein, unknown function	null	109.833	54.3748	82.4484	87.2132	97.0062	64.5264	98.6559	45.7769	61.6189	8.20021	57.0905	2.8044	null	null	null	2.58949	0.00019593
PVP01_0315900	conserved Plasmodium protein, unknown function	null	83.3291	53.7219	99.8419	44.2627	37.8923	35.6704	106.223	32.7726	72.1848	20.9508	59.6646	9.66259	null	null	null	1.31784	0.00690884
PVP01_1220700	RING zinc finger protein, putative	null	36.159	53.2735	49.4992	76.5481	15.5486	8.83355	15.9292	19.6969	30.0609	8.40383	20.001	10.8832	null	null	null	2.52893	0.000253034
PVP01_1143600	serine/threonine protein kinase, putative	ARK1	67.1758	52.253	61.0601	72.4486	60.5388	42.8183	80.3013	52.6184	63.2763	11.113	58.1559	15.7317	null	null	null	2.13631	0.000117378
PVP01_0919200	histone acetyltransferase, putative	MYST	59.8811	51.1112	72.5738	67.0386	38.3378	17.1385	41.3946	21.1564	42.8107	16.6631	32.8658	13.5813	null	null	null	1.56086	7.69131e-05
PVP01_0531400	conserved Plasmodium protein, unknown function	null	46.9406	49.6112	56.3811	55.6316	62.3125	65.2597	58.8698	47.966	19.942	21.6701	24.5751	14.9463	null	null	null	1.15866	0.0053603
PVP01_0603300	conserved Plasmodium protein, unknown function	null	65.3893	49.5368	72.8361	44.3874	49.8546	39.4011	29.6839	41.2371	34.8847	21.1888	30.985	18.9389	null	null	null	1.1875	0.0201825
PVP01_1224500	thioredoxin, putative	null	44.6452	49.2314	38.2951	22.5315	38.7764	31.1987	13.8436	25.3829	9.38113	5.1992	27.6651	5.65912	null	null	null	3.01844	6.81287e-05
PVP01_1417700	protein transport protein SEC20, putative	SEC20	43.1768	47.9461	85.2085	46.7297	98.2867	39.2939	75.2822	35.586	38.9548	21.4492	33.1429	13.5108	null	null	null	1.12453	0.0117025
PVP01_1139400	conserved Plasmodium protein, unknown function	null	41.6223	47.3611	59.2403	35.9118	48.6509	44.6385	36.3312	54.4246	35.3504	18.2694	38.6414	23.9904	null	null	null	1.32754	0.000633577
PVP01_0506200	leucine--tRNA ligase, putative	null	54.316	47.2719	51.6418	50.8323	29.9207	42.9863	50.4481	33.4515	31.3796	21.4887	37.197	20.9452	leucyl-tRNA aminoacylation	leucine-tRNA ligase activity	apicoplast	1.10198	0.0320573
PVP01_1419300	structural maintenance of chromosomes protein 2, putative	SMC2	43.0732	47.2367	58.0228	58.3009	36.1014	23.4595	36.8352	21.12	33.0255	17.9572	53.4407	16.5235	null	null	null	1.34738	0.00702039
PVP01_0421900	conserved Plasmodium protein, unknown function	null	29.4529	46.9176	40.245	41.2959	50.9427	29.7136	80.0249	43.9942	48.0313	15.9076	49.7545	23.5577	null	null	null	1.50288	0.00766606
PVP01_0307200	AAA family ATPase, putative	null	42.9142	46.3497	60.9053	39.3157	34.5073	34.3198	29.1601	42.6155	26.6862	21.8807	31.2592	25.1425	null	null	null	1.04922	0.000698466
PVP01_0826200	co-chaperone p23, putative	P23	53.2464	46.0254	47.2405	42.2514	34.5222	35.1473	43.494	37.9127	21.6267	0	40.2184	4.43277	null	null	null	5.55537	0.00641728
PVP01_1250600	conserved Plasmodium protein, unknown function	null	65.296	44.4848	61.4688	51.9423	35.5839	16.4987	38.9617	22.78	22.6602	9.20645	23.1129	14.4693	null	null	null	2.1559	5.78128e-05
PVP01_1445800	conserved Plasmodium protein, unknown function	null	57.9185	44.0409	83.7486	82.5844	65.25	17.8802	48.6874	37.295	57.7355	16.7612	37.1342	23.2049	null	null	null	1.3425	0.000154879
PVP01_0317900	rhoptry-associated leucine zipper-like protein 1	RALP1	29.88	44.0353	60.127	30.374	71.1269	42.6318	69.3367	39.4733	29.2633	18.7281	28.7357	19.5554	null	null	rhoptry neck	1.1908	0.00312363
PVP01_1430900	conserved Plasmodium protein, unknown function	null	42.275	43.6855	40.0635	36.0064	53.5816	18.8996	37.1941	13.6674	35.6472	15.9823	36.7157	13.8523	null	null	null	1.39578	4.95442e-05
PVP01_1329800	ATP-dependent rRNA helicase SPB4, putative	SPB4	49.4397	43.6507	52.7926	44.9962	42.2362	55.6249	50.4675	52.3274	30.0577	15.7139	33.0814	14.561	ribosomal large subunit assembly	null	90S preribosome	1.41763	0.00691055
PVP01_1465900	conserved Plasmodium protein, unknown function	null	10.6793	43.4518	11.8473	25.5526	8.12498	7.97448	10.873	8.25827	8.14104	8.35988	0	15.1472	null	null	null	2.24768	0.0493449
PVP01_1334400	atypical protein kinase, ABC-1 family, putative	ABCk2	45.3038	43.0357	38.0306	41.8367	29.0932	17.2495	18.2173	28.558	27.9441	20.3297	27.9503	32.742	null	null	null	1.04581	0.0289286
PVP01_1107800	conserved Plasmodium protein, unknown function	null	36.5788	42.9381	33.6357	34.9257	39.798	11.1725	26.7969	11.9168	31.413	11.5625	23.775	12.5286	null	null	null	1.80635	0.00222609
PVP01_0318700	tRNAHis guanylyltransferase, putative	null	42.7415	42.6984	30.1221	29.3473	21.5955	10.5391	29.5401	30.8568	24.2458	4.0664	24.5302	11.492	null	null	null	3.10855	7.93303e-06
PVP01_0725800	fumarate hydratase, putative	null	50.3846	42.6074	55.2592	48.5689	44.1187	46.4016	43.8419	55.3235	27.2835	13.6264	20.6241	15.3926	null	null	null	1.576	0.000458934
PVP01_0735000	Plasmodium exported protein, unknown function	null	44.7556	42.2326	57.739	57.0403	61.2391	126.116	52.1637	81.295	24.4917	4.9623	17.354	3.97412	null	null	null	2.85818	0.000207521
PVP01_0722100	lipoate-protein ligase 2, putative	LipL2	39.8027	41.655	16.7092	30.1916	25.6886	28.5872	21.4782	27.1041	19.1711	5.34854	18.6116	9.82231	null	null	null	2.74822	0.000923371
PVP01_1132200	conserved Plasmodium protein, unknown function	null	30.5946	41.5339	37.9055	35.5338	19.8555	9.88439	11.2775	16.1957	15.7893	5.84206	12.3602	5.813	null	null	null	2.63611	1.06442e-11
PVP01_0832800	ATP-dependent Clp protease proteolytic subunit, putative	ClpP	32.2569	41.2374	41.6091	47.3169	30.6217	53.4123	39.5213	45.5105	14.3511	16.6648	16.0031	12.1544	null	null	null	1.25765	0.00461129
PVP01_1224700	conserved Plasmodium protein, unknown function	null	40.7727	40.4485	43.8483	34.8419	21.1925	24.5523	25.7066	25.9719	23.2517	12.4942	19.4786	10.5485	null	null	null	1.61898	8.39275e-05
PVP01_0320300	protein kinase, putative	null	39.9074	40.3964	39.7204	37.3453	32.7282	31.0992	19.4889	31.9984	14.7301	11.6678	16.9302	11.0304	null	null	null	1.70834	2.03212e-06
PVP01_1318500	cytochrome c oxidase subunit 2, putative	COX2	9.12955	39.9279	11.4791	27.7202	73.077	11.0362	38.1257	14.7097	9.96041	4.49571	24.2952	6.91233	null	null	null	2.89671	0.00602253
PVP01_0505800	folate transporter 1, putative	FT1	34.5741	39.767	44.7	62.4426	3.21055	9.0031	7.54119	27.4651	7.12964	14.8747	19.8165	13.884	null	null	null	1.36067	1.1094e-07
PVP01_1441500	DNA gyrase subunit A, putative	GyrA	32.44	39.2059	37.9224	45.3793	32.9847	18.3623	25.3997	22.942	15.4079	16.0639	21.1739	24.0764	DNA topological change	ATP binding, DNA binding, DNA topoisomerase type II (ATP-hydrolyzing) activity	apicoplast	1.23646	0.000218828
PVP01_0117100	U3 small nucleolar RNA-associated protein 14, putative	UTP14	39.0482	38.7171	33.4447	38.1151	41.5348	13.3671	44.2438	15.8332	22.1757	6.62707	20.4129	6.62605	null	null	null	2.38056	9.0152e-05
PVP01_0409100	palmitoyltransferase DHHC11, putative	DHHC11	39.9859	38.0268	29.188	25.2416	36.9941	39.2318	21.721	29.6176	17.3077	3.78745	23.9271	12.3556	protein palmitoylation	palmitoyltransferase activity	null	3.02714	0.00021868
PVP01_1228200	conserved Plasmodium protein, unknown function	null	13.3304	37.7451	24.4262	13.5649	8.734	16.1919	14.8404	9.50259	9.78944	4.61372	15.1649	3.63208	null	null	null	2.78698	0.00130003
PVP01_1326300	conserved Plasmodium protein, unknown function	null	29.7977	37.6498	42.1684	34.9886	74.7205	19.8674	42.4874	26.3619	27.953	16.3513	32.5318	19.7386	null	null	null	1.15542	0.00538327
PVP01_0112300	AP-3 complex subunit delta, putative	null	33.3823	37.5226	33.1922	33.5768	39.9213	42.1725	57.1411	28.7645	14.0435	11.4614	21.258	8.85983	null	null	null	1.62824	0.00408725
PVP01_0908000	conserved Plasmodium protein, unknown function	null	37.4066	37.4254	43.1344	35.4805	50.118	40.3243	42.8356	63.7671	37.2035	17.7127	62.4021	27.1439	null	null	null	1.03804	0.0156776
PVP01_0932600	oxysterol-binding protein, putative	null	32.992	37.3002	39.2311	30.2676	32.1128	14.1877	21.6348	15.6857	27.1481	10.4099	24.7501	10.2788	null	null	null	1.74706	1.68926e-07
PVP01_1249100	conserved Plasmodium protein, unknown function	null	37.2484	36.9434	31.3112	39.145	42.03	40.3243	30.3931	39.6073	25.3249	11.1585	16.9964	10.9487	null	null	null	1.64188	0.00652843
PVP01_0415300	conserved Plasmodium protein, unknown function	null	29.2537	36.8833	36.1528	34.677	23.183	8.11218	20.3408	16.6715	31.3505	15.07	30.7649	14.7938	null	null	null	1.23719	0.00812133
PVP01_1319300	serine/threonine protein phosphatase 2A activator, putative	PTPA	32.0042	36.2005	44.3102	26.2161	38.3236	21.4568	50.2725	30.1529	48.8898	14.3918	59.2441	19.9955	null	null	null	1.27317	0.0100944
PVP01_0927500	RNA-binding protein, putative	null	31.8603	36.1074	16.1588	25.5159	15.1734	27.7898	37.215	28.5955	16.784	8.74349	21.3875	9.07546	null	null	null	1.9292	0.00413092
PVP01_0928900	prefoldin subunit 5, putative	null	41.0435	35.9774	49.6407	46.1587	40.6002	23.9549	46.9412	22.8356	45.7263	6.39033	38.7921	24.3409	null	null	null	2.32293	0.0280896
PVP01_0408300	autophagy-related protein 11, putative	ATG11	29.6408	35.8224	25.9089	27.3167	44.6043	35.7581	36.4712	27.7138	21.1321	11.2887	19.5296	10.2617	null	null	null	1.58325	0.00342291
PVP01_0511900	conserved Plasmodium protein, unknown function	null	40.3347	35.6627	38.5443	27.0855	43.4945	31.113	51.4112	37.7801	25.5624	13.8323	36.4494	11.0245	null	null	null	1.30557	0.00466033
PVP01_1027100	rhomboid protease ROM4, putative	ROM4	40.2968	35.1781	42.2459	36.3117	30.829	26.6533	52.1374	28.1464	22.84	8.45836	29.0258	8.43258	null	null	null	1.93545	3.66925e-06
PVP01_0521300	conserved Plasmodium protein, unknown function	null	33.4143	34.3104	44.2629	27.6625	40.0095	25.0501	34.8802	47.8388	33.9164	6.66538	23.9118	20.7997	null	null	null	2.20367	0.0153381
PVP01_1452000	sentrin-specific protease 1, putative	SENP1	25.2249	34.0932	30.6038	26.7034	34.276	15.2919	32.188	14.4614	34.0536	10.8674	22.0228	9.61203	null	null	null	1.56418	2.1313e-06
PVP01_1021400	conserved Plasmodium protein, unknown function	null	40.3892	34.0108	43.0801	34.1013	28.7755	18.7501	31.5403	22.6947	21.6287	15.467	25.5926	21.602	null	null	null	1.08822	0.00835803
PVP01_1466500	conserved Plasmodium protein, unknown function	null	47.3154	33.5514	62.3583	54.1656	59.7601	10.3776	3.92805	52.1248	36.8678	14.6683	50.2738	26.8521	null	null	null	1.1409	0.00374521
PVP01_0603200	tRNA pseudouridine synthase, putative	null	26.5577	33.235	16.5598	10.8223	23.582	7.20372	11.4413	7.75429	5.25117	1.96443	11.1761	3.30024	null	null	null	3.52965	2.08468e-05
PVP01_1461200	N-alpha-acetyltransferase 15, NatA auxiliary subunit, putative	null	31.6844	32.615	30.0465	29.253	44.885	19.5201	37.6726	18.4339	32.266	14.3584	33.4115	12.4581	null	null	null	1.13008	0.00118646
PVP01_1141600	G-protein associated signal transduction protein, putative	null	31.2351	32.6143	46.6571	37.9015	49.0002	20.9424	35.9991	21.5151	24.2098	11.4144	30.4413	8.00175	null	null	null	1.43706	2.82216e-05
PVP01_1457700	hydroxyethylthiazole kinase, putative	null	41.8707	32.2856	49.6985	29.356	21.9019	17.9358	12.8772	22.1472	21.1524	11.6707	13.6182	12.1891	null	null	null	1.3934	0.00601876
PVP01_1132300	malate:quinone oxidoreductase, putative	null	20.1118	32.1949	43.4365	20.8749	15.4762	12.8434	7.41134	26.0769	14.3037	9.32264	6.83794	5.95237	null	null	null	1.68515	1.40273e-05
PVP01_0105500	origin recognition complex subunit 2, putative	ORC2	28.3609	32.1464	26.6287	30.5813	10.2232	15.8227	14.8147	16.4992	12.4072	8.76053	17.0171	9.49852	null	null	null	1.76382	0.000405365
PVP01_0318600	conserved Plasmodium protein, unknown function	null	33.9864	32.0893	41.7631	44.6307	107.063	48.7939	64.2273	59.6666	41.188	13.0479	27.9933	25.5933	null	null	null	1.23601	0.0186671
PVP01_0726700	conserved Plasmodium protein, unknown function	null	30.235	31.2818	26.4948	33.5206	34.7985	22.8772	35.7626	25.2401	13.5775	5.36872	13.5212	4.6959	null	null	null	2.34164	0.000119899
PVP01_0206100	photosensitized INA-labeled protein PHIL1, putative	PHIL1	23.0784	31.2582	30.8056	12.4207	31.7731	14.3202	21.1646	41.1258	18.031	5.46129	23.2222	16.8118	null	null	null	2.31977	0.00239334
PVP01_1135100	thiamin-phosphate pyrophosphorylase, putative	null	23.9464	30.7459	30.3023	22.0124	11.4595	8.82696	18.7802	3.93836	12.6033	6.96895	17.8433	9.11922	null	null	null	1.99411	3.4177e-05
PVP01_1248300	conserved Plasmodium protein, unknown function	null	33.6392	30.616	34.9522	37.1494	41.5685	13.7514	34.7326	14.4602	40.4286	13.2615	39.0108	13.3344	null	null	null	1.14853	0.000939176
PVP01_1132400	ras GTPAse, putative	null	38.7109	30.5682	40.7752	29.0938	17.3229	11.5766	18.5784	20.3425	13.5835	7.28525	19.2461	8.21773	null	null	null	1.92985	0.000743063
PVP01_1127000	RNA methyltransferase, putative	null	18.0181	30.4044	15.3419	19.2215	28.9854	16.0015	24.1846	16.5246	18.737	6.56987	11.3722	5.57008	null	null	null	2.05262	9.56309e-05
PVP01_1133700	ribonuclease, putative	null	20.4931	30.3313	21.4227	18.4388	22.0672	7.19053	21.0248	6.79153	28.4684	9.6298	36.2869	9.09007	null	null	null	1.55949	5.61738e-07
PVP01_1133600	cdc2-related protein kinase 5, putative	CRK5	33.0541	30.3106	29.0715	30.5085	12.3193	7.01918	6.48525	11.3428	13.2194	4.95181	13.3278	9.43854	null	null	null	2.39525	0.0051928
PVP01_0509600	lipase maturation factor, putative	LMF1	33.4119	29.8818	35.0324	28.1343	34.2192	18.1844	32.4554	19.0705	26.8941	6.15544	29.4178	8.29954	null	null	null	2.10964	0.0165501
PVP01_0114400	conserved Plasmodium protein, unknown function	null	24.7954	29.6335	31.8082	31.1279	37.9132	17.0122	59.1033	20.0466	26.568	13.3708	22.0537	21.0076	null	null	null	1.09197	0.041074
PVP01_0114700	conserved Plasmodium protein, unknown function	null	40.0632	29.2358	38.649	44.2858	16.9046	30.8713	20.1605	36.8073	24.1127	12.1404	17.3424	7.08503	null	null	null	1.20225	0.0444302
PVP01_1319200	aspartyl protease, putative	null	28.0671	29.1965	36.945	35.3848	27.9294	27.5567	45.3232	27.4029	20.7303	3.97896	27.4908	6.22246	null	null	null	2.60046	0.000106854
PVP01_1126800	conserved Plasmodium protein, unknown function	null	22.3574	28.8669	27.6644	26.4558	33.6459	13.7228	35.8363	19.813	19.1592	6.02956	15.3197	20.4779	null	null	null	2.08704	0.0453404
PVP01_0733100	AP2 domain transcription factor, putative	ApiAP2	26.4642	28.8611	29.3559	20.1103	61.8324	31.2147	57.9763	34.1234	26.8958	3.77075	29.5279	3.00621	null	null	null	2.64598	0.0358019
PVP01_1417600	conserved Plasmodium protein, unknown function	null	26.0215	28.5322	30.8751	24.4054	25.5735	6.87364	14.0436	11.7747	21.6183	8.39217	32.2507	9.42069	null	null	null	1.65276	0.00985989
PVP01_1249600	conserved Plasmodium protein, unknown function	null	14.1338	28.2692	29.45	33.5653	38.5888	49.7644	20.0837	29.9066	22.9393	10.7034	16.1995	5.36893	null	null	null	1.32246	0.0382408
PVP01_1027700	conserved Plasmodium protein, unknown function	null	12.2313	27.8458	17.6885	12.7332	21.3354	15.1942	16.3989	23.0174	9.31558	8.74184	9.44641	14.6727	null	null	null	1.56609	0.0342894
PVP01_1446500	NIMA related kinase 1, putative	NEK1	19.784	27.7973	23.5041	22.0369	10.7079	10.2798	12.2392	11.8337	11.492	3.47447	6.27702	4.17802	null	null	null	2.68614	1.19966e-05
PVP01_1135200	myosin E, putative	myoE	24.4987	27.5698	28.9778	25.5527	21.7927	22.8846	23.525	26.5774	17.2478	9.59021	19.5328	9.96122	null	null	null	1.43176	5.31039e-05
PVP01_0810000	conserved Plasmodium protein, unknown function	null	26.6624	27.1948	30.7823	45.4684	16.4296	24.2167	30.5613	13.0924	17.4081	9.04904	19.1957	6.90681	null	null	null	1.48837	0.0021635
PVP01_1466900	THO complex subunit 2, putative	THO2	19.6223	27.1927	21.2329	21.3636	28.5633	10.8716	14.8589	10.1936	23.9594	8.45272	21.2027	9.14784	null	null	null	1.57652	5.1967e-08
PVP01_1216100	conserved Plasmodium protein, unknown function	null	42.9486	26.4554	38.2586	36.9748	50.2024	23.2143	62.9822	24.0876	41.2789	12.157	32.1614	9.95364	null	null	null	1.06126	0.0490304
PVP01_0826000	conserved Plasmodium protein, unknown function	null	19.7877	26.4118	20.6586	16.7768	18.8726	11.2146	20.9612	18.7377	10.4814	3.71215	10.5577	2.96831	null	null	null	2.54034	0.000581598
PVP01_1241600	conserved Plasmodium protein, unknown function	null	24.7829	26.1122	21.7361	19.4235	22.9003	45.9844	33.6765	81.3898	11.2009	10.7673	18.4361	4.76185	null	null	null	1.20415	0.0306326
PVP01_0605600	rRNA (cytosine-C(5))-methyltransferase, putative	RCM1	34.0442	26.0162	28.4004	25.3993	25.5165	8.33743	15.2729	5.56768	22.1451	4.89919	17.9941	4.50286	null	rRNA (cytosine-C5-)-methyltransferase activity	nucleolus	2.19524	0.000317592
PVP01_0725900	conserved Plasmodium protein, unknown function	null	23.871	25.6445	19.0977	20.2462	14.8994	25.6971	19.5259	24.6761	6.48487	2.793	8.35249	3.08604	null	null	null	2.81243	6.58433e-05
PVP01_1205300	conserved Plasmodium protein, unknown function	null	19.4036	25.3845	22.7237	17.9906	14.0528	9.82226	12.8111	16.1341	21.552	9.57853	16.8065	13.5131	null	null	null	1.31855	8.0179e-05
PVP01_0833700	conserved Plasmodium protein, unknown function	null	30.7065	25.3	37.2928	28.546	14.9061	22.3124	28.9723	22.7927	13.1648	2.85876	12.4224	5.96756	null	null	null	2.76885	0.00487712
PVP01_0917200	dolichyl-diphosphooligosaccharide--protein glycosyltransferase subunit STT3, putative	STT3	23.6869	25.0589	16.4056	14.9832	25.9743	11.2258	17.8909	14.966	12.9658	7.9393	17.6776	7.73827	null	null	null	1.54354	0.00631313
PVP01_1232300	conserved Plasmodium protein, unknown function	null	39.4741	25.0019	19.7399	26.1331	24.3753	21.3938	27.1937	20.7267	6.95784	5.90578	11.6459	10.5159	null	null	null	1.91274	0.00012799
PVP01_1135000	conserved Plasmodium protein, unknown function	null	18.7408	24.8509	8.12293	9.74441	0.686317	1.65789	0	2.1168	8.8488	3.01194	5.21688	2.4389	null	null	null	2.68784	0.0169644
PVP01_1146300	SAC3/GNAP family-related protein, putative	null	19.5151	23.9166	27.9389	18.2178	30.8436	9.52962	31.4762	13.6025	20.7744	7.48906	24.142	10.9553	null	null	null	1.55343	0.00133592
PVP01_1450200	phenylalanine--tRNA ligase, putative	aFRS	23.6869	23.5128	26.8436	30.7905	34.7424	29.0097	24.3005	35.2611	8.04785	6.41244	16.5192	13.6796	null	null	null	1.72551	0.00433498
PVP01_0724900	monocarboxylate transporter, putative	null	24.529	23.3055	21.3171	29.3921	32.9684	17.0594	32.648	26.6579	9.95358	8.51782	6.76206	7.23958	null	null	null	1.35258	0.0128601
PVP01_0114200	ferlin, putative	null	15.4709	23.1854	14.5651	9.71153	11.7591	4.16836	5.18956	6.45983	7.66186	5.3182	9.52541	4.13139	null	null	null	1.93655	2.64123e-06
PVP01_0726400	phosphatidylserine decarboxylase, putative	PSD	27.2094	23.0164	38.5162	21.6812	48.3341	11.2842	37.6656	25.7881	7.93267	2.45123	6.57437	1.49065	null	null	null	2.79884	0.000556508
PVP01_1322500	conserved Plasmodium protein, unknown function	null	20.2373	22.9084	19.6061	20.6001	27.6341	10.7791	16.505	11.2638	22.5721	10.1972	23.2074	10.3369	null	null	null	1.09438	0.000134693
PVP01_0113900	kinesin-like protein, putative	null	22.44	22.723	28.7432	22.3238	46.5036	17.4241	48.9274	21.6285	22.4676	9.70354	24.1605	12.7704	null	null	null	1.1482	0.0128985
PVP01_1130900	rhomboid protease ROM10, putative	ROM10	16.4354	22.6888	17.4856	17.8786	16.6146	7.44578	32.5347	3.05434	10.3403	2.37097	5.10378	6.36697	null	null	null	2.81297	0.0308602
PVP01_0828500	aspartyl proteinase, putative	null	10.3053	22.6649	15.5896	13.9167	14.9432	11.9207	19.5119	15.4186	8.04944	4.40245	7.82702	5.02956	null	null	null	2.13106	8.89175e-05
PVP01_1325600	conserved Plasmodium protein, unknown function	null	29.1867	22.3828	21.9769	23.0366	49.3653	16.5178	23.8182	26.4024	18.449	4.90972	9.32555	5.43075	null	null	null	1.98429	7.07664e-05
PVP01_1142600	conserved Plasmodium protein, unknown function	null	51.8803	22.0378	18.2622	48.5883	14.4707	16.808	11.1071	15.6806	5.32888	6.42572	29.5589	11.4655	null	null	null	1.6334	0.0348149
PVP01_1432100	conserved Plasmodium protein, unknown function	null	0	21.9221	13.0859	13.1699	37.8603	8.08107	30.796	5.46427	40.6812	5.11388	28.8562	19.6922	null	null	null	1.90658	0.0427851
PVP01_0113700	protein tyrosine phosphatase, putative	PTP2	32.4997	21.5436	35.8678	26.3278	43.0497	24.506	36.2441	16.5978	14.9366	6.84801	26.0732	9.96062	null	null	null	1.52232	0.00138453
PVP01_0519000	conserved Plasmodium protein, unknown function	null	16.0125	21.3762	18.9713	19.0829	29.0284	16.4052	30.0942	18.8885	19.7615	3.92876	15.5088	5.39733	null	null	null	2.18267	0.000194374
PVP01_1343400	DNA mismatch repair protein, putative	MutS	16.2987	21.1545	21.7795	21.6412	12.1725	17.5205	14.306	17.9469	10.1971	5.49177	9.22568	8.09813	null	null	null	1.77092	2.95842e-05
PVP01_0117000	filament assembling protein, putative	null	25.7623	20.7825	29.9507	23.892	33.8416	19.3953	28.7814	16.1278	20.072	7.87189	18.6757	7.2734	null	null	null	1.29586	0.0361131
PVP01_0731000	M18 aspartyl aminopeptidase, putative	M18AAP	13.9295	20.1387	17.9273	21.8646	25.4953	22.1592	20.5015	18.8926	5.46094	2.43192	8.88234	2.92332	null	null	null	2.6228	0.000372429

## Sheet: Down_B2T0_B2T4b
tracking_id	Gene Description	Gene Symbol	T0-B1	T0-B2	T0-B3	T0-B4	T4a-B1	T4a-B2	T4a-B3	T4a-B4	T4b-B1	T4b-B2	T4b-B3	T4b-B4	BP	MF	CC	Log2FC	B2T0_B2T4b
PVP01_0602100	early transcribed membrane protein	ETRAMP	10383.9	11952.5	12242.7	10195.8	17345.3	14780.8	17959	17918.1	24770.9	31858.7	25062.2	36843.6	null	null	null	-1.4143	0.00265611
PVP01_1405400	small heat shock protein, putative	null	2242.63	2600.45	3110.23	3104.69	2781.61	3436.34	3325.82	3357.19	9313.91	12838.8	10029.8	11024.7	null	null	null	-2.30324	5.10518e-14
PVP01_0515400	heat shock protein 70, putative	HSP70	2489.08	2922.6	2917.81	1941.51	3211.82	2101.91	2821.46	3229.24	7567.5	11584.9	9227.4	12888	null	null	null	-1.98655	4.24585e-06
PVP01_1311000	polyubiquitin 5, putative	null	2153.28	2286.4	2946.28	1845.89	2350.99	1363.72	2746.43	1729.95	6872.91	10052.1	7125.01	8796.09	null	null	null	-2.13586	1.44386e-27
PVP01_0504800	early transcribed membrane protein	ETRAMP	891.258	998.949	1394.24	1085.32	1172.71	1308.7	1858.62	1649.14	4539.77	9826.07	4700.17	9269.79	null	null	null	-3.29684	5.17577e-39
PVP01_1300600	liver stage associated protein 1, putative	LSAP1	868.322	1097.5	1126.87	2014.55	674.417	359.971	637.319	451.686	4500.95	9111.94	4147.52	7680.14	null	null	null	-3.05238	2.61967e-12
PVP01_0108700	heat shock protein 90, putative	HSP90	1349.9	1526.34	1117.2	1112.76	789.441	1319.36	1188.61	1270.14	3217.69	6772.86	4928.86	6888.29	null	null	null	-2.14896	3.42944e-19
PVP01_0701300	conserved Plasmodium protein, unknown function	null	460.839	380.184	627.852	606.069	465.989	388.415	554.417	388.255	2487.37	5258.81	3163.11	4607.56	null	null	null	-3.78645	4.05939e-14
PVP01_1271000	early transcribed membrane protein	ETRAMP	663.206	900.739	1005.96	1050.1	1227.06	1025.91	1390.84	1411.86	3387.91	4429.09	3594.65	4738.81	null	null	null	-2.29655	4.94243e-10
PVP01_1425500	superoxide dismutase [Fe], putative	FeSOD	857.363	1122.89	1183.95	936.51	920.47	1990.55	1407.03	1913.98	1748.19	3017.74	1806.52	2944.74	null	null	null	-1.42544	3.86316e-06
PVP01_0616100	ookinete surface protein Pvs25	null	40.6704	67.9947	52.0719	53.1262	32.6658	295.777	60.6129	362.047	245.098	2472.06	269.844	2256.22	null	null	null	-5.16367	6.01751e-37
PVP01_1268100	thioredoxin peroxidase 1, putative	TPx1	769.26	773.33	980.467	979.126	597.381	471.192	621.633	697.319	1226.41	2276.95	1262.23	2331.84	null	null	null	-1.55671	4.49734e-07
PVP01_0945000	60S ribosomal protein L41, putative	RPL41	287.868	0	0	602.915	0	203.793	421.31	168.715	848.784	1763.51	388.613	581.938	null	null	null	-10.785	1.62968e-05
PVP01_1246500	60S ribosomal protein L29, putative	null	278.789	246.312	277.723	342.446	259.857	964.955	344.16	1370.64	497.546	1746.59	520.746	1398.99	null	null	null	-2.82096	1.28769e-08
PVP01_1426100	DNA/RNA-binding protein Alba 1, putative	ALBA1	205.85	240.703	254.748	234.772	352.452	367.859	381.27	603.403	426.284	1556.51	733.579	1510.29	null	DNA binding, mRNA binding, translation repressor activity, nucleic acid binding	cytoplasm, nucleus	-2.68793	3.13366e-06
PVP01_0716500	cytochrome b5-like heme/steroid binding protein, putative	null	595.359	659.711	760.375	464.921	899.916	353.74	851.316	752.131	1081.92	1410.15	1135.61	1490.54	null	null	null	-1.09478	0.0119089
PVP01_1207300	DNA/RNA-binding protein Alba 4, putative	ALBA4	198.878	227.261	266.249	212.384	199.764	238.847	207.225	387.915	457.236	1378.09	733.525	1531.83	null	null	null	-2.59495	1.00358e-09
PVP01_1429700	ATP-dependent RNA helicase DBP1, putative	DBP1	131.573	160.357	136.872	169.25	256.736	293.825	223.308	419.171	774.6	1365.07	977.263	1392.34	null	mRNA binding	null	-3.0817	9.6113e-34
PVP01_1009700	conserved Plasmodium protein, unknown function	null	210.684	190.865	219.338	206.64	169.667	300.868	215.423	480.236	471.103	1221.95	677.74	1418.83	null	null	null	-2.6722	6.64912e-22
PVP01_0903900	60S acidic ribosomal protein P1, putative	null	394.824	454.79	531.041	518.289	602.777	617.77	776.648	597.768	1178.87	1218.71	1222.16	1306.76	null	null	null	-1.42009	2.84614e-05
PVP01_1130100	cell division cycle protein 48 homologue, putative	null	40.2991	53.6212	56.9674	51.2588	39.2084	192.799	59.3318	362.536	200.471	1195.87	460.11	1502.1	null	null	null	-4.45366	3.34075e-15
PVP01_1253300	co-chaperone p23, putative	P23	529.773	555.838	651.219	600.354	668.929	433.812	540.483	584.927	760.889	1165.5	889.718	1250.72	protein folding	null	null	-1.06685	1.51508e-06
PVP01_0504400	sporozoite invasion-associated protein 2, putative	SIAP2	115.569	109.993	85.7174	214.977	82.3308	60.7135	49.1322	126.054	573.067	1153.79	842.475	1126.85	null	null	host cell cytosol	-3.37909	0.000309405
PVP01_0715100	RNA-binding protein musashi, putative	HoMu	308.231	310.191	442.769	521.928	442.631	457.43	595.881	653.546	750.97	1102.95	842.214	913.683	null	null	P granule	-1.8268	9.27029e-14
PVP01_1218000	conserved Plasmodium protein, unknown function	null	207.557	292.049	333.26	288.799	430.914	388.362	289.041	367.469	296.26	1085.9	496.978	1076.32	null	null	null	-1.89101	8.26073e-17
PVP01_1347100	conserved Plasmodium protein, unknown function	null	31.0279	32.4515	24.4802	31.2013	32.5654	28.2143	25.2353	64.6904	241.179	1073.11	461.724	1137.97	null	null	null	-5.00493	2.86811e-07
PVP01_1427000	conserved Plasmodium protein, unknown function	null	35.1827	32.9706	35.837	31.6907	66.8007	151.615	58.7931	254.625	299.59	985.644	615.355	1222.17	null	null	null	-4.86017	3.20542e-13
PVP01_1300700	Plasmodium exported protein, unknown function	null	39.4679	30.2838	31.3668	49.2068	36.72	165.172	60.8494	104.722	247.96	966.581	596.091	852.375	null	null	null	-4.9509	1.32555e-22
PVP01_0942500	EELM2 domain-containing protein, putative	null	430.766	471.714	550.795	444.306	413.583	567.699	496.702	882.121	665.777	950.835	869.33	1057.78	null	null	nucleus	-1.00974	7.67345e-07
PVP01_0929800	parasitophorous vacuolar protein 1, putative	PV1	22.5012	31.3285	30.5972	20.6285	34.7036	57.9922	33.6357	78.8441	186.348	878.846	339.356	1208.16	null	null	PTEX complex	-4.76637	2.97262e-14
PVP01_1426400	40S ribosomal protein S16, putative	null	6.97444	16.9565	10.0167	13.9255	9.22717	57.6005	51.5671	107.183	163.285	814.115	261.313	614.996	null	null	null	-5.50443	8.36731e-17
PVP01_0944700	40S ribosomal protein S21, putative	RPS21	27.0126	45.066	42.9353	16.4145	50.6778	110.458	49.9688	176.772	176.409	809.9	173.276	641.307	null	null	null	-4.13775	2.93037e-09
PVP01_1409300	40S ribosomal protein S27, putative	RPS27	161.519	92.8418	212.395	105.621	134.076	425.891	151.022	323.929	330.147	791.476	299.444	795.586	null	null	null	-3.07806	2.18435e-15
PVP01_1211800	phosphoethanolamine N-methyltransferase	PMT	52.6925	79.9219	59.265	70.6803	48.4627	253.731	68.6912	201.062	88.9507	782.544	113.915	781.659	null	null	null	-3.27541	8.34117e-10
PVP01_0806500	single-strand telomeric DNA-binding protein GBP2, putative	GBP2	125.018	170.445	187.329	106.493	246.255	310.54	265.192	531.987	401.967	741.022	642.252	1126.02	telomere maintenance	mRNA binding, single-stranded telomeric DNA binding	null	-2.11372	1.72117e-05
PVP01_0507600	receptor for activated c kinase, putative	RACK1	43.1705	39.6777	35.7343	31.6692	59.8057	115.995	72.5162	133.829	222.529	716.189	220.98	637.983	null	null	cytoplasm	-4.14004	2.7269e-24
PVP01_1265900	KS1 protein precursor, putative	null	28.3424	45.3306	21.9143	26.5048	46.8788	119.137	51.6033	52.7168	194.579	714.983	321.992	624.244	null	null	null	-3.94989	2.19779e-05
PVP01_0943300	60S ribosomal protein L35ae, putative	null	71.5483	52.7996	42.5992	62.8129	42.4785	207.157	38.3102	216.395	189.346	687.072	219.51	466	null	null	null	-3.67689	2.70383e-11
PVP01_0833000	60S ribosomal protein L7, putative	null	139.17	167.998	152.829	167.946	239.022	356.811	266.328	422.314	355.281	681.862	398.589	651.047	null	null	null	-2.01458	4.78714e-05
PVP01_0405600	ribosome associated membrane protein RAMP4, putative	null	242.259	230.628	264.978	252.092	365.265	383.39	341.215	272.23	333.779	658.132	291.58	549.831	null	null	null	-1.50876	0.000175243
PVP01_1423100	histone H2B variant, putative	H2B.Z	62.5962	70.4448	105.126	72.22	39.4453	70.8984	47.3813	66.9581	322.832	643.062	342.538	647.359	null	null	null	-3.1723	1.94168e-19
PVP01_0717700	thioredoxin-like protein 1, putative	TrxL1	185.485	194.881	197.83	131.491	308.555	394.241	324.279	486.704	381.995	618.33	394.264	604.245	null	null	null	-1.66073	8.22664e-07
PVP01_1255700	E3 SUMO-protein ligase NSE2, putative	NSE2	13.0526	12.34	11.998	9.98021	0	42.6799	37.6916	58.1512	47.3145	593.742	113.554	562.772	null	null	null	-5.47843	3.52382e-27
PVP01_1012300	conserved Plasmodium protein, unknown function	null	187.689	289.862	194.828	150.252	60.5596	279.818	72.7415	291.448	429.933	591.824	435.89	489.931	null	null	null	-1.02727	3.02201e-05
PVP01_0905800	histone H4, putative	H4	8.82906	23.1903	52.0486	45.023	36.9498	33.1791	0	30.5739	282.719	580.823	290.856	476.839	null	null	null	-4.58808	3.86858e-21
PVP01_0922200	exported protein 1, putative	EXP1	274.272	200.585	261.287	146.126	199.185	231.221	203.75	245.308	389.811	570.705	479.96	588.711	null	null	null	-1.50388	2.53267e-12
PVP01_0715200	conserved Plasmodium protein, unknown function	null	0	0	0	0	136.57	124.848	157.404	0	0	568.386	0	383.15	null	null	null	-9.15326	4.65274e-12
PVP01_1434100	10 kDa chaperonin, putative	null	0	2.67011	7.04103	7.7658	40.591	50.4292	52.5941	41.9683	69.7272	542.716	107.73	452.102	null	null	mitochondrion	-7.21089	1.45891e-16
PVP01_0522400	60S ribosomal protein L15, putative	null	12.7164	26.2522	12.7381	14.0206	15.2932	31.9484	20.3037	57.125	119.166	527.322	156.416	411.445	null	null	null	-4.27697	6.20261e-21
PVP01_1121300	eukaryotic translation initiation factor 2-alpha kinase, putative	PK4	72.4024	82.1081	44.8475	74.6419	86.6227	230.07	109.954	142.334	188.993	498.606	277.041	445.221	null	null	null	-2.58773	9.21421e-08
PVP01_1346200	ubiquitin-40S ribosomal protein S27a, putative	null	105.955	161.043	102.676	136.744	130.457	153.153	175.156	126.928	229.782	496.801	298.085	494.303	null	null	null	-1.61919	0.000108315
PVP01_1208500	DNA/RNA-binding protein Alba 2, putative	ALBA2	32.4972	55.8496	85.97	39.9136	102.535	96.3405	147.763	191.228	199.432	489.531	498.84	727.71	null	null	null	-3.10912	6.97695e-05
PVP01_0601900	Plasmodium exported protein (PHIST), unknown function	null	105.37	111.588	158.827	143.183	136.265	179.387	138.787	170.426	180.785	477.715	231.246	388.572	null	null	null	-2.08811	0.000117555
PVP01_1013900	40S ribosomal protein S9, putative	RPS9	23.4145	44.5908	22.2036	50.8789	78.5578	86.9417	69.3232	83.8815	109.12	477.267	176.07	482.481	null	structural constituent of ribosome	small-subunit processome	-3.391	2.25734e-09
PVP01_1129100	merozoite surface protein 10, putative	MSP10	211.53	209.623	269.916	184.995	251.55	325.209	339.417	431.984	279.937	464.122	386.626	583.357	null	null	null	-1.14294	0.00135232
PVP01_0105900	40S ribosomal protein S29, putative	null	0	35.9379	99.1803	75.262	0	102.189	138.54	379.409	27.1062	458.889	113.026	511.457	null	null	null	-3.63811	1.04815e-14
PVP01_0106600	60S ribosomal protein L37, putative	RPL37	78.7157	88.0833	188.255	151.081	170.782	434.202	329.047	405.105	349.212	457.402	212.565	677.962	null	null	null	-2.36339	0.000132602
PVP01_1410100	60S ribosomal protein L24, putative	null	32.964	28.9103	33.4594	38.0275	59.1563	128.787	40.9789	129.31	69.7742	453.457	105.136	338.439	null	null	null	-3.92543	7.04066e-14
PVP01_1301400	SRAP domain-containing protein, putative	null	52.2271	90.2501	67.423	71.4349	56.2956	73.722	82.2766	65.5674	131.833	442.933	136.494	315.275	null	null	null	-2.28244	6.65074e-11
PVP01_1403700	40S ribosomal protein S7, putative	null	89.1213	94.0292	103.268	102.319	121.282	106.61	116.483	91.3928	201.625	441.746	241.429	382.955	null	null	null	-2.22004	5.27653e-07
PVP01_1302200	high mobility group protein B1, putative	HMGB1	26.1972	44.1258	24.1079	25.9666	58.9989	74.4415	72.5551	117.814	91.9906	438.032	215.028	371.744	null	null	null	-3.2823	1.88363e-08
PVP01_0705100	zinc finger protein, putative	null	83.6788	116.674	67.6357	87.7739	63.5513	179.798	72.2453	194.566	234.232	417.341	387.847	533.871	null	null	null	-1.82989	0.00289121
PVP01_1011100	pre-mRNA-splicing factor BUD31, putative	BUD31	82.4374	92.5807	93.3498	97.6137	185.759	310.71	132.12	247.407	91.9258	415.871	125.241	276.479	alternative mRNA splicing, via spliceosome	null	U2 snRNP	-2.15532	0.000926198
PVP01_1334500	serine/threonine protein phosphatase PP1, putative	PP1	66.7535	85.4633	94.2127	77.3551	45.8442	206.69	69.9313	280.846	86.3889	415.17	143.498	367.001	null	null	null	-2.26701	1.36347e-14
PVP01_1203300	60S ribosomal protein L17, putative	null	74.7224	56.064	76.7226	69.4616	110.411	216.404	115.164	207.396	215.174	414.565	212.017	463.181	null	structural constituent of ribosome	cytosolic large ribosomal subunit	-2.86442	2.12292e-07
PVP01_1212100	DNA-directed RNA polymerases I, II, and III subunit RPABC4, putative	RPB12	0	34.6317	0	37.3021	180.642	197.92	0	98.4993	94.7461	404.872	46.9551	251.23	null	null	null	-3.50979	0.0184516
PVP01_1255200	sortilin, putative	null	18.4882	23.9973	16.5371	25.9373	7.03913	32.2751	24.4584	76.5544	73.5537	404.569	254.585	578.152	null	null	Golgi apparatus	-4.02011	3.71652e-07
PVP01_0512500	protein transport protein SEC61 subunit beta, putative	SEC61B	80.8263	120.915	94.4203	136.117	114.638	144.668	81.6373	85.7615	181.624	400.871	297.785	281.409	null	null	endoplasmic reticulum	-1.72086	0.00488647
PVP01_1330600	calmodulin, putative	null	4.73485	0	6.0519	16.2316	10.1175	104.178	20.8195	87.0467	26.0544	399.951	103.938	359.229	null	null	null	-8.64728	3.49231e-25
PVP01_0825400	zinc finger protein, putative	null	40.4723	47.4732	38.491	53.6565	47.2294	38.3196	38.3169	72.0182	218.907	387.844	346.449	497.456	null	null	null	-3.00393	1.98198e-09
PVP01_1444300	haloacid dehalogenase-like hydrolase, putative	HAD3	9.89721	5.46063	5.79711	10.056	12.5908	16.2287	21.6686	33.4801	116.348	387.47	155.459	570.194	null	null	null	-5.90998	2.56382e-19
PVP01_1327700	40S ribosomal protein S25, putative	null	48.7173	60.2348	63.6747	83.2327	76.5603	106.229	126.122	72.1368	124.121	384.361	222.421	375.097	null	null	null	-2.65379	0.00049961
PVP01_0209900	novel putative transporter 1, putative	NPT1	141.303	138.479	190.119	119.489	266.903	167.771	360.297	239.625	392.499	376.579	397.89	441.991	arginine transport, lysine transport	arginine transmembrane transporter activity	cell periphery	-1.43673	3.10147e-06
PVP01_1417000	inositol polyphosphate kinase, putative	IPK2	93.7753	99.7684	74.0992	87.3859	77.7037	212.092	112.415	204.521	146.785	373.944	241.339	397.572	null	null	null	-1.89563	1.27998e-09
PVP01_0905900	histone 2B, putative	H2B	10.0978	4.16505	10.29	10.2621	20.0653	15.6139	37.5648	21.6289	93.9434	372.369	193.005	441.171	null	null	null	-6.17567	2.16858e-18
PVP01_1213400	60S ribosomal protein L18-2, putative	null	160.358	119.536	164.851	134.088	147.837	204.938	244.627	287.139	297.321	370.36	268.102	382.745	null	null	null	-1.62335	0.00229338
PVP01_1131700	histone H2A, putative	H2A	2.66319	12.7362	21.7149	8.88226	45.3562	33.9015	28.514	39.696	169.168	365.699	226.663	414.627	null	null	null	-4.73854	8.02681e-13
PVP01_0819300	histone H2A.Z, putative	H2A.Z	76.484	88.2352	96.175	68.8146	157.274	130.685	250.648	231.053	230.905	363.157	292.175	475.16	null	null	null	-2.02887	7.00598e-06
PVP01_0944100	translation initiation factor eIF-1A, putative	null	15.5241	20.6142	12.7436	42.3936	67.3758	141.203	66.6597	147.733	57.596	358.39	101.003	288.739	null	null	null	-4.0555	9.92961e-12
PVP01_0707800	apoptosis-related protein, putative	ARP	66.4957	73.9886	107.804	108.592	113.944	198.473	96.3144	220.839	185.395	354.098	137.553	287.051	null	null	null	-2.24348	0.00154997
PVP01_0948200	conserved Plasmodium protein, unknown function	null	38.7875	54.0361	51.8003	51.7617	29.3443	154.874	52.8539	132.986	60.0262	344.312	125.89	315.902	null	null	null	-2.64945	1.28604e-12
PVP01_0816000	enolase, putative	ENO	11.1936	9.46428	13.8135	11.3804	18.9631	40.4155	12.3515	64.9156	35.029	343.639	104.514	412.824	null	null	null	-5.04154	3.22662e-25
PVP01_1435500	perforin-like protein 2	PLP2	124.071	118.784	121.274	170.849	138.854	128.647	73.3131	203.235	312.675	335.724	311.139	559.551	null	null	null	-1.49114	0.000182576
PVP01_1030200	60S ribosomal protein L31, putative	RPL31	10.7409	31.957	23.9859	32.888	43.4741	78.911	52.3753	140.46	81.7031	330.458	82.3999	317.782	null	null	null	-3.33017	2.13833e-11
PVP01_0618200	S-adenosylmethionine decarboxylase/ornithine decarboxylase, putative	AdoMetDC/ODC	109.85	141.097	87.193	86.877	51.1065	76.6114	62.7011	156.269	163.516	323.338	307.66	490.123	null	null	null	-1.19063	0.0355825
PVP01_1106100	ubiquitin-60S ribosomal protein L40, putative	null	56.3595	52.2733	61.9323	64.9469	103.557	158.261	92.7231	187.387	137.238	319.93	117.373	314.308	null	null	null	-2.59078	2.12758e-07
PVP01_0802000	5.8S ribosomal RNA	null	82.4855	0	0	17.9228	0	194.953	0	12.718	68.3502	319.665	390.826	157.779	null	null	null	-8.32492	1.1435e-06
PVP01_1216500	60S ribosomal protein L6-2, putative	null	15.1693	7.79011	23.5042	19.043	17.9581	35.2323	30.924	52.7717	71.2832	316.641	100.236	277.186	null	null	null	-5.17537	3.75746e-19
PVP01_1267100	triosephosphate isomerase, putative	null	8.0589	10.4577	13.0368	14.1761	34.6951	27.5042	5.97783	34.5965	96.1892	315.793	119.961	376.591	null	null	null	-4.78915	4.68578e-18
PVP01_0802300	conserved Plasmodium protein, unknown function	null	123.325	142.834	108.991	152.879	201.432	156.014	140.266	137.899	326.502	302.74	366.514	230.104	null	null	null	-1.07843	0.000157745
PVP01_0808500	nucleolar protein 5, putative	NOP5	22.0575	15.833	31.1133	24.2298	30.5763	22.7182	43.3249	41.9137	164.626	298.922	278.027	343.98	null	null	null	-4.15522	8.43849e-10
PVP01_0210500	StAR-related lipid transfer protein, putative	null	95.6218	122.479	169.811	190.447	54.3099	52.9771	87.8648	79.2918	280.675	294.334	289.92	310.909	phospholipid transport	phosphatidylcholine transporter activity, phosphatidylinositol transporter activity	host cell cytosol, symbiont-containing vacuole	-1.25808	6.79575e-06
PVP01_1431500	conserved protein, unknown function	null	28.341	24.0141	32.5299	41.0422	25.5611	110.873	72.5257	108.167	83.5952	293.17	172.799	319.426	null	null	null	-3.55583	5.3585e-20
PVP01_0713100	major facilitator superfamily-related transporter, putative	MFR4	9.14989	13.3101	26.0061	11.7673	16.3857	32.6955	38.0978	72.8402	147.617	293.166	200.444	314.867	null	null	null	-4.36153	4.00243e-12
PVP01_1308300	U6 snRNA-associated Sm-like protein LSm7, putative	null	35.1638	41.0942	89.989	47.3577	41.4378	335.268	132.791	266.059	77.5716	290.029	79.3458	210.588	null	null	null	-2.78947	2.07319e-05
PVP01_0723700	ribosomal RNA-processing protein 8, putative	RRP8	31.6347	68.8351	58.2993	63.7416	69.1983	147.524	74.2152	152.77	117.623	288.503	180.348	316.142	null	null	null	-2.05156	1.24348e-06
PVP01_1300800	XPA binding protein 1, putative	null	78.0346	73.9694	81.5002	95.8255	51.0118	43.1967	60.8347	83.1671	171.874	283.607	213.49	316.233	null	null	null	-1.9246	5.81209e-07
PVP01_0108300	conserved Plasmodium protein, unknown function	null	81.0725	115.935	104.598	96.1885	121.619	105.206	242.143	78.9751	156.063	278.852	150.488	219.047	null	null	null	-1.25896	0.00988791
PVP01_0515500	U3 small nucleolar ribonucleoprotein protein IMP4, putative	IMP4	10.644	20.4556	26.7656	23.4465	40.9024	82.8443	32.3788	122.906	90.3558	277.539	195.155	302.074	rRNA processing, ribosomal small subunit biogenesis	null	Mpp10 complex, small-subunit processome	-3.69846	1.11958e-11
PVP01_0916300	AP2 domain transcription factor, putative	ApiAP2	9.80826	20.5852	38.61	19.6188	6.28343	84.5586	26.7774	94.3478	32.8921	275.29	81.7732	321.751	null	null	null	-3.67807	4.42889e-14
PVP01_1436300	conserved Plasmodium protein, unknown function	null	5.33414	5.75176	16.2175	10.9037	18.6721	22.0597	30.5952	35.7445	83.8519	274.161	175.996	238.254	null	null	null	-5.34887	5.89118e-17
PVP01_0407200	40S ribosomal protein S26, putative	RPS26	22.3251	44.4475	27.0063	15.7207	26.3669	109.223	72.599	97.3782	73.7276	273.305	92.6583	198.624	null	null	null	-2.59351	7.31621e-06
PVP01_0915400	serine/threonine-protein kinase PRP4K, putative	CLK3	35.2506	39.8326	45.5477	32.0297	43.4848	140.929	52.9171	197.694	70.0683	273.041	121.326	290.64	null	null	null	-2.7466	1.15831e-10
PVP01_0815900	ribonucleoside-diphosphate reductase small chain, putative	null	18.8322	32.1378	30.5223	38.2695	23.4191	41.3205	36.2842	142.555	49.3783	271.948	84.3247	375.097	deoxyribonucleotide biosynthetic process	ribonucleoside-diphosphate reductase activity, thioredoxin disulfide as acceptor	ribonucleoside-diphosphate reductase complex	-3.04208	6.57473e-11
PVP01_0803300	40S ribosomal protein S20e, putative	null	43.0787	73.1549	55.2927	53.6158	116.47	120.934	54.632	157.872	127.802	269.419	103.473	211.317	null	null	null	-1.86658	4.92037e-08
PVP01_0723800	proline--tRNA ligase, putative	aPRS	38.9315	57.9194	49.0403	72.4836	67.8237	106.824	71.11	103.455	91.7564	268.817	160.973	209.814	null	null	apicoplast	-2.19517	3.4525e-11
PVP01_1331400	H/ACA ribonucleoprotein complex subunit 4, putative	CBF5	52.6493	44.3307	68.6618	44.8864	42.6845	35.5166	38.0663	47.6146	77.9201	268.334	131.43	285.931	null	null	null	-2.57084	4.41429e-11
PVP01_1239200	conserved Plasmodium protein, unknown function	null	50.5662	62.0714	42.8475	63.2936	54.9263	536.733	61.8357	402.1	76.3601	267.832	105.144	242.218	null	null	null	-2.09165	0.000664278
PVP01_0415000	ATP-dependent RNA helicase UAP56, putative	UAP56	50.1604	77.8181	83.9449	70.5628	115.721	120.073	153.359	174.791	166.389	262.586	192.64	305.589	null	ATP-dependent RNA helicase activity, RNA binding	cytoplasm, nucleus	-1.74168	0.00133747
PVP01_0618500	haloacid dehalogenase-like hydrolase, putative	HAD1	42.0115	46.726	55.3197	51.6505	94.9671	70.1875	95.9465	103.115	180.772	254.287	222.105	257.073	dephosphorylation, negative regulation of isopentenyl diphosphate biosynthetic process, methylerythritol 4-phosphate pathway	sugar-phosphatase activity	cytoplasm	-2.41927	3.20007e-06
PVP01_1238100	eukaryotic initiation factor 4a, putative	eIF4A	8.84064	9.38251	9.2285	9.9645	14.1825	55.5701	28.754	73.0439	27.1635	253.996	89.1482	355.524	null	null	null	-4.61825	8.80654e-13
PVP01_0930800	60S ribosomal protein P0, putative	null	37.5266	24.8643	29.6084	28.6964	40.6526	51.4919	29.0639	52.6282	69.1148	253.252	119.199	292.906	null	null	intracellular	-3.29723	2.18612e-15
PVP01_0944000	DNA-directed RNA polymerases I and III subunit RPAC1, putative	RPC40	91.6814	125.167	145.473	94.8909	170.389	136.324	160.074	208.739	213.271	253.173	255.546	237.255	tRNA transcription from RNA polymerase III promoter, transcription from RNA polymerase I promoter	null	DNA-directed RNA polymerase I complex, DNA-directed RNA polymerase III complex	-1.01047	0.0415533
PVP01_1437400	arginine--tRNA ligase, putative	RRS	94.062	94.9919	127.132	113.418	149.558	98.0182	134.3	158.387	201.944	251.909	216.723	311.38	arginyl-tRNA aminoacylation	arginine-tRNA ligase activity	null	-1.39763	0.000176335
PVP01_0529200	60S ribosomal protein L7ae/L30e, putative	null	63.3578	84.7887	106.195	82.2133	178.323	215.331	164.881	196.424	166.225	249.962	127.634	199.374	null	null	null	-1.54861	0.00424799
PVP01_1302000	conserved Plasmodium protein, unknown function	null	17.976	22.0554	23.6258	25.8374	25.6273	69.3112	28.0199	63.7909	60.9513	247.662	93.3761	217.956	null	null	null	-3.43101	3.53128e-24
PVP01_0718200	TLD domain-containing protein	null	70.3187	84.2274	118.412	90.5273	102.432	173.015	124.834	267.44	97.7157	245.811	129.031	257.749	null	null	null	-1.53402	4.17795e-06
PVP01_0421700	conserved Plasmodium protein, unknown function	null	88.2815	86.5314	123.713	46.8387	91.7502	182.862	225.393	170.547	136.873	244.832	145.817	348.384	null	null	null	-1.4898	3.79575e-05
PVP01_0701700	conserved Plasmodium protein, unknown function	null	51.7242	65.9481	41.0856	63.2285	56.583	110.094	82.0174	99.1897	103.782	244.236	132.383	214.998	null	null	null	-1.87306	3.12058e-06
PVP01_1335100	diphthamide biosynthesis protein 1, putative	DPH1	12.9568	24.2695	15.2767	19.8439	24.9323	77.9148	22.3617	118.402	51.6322	242.855	107.283	286.528	peptidyl-diphthamide biosynthetic process from peptidyl-histidine	null	null	-3.27055	1.38899e-19
PVP01_0612900	60S ribosomal protein L3, putative	RPL3	13.6821	8.04493	26.0202	9.83179	11.2094	72.1405	17.5411	92.535	75.174	241.1	78.5606	230.69	null	null	null	-4.74235	3.12676e-17
PVP01_1326800	conserved Plasmodium protein, unknown function	null	109.004	86.4754	141.887	85.5099	111.74	219.458	97.2517	227.381	110.303	240.968	129.165	226.677	null	null	null	-1.46787	0.000259098
PVP01_1419900	conserved Plasmodium protein, unknown function	null	54.6088	74.9605	72.5254	68.4019	47.9783	68.7022	67.1606	138.743	128.305	240.064	155.463	291.233	null	null	null	-1.66609	4.05561e-08
PVP01_0715300	zinc finger protein, putative	null	45.8144	54.283	55.2583	61.2693	72.1898	188.07	121.027	187.556	66.898	238.519	125.425	197.656	null	null	null	-2.11523	9.79863e-05
PVP01_0808400	tubulin beta chain, putative	null	64.9474	61.1715	67.1164	51.7731	31.8405	34.7681	24.7831	59.1109	124.688	237.266	189.242	282.706	null	null	null	-1.93825	0.000398037
PVP01_1426300	60S ribosomal protein L13, putative	null	5.14224	4.11801	3.05103	0	0	19.5942	7.2059	32.9443	33.7702	235.191	52.1851	255.142	null	null	null	-5.52822	3.95335e-18
PVP01_1242400	zinc finger protein, putative	null	23.6203	29.5713	30.8041	24.8233	11.4862	62.1949	21.5147	45.1221	32.1442	229.418	59.3168	199.848	null	null	null	-2.91401	4.03235e-06
PVP01_0508800	protein KRI1, putative	KRI1	62.3305	88.9152	60.105	79.2361	120.411	169.3	115.391	165.715	185.507	225.697	234.798	228.38	null	null	null	-1.33413	0.00400787
PVP01_0512900	conserved Plasmodium protein, unknown function	null	22.5348	46.2382	52.3729	66.1677	15.5863	45.4226	20.3601	61.7058	82.0847	223.314	273.358	411.752	null	null	null	-2.2475	0.000230062
PVP01_0611900	40S ribosomal protein S2, putative	RPS2	38.4537	46.5138	41.3051	57.3455	74.8482	98.8053	57.2394	101.378	88.0973	221.948	88.2721	197.321	null	null	null	-2.23029	0.000471411
PVP01_1030600	serine/arginine-rich splicing factor 12, putative	SRSF12	62.1292	67.1095	68.3148	74.8789	84.5399	49.9973	48.0345	113.543	113.667	219.661	165.939	244.107	null	null	null	-1.6959	3.52492e-05
PVP01_1255800	conserved Plasmodium protein, unknown function	null	26.7587	40.9856	43.6637	36.3564	46.3041	116.944	58.5572	157.475	63.1424	219.572	106.883	282.309	null	null	null	-2.39329	3.31461e-05
PVP01_1028400	conserved Plasmodium protein, unknown function	null	93.2569	89.6606	81.2006	87.1425	65.0074	165.977	86.4162	186.108	60.0622	211.743	114.929	188.976	null	null	null	-1.23056	0.000879408
PVP01_0530900	40S ribosomal protein S19, putative	RPS19	34.5022	35.2704	35.4643	34.6758	45.8343	53.663	31.2702	51.2618	62.7309	211.546	59.7944	155.262	null	null	null	-2.55091	0.00116801
PVP01_1011600	18S rRNA (guanine-N(7))-methyltransferase, putative	null	28.27	35.2323	48.9147	49.4687	35.8203	110.427	80.4363	127.206	84.0193	211.38	67.6407	161.009	rRNA (guanine-N7)-methylation	rRNA (guanine) methyltransferase activity	null	-2.5513	3.87194e-06
PVP01_1246100	60S ribosomal protein L27, putative	RPL27	14.9165	5.39205	8.78389	21.563	23.7911	21.0533	30.7161	37.27	46.4749	207.899	123.272	195.704	null	null	null	-5.03038	2.2531e-06
PVP01_1436500	conserved Plasmodium protein, unknown function	null	26.8837	42.2206	53.5141	47.0208	69.0397	58.195	80.7847	87.4024	139.385	205.31	160.513	198.105	null	null	null	-2.25503	9.23102e-10
PVP01_1242600	zinc finger protein, putative	null	10.8836	14.3506	19.6117	21.8636	20.8405	30.1329	25.5255	37.5589	67.0332	204.244	111.953	193.563	null	null	null	-3.74097	2.83589e-20
PVP01_0109100	heat shock protein 110, putative	HSP110c	21.9467	27.7851	41.0573	32.5685	45.523	58.4181	54.3534	79.3873	88.9734	203.521	101.047	244.689	protein folding, response to heat	ATPase activity	cytoplasm	-2.82885	2.32758e-08
PVP01_0803800	60S ribosomal protein L13, putative	null	3.87175	0.895721	4.73329	3.65329	3.94602	40.0963	10.9822	48.2727	21.9681	202.837	29.9802	166.601	null	null	null	-6.74852	1.91731e-14
PVP01_1205900	conserved Plasmodium protein, unknown function	null	65.7346	66.7882	106.169	106.899	84.8171	111.707	129.09	123.836	168.223	201.453	170.764	124.534	null	null	null	-1.57848	0.00730388
PVP01_1303000	nucleosome assembly protein, putative	NAPL	38.6686	40.2624	30.9212	50.6628	26.1635	39.0822	40.6648	54.6389	104.496	200.967	192.253	241.343	null	null	null	-2.29122	0.0014264
PVP01_1334600	60S ribosomal protein L10, putative	null	13.253	22.1231	15.7404	17.7079	44.6271	34.4697	15.3344	56.788	42.0835	200.368	65.2626	187.204	null	null	null	-3.12243	2.61505e-14
PVP01_0815800	tubulin binding cofactor c, putative	null	2.22192	0	0	0.624587	2.35393	14.9595	1.59935	26.5701	3.70575	191.348	10.642	218.221	null	null	null	-7.58757	1.81766e-35
PVP01_0701600	ras-related protein RAB7, putative	RAB7	72.4987	90.389	100.014	70.6385	156.647	120.789	131.038	212.4	145.586	188.071	136.136	302.074	null	null	endosome	-1.04884	0.00361073
PVP01_0823800	inorganic pyrophosphatase, putative	null	31.5045	41.3166	38.5183	40.9153	23.3513	49.535	23.1888	71.1652	58.5017	184.37	77.0861	178.63	null	null	null	-2.13111	7.2197e-13
PVP01_1444200	conserved Plasmodium protein, unknown function	null	1.37371	2.51235	2.02137	1.32216	2.24668	30.213	10.0414	32.0084	2.11703	184.322	18.2428	228.213	null	null	null	-5.72145	1.46146e-19
PVP01_1335600	conserved Plasmodium protein, unknown function	null	20.4836	5.87459	0	45.2193	0	67.3231	57.3283	157.381	0	181.896	26.9206	315.875	null	null	null	-4.7336	3.44198e-06
PVP01_1236600	conserved Plasmodium protein, unknown function	null	61.5833	46.5872	73.9749	95.789	34.7218	45.3253	39.2189	70.9875	150.494	181.238	190.296	195.421	null	null	null	-1.93718	3.19173e-06
PVP01_1459600	conserved Plasmodium protein, unknown function	null	29.9026	23.85	38.2376	44.3358	21.7038	161.601	43.068	140.798	40.2755	180.587	96.1454	288.943	null	null	null	-2.86934	3.38448e-05
PVP01_0413300	UDP-N-acetylglucosamine transferase subunit ALG14, putative	ALG14	90.7285	41.6584	80.0864	77.9311	43.2171	51.1187	91.2527	77.1098	101.777	180.23	163.917	171.037	dolichol-linked oligosaccharide biosynthetic process	N-acetylglucosaminyldiphosphodolichol N-acetylglucosaminyltransferase activity	null	-2.08692	0.0100241
PVP01_1410000	conserved Plasmodium protein, unknown function	null	17.3843	25.4796	22.5774	25.9233	13.7988	64.6726	44.5947	93.7778	38.7116	177.882	76.9751	183.005	null	null	null	-2.75606	6.77481e-13
PVP01_1022800	stearoyl-CoA desaturase, putative	SCD	8.49696	8.13349	14.5059	13.4773	9.3746	31.3568	14.4447	38.7691	57.5162	177.574	109.09	208.232	null	null	null	-4.28921	2.00923e-28
PVP01_1341600	rRNA 2'-O-methyltransferase fibrillarin, putative	NOP1	21.7111	26.7102	21.1937	26.0125	36.0848	43.8126	63.4	77.5868	56.3902	175.895	109.757	239.103	null	null	null	-2.67441	2.34834e-08
PVP01_0118400	mannose-6-phosphate isomerase, putative	null	71.165	63.5371	85.068	85.9341	69.3782	88.8226	66.4964	118.723	76.5004	174.609	107.118	168.959	null	null	null	-1.44417	3.62346e-07
PVP01_1208700	protein transport protein SEC61 subunit alpha, putative	SEC61	29.0519	35.9166	30.7438	22.2233	37.3068	38.199	39.3782	62.0396	73.4304	174.304	152.427	239.651	null	null	null	-2.24752	0.000209429
PVP01_0830600	60S acidic ribosomal protein P2, putative	null	46.7012	19.8431	58.8325	11.1958	20.2512	44.8032	70.3818	34.7826	78.5659	173.489	87.3167	109.484	null	null	null	-3.06549	0.0467551
PVP01_0905000	chromatin remodeling protein, putative	SNF2L	37.583	36.9369	38.2889	34.6303	47.5459	68.1792	55.9565	118.022	55.2009	172.923	103.995	216.291	null	null	null	-2.19677	8.04528e-07
PVP01_0916000	vivapain-2	null	37.8859	43.9458	50.8538	35.6085	31.0283	53.4638	37.921	73.7128	78.3685	170.796	89.5549	168.351	null	null	null	-1.93444	1.68563e-09
PVP01_0722800	thiamine pyrophosphokinase, putative	TPK	23.5294	29.3539	32.5248	33.8582	20.5052	71.0041	25.088	131.635	67.1818	170.503	51.7129	203.909	null	null	null	-2.49828	1.21602e-09
PVP01_1117200	60S ribosomal protein L7-2, putative	null	36.6783	53.9734	54.9513	79.8448	35.1401	85.7148	73.748	108.317	169.741	168.403	245.452	159.262	null	null	null	-1.62365	3.95198e-07
PVP01_1405300	conserved Plasmodium protein, unknown function	null	74.3638	72.238	80.5729	83.7231	64.5172	80.1194	50.8807	98.2174	229.988	168.275	227.018	140.875	null	null	null	-1.20871	3.06644e-05
PVP01_1330800	liver specific protein 1, putative	LISP1	41.7786	47.4877	49.0621	37.7011	53.385	45.4561	48.3008	75.2249	101.133	167.115	132.084	232.439	null	null	symbiont-containing vacuole membrane	-1.79376	6.00971e-05
PVP01_1017100	60S ribosomal protein L2, putative	RPL2	16.755	1.98913	10.0976	2.46665	9.71688	31.2634	6.88398	38.2733	29.6133	166.619	93.3328	204.285	null	null	null	-5.80932	6.69524e-16
PVP01_1114900	elongation factor 1-alpha, putative	null	35.5039	37.7956	45.7957	36.3172	87.727	42.8705	107.441	71.0392	163.509	165.589	233.084	250.106	null	null	null	-2.10233	2.24909e-09
PVP01_1006400	conserved Plasmodium protein, unknown function	null	20.2927	29.8993	2.13178	33.2077	27.5688	51.1837	55.5656	28.947	78.2853	165.295	114.479	191.554	null	null	null	-2.4281	3.80623e-12
PVP01_0405700	conserved Plasmodium protein, unknown function	null	32.3959	23.5515	23.1599	43.3849	85.524	121.472	69.6414	79.8149	35.4021	164.496	51.6847	103.228	null	null	null	-2.75291	7.53234e-05
PVP01_1265800	60S ribosomal protein L1, putative	null	12.6345	17.7881	18.1536	15.9991	37.3667	26.2266	38.2261	20.5333	96.1191	164.377	78.6944	183.214	null	null	null	-3.13787	2.3954e-12
PVP01_1134600	60S ribosomal protein L19, putative	null	5.22775	10.4958	7.03966	6.71785	6.50042	11.4187	11.059	25.7348	10.4606	163.158	16.4991	173.756	null	null	null	-3.83591	2.39106e-13
PVP01_0833200	40S ribosomal protein S23, putative	null	55.4327	63.3188	82.8099	45.3554	47.6488	119.233	59.279	122.581	87.1453	162.922	38.2862	151.813	null	null	null	-1.3497	0.0393517
PVP01_0724100	zinc binding protein (Yippee), putative	null	54.1891	65.8393	75.3683	63.4098	64.0148	289.833	68.3291	237.433	49.9836	162.888	27.4416	154.159	null	null	null	-1.29394	0.00681404
PVP01_1107200	DNA-directed RNA polymerases I, II, and III subunit RPABC1, putative	RPB5	32.5661	27.8489	60.1427	25.5365	46.0362	56.7375	56.7137	73.947	81.9054	162.409	78.217	143.21	null	null	DNA-directed RNA polymerase II, core complex	-2.5019	3.70633e-05
PVP01_1213600	60S ribosomal protein L18a, putative	null	2.57335	21.1721	20.7688	24.4549	44.7822	31.4073	18.6002	41.4333	71.3226	162.057	82.8712	136.14	null	null	null	-2.87856	9.40205e-06
PVP01_1014500	40S ribosomal protein S24, putative	RPS24	0	7.31671	0	0	0	23.7785	0	16.3203	26.0579	160.251	23.1103	106.219	null	null	null	-4.27715	7.86742e-11
PVP01_0811500	proteasome subunit beta type-5, putative	null	6.18864	5.33341	7.3426	13.8231	142.97	22.6252	45.2504	29.4253	147.026	156.843	78.2359	119.057	null	null	null	-4.63936	2.98231e-07
PVP01_1114400	DNA helicase, putative	null	31.6518	33.6033	28.6524	41.1057	16.6121	34.558	20.5791	62.0472	58.1482	156.432	104.339	182.07	null	null	null	-2.18575	2.12482e-05
PVP01_1270800	KELT protein	null	68.3363	66.0382	73.6344	173.516	28.4767	25.7814	25.495	41.2933	107.193	156.135	151.112	179.09	null	null	null	-1.22895	0.00585598
PVP01_0529500	serine/threonine protein kinase RIO2, putative	RIO2	86.9059	65.0747	90.0503	91.0353	157.788	100.436	141.812	91.3932	131.821	155.254	167.759	129.517	null	null	null	-1.24172	0.00624866
PVP01_0925600	60S ribosomal protein L35, putative	RPL35	40.0245	55.9288	52.9672	62.2971	81.7562	63.4461	66.3817	97.1136	94.9104	155.023	72.322	174.597	null	null	null	-1.45453	0.00491134
PVP01_0817300	40S ribosomal protein S3A, putative	RPS3A	0	4.82935	3.39734	4.42722	0	18.4111	3.409	14.2784	11.3989	154.409	18.2417	140.194	null	null	null	-4.73659	1.20741e-09
PVP01_0730200	conserved Plasmodium protein, unknown function	null	31.7256	44.6139	57.6143	34.6945	36.1573	49.4523	64.0734	93.6744	114.096	152.847	81.4718	162.19	null	null	null	-1.75395	0.0340485
PVP01_1415700	ubiquitin-like protein, putative	null	15.8544	48.8753	18.916	33.4404	29.4247	68.8085	38.4964	88.925	12.3629	151.259	20.8755	104.074	null	null	null	-1.61013	0.00484805
PVP01_0203400	eukaryotic translation initiation factor 4E, putative	null	56.9724	67.7168	62.6029	65.0746	86.5034	92.7396	81.8493	104.331	110.479	150.663	125.549	184.387	null	null	null	-1.14213	0.00843793
PVP01_1412800	M1-family alanyl aminopeptidase, putative	M1AAP	47.5732	42.0667	62.6493	46.3095	49.8008	56.4851	49.3241	95.0898	68.2133	150.524	113.889	219.065	null	null	null	-1.8149	0.00121963
PVP01_0405800	40S ribosomal protein S30, putative	null	0	0	0	53.9189	0	34.2748	0	112.368	93.8176	149.549	163.272	139.099	null	null	null	-7.23409	0.00162052
PVP01_0811800	DNA repair protein RAD23, putative	RAD23	42.3788	57.3234	76.099	54.4346	83.7366	85.4469	59.2559	138.589	68.4943	148.674	122.352	144.245	null	null	null	-1.35967	0.000540001
PVP01_1432600	proline--tRNA ligase, putative	PRS	8.2568	8.80591	4.27661	8.67294	11.1486	11.3902	10.3995	31.1044	59.1218	148.29	79.1855	168.279	null	null	null	-3.92833	1.26091e-11
PVP01_1207600	nucleoside transporter 1	NT1	4.48412	4.32428	5.79546	2.13238	4.60298	9.02818	2.76568	26.0868	28.3688	147.714	42.944	142.014	adenosine transport	nucleoside transmembrane transporter activity	null	-4.80381	1.20736e-19
PVP01_0724400	conserved Plasmodium protein, unknown function	null	15.6916	25.1364	25.1699	42.3636	44.1099	97.507	60.0772	127.044	83.3662	143.141	58.7103	156.448	null	null	null	-2.46335	0.000850001
PVP01_1329200	conserved Plasmodium protein, unknown function	null	17.6523	17.5663	11.9083	21.2553	11.4279	48.1248	19.497	37.7886	39.1294	142.94	51.7519	94.1773	null	null	null	-2.95471	4.52288e-07
PVP01_0414000	conserved Plasmodium protein, unknown function	null	25.4516	30.8636	36.6247	40.4827	40.776	20.5957	39.7724	26.3298	87.9934	142.385	119.469	158.39	null	null	null	-2.16991	0.00375513
PVP01_1459800	40S ribosomal protein S17, putative	null	5.07625	2.27537	18.4439	1.92401	4.30297	12.8948	12.829	12.4562	8.5669	141.922	60.5363	141.498	null	null	null	-5.44742	3.48003e-14
PVP01_0525200	Plasmodium exported protein (PHIST), unknown function	null	44.9665	50.8836	30.8501	46.1052	54.1107	10.0982	48.4088	46.2635	123.014	140.837	182.211	131.263	null	null	null	-1.45088	0.0126688
PVP01_1137800	SWIB/MDM2 domain-containing protein, putative	SWIB	22.6316	18.7871	21.7155	38.3517	4.70488	1.39735	6.2566	3.36055	109.467	140.56	129.458	115.305	null	null	cytoplasm, nucleus	-2.83878	0.000571305
PVP01_1405500	conserved Plasmodium protein, unknown function	null	3.22568	3.82067	1.91652	4.86339	4.99281	18.0297	5.41931	32.1367	36.8265	139.984	61.189	184.633	null	null	null	-4.87015	3.57478e-19
PVP01_0948300	ATP synthase subunit delta, mitochondrial, putative	null	22.348	8.19674	11.9028	16.1062	31.0099	29.6742	21.7279	36.4619	16.1021	139.562	68.1764	141.414	null	null	mitochondrion	-3.93394	1.49794e-05
PVP01_0918300	GTP-binding nuclear protein RAN/TC4, putative	RAN	44.7989	33.7517	22.3479	14.5197	56.0685	30.089	50.2011	50.7801	168.962	137.979	124.41	185.963	null	null	null	-1.99971	0.00364408
PVP01_1119900	conserved Plasmodium protein, unknown function	null	30.9358	26.9139	33.0955	50.0098	8.2708	139.884	37.0062	125.948	23.005	137.364	62.9167	101.116	null	null	null	-2.30941	3.76158e-06
PVP01_1340400	40S ribosomal protein S8e, putative	null	24.2316	10.8441	21.7617	24.0033	24.2253	35.2008	40.062	43.908	45.9524	135.599	77.8455	177.042	null	null	null	-3.52771	1.16948e-08
PVP01_1202600	U3 small nucleolar RNA-associated protein 15, putative	UTP15	42.6142	39.7312	44.8777	39.9313	53.1575	60.8793	85.9373	73.89	73.9532	133.532	99.7617	138.634	null	null	null	-1.72374	7.81531e-07
PVP01_1264700	tRNA import protein tRIP, putative	tRIP	17.5524	30.7816	27.2017	27.9356	27.4013	35.7449	27.6751	54.6434	43.3542	130.526	90.0743	147.736	null	null	cell surface, plasma membrane	-2.04909	0.000189844
PVP01_1461600	conserved Plasmodium protein, unknown function	PSOP26	37.3595	58.1558	51.4942	55.7753	240.036	93.3153	106.117	103.513	139.099	129.838	84.9234	131.891	null	null	cell surface	-1.14519	0.0343497
PVP01_1232700	conserved Plasmodium protein, unknown function	null	46.1754	55.4747	74.8391	77.7832	55.9395	94.2845	59.957	199.43	47.1431	129.169	52.2859	140.916	null	null	null	-1.20471	0.00180965
PVP01_1240900	40S ribosomal protein S3, putative	null	42.5861	55.2096	52.6538	32.6889	84.2045	19.7133	131.083	28.5953	236.203	128.58	235.233	171.329	null	null	null	-1.20495	0.00292479
PVP01_1122400	ankyrin-repeat protein, putative	null	12.0313	16.7086	13.0506	14.0607	7.71896	27.3118	15.6408	26.7374	55.4368	128.099	82.5853	124.956	null	null	null	-2.86595	2.94428e-19
PVP01_1006300	Hsc70-interacting protein, putative	HIP	76.172	42.0161	74.644	59.5482	80.3351	61.1837	69.2748	73.9918	84.5227	127.576	130.3	164.858	null	null	null	-1.57967	0.000184728
PVP01_1413900	ubiquitin-like protein nedd8 homologue, putative	NEDD8	32.8454	47.2253	128.617	15.2482	81.5067	30.7258	48.3118	90.4435	53.3249	127.573	13.0996	100.998	null	null	null	-1.41473	7.88486e-07
PVP01_0414900	secretory complex protein 61 gamma subunit, putative	Sec61-gamma	22.4318	39.7889	94.6808	30.2084	31.0003	36.2438	47.7096	99.6543	92.044	127.509	85.6008	108.644	null	null	null	-1.65562	0.00196848
PVP01_1263300	dephospho-CoA kinase, putative	DPCK	13.2652	16.7728	19.9609	22.8393	16.0098	17.1258	18.7077	24.148	59.6673	127.33	57.4467	119.638	null	null	null	-2.85212	2.06804e-11
PVP01_0420400	hexose transporter	HT	28.518	38.6284	36.0542	19.2243	22.1011	17.1012	12.5906	38.695	24.2527	127.161	44.5876	128.728	null	null	null	-1.69336	0.000150096
PVP01_1114800	elongation factor 1-alpha, putative	null	27.63	32.7845	34.2183	28.4348	78.172	31.7003	81.904	56.0841	131.261	125.532	204.056	186.963	null	null	null	-1.90507	4.17691e-06
PVP01_0935900	protein phosphatase PPM8, putative	PPM8	11.938	13.2818	12.3213	14.503	12.972	41.0217	26.7754	72.8387	43.8953	125.391	68.0858	173.143	null	null	null	-3.14564	2.15482e-07
PVP01_1244000	glyceraldehyde-3-phosphate dehydrogenase, putative	GAPDH	9.21758	5.31978	6.43154	3.81325	5.28062	5.59783	13.1211	12.808	42.2073	124.213	30.4818	103.248	entry into host cell	null	cell surface	-4.30837	6.27712e-13
PVP01_1338300	eukaryotic translation initiation factor 2 subunit gamma, putative	eIF2gamma	9.73174	9.514	11.8513	6.7947	3.63519	9.2392	10.0189	21.6737	58.7288	122.955	85.4656	141.905	translational initiation	GTP binding, translation initiation factor activity	eukaryotic translation initiation factor 2 complex	-3.55944	2.60526e-10
PVP01_0108400	DNA-directed RNA polymerases I, II, and III subunit RPABC5, putative	RPB10	25.2546	46.2382	54.0753	38.6747	76.4563	48.5818	117.019	13.3053	65.7926	122.423	99.5436	128.219	null	null	DNA-directed RNA polymerase I complex, DNA-directed RNA polymerase III complex	-1.38558	0.0176914
PVP01_1418100	AP2 domain transcription factor, putative	ApiAP2	28.2053	32.1462	39.2056	20.4551	13.2462	46.2897	14.5443	72.5813	35.2382	121.941	29.9703	124.202	null	sequence-specific DNA binding	null	-1.89105	4.06739e-14
PVP01_1110900	protein transport protein Sec24A, putative	SEC24A	47.0809	51.6646	51.3908	44.2911	48.6362	52.4281	60.4472	82.2575	67.4524	121.447	106.726	150.827	null	null	null	-1.21726	0.00550684
PVP01_1027500	conserved Plasmodium protein, unknown function	null	55.6547	57.8349	57.8974	48.7993	48.1267	81.442	53.1107	115.99	59.3529	121.115	71.8114	147.625	null	null	null	-1.05349	1.3177e-06
PVP01_1333000	zinc finger protein, putative	null	6.204	0	6.37785	3.3109	0	9.12482	10.7426	27.085	41.5846	120.51	21.2732	117.21	null	null	null	-6.92493	2.53926e-11
PVP01_1457100	HD superfamily phosphohydrolase protein	null	42.3972	51.464	47.6745	52.4451	50.1161	46.7671	33.1695	57.7172	72.9706	119.962	107.887	126.333	null	null	null	-1.20515	1.44109e-05
PVP01_1435300	male development gene 1, putative	MDV1	13.0437	37.1265	45.8262	59.4662	51.8693	84.4555	81.7606	124.792	195.555	119.454	472.548	133.632	null	null	null	-1.65961	0.00885807
PVP01_1340500	conserved Plasmodium protein, unknown function	null	7.8818	5.84396	20.3657	19.9827	0	57.9295	8.69325	45.1349	9.57878	119.056	42.7586	111.026	null	null	null	-4.13274	0.000148943
PVP01_0824300	zinc finger protein, putative	null	10.1156	17.6419	26.6048	8.72304	7.9456	28.9509	16.2719	52.385	57.0929	117.5	46.2993	101.825	null	null	null	-2.66827	5.17948e-07
PVP01_1137300	conserved Plasmodium protein, unknown function	null	6.4702	13.4854	0	18.318	11.8933	103.207	19.8766	72.5419	11.852	117.497	44.6211	87.4735	null	null	null	-3.03219	0.00146837
PVP01_1465300	pre-mRNA-splicing factor RBM22, putative	RBM22	49.4878	51.9432	66.8018	76.6983	62.0521	35.9979	70.9428	48.4696	90.0606	117.247	104.206	118.291	mRNA cis splicing, via spliceosome	U6 snRNA binding, pre-mRNA binding	null	-1.15929	7.13227e-06
PVP01_0304400	ATP-dependent RNA helicase DDX51, putative	DDX51	12.5528	12.3898	12.604	19.7672	16.1456	21.5065	7.72884	40.3496	39.4851	116.896	73.9608	134.74	null	null	null	-3.13831	3.66187e-11
PVP01_1425400	selenoprotein, putative	Sel3	19.0248	27.5328	19.7966	32.4339	33.2651	65.3987	60.197	39.9453	55.7755	116.673	76.6635	68.1737	null	null	null	-2.04409	3.45139e-07
PVP01_0922900	conserved Plasmodium protein, unknown function	null	5.40539	4.82424	2.09352	6.85975	0	10.8304	3.08981	16.4221	22.7707	116.387	55.7044	113.526	null	null	null	-4.33306	3.01969e-09
PVP01_1203500	conserved Plasmodium protein, unknown function	null	1.9436	1.09837	1.5381	1.60289	3.65575	9.52088	0.886752	16.1687	14.0851	116.012	27.7512	117.75	null	null	null	-5.80124	4.06213e-15
PVP01_0804100	RNA-binding protein, putative	null	3.77449	2.6495	9.86889	11.6899	25.9508	26.9436	28.747	37.5633	43.2619	114.672	53.0985	135.672	null	null	null	-4.9862	1.95877e-14
PVP01_1211500	conserved Plasmodium protein, unknown function	null	21.1876	25.0738	21.2026	34.6193	15.9159	16.0605	24.8328	33.1881	88.2746	113.345	112.097	135.411	null	null	null	-2.13273	0.00305245
PVP01_0835700	1-cys-glutaredoxin-like protein-1, putative	GLP1	55.239	52.9461	81.0777	67.369	220.727	76.4869	124.222	80.7032	149.162	112.82	107.828	103.264	null	null	null	-1.07716	0.0223196
PVP01_1113100	40S ribosomal protein S15, putative	RPS15	3.45649	4.22416	0	0	15.4195	8.8643	5.647	17.762	27.0941	111.681	37.4585	121.18	null	null	null	-4.4309	8.91176e-13
PVP01_0505000	prolyl 4-hydroxylase subunit alpha, putative	null	53.7047	42.6818	53.2753	49.5429	62.6134	96.8181	51.6616	155.507	42.5062	111.261	51.5391	125.496	null	null	null	-1.36176	0.017063
PVP01_0910200	essential nuclear protein 1, putative	ENP1	10.326	7.17158	7.49083	5.843	11.9242	29.392	12.6734	22.502	70.4785	110.341	74.9255	112.469	rRNA processing	snoRNA binding	nucleolus, preribosome, small subunit precursor	-3.76822	4.6201e-07
PVP01_1005600	eukaryotic translation initiation factor 3 subunit E, putative	EIF3E	46.5916	43.8912	74.6529	89.8464	49.5531	54.4292	30.4561	87.0224	97.6805	110.319	112.615	137.307	null	null	null	-1.31019	0.000117486
PVP01_0913600	conserved protein, unknown function	null	32.9034	38.5514	31.9982	65.2453	19.8895	36.9522	23.8375	72.1868	43.0489	110.315	66.6856	140.264	null	null	null	-1.49284	0.000155457
PVP01_0822500	40S ribosomal protein S11, putative	RPS11	3.13121	8.90136	7.531	7.13861	3.3689	11.8321	5.12553	10.9269	19.3944	109.865	42.6542	68.9584	null	structural constituent of ribosome	cytosolic small ribosomal subunit	-3.48503	3.47264e-09
PVP01_0808100	26S protease regulatory subunit 4, putative	RPT2	6.21379	13.5882	17.6962	8.3864	12.9465	37.3574	12.61	31.5028	35.7218	109.385	72.3806	136.347	proteasome regulatory particle assembly, ubiquitin-dependent protein catabolic process	null	proteasome regulatory particle, base subcomplex	-2.91967	4.80614e-08
PVP01_1122000	protein DJ-1, putative	DJ1	4.35541	1.96336	0	1.18065	0	8.97257	8.59152	25.6639	7.89348	108.799	8.12279	135.042	null	null	null	-5.21148	2.17716e-16
PVP01_0505200	prohibitin, putative	null	50.3196	45.647	57.0417	57.158	17.4769	96.5301	73.0689	97.3336	43.9722	108.453	64.902	73.5417	null	null	null	-1.23045	0.0167179
PVP01_0806300	phosducin-like protein, putative	PhLP1	2.40548	6.86015	0	2.74437	4.20068	11.5667	3.25005	28.6943	2.60164	108.439	23.2099	147.421	null	null	null	-3.79943	5.33706e-11
PVP01_1130000	acyl-CoA synthetase, putative	ACS12	51.7438	53.1385	75.6331	59.2395	66.5367	114.939	84.5206	154.389	55.5279	108.111	93.5323	146.762	null	null	null	-1.01107	0.000564932
PVP01_1264600	conserved Plasmodium protein, unknown function	null	9.54823	10.9684	10.2273	11.6835	10.5536	34.1755	19.2277	36.8367	23.1312	107.996	30.5429	99.0155	null	null	null	-3.18697	7.94393e-15
PVP01_0508700	cytochrome c oxidase assembly protein, putative	null	0	4.083	39.0399	26.3899	68.9179	35.3114	10.5818	104.876	36.2985	107.568	44.3298	105.189	null	null	null	-4.41677	0.037947
PVP01_1346800	conserved Plasmodium protein, unknown function	null	18.3096	14.1241	22.3044	38.1722	7.32843	9.45287	8.46522	27.6399	47.2269	107.004	53.3557	114.141	null	null	null	-2.83615	2.08776e-06
PVP01_1330700	conserved Plasmodium protein, unknown function	null	2.99039	0	0	1.42421	0	25.1549	0	41.3224	20.0351	106.954	21.1997	176.575	null	null	null	-6.75428	2.83059e-09
PVP01_0807800	zinc finger protein, putative	null	30.4647	35.814	25.058	32.3856	26.9674	51.512	31.9204	47.7874	39.0728	106.041	59.676	86.5617	null	null	null	-1.53984	4.67801e-07
PVP01_1266000	cytoplasmic tRNA 2-thiolation protein 2, putative	NCS2	0	0.248345	0.578065	0.970201	1.09393	1.74658	0	3.76137	8.90512	105.412	14.9302	114.538	tRNA wobble position uridine thiolation	null	null	-6.41349	4.3485e-63
PVP01_1343200	ribonucleoside-diphosphate reductase small chain, putative	RNR	40.938	49.766	45.9406	54.4118	18.0874	50.1628	46.433	56.4031	61.0924	105.199	55.8293	99.8741	deoxyribonucleotide biosynthetic process	ribonucleoside-diphosphate reductase activity, thioredoxin disulfide as acceptor	ribonucleoside-diphosphate reductase complex	-1.06484	0.0157039
PVP01_1430400	JmjC domain-containing protein, putative	JmjC1	41.1701	36.0779	34.9505	83.7589	20.4248	31.8604	18.6405	31.9047	40.5704	105.007	52.7463	118.051	null	null	null	-1.51553	0.000108973
PVP01_0512700	polyribonucleotide 5'-hydroxyl-kinase Clp1, putative	CLP1	11.0776	18.1262	8.59238	14.892	9.46998	70.3526	12.2046	63.2305	8.92025	104.715	21.8311	116.264	tRNA splicing, via endonucleolytic cleavage and ligation	polydeoxyribonucleotide kinase activity	tRNA-intron endonuclease complex	-2.46655	6.47212e-05
PVP01_1249300	conserved Plasmodium protein, unknown function	null	39.0247	47.037	38.2112	45.3837	46.5151	49.8053	64.3851	70.2045	91.261	103.292	106.198	126.319	null	null	null	-1.11841	0.000801437
PVP01_1142900	conserved Plasmodium protein, unknown function	null	11.529	13.6798	9.34667	14.6384	22.7728	45.5651	17.2907	44.3767	29.4478	103.05	52.7193	123.546	null	null	null	-2.82537	2.11874e-11
PVP01_0607600	serine/arginine-rich splicing factor 4, putative	SRSF4	7.00274	10.0616	15.4844	16.4256	17.9126	42.3724	22.6246	38.6476	34.3865	102.942	49.7817	115.709	null	null	null	-3.23214	3.41773e-16
PVP01_0610200	formin 2, putative	null	4.07999	8.59953	3.75985	7.61339	11.5723	25.2435	7.84075	31.8742	47.8771	102.165	82.7981	116.656	null	null	null	-3.42584	1.46331e-11
PVP01_0909500	heat shock protein DnaJ homologue Pfj2, putative	null	11.4162	13.7001	15.9953	16.68	12.0651	38.9306	18.0301	56.8548	33.7131	101.943	61.6905	109.894	null	null	null	-2.80794	2.89549e-11
PVP01_0924300	mitochondrial ribosomal protein L37, putative	null	6.55006	25.158	15.6413	16.4997	14.5428	16.4169	23.0964	54.342	23.9023	101.518	15.5868	73.935	null	null	null	-1.97055	0.0281368
PVP01_1138700	histone H3, putative	H3	0	8.21279	18.6675	4.66161	8.11222	17.1389	8.5976	22.6008	25.5561	101.229	24.8056	84.0071	null	null	nucleus, symbiont-containing vacuole	-3.47203	2.52322e-09
PVP01_1111800	RNA-binding protein, putative	null	5.26924	29.2427	29.0028	21.8813	26.0746	42.1978	24.9955	37.4191	57.5618	101.209	67.4096	97.99	null	null	null	-1.75687	0.00188372
PVP01_1032600	merozoite surface protein 8, putative	MSP8	39.4411	24.2714	36.132	44.8112	69.6157	34.5453	42.7649	32.7402	74.6811	101.127	81.3838	95.6101	null	null	null	-2.01479	0.000103254
PVP01_1455700	periodic tryptophan protein 1, putative	PWP1	15.1748	9.60064	7.07265	18.8755	20.1181	47.122	13.7157	47.6858	38.7712	101.067	57.6593	108.176	null	null	null	-3.26729	1.88771e-09
PVP01_1418700	40S ribosomal protein S19, putative	RPS19	0	12.3454	8.88179	7.35089	9.12668	12.1349	13.7709	21.7603	26.6417	100.634	9.95219	78.1104	null	null	null	-2.92897	2.06064e-05
PVP01_0704100	autophagy-related protein 3, putative	ATG3	8.1151	14.3759	22.0776	9.81654	33.9453	41.7424	21.2742	53.3806	27.2801	100.285	44.9058	95.8357	null	null	null	-2.71967	2.85597e-10
PVP01_1008400	G-protein coupled receptor, putative	null	0.99086	2.74592	1.17471	1.63049	2.00775	11.4441	2.79168	14.2891	8.39859	99.9024	21.258	101.626	null	null	null	-4.7515	1.99338e-17
PVP01_1333700	DNA-directed RNA polymerases I and III subunit RPAC2, putative	null	8.66266	44.6692	19.0198	30.6395	28.6038	94.9565	42.4741	66.2698	57.4425	98.9371	62.8815	148.542	null	null	null	-1.1298	0.0204544
PVP01_0610300	glutamine--fructose-6-phosphate aminotransferase [isomerizing], putative	GFPT	34.2504	35.2475	42.3552	27.65	31.7964	31.6447	27.5395	38.5018	29.0572	98.2292	69.0218	154.749	null	null	null	-1.45288	1.73792e-05
PVP01_0820100	protein transport protein SEC22, putative	SEC22	44.6663	40.2517	71.5104	46.119	81.1324	61.7228	89.2233	53.6518	87.1606	97.8114	97.9203	76.1744	ER to Golgi vesicle-mediated transport	SNAP receptor activity	ER to Golgi transport vesicle, Golgi apparatus, SNARE complex, endoplasmic reticulum	-1.26023	0.0291705
PVP01_1241400	conserved Plasmodium protein, unknown function	null	50.2766	8.62484	57.6115	21.1523	35.1004	35.2602	12.9562	16.0536	92.2635	96.6303	63.7664	82.7164	null	null	null	-3.3425	1.63199e-05
PVP01_0818200	peptidyl-prolyl cis-trans isomerase, putative	CYP19A	9.65329	5.81991	22.474	9.7283	27.5148	23.8191	25.0883	58.1747	43.6537	95.744	50.5418	161.557	null	null	null	-3.82635	8.91704e-11
PVP01_1344000	conserved Plasmodium protein, unknown function	null	24.2698	30.9208	32.2337	46.7546	49.0839	67.6286	40.1587	56.1542	49.2937	94.5643	58.1264	132.694	null	null	null	-1.58198	1.96148e-05
PVP01_1233000	conserved Plasmodium protein, unknown function	null	27.6864	19.3438	22.5185	23.4646	32.3232	42.3954	42.826	49.1766	40.1647	94.3468	67.4814	100.443	null	null	null	-2.22859	1.75546e-07
PVP01_0621100	phosducin-like protein, putative	PhLP2	24.7891	21.0097	22.7929	15.9796	12.0778	68.0857	20.9237	76.7201	44.5213	94.1047	26.8607	82.1221	null	null	null	-2.11138	0.000552066
PVP01_1431800	bromodomain protein 2, putative	BDP2	25.1212	25.9045	20.2852	26.0887	22.7311	12.3975	8.13216	34.6289	55.5563	93.716	86.5945	129.86	null	null	null	-1.81576	0.030387
PVP01_1239100	conserved Plasmodium protein, unknown function	null	0	8.40565	31.3041	0	87.0433	70.0658	14.928	155.531	55.9029	93.6197	64.3209	63.8532	null	null	null	-3.33054	1.94196e-10
PVP01_0422800	Plasmodium exported protein (PHIST), unknown function	null	11.8108	13.6602	12.7987	22.3462	13.786	56.5222	17.1167	49.3724	13.7953	93.5781	26.5953	91.6056	null	null	null	-2.6896	8.56045e-08
PVP01_0308300	conserved Plasmodium protein, unknown function	null	13.6644	16.5031	15.7709	19.0824	101.929	68.4704	53.2876	33.3507	59.4203	93.5235	43.1933	62.1457	null	null	null	-2.43307	0.00115545
PVP01_0838000	Plasmodium exported protein, unknown function	null	7.81252	10.9143	1.86837	14.2386	8.2145	10.1495	20.723	8.95675	35.5755	93.1771	42.3802	75.7962	null	null	null	-2.98268	2.93191e-06
PVP01_1204200	conserved Plasmodium protein, unknown function	null	2.91689	2.48584	12.1552	10.2129	32.6914	26.1977	38.9176	45.624	6.46633	93.0463	14.1512	50.0748	null	null	null	-4.75379	5.14382e-14
PVP01_1301200	conserved Plasmodium protein, unknown function	null	29.1056	45.3331	42.2906	38.435	39.3283	31.8145	12.7918	62.9514	25.6006	93.0089	60.0099	75.7925	null	null	null	-1.02075	0.00501728
PVP01_1336400	actin II	null	4.95918	7.76203	12.8371	11.4586	11.3946	11.5634	11.8533	54.7758	9.59289	92.6092	83.1893	129.984	null	null	null	-3.41731	0.00015865
PVP01_1129200	conserved Plasmodium protein, unknown function	null	51.3113	39.4738	52.2853	51.4016	42.4122	121.057	78.2421	104.166	83.0789	92.3449	76.8332	89.6208	null	null	null	-1.20558	0.000124747
PVP01_1240200	conserved Plasmodium protein, unknown function	null	9.7803	17.7638	6.12023	20.5866	3.02278	66.1549	23.6089	32.8174	5.76405	91.2977	57.0702	71.7194	null	null	null	-2.29834	8.02791e-07
PVP01_1111300	E3 SUMO-protein ligase PIAS, putative	PIAS	40.5529	41.2469	40.0867	49.9401	17.206	37.4	29.8431	42.0357	59.4243	91.2581	71.6831	100.784	null	null	null	-1.12683	4.49367e-06
PVP01_0421400	protein MAK16, putative	MAK16	1.34999	3.92971	4.5583	3.71389	11.1296	18.6253	8.44908	37.484	7.0757	90.3718	16.7812	85.3259	ribosomal large subunit biogenesis	null	nucleolus, preribosome, large subunit precursor	-4.21217	2.81871e-15
PVP01_1426200	conserved Plasmodium protein, unknown function	null	3.5676	6.68792	0	1.69815	7.07267	12.7039	0	45.2409	29.3733	89.6385	22.1627	56.4091	null	null	null	-3.55946	1.56129e-18
PVP01_1442700	histone chaperone ASF1, putative	ASF1	21.3349	41.826	34.5139	30.5383	14.611	16.2646	21.9672	31.4015	26.9689	89.3697	76.8447	97.3327	null	null	null	-1.07735	0.0288994
PVP01_1427100	CS domain protein, putative	null	2.80802	15.266	11.3444	8.80608	21.4424	25.8988	11.0804	48.4642	17.2021	88.4499	46.15	139.571	null	null	null	-2.45922	1.22868e-13
PVP01_1455800	conserved protein, unknown function	null	13.5847	30.1581	43.1974	36.7155	52.3779	54.8737	49.2638	111.191	39.5173	88.2397	50.2465	66.0512	null	null	null	-1.51808	0.00611134
PVP01_0837400	conserved Plasmodium protein, unknown function	null	19.4638	13.571	18.6996	17.1101	25.1674	39.0125	34.6686	58.3814	32.2533	87.65	53.6738	120.812	null	null	null	-2.60502	0.000184984
PVP01_1026900	60S ribosomal protein L4, putative	RPL4	10.6721	14.5472	7.56502	12.5369	15.2983	20.1471	34.7231	28.6438	63.0964	87.2982	87.4073	133.312	null	null	null	-2.50573	0.000184875
PVP01_1009900	karyopherin beta, putative	null	4.35028	3.74101	3.20602	3.78899	0.985635	5.53805	1.03466	9.65607	25.1683	87.1903	67.6427	111.344	null	null	null	-4.21735	1.45628e-07
PVP01_0832000	T-complex protein 1 subunit eta, putative	CCT7	30.2246	22.2493	41.0538	22.2852	24.5732	21.6865	28.8115	35.143	56.0447	87.1775	64.2104	104.149	protein folding	unfolded protein binding	chaperonin-containing T-complex	-1.92322	0.000706101
PVP01_0602000	Plasmodium exported protein (PHIST), unknown function	null	5.19474	10.2536	33.4666	14.0914	81.8486	102.576	96.1413	99.6084	62.6414	87.061	113.996	70.2822	null	null	null	-2.96812	0.000207882
PVP01_1436600	diphthamide biosynthesis protein 3, putative	DPH3	13.0642	11.262	10.0173	38.0552	0	0	0	22.3336	26.0877	86.9831	77.8242	79.7867	peptidyl-diphthamide biosynthetic process from peptidyl-histidine	zinc ion binding	null	-2.84303	0.0124684
PVP01_1257000	protein kinase, putative	null	19.7458	28.0908	21.8554	28.3494	10.1249	102.91	31.7243	72.252	27.6795	86.958	14.7432	64.4998	null	null	null	-1.59625	0.0113217
PVP01_1124100	conserved Plasmodium protein, unknown function	null	41.603	40.9161	46.8581	49.9792	64.585	60.3611	65.6712	77.9336	71.0153	85.768	51.8341	58.9857	null	null	null	-1.04966	0.00700364
PVP01_1323300	60S ribosomal protein L21, putative	RPL21	3.79389	1.78541	0	7.55766	0	11.3072	10.843	32.5294	23.053	85.3884	45.7377	96.9427	null	null	null	-4.95487	1.95573e-09
PVP01_1405600	cyclin, putative	CYC4	1.50831	3.06097	4.49876	4.72463	6.30948	5.95058	14.6168	29.7267	9.0031	84.9159	24.6937	49.4408	null	null	null	-4.40303	6.74709e-18
PVP01_0511500	U5 snrnp-specific protein, putative	null	20.9503	20.6812	23.8892	18.2449	11.9047	14.7687	16.3817	28.7002	23.8116	84.7504	48.0136	76.3282	null	null	null	-1.98369	5.05023e-07
PVP01_0918700	AP-1 complex subunit sigma, putative	null	14.7811	3.08606	50.403	27.7505	63.6748	31.1211	17.357	17.9473	45.9798	83.7352	59.4267	45.2286	null	null	null	-4.37418	0.00926625
PVP01_0943200	60S ribosomal protein L28, putative	null	0	0	0	0	0	14.6662	6.25517	12.6353	0	83.6448	0	134.132	null	null	null	-6.40335	9.67835e-07
PVP01_0923700	calcium-dependent protein kinase 7, putative	CDPK7	11.6077	17.6025	6.4803	8.51705	11.0535	54.4215	17.8381	43.0258	17.4002	83.5627	33.1914	78.623	null	null	null	-2.18452	7.52731e-06
PVP01_1260800	M17 leucyl aminopeptidase, putative	LAP	44.0228	39.9821	60.3181	34.1482	70.1761	41.9058	48.0357	49.9961	92.8653	83.1713	77.9041	117.779	null	null	null	-1.03833	0.00136931
PVP01_0610400	ATP synthase mitochondrial F1 complex assembly factor 2, putative	ATP12	15.967	9.23786	17.3056	19.4956	3.78571	26.0995	12.3082	16.448	24.5769	83.1423	25.3935	68.0645	null	null	null	-3.03892	1.6818e-11
PVP01_0920700	phosphoglycerate mutase, putative	PGM1	49.4205	34.8604	53.6724	43.8063	65.7793	75.2851	71.7636	70.8552	62.7901	82.4476	143.478	126.395	null	null	null	-1.21848	0.0105859
PVP01_1120000	amino acid transporter, putative	null	8.14907	12.7538	10.902	16.1433	26.3128	43.9725	29.2346	50.911	21.2453	82.3184	39.1707	93.748	null	null	null	-2.5988	1.87217e-11
PVP01_0604500	zinc finger protein, putative	null	8.40029	8.73113	14.7786	10.9959	10.7637	72.5411	9.97582	102.312	5.84165	81.714	17.0667	88.0027	null	null	null	-3.08745	1.26686e-08
PVP01_1223200	CPW-WPC family protein	null	37.7412	30.744	45.1015	33.5898	26.275	50.564	32.1369	47.9995	28.2672	81.5219	29.0387	78.3685	null	null	null	-1.37829	4.55795e-05
PVP01_1203800	phosphatidylinositol transfer protein, putative	null	5.84056	7.06744	4.61704	5.45707	8.07127	18.9225	7.89075	22.4573	27.5309	81.1788	65.8951	118.937	null	null	null	-3.34858	2.90976e-15
PVP01_1340900	plasmepsin IV, putative	PM4	23.1338	20.2185	23.1323	21.4617	0	9.83892	4.71865	19.7086	10.9961	80.5866	38.6871	63.6859	null	null	null	-1.94301	0.00283663
PVP01_1426800	PUB domain-containing protein, putative	null	4.87886	7.27567	1.01201	4.66635	6.09913	7.73776	3.90469	14.2942	29.2502	80.5202	32.5234	83.6223	null	null	null	-3.30021	1.42388e-11
PVP01_0812000	heme oxygenase, putative	HO	25.5544	34.8139	31.6265	29.1161	36.7602	41.097	35.9841	53.9002	42.1386	80.2554	54.0509	72.6872	null	null	null	-1.18194	0.00999778
PVP01_1438300	ribulose-phosphate 3-epimerase, putative	null	10.43	7.90554	11.9426	9.5161	14.2081	5.69083	3.18273	11.2848	83.6764	79.8771	147.781	64.9253	pentose-phosphate shunt	ribulose-phosphate 3-epimerase activity	null	-3.18296	5.50327e-07
PVP01_0618000	RNA polymerase II-associated protein 1, putative	null	3.90459	2.91564	4.66043	2.68431	23.2148	20.7223	21.6287	19.2426	39.3888	79.0761	37.4592	72.3352	null	null	null	-4.35405	1.49982e-33
PVP01_1247000	conserved Plasmodium protein, unknown function	null	22.9881	13.4352	39.1703	32.767	67.2714	28.6109	37.3171	50.6079	69.4907	78.5498	53.2814	70.7075	null	null	null	-2.46227	2.76321e-07
PVP01_0511700	protein transport protein SEC23, putative	SEC23	18.8024	26.4906	20.7768	14.5298	39.3979	23.1582	32.577	52.1143	33.5765	78.2402	31.8594	69.2815	null	null	null	-1.52729	8.65272e-07
PVP01_1011000	zinc finger protein, putative	null	20.1182	22.0564	15.8787	20.5892	15.5948	25.3718	19.2569	37.9644	35.4463	78.1092	72.6709	111.438	null	null	null	-1.77868	2.91092e-05
PVP01_1242500	conserved Plasmodium protein, unknown function	null	11.3409	22.8175	17.8392	25.0161	15.2056	15.5591	12.4019	19.7488	20.9499	78.0913	35.6546	62.539	null	null	null	-1.7315	8.99522e-06
PVP01_0927300	steryl ester hydrolase, putative	null	35.8279	32.8655	45.5887	38.7053	62.1809	60.3948	85.4241	92.8066	77.8194	77.9081	127.38	77.6788	null	null	null	-1.22036	0.034875
PVP01_0505900	translation initiation factor eIF-2B subunit alpha, putative	null	26.5688	26.5722	23.7747	23.7562	26.7896	32.9131	37.9421	40.3966	25.4008	77.8593	84.0337	96.1339	regulation of translational initiation	translation initiation factor activity	eukaryotic translation initiation factor 2B complex	-1.51607	0.000293132
PVP01_0613900	conserved Plasmodium protein, unknown function	null	32.6346	19.9062	14.2882	18.1871	47.7389	76.8306	11.3108	96.9978	18.1155	77.4383	23.8211	48.8068	null	null	null	-1.90763	0.0223866
PVP01_0317300	40S ribosomal protein S5, putative	null	9.26461	13.675	17.3063	26.0206	2.57548	19.5105	12.1248	20.4932	33.2927	76.7538	45.2443	62.1572	null	null	null	-2.40555	0.000621733
PVP01_1426700	translation initiation factor SUI1, putative	null	7.87343	5.93682	3.03191	7.5525	0	13.9161	2.55233	18.2158	31.2677	76.7518	46.236	65.5637	null	null	null	-3.48653	1.35053e-13
PVP01_0720400	conserved Plasmodium protein, unknown function	null	17.6611	10.4825	14.5832	23.087	26.6614	37.6493	23.8249	20.6038	35.7597	76.4442	58.7482	69.4695	null	null	null	-2.75372	0.000778322
PVP01_1246200	inner membrane complex sub-compartment protein 3, putative	ISP3	27.316	35.9534	65.5216	39.8518	6.00653	19.7393	9.37672	31.9508	44.8727	76.389	31.6415	84.3558	null	null	null	-1.06642	0.000113496
PVP01_0526200	small GTP-binding protein sar1, putative	SAR1	7.83346	2.9022	8.63302	0	0	22.5088	6.60168	27.3701	32.2372	76.3654	48.7611	80.5815	null	null	null	-4.30933	1.07318e-11
PVP01_1301000	conserved Plasmodium protein, unknown function	null	3.63297	3.59202	2.11494	4.27822	11.5059	7.04127	9.07727	5.53825	47.2434	76.2917	62.0599	78.4871	null	null	null	-4.07311	9.40217e-09
PVP01_0927700	protein phosphatase, putative	null	8.84476	5.87753	5.83481	4.00674	4.17101	27.0946	19.2938	34.7559	18.0471	76.1116	21.9736	70.733	null	null	null	-3.48699	2.63005e-10
PVP01_0938400	UVB-resistance protein UVR8 homologue	null	4.35244	4.27386	8.95202	6.3291	0	1.09963	5.27876	9.57127	9.545	75.5376	26.3852	46.3191	null	null	null	-3.85924	2.2512e-13
PVP01_1202000	vacuolar fusion protein MON1, putative	MON1	18.6099	20.347	19.6762	33.4051	13.0718	24.4986	15.5188	51.1104	29.186	75.0132	66.9425	123.587	positive regulation of GTPase activity	Rab guanyl-nucleotide exchange factor activity, phosphatidylinositol-3-phosphate binding, phosphatidylinositol-5-phosphate binding, phosphatidylserine binding	null	-1.83222	0.000104271
PVP01_1333600	RNA-binding protein Nova-1, putative	null	13.1029	5.19707	10.1781	11.1734	16.6074	9.91372	11.5044	16.2758	44.5986	74.6358	57.7134	78.8751	null	null	null	-3.60941	1.73882e-05
PVP01_1420800	golgi protein 1, putative	PRP2	7.52625	10.2961	13.6039	13.6976	7.86684	14.5128	12.0407	33.882	21.3183	74.0847	68.9212	125.278	null	null	Golgi apparatus, endoplasmic reticulum	-2.73269	0.000455324
PVP01_1208600	nuclear import protein MOG1, putative	null	0	0	0	1.50388	0	1.50151	13.6082	6.86311	4.91695	73.3444	18.5009	90.3923	null	null	null	-6.21615	7.23066e-11
PVP01_1246400	ubiquitin carboxyl-terminal hydrolase isozyme L3, putative	UCHL3	5.21469	3.88545	15.1922	8.04116	8.14235	42.3047	15.6506	63.3014	22.6959	73.3319	30.8777	74.0632	null	null	null	-3.92742	0.0419467
PVP01_0714100	conserved Plasmodium protein, unknown function	null	5.7638	7.01091	2.50891	10.2113	0	17.921	22.5904	40.4577	2.10938	73.3003	5.82611	48.0475	null	null	null	-3.21333	3.47292e-08
PVP01_1257700	transcription factor IIIb subunit, putative	BRF1	6.2655	8.47862	4.34962	5.46133	1.63056	19.8316	7.40836	30.4446	18.1651	73.0741	29.9911	82.182	null	null	null	-2.96622	4.17494e-16
PVP01_0413400	WD repeat-containing protein, putative	null	28.4014	23.6974	32.9971	24.9445	28.2914	41.7055	34.8905	41.516	26.6895	72.4152	65.15	83.7286	null	null	null	-1.57172	0.00110896
PVP01_1124000	conserved Plasmodium protein, unknown function	null	29.4856	23.602	29.6691	34.2506	19.0657	21.0048	43.5087	29.3876	30.4156	71.9665	33.1133	62.8501	null	null	null	-1.56846	0.000210798
PVP01_1307400	mitochondrial ACP precursor, putative	null	7.89757	7.51124	3.36437	16.6064	0	2.4891	0	11.7934	84.9071	71.9011	158.058	44.9598	null	null	null	-3.0985	0.0136952
PVP01_0702400	GTPase-activating protein, putative	null	15.1869	22.0752	28.8003	25.2169	34.0489	25.6886	31.0571	33.5794	23.4295	71.8258	31.7048	66.2909	null	null	null	-1.65811	1.43265e-06
PVP01_1443600	conserved Plasmodium protein, unknown function	null	6.06905	7.34011	0	5.80641	12.026	6.50977	11.2067	1.5963	50.339	71.7067	54.1735	78.0639	null	null	null	-3.12395	4.2349e-07
PVP01_1231800	conserved Plasmodium protein, unknown function	null	0	16.7824	6.39871	3.87973	0	68.1552	20.3062	67.1764	0	71.3915	2.71203	45.6256	null	null	null	-2.02537	0.00138366
PVP01_1012100	AFG1-like ATPase, putative	null	4.0522	0.21855	2.56672	8.17718	5.75296	4.2397	4.42594	15.7033	29.0097	71.2064	31.6243	59.9656	null	null	null	-5.88889	1.70647e-14
PVP01_1138400	transketolase, putative	TK	9.78629	10.0944	12.3921	8.11675	20.4112	11.1957	15.7906	25.7014	23.3975	70.7823	37.9634	106.288	null	null	null	-2.69379	2.86479e-09
PVP01_1023000	translationally-controlled tumor protein homolog, putative	TCTP	5.43863	19.4138	25.2768	36.1762	5.67585	25.3031	32.6839	24.7129	28.3133	70.013	41.8767	102.214	null	null	null	-1.79854	1.84409e-09
PVP01_1438900	ribosome biogenesis protein TSR3, putative	TSR3	22.6857	23.6314	18.169	27.2439	21.6153	59.2649	25.6478	60.0389	13.937	69.6671	26.578	71.8783	null	null	null	-1.52054	0.00286875
PVP01_0909700	conserved Plasmodium protein, unknown function	null	0	8.62119	4.56091	6.24639	7.37355	42.9063	2.31209	50.0651	4.21748	69.6239	23.7433	87.5556	null	null	null	-2.87587	2.19611e-07
PVP01_1201900	Plasmodium exported protein, unknown function	null	3.4353	4.00405	2.89068	3.77798	1.996	2.42174	3.53251	0.894372	44.5281	69.4317	40.9663	60.819	null	null	null	-3.81506	4.02616e-06
PVP01_1459700	protein farnesyltransferase subunit alpha, putative	null	2.18323	0.982606	3.33998	4.30069	1.95135	8.45238	4.25181	25.0374	11.6268	69.1559	26.6204	63.7643	null	null	null	-5.14509	2.32088e-12
PVP01_1017800	40S ribosomal protein S11, putative	RPS11	4.64787	8.91101	12.1702	11.3884	6.00653	17.0227	0	20.2915	17.5925	69.0647	16.5422	78.2602	null	null	null	-2.82158	0.000179301
PVP01_0930700	60S ribosomal protein L38, putative	RPL38	0	0	0	0	16.852	28.6241	0	2.92963	57.2289	68.6062	22.1114	100.152	null	null	null	-6.12114	4.80069e-07
PVP01_1302100	conserved Plasmodium protein, unknown function	null	6.08993	14.5733	13.7484	4.35834	0	20.5992	0	9.55865	38.4836	68.2281	11.9682	35.5499	null	null	null	-2.15229	7.28188e-05
PVP01_1329700	thioredoxin-like protein, putative	null	22.601	30.7344	38.7884	46.2024	32.9937	40.6066	17.0169	54.5498	27.7614	67.9932	53.9327	80.9512	null	null	null	-1.12041	0.00118463
PVP01_0714300	conserved Plasmodium protein, unknown function	null	0	13.4433	0	7.83644	19.1184	14.5824	26.9553	18.1161	11.0467	67.7606	28.7818	95.8796	null	null	null	-2.25119	3.74223e-13
PVP01_1468700	conserved Plasmodium protein, unknown function	null	14.9825	26.0293	27.5486	22.0478	30.7523	33.0133	46.6568	58.0198	58.6448	67.5375	71.1051	104.198	null	null	null	-1.34237	0.00364078
PVP01_1028800	actin-like protein, putative	ALP2b	25.3678	28.8147	29.6546	41.8092	11.4732	8.99869	13.4625	21.6437	45.1375	67.1167	70.6558	71.6413	null	null	null	-1.19199	0.0121006
PVP01_1436700	PPPDE peptidase domain-containing protein, putative	null	10.4604	18.2307	11.4072	25.356	19.7207	38.8471	11.9317	44.1065	51.9776	66.4876	52.3126	108.135	null	null	null	-1.81121	0.00308329
PVP01_1113800	Sas10 domain-containing protein, putative	null	15.525	14.8324	12.0791	16.6349	20.3458	28.1976	35.0659	34.2362	49.6991	66.1979	76.822	81.0328	null	null	null	-2.08553	0.000328622
PVP01_0935000	conserved Plasmodium protein, unknown function	null	3.41215	5.10967	6.62746	4.39176	8.3954	12.0584	6.52879	14.782	23.1008	65.81	42.4292	70.0707	null	null	null	-3.4509	1.4334e-16
PVP01_0601600	Plasmodium exported protein (PHIST), unknown function	null	10.3402	5.75434	8.24143	6.96957	5.84548	15.2101	9.96253	26.1435	43.4174	65.7624	31.582	36.5846	null	null	null	-3.30515	5.38909e-07
PVP01_0701500	protein RER1, putative	RER1	0	6.74075	0	14.1047	12.8888	8.26402	0	27.9367	33.5119	65.5656	33.3702	113.825	null	null	null	-3.10423	3.01072e-17
PVP01_0716300	heat shock protein 70, putative	HSP70-2	1.32196	0.626799	1.65624	3.33921	1.14658	2.36427	3.12497	4.97761	19.3731	65.5358	37.1727	81.1701	null	null	null	-5.35402	1.09984e-14
PVP01_1253200	glucose-6-phosphate dehydrogenase-6-phosphogluconolactonase, putative	GluPho	22.3597	21.6009	28.5654	19.1695	30.8012	13.3221	30.9489	23.3072	47.4576	64.7788	60.6517	73.3096	glucose 6-phosphate metabolic process, pentose-phosphate shunt	6-phosphogluconolactonase activity, drug binding, glucose-6-phosphate dehydrogenase activity	cytosol	-1.54124	0.00201749
PVP01_1117500	large subunit rRNA methyltransferase, putative	null	17.2673	20.369	18.3191	18.5464	106.729	47.5023	82.6793	41.0576	98.759	64.4823	144.561	61.3135	null	null	null	-1.61558	0.00131929
PVP01_1449000	pre-mRNA-splicing regulator, putative	null	11.2659	13.4313	16.1371	16.794	28.0963	31.7343	23.6305	35.575	52.3396	64.1731	41.2066	91.6165	null	null	null	-2.17507	7.85133e-05
PVP01_0911800	tRNA m5C-methyltransferase, putative	null	16.088	13.844	16.193	30.4526	16.6982	55.6132	31.2199	34.2623	25.6718	64.0415	24.4449	35.6047	null	null	null	-2.13148	0.00141442
PVP01_0916200	vivapain-2	null	1.51089	3.1187	1.84031	3.90837	4.3565	7.94361	2.91654	8.66684	13.0127	64.0158	22.9799	55.7962	null	null	null	-3.98053	6.24164e-12
PVP01_1136100	conserved Plasmodium protein, unknown function	null	18.977	23.6525	35.2854	13.3119	118.399	27.2023	82.4991	39.6009	69.0742	63.7364	23.7918	86.9112	null	null	null	-1.39284	0.00127383
PVP01_1110100	proliferating cell nuclear antigen 1, putative	PCNA1	29.8882	20.6445	20.8346	37.701	84.304	29.939	51.7443	44.825	168.168	63.5691	185.142	53.1393	null	null	nucleus	-1.57684	0.00228194
PVP01_0728100	G2 protein, putative	null	13.483	10.6065	23.6023	21.9433	7.86028	27.7648	17.6763	16.338	91.8633	63.5522	42.9601	60.5277	null	null	null	-2.47554	0.00101843
PVP01_0906200	40S ribosomal protein S4, putative	null	1.16225	0.669324	2.36649	1.68886	1.76737	4.83409	0	0	12.691	62.4947	10.3968	38.6077	null	null	null	-5.2493	4.0656e-16
PVP01_0814700	transcriptional coactivator ADA2, putative	ADA2	11.3881	13.0344	9.30584	13.8682	16.0324	17.875	16.7001	14.1052	40.8063	62.3871	63.7115	79.8763	null	null	null	-2.17522	1.49874e-12
PVP01_1136300	6-cysteine protein	P12p	1.93613	2.61064	5.32022	6.47542	5.57473	35.4643	12.2109	19.5225	16.5859	62.2596	3.424	56.0842	null	null	null	-4.13096	8.20034e-09
PVP01_0810800	dolichyl-phosphate-mannose protein mannosyltransferase, putative	null	0	0.780118	0	3.19002	3.89818	3.30413	0	0	7.11764	62.1504	10.197	27.5654	null	null	null	-5.14875	1.25838e-07
PVP01_1323200	basic transcription factor 3b, putative	null	11.3369	0	2.84809	1.32888	3.01398	20.9678	0	19.4967	6.36291	61.9363	11.3957	54.6943	null	null	null	-5.97582	8.38612e-05
PVP01_1002600	30S ribosomal protein S16-related, putative	null	32.3527	22.0609	42.1928	82.4352	0	2.15607	5.6784	2.9721	44.1234	61.2866	53.2588	51.2168	null	null	null	-1.43347	0.0192625
PVP01_1442500	polyadenylate-binding protein, putative	PABP	14.9761	15.5616	25.5775	22.1838	20.3905	27.5584	18.7003	38.4638	31.023	61.2498	51.7869	99.5079	null	null	P granule	-1.91023	0.000559738
PVP01_1022500	RNA pseudouridylate synthase, putative	null	18.7107	22.4644	13.3214	18.9688	13.3047	36.7227	19.5343	33.7697	38.8249	61.2058	41.0765	60.234	null	null	null	-1.40657	0.000987398
PVP01_1460900	WD repeat-containing protein 82, putative	WDR82	2.62867	3.18538	4.39891	5.11461	7.45697	7.44558	18.8949	13.7615	8.81648	60.7349	32.7221	35.8521	null	null	null	-3.88266	4.46146e-15
PVP01_1120300	DnaJ protein, putative	null	5.31559	7.32737	7.73792	11.4413	2.0282	15.8572	9.06388	22.2098	18.0204	60.6457	43.9005	57.874	null	null	null	-2.88807	2.64497e-08
PVP01_0817100	conserved Plasmodium protein, unknown function	null	4.1035	3.41627	5.76209	6.51596	2.3327	26.9037	5.80787	24.0059	9.9708	60.589	17.5662	61.7503	null	null	null	-3.80177	4.82447e-16
PVP01_1215500	conserved Plasmodium protein, unknown function	null	2.9107	5.90852	7.89325	8.6648	4.6251	24.3612	12.8735	38.2362	15.0771	59.9137	23.3782	108.996	null	null	null	-3.14032	2.34955e-05
PVP01_1006500	methionine aminopeptidase 1a, putative	METAP1a	15.7416	19.7674	21.9788	14.3561	49.1785	39.3342	28.8151	41.3202	20.5686	59.8907	37.2679	85.0582	null	mRNA binding, metalloaminopeptidase activity	null	-1.5519	0.00773799
PVP01_0706200	proteasome activator 28 subunit beta, putative	null	11.9606	14.903	20.6896	36.6926	14.2842	25.8281	20.7294	37.8959	15.3957	59.2597	41.841	66.9453	null	null	null	-1.9219	0.00736307
PVP01_1431600	eukaryotic translation initiation factor 3 subunit A, putative	EIF3A	5.50657	9.42579	11.5427	10.3956	12.4846	27.0835	12.1705	23.9328	13.4117	59.0908	36.7041	70.3488	translational initiation	translation initiation factor activity	eukaryotic translation initiation factor 3 complex	-2.52699	3.73045e-08
PVP01_1009400	conserved Plasmodium protein, unknown function	null	16.7344	27.4826	21.0483	11.6005	40.2866	32.46	47.3216	78.0319	20.9329	58.906	25.652	50.2847	null	null	null	-1.07262	0.0117676
PVP01_1338600	WD repeat-containing protein, putative	null	7.75233	10.5069	6.66724	7.99447	8.78201	23.3166	8.71744	19.3856	13.3342	58.6466	21.4657	60.7954	null	null	null	-2.37394	5.77357e-08
PVP01_0734800	early transcribed membrane protein	ETRAMP	11.2882	16.2324	4.48765	33.9001	4.38947	95.2632	8.72688	92.8953	2.7118	58.3959	32.0362	45.9116	null	null	null	-1.78524	0.0144326
PVP01_1240100	60S ribosome subunit biogenesis protein NIP7, putative	NIP7	1.88695	0	2.47445	5.47508	0	19.8445	3.59607	34.1692	2.20306	58.3464	5.64754	36.1392	ribosomal large subunit biogenesis	null	preribosome, large subunit precursor	-5.89109	0.00582654
PVP01_1109900	14-3-3 protein, putative	14-3-3II	22.8851	28.3669	19.9401	17.3006	38.2737	25.7365	31.3954	55.699	25.2653	58.1479	28.225	64.2926	null	null	null	-1.01014	0.0053703
PVP01_1106800	conserved Plasmodium protein, unknown function	null	0	0	0	0	0	30.3285	0	241.455	0	57.6554	29.2114	106.666	null	null	null	-5.87419	4.40598e-05
PVP01_1211400	DNA repair protein RAD5, putative	RAD5	24.9246	27.5942	30.2478	31.3951	29.1635	28.4535	31.9525	42.1118	34.0326	57.3241	47.5361	81.812	null	null	null	-1.02837	0.0110796
PVP01_0614700	adenosine deaminase, putative	ADA	18.6623	19.3759	28.8681	11.9933	61.7932	31.4775	33.9781	61.7797	29.4162	56.7698	47.0633	72.8453	null	null	null	-1.50345	8.25115e-05
PVP01_1206300	TBC domain protein, putative	null	23.691	15.4154	18.1029	10.1599	9.1665	32.4782	30.8775	44.7619	8.19867	56.6996	9.41327	69.0862	null	null	null	-1.81351	0.000135207
PVP01_1417800	conserved Plasmodium protein, unknown function	null	14.2222	18.5001	17.2763	22.6569	28.048	16.2322	24.5566	22.6968	55.7837	56.4367	83.5721	80.531	null	null	null	-1.55849	1.08522e-07
PVP01_0724000	thioredoxin-like protein 2, putative	TLP2	4.24956	3.34523	0	4.04338	0	18.6326	12.6731	55.8351	6.94359	56.4286	27.7305	98.1127	null	null	null	-3.72427	6.13733e-07
PVP01_1251700	methyltransferase, putative	null	6.46711	19.4973	19.814	17.0011	36.7009	39.5404	39.9643	52.0761	26.5911	56.3488	31.4677	69.35	null	null	null	-1.48433	6.15672e-08
PVP01_1212800	40S ribosomal protein S6, putative	null	27.1358	25.6562	13.2866	46.8511	12.8297	32.8158	16.7709	25.3179	38.317	56.3172	113.858	86.3671	null	null	null	-1.1045	0.00894301
PVP01_1433700	conserved Plasmodium protein, unknown function	null	16.9454	17.0989	19.1681	14.085	11.5805	48.8188	22.1171	60.6847	10.1638	55.6042	28.2132	45.8266	null	null	null	-1.645	0.000252358
PVP01_1009600	conserved Plasmodium protein, unknown function	null	11.4279	17.9443	14.3088	10.6334	7.23224	31.13	21.5587	60.2699	20.5274	55.0863	17.2081	74.8342	null	null	null	-1.56588	4.93886e-06
PVP01_1009500	ribosome-interacting GTPase 1, putative	RBG1	17.3693	17.3716	20.3114	22.5416	26.6315	30.0542	25.7322	82.3894	22.557	54.8308	51.2363	32.3688	null	null	null	-1.60358	0.00697025
PVP01_1118000	reactive oxygen species modulator 1, putative	ROMO1	11.6737	3.48534	21.452	19.667	24.1165	22.0906	25.5255	49.898	15.0332	54.6787	30.2591	54.3462	null	null	null	-3.63384	0.000325334
PVP01_0305800	NYN domain-containing protein, putative	null	9.57193	9.42516	16.1471	9.52974	9.49799	23.4808	18.404	17.8287	42.5735	54.495	39.7086	58.2133	null	null	null	-2.41229	4.12918e-07
PVP01_0702300	60S ribosomal protein L32, putative	RPL32	6.2566	7.49747	0	4.96466	7.546	9.37433	0	3.06097	32.9069	54.4235	24.9308	45.8644	null	null	null	-2.70539	8.93881e-05
PVP01_0413200	tyrosine kinase-like protein, putative	TKL1	20.5248	20.5491	25.0503	19.4868	12.326	19.7375	10.4455	26.3207	23.7554	54.3733	36.0771	56.4246	null	null	null	-1.36156	0.00143663
PVP01_1204300	conserved Plasmodium protein, unknown function	null	10.6039	14.1473	17.4536	13.4474	20.1001	31.2164	21.5678	48.883	20.6804	54.2963	47.4139	77.025	null	null	null	-1.86812	0.000500573
PVP01_0941500	conserved Plasmodium protein, unknown function	null	8.83772	9.14267	10.5612	13.7567	7.78977	17.6391	7.9312	22.9591	18.097	54.2842	28.9035	66.3751	null	null	null	-2.44643	7.32979e-05
PVP01_0806400	conserved Plasmodium protein, unknown function	null	0	1.399	0	0	0	2.33563	5.66334	15.9201	3.28528	54.2124	19.7816	71.2836	null	null	null	-4.52449	1.66165e-09
PVP01_1344500	secreted ookinete adhesive protein, putative	SOAP	15.5301	7.80426	5.9335	26.4452	38.6473	15.5096	20.4816	34.2462	15.0597	54.0424	42.8876	30.7682	null	null	microneme	-2.64427	4.26476e-05
PVP01_0913000	ubiquinone biosynthesis protein COQ4, putative	COQ4	3.68162	0.441116	2.65202	3.58473	0	15.895	9.01046	18.2114	4.24725	53.9852	10.2529	53.4787	null	null	null	-5.25379	5.69847e-08
PVP01_1231200	60S ribosomal protein L23, putative	RPL23	2.1982	11.9074	7.74799	11.7786	26.0449	67.9025	19.5321	60.5964	6.5645	53.9524	31.0286	67.4361	null	null	null	-2.08999	0.00765347
PVP01_1334100	small nuclear ribonucleoprotein-associated protein B, putative	SMB1	1.44745	5.4009	2.38324	12.3966	9.09853	5.2898	11.7254	16.7409	12.9098	53.9351	8.55718	67.364	null	null	null	-3.10138	5.36944e-08
PVP01_1203200	glycerol kinase, putative	GK	13.6597	19.6565	19.2899	17.5608	8.9645	33.4402	6.65364	50.7971	19.9822	53.7536	26.6574	60.3921	null	null	null	-1.40636	0.000330475
PVP01_0409700	conserved Plasmodium protein, unknown function	null	4.36951	9.6519	10.4668	11.9696	11.1796	5.39608	16.7883	25.819	4.08878	53.6936	10.2661	40.194	null	null	null	-2.36026	0.000189588
PVP01_1219100	DNA replication complex GINS protein, putative	null	1.40643	3.95771	0.566131	2.52519	7.42695	9.03427	2.01485	8.17697	6.34046	53.1806	16.0061	68.1206	null	null	null	-3.45003	1.39109e-15
PVP01_0931900	serpentine receptor, putative	SR1	12.4913	14.6162	18.5035	25.3978	27.3786	35.7806	18.0629	37.9563	33.5646	52.5114	38.6075	79.0116	null	null	null	-1.77681	0.000112179
PVP01_1243200	conserved Plasmodium protein, unknown function	null	0	0	0	0	0	0	0	0	0	52.298	19.7325	8.98863	null	null	null	-5.73601	1.82387e-06
PVP01_1260000	40S ribosomal protein S5, putative	null	5.09627	1.26081	9.10223	7.00938	6.97877	20.7058	9.8196	22.1325	22.7197	51.7794	36.4116	48.1698	null	null	null	-4.54506	0.000364348
PVP01_0302900	conserved Plasmodium protein, unknown function	null	10.8633	15.4141	15.0639	13.1102	16.5273	42.5301	18.1527	77.7001	10.2924	51.3516	14.2474	57.0971	null	null	null	-1.67329	4.91394e-05
PVP01_0304100	dipeptidyl aminopeptidase 3, putative	DPAP3	18.6252	18.0123	10.2342	11.2347	5.71105	45.8232	9.20625	46.2536	12.892	51.3373	15.0851	51.3391	null	null	null	-1.4609	7.83108e-05
PVP01_0825000	eukaryotic translation initiation factor 4E, putative	eIF4E	0	0.766625	0	0	0	4.0529	4.09623	5.96267	7.88994	51.2016	18.5398	75.8173	null	null	P granule	-4.88502	2.51841e-10
PVP01_1116200	NLI interacting factor-like phosphatase, putative	NIF3	18.8486	23.0993	27.4692	29.56	29.6219	28.8801	26.7924	34.4636	16.1525	51.0871	30.4971	73.4261	null	null	null	-1.11193	7.41908e-06
PVP01_0701400	conserved protein, unknown function	null	5.33274	2.79375	23.4012	13.3746	17.979	15.6916	3.90307	37.3992	36.3853	50.9961	127.989	57.2387	null	null	null	-3.77671	7.99825e-05
PVP01_0922800	cupin-like protein, putative	null	1.13628	0.337973	2.18197	1.93519	0.937955	1.83829	3.21277	9.58936	3.62531	50.6218	13.3877	47.0309	null	null	null	-5.26986	1.14471e-15
PVP01_0717600	PPPDE peptidase, putative	null	4.57991	8.02366	12.302	12.6888	11.0418	51.0784	10.6753	42.744	10.4594	50.5516	6.53059	50.4266	null	null	null	-2.51423	1.44455e-05
PVP01_0409800	RING zinc finger protein, putative	null	13.5399	19.0923	10.5142	17.9454	27.9056	26.3049	12.8598	34.6208	18.5354	50.551	23.9976	43.396	null	null	null	-1.35936	0.00126463
PVP01_0925200	ethanolamine kinase, putative	EK	12.385	16.0381	20.1544	22.2291	18.7842	18.7931	9.50125	39.9847	10.0584	50.5445	29.1471	81.1703	null	null	null	-1.59705	0.000355697
PVP01_0509000	SAYSvFN domain-containing protein, putative	null	12.8722	10.0624	14.3479	17.2903	7.91798	15.9002	18.6862	59.9707	26.7612	50.3629	14.8356	49.2919	null	null	null	-2.21507	0.0265307
PVP01_1202500	conserved Plasmodium protein, unknown function	null	13.917	13.5083	33.0029	22.3661	17.5554	29.1267	23.3615	47.0372	21.904	50.2572	29.9262	62.6009	null	null	null	-1.82088	0.000100139
PVP01_1002400	conserved Plasmodium protein, unknown function	null	11.5456	14.7113	11.6057	27.8036	6.30605	8.02607	5.87575	4.4609	32.2789	49.952	42.0302	56.4832	null	null	null	-1.69733	0.000347059
PVP01_1326200	actin-related protein, putative	ARP4a	17.9589	16.3891	20.9777	31.8543	25.2793	22.5172	40.0889	22.1258	17.8366	49.8964	13.281	26.9817	null	null	null	-1.54938	0.00275425
PVP01_1439700	inner membrane complex protein 1h, putative	IMC1h	4.35665	6.24041	5.85687	3.61229	1.14976	5.75068	3.72718	6.93917	27.591	49.8636	25.2392	46.0263	null	null	null	-2.81249	5.54917e-06
PVP01_0837900	conserved Plasmodium protein, unknown function	null	7.69468	10.0195	15.0742	21.2176	16.5157	8.48725	16.3058	14.9248	13.926	49.8437	18.0347	55.9108	null	null	null	-2.20602	0.00159318
PVP01_0929700	spermidine synthase, putative	SpdSyn	10.7083	13.6291	13.3192	8.75294	30.1741	19.8675	33.1204	36.702	8.42179	49.637	27.7114	55.4619	null	null	null	-1.79135	0.00572412
PVP01_1413600	2-oxoisovalerate dehydrogenase subunit alpha, mitochondrial, putative	BCKDHA	2.63558	5.78207	4.97911	5.78679	3.78083	12.6627	5.03519	7.05043	7.16118	49.6255	17.5876	29.504	null	null	null	-2.90007	5.11135e-12
PVP01_0606800	deoxyribose-phosphate aldolase, putative	null	13.3375	4.1154	13.6763	11.672	15.3527	7.14998	16.4153	19.2901	19.4882	49.3346	29.5244	56.1946	null	null	null	-3.29863	0.000124205
PVP01_0701200	reticulocyte binding protein 1a	RBP1a	0.583045	0.515466	0.633217	0.897911	2.65061	5.59234	1.65788	8.02608	3.58736	49.3169	8.99886	50.9799	null	host cell surface binding	microneme	-5.05321	1.10966e-41
PVP01_1122600	mitochondrial ribosomal protein L46 precursor, putative	null	9.40845	9.71966	8.88711	20.6619	18.5862	38.8946	23.1307	21.4504	55.7057	49.1122	58.5762	28.3926	null	null	null	-2.2249	0.0135889
PVP01_1245700	conserved Plasmodium protein, unknown function	null	25.1452	20.707	31.3097	20.3925	22.1106	41.1861	19.7615	51.393	35.2597	48.7952	20.01	58.9069	null	null	null	-1.19784	0.0176767
PVP01_0617900	leucine-rich repeat protein	null	0	0	0	3.56439	14.4359	14.7518	13.3984	10.2535	65.0325	48.2593	46.1512	36.0213	null	null	null	-5.62233	6.69725e-07
PVP01_1209900	conserved Plasmodium protein, unknown function	null	15.9867	14.3197	13.5592	12.8699	13.1591	18.6262	16.0513	12.6318	29.8728	47.9001	47.2536	50.7843	null	null	null	-1.67445	0.00102067
PVP01_1223500	DNA polymerase theta, putative	POLQ	15.5437	14.8629	19.2973	18.6151	11.991	34.2479	18.5812	36.947	12.6438	47.8836	19.9675	42.9488	null	null	null	-1.6237	0.00169689
PVP01_1223400	conserved Plasmodium protein, unknown function	null	13.58	10.8904	17.6474	12.6366	6.78522	37.3705	17.5777	28.377	25.4336	47.3759	42.2299	75.0889	null	null	null	-2.0245	0.000749134
PVP01_0910700	60S ribosomal protein L36, putative	RPL36	10.4384	0	0	0	9.79258	2.8785	7.7376	3.98187	5.84014	47.35	11.7445	47.2262	null	null	null	-5.59544	2.42001e-06
PVP01_1129500	secreted ookinete protein 25, putative	PSOP25	1.79571	4.22791	4.42274	2.14821	30.2153	18.2252	12.3438	15.6417	24.4888	47.3183	16.7039	52.0098	entry into host cell	null	cell surface	-3.20826	4.59367e-09
PVP01_1012200	ATP-dependent RNA helicase DDX1, putative	DDX1	2.8435	4.028	2.03319	5.52149	0.768232	6.57806	0	9.70701	20.1137	46.8913	37.153	83.657	null	ATP-dependent helicase activity	null	-3.25171	4.74765e-08
PVP01_0919800	conserved protein, unknown function	null	39.0028	10.7496	13.0815	20.5112	47.6812	22.9647	52.0395	28.2848	18.7126	46.7714	37.4682	24.1605	null	null	null	-2.02353	0.0384007
PVP01_0108600	EKC/KEOPS complex subunit BUD32, putative	BUD32	6.5744	6.35664	13.7873	18.8803	13.6054	56.0392	13.8787	14.8601	14.6877	46.7424	24.7694	42.4182	null	null	null	-2.69815	0.00180494
PVP01_1120100	RNA-binding protein, putative	null	5.10038	4.19817	6.1696	4.93246	19.5653	21.5577	25.2163	41.7054	27.7403	46.6716	41.5382	43.0816	null	mRNA binding	null	-3.19705	0.000821314
PVP01_1270900	hypothetical protein	null	12.8176	16.4536	8.73782	18.5524	58.2603	35.5723	23.7774	34.7313	66.7005	46.5389	55.122	56.1429	null	null	null	-1.44558	2.96903e-05
PVP01_0806200	conserved Plasmodium protein, unknown function	null	0	2.96483	1.45612	1.50151	2.50917	8.52914	1.93152	12.4976	7.55889	46.4253	5.20828	38.7751	null	null	null	-3.58033	1.61502e-05
PVP01_1301300	ATP-dependent RNA helicase, putative	null	10.2546	11.8881	3.67293	14.1859	6.37527	1.80506	5.22095	4.33118	17.5163	46.2021	26.6984	36.102	null	null	null	-1.87281	0.000273687
PVP01_0801900	18S ribosomal RNA	null	14.0591	16.9397	21.1169	16.0593	18.4102	34.7063	17.9668	30.6263	36.5279	46.1983	190.464	45.2428	null	null	null	-1.39558	0.0146632
PVP01_0712800	conserved Plasmodium protein, unknown function	null	0	0.680338	5.38889	0	0	1.7591	0	14.7699	5.14255	45.9357	1.47381	72.583	null	null	null	-4.80386	6.20191e-05
PVP01_0303100	alpha/beta hydrolase, putative	null	14.5399	15.974	29.6039	19.6628	6.95972	24.4059	14.4392	39.2562	21.8185	45.6885	23.0064	50.1269	null	null	null	-1.45974	0.00855491
PVP01_0308200	tRNA N6-adenosine threonylcarbamoyltransferase, putative	KAE1	14.4128	14.2362	15.4338	19.5995	43.2072	23.4548	24.5271	44.0934	55.5835	45.6327	64.4869	86.1575	null	null	null	-1.61384	3.60288e-05
PVP01_1261200	conserved Plasmodium protein, unknown function	null	5.97953	5.95546	4.69378	6.49395	3.58213	10.0605	4.38101	21.2307	8.6517	45.5412	14.507	52.2005	null	null	null	-2.74229	7.93561e-08
PVP01_1453400	CCR4-NOT transcription complex subunit 4, putative	NOT4	17.9597	19.9046	22.4941	23.3235	23.3082	31.0659	24.9003	43.2878	36.4467	45.4344	42.5514	74.4694	null	null	null	-1.15138	0.00264626
PVP01_1263900	conserved Plasmodium protein, unknown function	null	7.64837	10.593	9.11757	7.22776	4.47466	1.98164	6.7794	4.73958	21.4327	45.3937	56.3557	58.4031	null	null	null	-2.00068	0.0144924
PVP01_1419700	translocation protein SEC63, putative	SEC63	8.43253	15.105	10.0138	21.3154	3.1316	1.33299	2.69575	2.53944	15.8841	45.3586	40.0616	44.4702	null	null	null	-1.52533	0.0059832
PVP01_0615900	calmodulin, putative	null	12.4413	7.35918	17.293	13.862	7.28003	9.8649	10.8752	14.0096	18.7107	45.3384	21.0891	41.9363	null	null	null	-2.47078	0.00686633
PVP01_1429900	aquaporin, putative	AQP2	11.1046	11.754	12.2607	12.1807	19.129	21.973	10.1209	23.2013	26.5774	44.4009	36.7474	69.1354	null	null	null	-1.83177	7.82202e-05
PVP01_1005900	ATP-dependent RNA helicase DDX41, putative	DDX41	0.727581	1.32188	0	1.21058	2.31434	4.76936	3.33313	6.11898	3.33198	44.2725	9.30962	50.2675	null	null	null	-4.28527	7.25594e-18
PVP01_0512800	ribosomal RNA small subunit methyltransferase NEP1, putative	NEP1	4.68187	4.10971	0	3.42471	3.82385	26.8339	12.2735	19.447	8.57744	44.2716	20.8822	74.8189	null	null	null	-3.14729	1.70809e-05
PVP01_1237300	conserved Plasmodium protein, unknown function	null	4.47476	1.73929	4.93772	4.68008	4.03572	15.3096	6.93529	19.7658	7.30519	44.1783	7.97119	51.7048	null	null	null	-4.04376	1.93997e-14
PVP01_1439000	conserved Plasmodium protein, unknown function	null	0	0	2.72486	3.79619	2.843	19.8706	3.06616	16.4878	2.23361	43.8431	12.0579	44.603	null	null	null	-5.48681	5.77947e-14
PVP01_0829600	eukaryotic translation initiation factor 3 subunit K, putative	EIF3K	3.66714	8.33341	11.8487	3.74259	3.2106	4.49635	11.9738	11.7191	28.6689	43.6281	34.5871	38.345	null	null	null	-2.25748	0.0117452
PVP01_1106000	conserved Plasmodium protein, unknown function	null	0	11.2898	0	4.47379	19.0875	67.3475	47.2747	0	8.74728	43.5283	0	16.211	null	null	null	-1.85727	0.00010772
PVP01_1460800	ubiquitin-conjugating enzyme E2, putative	null	2.99207	7.38479	4.63969	2.9241	8.17492	18.3111	10.7604	28.5489	18.1152	43.4539	15.3393	43.3311	null	null	null	-2.40646	1.2666e-08
PVP01_0114900	PAP2-like protein, putative	null	11.1854	15.1997	16.5241	25.9003	14.564	29.7014	9.38004	20.4135	12.5277	43.277	49.4336	30.6806	null	null	null	-1.45059	0.00737999
PVP01_0109400	cloroquine resistance associated protein cg1, putative	null	12.6021	6.47328	11.292	14.3333	33.0533	24.3174	24.4272	26.2476	21.2811	43.1594	30.879	50.824	null	null	null	-2.56291	5.01023e-11
PVP01_1431300	tetratricopeptide repeat protein, putative	null	9.80379	4.29393	2.13931	5.04762	1.84518	7.8001	1.41612	13.6677	8.82281	42.9489	22.9675	37.4489	null	null	null	-3.05341	2.49424e-08
PVP01_1441100	conserved Plasmodium protein, unknown function	null	26.5611	11.9652	18.4937	15.0945	7.31674	34.2192	16.162	30.2789	24.4552	42.8667	32.9136	44.9764	null	null	null	-1.75848	0.000392652
PVP01_0924500	splicing factor, putative	null	6.43712	8.03872	9.21475	3.61985	36.8095	35.8395	19.998	29.4576	21.1852	42.8575	2.87035	20.6181	null	null	null	-2.27863	0.00689952
PVP01_1109600	calpain, putative	null	13.4632	13.955	11.3741	10.7775	7.08285	10.7253	14.2776	15.1361	29.977	42.7342	37.7087	46.7882	null	null	null	-1.54813	4.12554e-05
PVP01_0811300	conserved Plasmodium protein, unknown function	null	7.10901	11.7871	0	2.59777	18.4188	5.31705	10.9661	10.6872	24.8031	42.5304	76.6834	30.5117	null	null	null	-1.76733	0.000236354
PVP01_1334200	ubiquitin carboxyl-terminal hydrolase, putative	null	1.17293	2.5955	0.794505	3.52174	3.57589	9.71234	2.67217	8.8273	13.4776	42.4523	22.9519	52.7931	null	null	null	-3.59517	2.48179e-09
PVP01_1246300	conserved Plasmodium protein, unknown function	null	1.37187	2.27563	1.69323	0.536664	1.67877	5.41451	1.58012	7.28831	2.49227	42.0261	10.8081	87.1794	null	null	null	-3.71537	3.35303e-11
PVP01_1240000	conserved Plasmodium protein, unknown function	null	5.75354	6.28359	6.04952	8.17213	9.05748	18.6172	8.99461	27.2452	9.40975	41.947	17.1025	37.9	null	null	null	-2.55984	5.3433e-07
PVP01_1202700	ABC transporter B family member 6, putative	ABCB6	8.01463	10.864	15.4398	18.0948	20.8889	21.0345	25.3276	19.3091	38.117	41.6149	42.4006	46.1403	null	null	null	-1.84477	1.64341e-09
PVP01_0815300	cysteine--tRNA ligase, putative	CysRS	9.20138	7.00338	13.1423	11.6448	16.012	22.6142	11.3717	24.5998	10.5618	41.61	26.1464	61.8085	null	null	null	-2.41251	3.2736e-09
PVP01_0912500	conserved Plasmodium protein, unknown function	null	9.59556	15.6512	19.7813	15.5022	16.9203	16.3607	22.9791	23.2145	37.5718	41.566	32.41	50.5898	null	null	null	-1.35407	0.000308645
PVP01_0706900	conserved Plasmodium protein, unknown function	null	3.20958	0	6.43496	0	12.4029	5.17638	0	9.09611	2.05255	41.3889	5.1518	35.4966	null	null	null	-5.40562	2.95733e-08
PVP01_1009100	ubiquitin fusion degradation protein 1, putative	UFD1	6.69279	5.76858	2.66763	8.42526	5.96946	9.44106	9.13946	18.8834	9.71747	40.9566	20.5868	45.3014	null	null	null	-2.63198	1.17599e-13
PVP01_0118800	protein kinase, putative	null	1.83513	2.11321	1.96517	0.939688	1.24949	5.4142	4.51838	6.73544	7.26502	40.8737	13.5502	39.4798	null	null	null	-3.74957	6.53748e-14
PVP01_0406500	small nuclear ribonucleoprotein Sm D2, putative	SNRPD2	38.1586	2.77899	0	27.6538	66.6861	84.1602	21.114	37.1553	69.3879	40.8083	26.9867	64.0884	null	null	null	-3.46772	0.00936428
PVP01_0923900	RING zinc finger protein, putative	null	14.3341	13.2368	17.1388	16.7368	9.78487	11.754	13.5242	9.1996	61.0812	40.7997	69.8306	45.8247	null	null	null	-1.55386	9.02333e-08
PVP01_1257600	crossover junction endonuclease MUS81, putative	MUS81	0.185433	0.529595	0.191986	0.390263	0	1.86359	1.09845	1.15179	0.73449	40.2893	5.70743	33.1324	null	null	null	-4.75455	4.49323e-11
PVP01_0111000	60S ribosomal protein L34, putative	RPL34	12.6579	7.62725	10.5188	6.19712	19.3211	19.5617	14.2039	19.2977	12.242	40.2719	1.35844	34.3123	null	null	null	-2.25819	0.000298978
PVP01_1417900	U4/U6.U5 tri-snRNP-associated protein 2, putative	USP39	7.48592	15.0764	7.63232	12.5835	14.186	17.2306	15.0485	12.1795	23.1592	40.0001	27.0529	32.726	null	null	null	-1.35068	0.0348856
PVP01_0724600	protein kinase, putative	null	0.877823	1.16367	0.920361	0.98994	1.22171	7.89819	1.80393	13.1479	5.48784	39.9188	11.7012	49.9868	null	null	null	-4.24121	8.02005e-21
PVP01_1109300	conserved Plasmodium protein, unknown function	null	6.6708	11.1569	9.2494	9.11365	9.69904	18.8599	15.4876	32.7185	20.9352	39.4761	31.2364	51.8395	null	null	null	-1.7353	1.72013e-05
PVP01_1015000	conserved Plasmodium protein, unknown function	null	0	3.60951	9.54085	0	11.1179	26.1555	10.0075	21.0202	10.1979	39.4077	19.8264	51.3305	null	null	null	-3.13194	1.79699e-11
PVP01_1410400	HORMA domain protein, putative	null	17.9521	13.7861	13.208	10.9758	17.6011	29.0527	21.7018	22.26	24.0979	39.1643	28.9102	50.5	null	null	null	-1.44167	0.00157359
PVP01_0606700	ATP-dependent RNA helicase ROK1, putative	ROK1	22.1626	16.5312	23.701	19.0715	36.9765	14.1565	37.0354	16.6039	50.1959	39.0673	52.5262	60.5165	maturation of SSU-rRNA	ATP-dependent RNA helicase activity	apicoplast	-1.1925	0.0164254
PVP01_0936800	3-oxo-5-alpha-steroid 4-dehydrogenase, putative	null	3.14375	8.38235	12.4645	9.30753	6.88303	6.61262	7.20303	10.4823	4.89484	39.0201	11.3428	42.5244	null	null	null	-2.0927	6.4181e-05
PVP01_0419400	RNA-binding protein, putative	null	40.0025	12.3599	23.7671	33.946	15.059	14.173	32.0023	36.1176	18.2976	38.8266	29.3473	49.6075	null	null	null	-1.57583	0.0341154
PVP01_1104400	ribosome biogenesis protein MRT4, putative	null	2.68648	0.794094	2.03808	1.55384	4.98473	13.8619	0	13.8139	4.31064	38.7538	12.168	16.1732	null	null	null	-4.46977	0.000725326
PVP01_1245100	conserved Plasmodium protein, unknown function	null	6.1058	18.0701	4.40081	6.28749	0	24.2313	18.3626	16.1112	11.0538	38.5008	15.9529	32.5735	null	null	null	-1.05057	0.000249422
PVP01_0418700	conserved Plasmodium protein, unknown function	null	9.87479	10.3419	13.3448	11.8919	19.7374	18.861	27.3032	20.3515	26.6923	38.4971	34.5233	51.8571	null	null	null	-1.80009	0.000427769
PVP01_1440400	conserved Plasmodium protein, unknown function	null	17.4211	15.8379	19.6611	19.4041	16.958	7.25328	7.76461	18.4129	37.1407	38.4925	24.0387	44.4579	null	null	null	-1.22987	3.71037e-05
PVP01_1427500	U1 small nuclear ribonucleoprotein C, putative	null	3.58778	2.13952	6.99018	6.55796	8.95248	12.2051	0	14.9198	7.42444	38.3813	15.0147	39.5865	null	null	null	-3.64889	0.000221628
PVP01_0714000	conserved Plasmodium protein, unknown function	null	2.14311	2.15449	1.64859	6.59172	11.8513	18.8923	10.3369	24.3725	15.4624	38.3124	2.03569	15.7446	null	null	null	-3.63951	2.71357e-05
PVP01_0944500	conserved Plasmodium protein, unknown function	null	5.73053	11.792	16.7521	7.84027	5.22941	5.6753	13.3187	10.6286	28.3341	38.1845	31.8185	36.9605	null	null	null	-1.61504	0.0101778
PVP01_1212900	V-type proton ATPase subunit D, putative	null	0	12.7618	2.5267	5.69015	0	6.8723	2.84015	9.59893	8.88004	38.0041	15.2256	37.3169	null	null	null	-1.50295	0.0122329
PVP01_1219200	hypothetical protein	null	0	0.58751	0	0	0	0	2.12532	6.96976	0	37.876	8.31508	26.6692	null	null	null	-4.61404	0.000148028
PVP01_0945800	coatomer subunit gamma, putative	SEC21	9.12533	10.6809	10.5301	11.2936	9.35282	13.1732	7.20715	26.1008	18.9928	37.7388	36.6208	48.8102	ER to Golgi vesicle-mediated transport, retrograde vesicle-mediated transport, Golgi to ER	null	COPI vesicle coat	-1.72962	0.00056913
PVP01_1208000	6-cysteine protein	P47	2.92244	5.23319	0.906523	8.0107	5.87593	9.57357	7.29774	16.1218	14.6042	37.5153	25.4907	53.285	null	null	cell surface, cytoplasm	-2.62739	3.02318e-05
PVP01_0214200	conserved Plasmodium protein, unknown function	null	4.36049	5.87394	0	18.4051	0	25.6388	11.8387	30.9075	22.6495	37.4804	11.038	20.4454	null	null	null	-2.48491	0.000756831
PVP01_0616000	28 kDa ookinete surface protein, putative	P28	1.31855	0	0	0	0	5.86925	4.95115	6.28534	5.63007	37.4526	5.15319	32.8356	null	null	null	-5.26501	1.95967e-10
PVP01_1322000	conserved Plasmodium protein, unknown function	null	10.24	13.4638	12.4729	17.9896	8.0153	4.10441	5.69085	13.0496	17.3341	37.4106	32.6153	47.6092	null	null	null	-1.40906	0.035142
PVP01_1211300	conserved Plasmodium protein, unknown function	null	4.79155	5.72462	13.9879	12.2522	20.3697	45.5562	36.9092	42.375	38.138	37.0325	14.3938	27.5169	null	null	null	-2.49971	0.0184555
PVP01_0813200	U3 small nucleolar RNA-associated protein 13, putative	UTP13	0.798325	1.48434	2.35775	1.05054	2.46376	11.6406	0.50278	17.1787	5.50548	36.9587	16.8146	56.0852	null	null	null	-3.9335	6.25267e-16
PVP01_0909600	conserved Plasmodium protein, unknown function	null	0	12.1425	0	4.42426	0	47.2356	23.5836	42.3134	0	36.9019	19.6736	66.9392	null	null	null	-1.52803	0.0173833
PVP01_1236300	cyclic nucleotide phosphodiesterase, putative	null	9.25977	10.7576	11.6246	11.5808	16.3296	12.0484	14.3841	23.6452	11.5875	36.8629	21.0327	61.3648	null	null	null	-1.6872	0.0113187
PVP01_1008700	acyl-CoA synthetase, putative	ACS10	0.53584	2.37859	4.29257	3.2206	3.04662	10.3599	1.61446	12.0936	13.9194	36.8285	23.7048	42.6298	null	null	null	-3.48498	9.94355e-07
PVP01_0815700	heat shock protein 60, putative	HSP60	0	1.13258	1.34839	0	1.58427	4.10483	0.851773	2.17521	9.51375	36.8229	8.95044	27.911	null	null	mitochondrion	-4.14859	3.2629e-09
PVP01_1246900	biotin protein ligase, putative	null	20.8835	15.5204	16.1771	18.335	49.4521	35.869	27.2584	44.9337	38.1225	36.5902	64.277	42.3038	null	null	null	-1.18611	0.0290355
PVP01_0215600	dynein heavy chain, putative	null	3.33294	3.28636	2.60884	2.83147	3.02191	4.14086	1.94835	9.27631	8.89637	36.4164	16.0279	54.9259	null	null	null	-3.12585	8.76997e-08
PVP01_1418600	conserved Plasmodium protein, unknown function	null	0	0	0	3.22078	0	5.21448	0	0	5.85346	36.3905	30.0914	39.5729	null	null	null	-5.2246	1.01475e-06
PVP01_0620600	conserved Plasmodium protein, unknown function	null	0	0.375159	1.37827	0	0	5.12442	5.57134	4.04316	3.68181	36.1103	5.55218	49.2223	null	null	null	-4.75415	2.47093e-11
PVP01_1308000	protein phosphatase, putative	null	8.33964	15.6296	6.36836	9.69998	5.71074	21.256	11.2923	14.3874	22.6043	36.0732	35.3525	36.0354	null	null	null	-1.15662	0.0128865
PVP01_1413700	conserved Plasmodium protein, unknown function	null	4.43372	6.04899	3.59879	6.26095	8.19502	12.754	9.09905	10.9387	11.2848	35.7454	15.1231	26.6941	null	null	null	-2.38207	4.29055e-06
PVP01_1428800	histone-arginine methyltransferase CARM1, putative	CARM1	4.52886	6.71303	5.74937	3.56197	13.5161	9.58909	13.2569	11.4307	25.6309	35.6315	41.063	34.5904	null	null	null	-2.24772	3.13001e-06
PVP01_1209700	thioredoxin 2, putative	TRX2	4.37481	4.85935	0	6.80687	15.6407	22.4713	7.04907	17.0559	3.43982	35.5897	17.5864	25.6545	null	null	null	-2.64263	0.00346782
PVP01_0816800	Rh5 interacting protein, putative	RIPR	11.9651	12.7842	15.8808	11.3177	24.9835	22.4884	21.1676	20.799	18.1993	35.2399	27.0242	39.8278	null	null	microneme	-1.39456	0.000309468
PVP01_1009800	conserved Plasmodium protein, unknown function	null	2.33239	2.08848	2.95234	3.44938	5.90698	7.58242	7.02684	6.22953	16.151	35.0878	19.2086	13.9309	null	null	null	-3.54654	2.29749e-06
PVP01_1121900	conserved Plasmodium protein, unknown function	null	3.05996	4.14347	2.81836	4.41709	3.91757	8.68051	4.44014	23.6554	2.8228	34.9928	7.78069	28.1203	null	null	null	-2.8069	1.6219e-08
PVP01_1118500	tetratricopeptide repeat protein, putative	null	1.90464	1.69429	7.05152	0.677091	0	8.81318	5.36528	12.2285	10.9127	34.7999	8.92861	59.1811	null	null	null	-3.73198	5.16778e-08
PVP01_1136200	nucleolar GTP-binding protein 1, putative	NOG1	2.61996	4.22938	5.78085	3.53997	7.01804	12.6157	5.34288	18.6209	9.02629	34.7128	18.4651	39.4015	ribosomal large subunit biogenesis	null	nucleolus, preribosome, large subunit precursor	-2.77173	2.51029e-09
PVP01_1010100	transporter, putative	null	10.2773	16.2116	12.2952	11.1279	10.1826	12.3208	13.0521	23.7419	13.0732	34.5947	32.3822	46.0159	null	null	null	-1.04828	0.0102162
PVP01_0824400	conserved Plasmodium protein, unknown function	null	4.92733	6.87931	9.20153	8.45849	3.1511	19.4058	5.67403	18.9564	20.7809	34.5593	24.1799	33.2592	null	null	null	-2.17409	5.27787e-09
PVP01_0607000	schizont egress antigen-1, putative	SEA1	11.7225	14.6983	7.9785	12.5093	10.1662	17.9635	10.4331	24.122	14.5967	34.4213	30.9338	64.8099	null	null	null	-1.174	0.0448715
PVP01_1015100	secreted ookinete protein, putative	PSOP13	0	3.60061	2.29359	2.49821	0	4.68647	9.09645	2.92012	4.48808	34.4098	7.89789	20.749	null	null	null	-2.94425	8.70686e-07
PVP01_1248900	vivapain-1	null	6.04602	6.16336	6.32174	8.42869	6.48227	10.309	5.63586	14.1864	18.794	34.3669	22.8543	49.2832	null	null	null	-2.30369	6.22479e-05
PVP01_1233100	conserved Plasmodium protein, unknown function	null	0	1.87804	1.63217	3.25477	3.91159	5.12592	2.05124	6.62175	2.58757	34.3572	3.80702	32.8844	null	null	null	-3.61884	1.51733e-12
PVP01_0948600	serine/threonine protein kinase, putative	null	2.87883	1.84922	3.60942	2.83957	4.13631	5.31424	4.11711	2.91687	10.1744	34.2775	15.6277	37.3411	null	null	null	-3.63011	9.6488e-11
PVP01_0526100	CDGSH iron-sulfur domain-containing protein, putative	null	0	0	42.5868	9.44507	0	9.92527	47.7981	19.2266	0	34.2745	13.2954	35.7816	null	null	mitochondrion	-5.14055	0.00508833
PVP01_1004500	conserved Plasmodium protein, unknown function	null	4.39675	3.7315	4.89694	4.65186	1.79798	8.74827	6.9072	24.2619	8.08518	34.183	32.9016	67.8823	null	null	null	-2.89451	4.832e-05
PVP01_1265300	mitochondrial inner membrane protease ATP23, putative	ATP23	15.7999	15.4247	15.3701	19.1924	42.687	23.7507	28.5539	19.1785	44.7842	34.1792	28.3081	34.6672	mitochondrial protein processing, mitochondrial proton-transporting ATP synthase complex assembly	null	mitochondrial intermembrane space	-1.09886	1.55264e-06
PVP01_0309700	exosome complex component RRP4, putative	RRP4	13.8438	13.7647	26.9696	13.0349	39.4892	17.1785	22.9386	30.0829	32.4524	34.0824	44.9282	42.7256	null	null	null	-1.2486	0.0245136
PVP01_1420600	protein phosphatase PP2A regulatory subunit A, putative	null	0	0.84484	1.45471	1.89511	0	1.57346	0	5.9922	5.20157	33.9885	8.8483	39.4528	null	null	null	-4.24531	1.12883e-16
PVP01_1030900	merozoite surface protein 3	MSP3.11	5.1977	4.23086	4.10919	3.69265	2.60332	9.71867	4.85413	19.2233	12.8461	33.548	17.6301	61.3569	null	null	null	-2.72348	0.000519672
PVP01_1425200	importin beta, putative	null	7.56275	5.74167	10.3986	9.7552	4.87488	6.10422	7.09047	8.21765	14.1678	33.5382	31.9435	58.7323	null	null	null	-2.35701	3.6386e-05
PVP01_1118600	ATP-dependent RNA helicase HAS1, putative	HAS1	1.21947	1.36074	1.82691	0.583151	3.99847	7.39713	4.36468	19.5347	5.14128	33.3626	23.9567	47.5413	null	null	null	-3.86353	7.15952e-13
PVP01_0926000	DNA-directed RNA polymerase, putative	mtRNAP	10.092	15.0957	11.1206	11.0108	13.3316	17.8225	18.6618	28.6199	13.0953	33.1749	20.2363	39.0339	null	null	null	-1.08626	0.0203176
PVP01_0115000	conserved Plasmodium protein, unknown function	null	0.376227	1.534	2.77409	2.60228	4.51392	7.54218	7.10596	6.16853	15.3889	32.4828	28.6493	36.4192	null	null	null	-3.72393	7.33241e-14
PVP01_0837800	pre-mRNA-splicing factor PRP46, putative	PRP46	6.88177	4.21548	5.10211	12.8854	9.05214	15.9992	9.10157	13.3704	14.4159	32.4701	25.0417	34.4555	null	null	null	-2.682	2.70038e-07
PVP01_1211100	kelch protein K13, putative	K13	9.37862	6.42114	7.10139	10.462	11.5958	11.137	1.76028	9.98553	20.7734	32.3703	23.7115	26.7884	null	null	null	-2.16885	0.000364805
PVP01_0836000	EH domain-containing protein, putative	EHD	0	1.98521	2.20372	0	7.06991	5.99132	9.31265	13.2275	21.8398	32.368	26.3491	35.8066	endocytosis	null	cytosol, membrane, vesicle	-3.48256	3.74583e-05
PVP01_0203700	UMP-CMP kinase, putative	null	5.98734	4.46585	0	4.5969	0	0	0	0	17.8994	32.324	22.7281	33.1002	null	null	null	-2.60804	0.0106695
PVP01_1114100	T-complex protein 1, delta subunit, putative	CCT4	1.85137	0.839054	0	0.532072	3.97778	1.52923	2.10741	4.38848	16.542	32.2907	15.911	27.41	protein folding	unfolded protein binding	chaperonin-containing T-complex	-4.17809	2.0039e-06
PVP01_0815400	methionine aminopeptidase 1b, putative	METAP1b	9.39709	7.47143	4.32257	7.25116	12.0205	9.64256	5.26262	13.0366	6.92971	32.2221	17.651	40.8707	null	null	null	-1.97147	1.80985e-05
PVP01_0827400	60S ribosomal protein L26, putative	null	0	0	0	0	9.02755	10.6547	0	9.39917	4.7226	31.7827	7.98991	22.7711	null	null	null	-5.03486	0.00453036
PVP01_1311900	conserved Plasmodium protein, unknown function	null	18.0881	13.589	11.0695	14.262	5.55863	17.7184	11.8873	28.455	11.2594	31.3048	20.3424	27.2231	null	null	null	-1.14687	0.0257725
PVP01_1267600	cytochrome b-c1 complex subunit Rieske, putative	null	0.706674	3.28791	6.56762	3.10501	26.3778	21.0002	13.3972	13.7001	9.88306	30.8742	23.9522	31.6441	mitochondrial electron transport, ubiquinol to cytochrome c	null	mitochondrial respiratory chain complex III	-2.89404	7.92982e-06
PVP01_0509100	translation initiation factor IF-3, putative	IF3a	21.1723	13.5424	15.263	4.36385	5.83862	23.7843	15.2472	18.3305	16.3692	30.7839	13.4464	10.6798	null	ribosome binding	mitochondrion	-1.12803	0.0242832
PVP01_1111500	conserved Plasmodium protein, unknown function	null	4.92997	11.1174	11.6192	3.32924	4.5513	8.94627	7.80353	13.5408	16.2067	30.7574	18.048	33.361	null	null	null	-1.39002	0.0445751
PVP01_1134400	conserved Plasmodium protein, unknown function	null	4.09676	3.75415	6.47091	9.25214	6.7389	21.5885	2.12532	32.0022	6.49828	30.7506	17.2646	44.742	null	null	null	-2.73953	7.86595e-05
PVP01_0944600	ATP-dependent (S)-NAD(P)H-hydrate dehydratase, putative	null	1.06676	2.34278	3.81559	3.0214	5.17305	4.39296	2.63221	8.7034	9.9041	30.6328	7.24963	23.4982	null	null	null	-3.2423	2.82953e-07
PVP01_0304000	conserved Plasmodium protein, unknown function	null	3.58508	2.64883	1.95551	3.78801	3.29359	22.0564	5.01215	19.5008	3.37894	30.5701	6.29452	39.3957	null	null	null	-3.11305	3.53232e-14
PVP01_0916400	peptidyl-prolyl cis-trans isomerase 11, putative	null	2.93248	0	10.4218	6.92237	4.84498	13.8563	9.98905	30.4685	2.47162	30.5151	22.1212	13.4915	null	null	null	-4.97797	0.036745
PVP01_0707900	exoribonuclease, putative	null	7.75991	13.1741	13.6456	14.6511	15.4784	14.6505	18.7313	23.6701	25.6688	30.3626	35.0628	44.1687	null	null	null	-1.14579	0.0345098
PVP01_0922300	protein GCN20, putative	GCN20	5.08733	4.04911	3.42918	9.17757	4.12059	9.17625	2.93401	12.1747	4.70419	30.2558	20.0484	37.8111	null	null	null	-2.63002	1.52589e-16
PVP01_0945700	conserved Plasmodium protein, unknown function	null	8.23227	6.26617	7.39004	9.64433	17.0969	16.2028	20.3453	21.0832	24.9973	30.1816	17.2973	23.0891	null	null	null	-2.10143	0.00101699
PVP01_1005700	AP-1 complex subunit beta, putative	null	12.8835	10.3978	17.0129	16.9932	34.5492	12.8469	16.6249	15.5645	24.6447	30.141	41.0744	25.8049	null	null	null	-1.45006	0.0139392
PVP01_0940900	conserved Plasmodium protein, unknown function	null	5.05853	4.71133	5.78414	12.4274	3.44765	8.22757	4.67353	20.0485	15.9863	29.9129	16.0279	39.4582	null	null	null	-2.43631	5.41702e-05
PVP01_1117300	adenylosuccinate synthetase, putative	ADSS	10.2915	3.82065	17.2169	9.78511	121.358	7.08217	27.2627	12.5557	46.4583	29.6778	26.1522	46.1812	null	null	null	-2.6699	0.00323176
PVP01_1424100	4-nitrophenylphosphatase, putative	PNPase	3.63694	5.49362	16.9038	11.5544	16.64	13.1058	19.9918	15.5644	24.4325	29.5485	38.556	30.1627	null	null	null	-2.23401	4.87674e-05
PVP01_1241900	ATP-dependent zinc metalloprotease FTSH, putative	null	4.02666	2.6856	3.44718	10.5041	23.218	7.51777	7.54332	4.01296	13.1356	29.401	22.9572	24.275	null	null	null	-3.04414	8.9081e-10
PVP01_1225000	conserved Plasmodium protein, unknown function	null	1.37116	2.2781	2.75096	2.54143	4.41788	8.58102	5.36751	15.8841	5.37349	29.3725	7.37933	36.3591	null	null	null	-3.21184	2.32917e-09
PVP01_0730400	PIH1 domain-containing protein, putative	null	9.01514	9.57044	10.6949	11.9733	16.3712	45.8099	13.0889	41.1385	4.46644	29.2992	6.98682	26.2783	null	null	null	-1.51924	0.0302287
PVP01_0824000	mitochondrial ribosomal protein L27 precursor, putative	null	10.6371	4.96073	15.8084	7.52279	2.16587	19.0852	14.4125	11.9697	7.5301	29.0531	17.9812	36.7401	null	null	null	-2.33395	0.0024237
PVP01_1419000	ferredoxin, putative	null	11.6777	8.59059	2.46347	0	49.3051	1.85443	26.6582	12.7106	41.2927	28.8686	5.43458	13.1775	null	null	null	-1.63894	0.0155617
PVP01_0807600	eukaryotic translation initiation factor 3 subunit D, putative	EIF3D	1.11404	0.270579	2.14317	0.413212	5.03579	8.13789	2.25203	13.2252	7.03676	28.6325	7.80382	33.7626	null	null	null	-4.54362	2.93861e-12
PVP01_0609700	conserved Plasmodium protein, unknown function	null	16.4122	13.1032	5.78925	10.0906	16.998	36.4649	23.5146	47.2352	17.4375	28.5818	27.1772	28.5588	null	null	null	-1.06869	0.0144988
PVP01_0106200	importin-7, putative	null	8.99428	11.3141	9.60069	7.96331	7.16084	17.13	14.4052	21.7418	9.6601	28.4737	19.016	40.2479	null	null	null	-1.25912	0.00599298
PVP01_0618100	conserved Plasmodium protein, unknown function	null	6.6327	5.55638	4.26651	3.6822	16.9082	16.8735	16.9989	8.01137	24.7476	27.9057	38.3268	33.0535	null	null	null	-2.14038	4.68751e-05
PVP01_1226400	conserved Plasmodium protein, unknown function	null	4.49246	6.47018	4.19603	3.96687	3.6009	5.20155	2.33191	10.0709	7.4311	27.844	14.7448	40.4652	null	null	null	-1.94905	0.00297714
PVP01_0610000	conserved Plasmodium protein, unknown function	null	3.50121	2.24579	2.83547	2.51963	10.4687	5.48533	10.0719	10.9359	5.44318	27.8245	16.2201	35.0409	null	null	null	-3.15065	2.67162e-05
PVP01_0711700	conserved Plasmodium protein, unknown function	null	4.83048	6.79002	6.34636	9.05172	8.79978	20.0518	4.07855	22.2275	14.226	27.7681	13.7367	27.9037	null	null	null	-1.88477	0.000167287
PVP01_0412400	conserved Plasmodium protein, unknown function	null	9.61815	9.59096	9.47801	11.194	25.1954	15.5691	12.7257	12.9876	24.8321	27.6675	18.9767	27.0906	null	null	null	-1.43658	9.28315e-06
PVP01_0620800	conserved Plasmodium protein, unknown function	null	2.49962	1.77346	1.69903	1.62879	0	7.5389	0	20.327	1.68389	27.5253	7.44067	38.522	null	null	null	-3.36248	3.88434e-08
PVP01_1231500	60S ribosomal protein L6, putative	null	10.2762	1.94897	17.9193	16.2628	0	13.09	11.8565	25.4619	26.3684	27.4802	24.821	34.4246	null	null	null	-3.27168	0.00163786
PVP01_0812100	E3 ubiquitin-protein ligase, putative	null	7.46547	9.35739	13.2267	13.1783	9.6885	14.2819	17.2476	20.8216	14.4363	27.2559	27.4737	32.1918	null	null	null	-1.44789	0.00241316
PVP01_1326000	nucleolar GTP-binding protein 2, putative	NOG2	3.38063	2.23524	5.23531	4.44621	0.77072	20.1142	8.87884	28.9306	3.20051	27.2244	20.0308	33.245	ribosomal large subunit export from nucleus	GTPase activity	preribosome, large subunit precursor	-3.125	1.15787e-05
PVP01_1112000	conserved Plasmodium protein, unknown function	null	2.87002	3.55389	3.66508	5.13943	6.18889	8.31601	5.73074	11.1936	10.8567	27.1778	18.283	31.7805	null	null	null	-2.62939	7.82896e-08
PVP01_0515300	conserved Plasmodium protein, unknown function	null	0.889601	0.856856	2.14002	1.59573	17.9513	6.70449	15.3308	10.7883	19.6752	27.096	45.0654	27.06	null	null	null	-3.91943	0.000156168
PVP01_1003200	conserved Plasmodium protein, unknown function	null	12.5273	12.1447	16.6368	17.2148	18.3239	11.6225	16.3101	8.70242	44.2704	27.0802	52.462	30.1724	null	null	null	-1.09508	0.0106547
PVP01_0419300	PH domain-containing protein, putative	PH1	5.16723	0	0	9.37043	16.4187	3.94648	16.807	12.4672	0	26.936	0	14.1108	null	lipid binding	cytoplasm	-4.80405	0.0449994
PVP01_1118700	conserved Plasmodium protein, unknown function	null	2.64187	9.06806	2.48212	4.93002	2.05007	8.8555	6.01257	7.38749	3.14172	26.8935	15.1382	20.2738	null	null	null	-1.47014	7.24701e-06
PVP01_1263100	heat shock protein 90, putative	HSP90	8.37738	9.86642	9.31573	10.4851	6.79388	2.16837	14.6218	2.61151	26.9853	26.8338	33.598	22.9895	null	null	null	-1.35696	0.0446783
PVP01_0615600	26S proteasome regulatory subunit RPN9, putative	RPN9	1.90404	3.1393	2.75452	1.72386	15.0525	5.0047	0	13.0578	12.1409	26.7717	5.00316	29.8092	null	null	null	-2.74616	1.03649e-05
PVP01_1121700	acetyl-CoA synthetase, putative	ACS	9.66336	10.6284	18.0136	13.4207	12.2565	11.2084	18.525	20.5775	20.2591	26.4803	36.6846	22.8793	null	null	null	-1.24075	0.00732592
PVP01_0304600	ag-1 blood stage membrane protein homologue	MAg-1	8.64395	4.4465	13.4294	5.23546	12.93	10.2697	6.55109	9.05313	16.315	26.4275	17.0971	22.1256	null	null	null	-2.33222	0.00425126
PVP01_0705700	GTPase-activating protein, putative	null	7.27684	9.67575	5.90762	12.9603	16.0191	16.169	19.3407	19.119	16.9156	26.3479	19.8619	15.1605	null	null	null	-1.35709	0.0107543
PVP01_1444100	conserved Plasmodium protein, unknown function	null	11.6101	8.68286	13.6803	9.56669	12.6465	13.8183	14.6336	11.3384	13.9798	26.1513	14.282	47.3826	null	null	null	-1.48751	0.000683603
PVP01_1420500	ACDC domain-containing protein, putative	null	1.24757	3.47268	2.8289	2.36492	2.29002	7.07898	1.65626	11.1407	5.82525	25.8751	12.6202	35.2131	null	null	null	-2.58705	6.39675e-07
PVP01_1021200	orotate phosphoribosyltransferase, putative	OPRT	2.23642	8.10039	10.4438	7.24466	11.1246	7.37943	7.14993	17.2297	5.24151	25.7883	14.7429	20.8613	null	null	null	-1.5576	0.0128546
PVP01_1231600	beta-hydroxyacyl-ACP dehydratase precursor, putative	FabZ	10.0783	9.81169	24.5884	29.9879	4.45233	5.66631	2.94585	29.8922	3.91749	25.7422	4.12782	43.3254	null	null	null	-1.30653	0.0172069
PVP01_1346700	conserved Plasmodium protein, unknown function	null	1.80514	2.09282	5.00854	3.67366	3.23674	4.32127	5.56122	8.58862	10.1859	25.7	10.9459	32.7832	null	null	null	-3.10985	4.18749e-06
PVP01_1410300	U4/U6 small nuclear ribonucleoprotein PRP3, putative	PRPF3	6.5116	6.53858	2.6254	5.99854	5.52761	8.49866	8.93501	12.6812	20.1194	25.6139	31.4325	33.0602	null	null	null	-1.81982	0.000253753
PVP01_1455100	SUMO-activating enzyme subunit 2, putative	UBA2	7.77282	8.06986	13.0753	11.5328	12.4765	24.0727	16.0468	34.0412	19.8214	25.4384	25.9441	32.1322	null	null	null	-1.54348	0.033136
PVP01_1228000	translation initiation factor eIF-2B subunit gamma, putative	null	0.782361	4.76091	2.6832	1.0972	0.867883	10.7353	5.7142	13.0314	3.25127	25.2636	1.06438	12.5286	translational initiation	null	eukaryotic translation initiation factor 2B complex	-2.1887	0.00150507
PVP01_0525900	repressor of RNA polymerase III transcription MAF1, putative	null	0	0.574523	0	2.337	0	1.55789	0	0	3.08627	25.2466	3.39287	26.6021	null	null	null	-4.05914	1.82824e-08
PVP01_1423300	conserved Plasmodium protein, unknown function	null	12.013	8.69896	10.1025	8.31411	20.4056	4.89816	19.7581	7.54222	31.1922	25.1579	54.4347	39.8262	null	null	null	-1.43134	0.0136522
PVP01_1236700	conserved Plasmodium protein, unknown function	null	6.13583	10.4161	8.28283	9.74807	10.5477	12.8357	9.98506	16.2732	20.3374	25.0811	22.6576	22.0454	null	null	null	-1.19194	7.94556e-05
PVP01_1247900	ATP-dependent RNA helicase DBP5, putative	DBP5	2.05769	2.78141	6.26014	4.13167	2.73424	5.69512	1.50964	21.5457	7.74923	25.0801	16.2903	35.3375	null	null	null	-2.78596	7.48933e-07
PVP01_1116900	conserved Plasmodium protein, unknown function	null	11.98	5.74203	12.7329	10.8853	29.4216	16.137	3.97038	9.93262	62.8012	24.9791	121.568	24.9173	null	null	null	-1.9461	0.000399544
PVP01_1214100	ras-related protein Rab-11B, putative	RAB11b	0	5.81903	3.84579	1.90312	0	15.0101	2.57862	15.1621	4.98315	24.9671	0	14.2683	null	null	null	-1.92905	0.00103694
PVP01_0914700	mitogen-activated protein kinase 2, putative	MAPK2	3.6593	6.3941	9.36262	3.32837	13.4029	10.8202	6.62853	14.8691	12.8436	24.8451	22.4016	31.3345	null	null	nucleus	-1.80544	0.0185887
PVP01_0808800	Plasmodium exported protein (PHIST), unknown function	null	1.27834	11.056	3.47019	3.85965	0	8.11173	2.75542	11.1701	20.6366	24.6452	18.5122	20.2231	null	null	null	-1.08894	0.0102785
PVP01_0715000	methyltransferase, putative	null	5.8398	0	3.08696	3.94233	11.5805	13.5248	8.42987	1.82681	23.4552	24.6182	38.2234	46.4218	null	null	null	-4.6791	1.12412e-05
PVP01_0515200	BRIX domain, putative	null	0	0	0	0	5.98093	2.17208	0	1.9864	15.7601	24.6129	12.9384	13.3211	null	null	null	-4.6788	2.88206e-06
PVP01_0209600	RAP protein, putative	null	11.5972	6.4307	11.0783	6.55778	7.28023	15.4439	13.4282	21.4325	13.1288	24.6027	13.0371	18.6987	null	mRNA binding	null	-1.78472	0.00363886
PVP01_0707300	transporter, putative	null	5.39914	4.03318	3.66525	3.19654	4.98808	9.17633	9.25395	6.63367	10.8171	24.5338	10.1585	23.7317	null	null	null	-2.34287	1.30157e-05
PVP01_0524600	Plasmodium exported protein (PHIST), unknown function	null	0	2.30809	1.93785	3.52594	0	0.963303	0	1.8987	4.11124	24.4729	0.723317	6.89253	null	null	null	-2.94489	0.00161503
PVP01_0913400	DNA helicase, putative	null	8.81552	6.87889	16.7974	15.3644	9.54429	14.8958	9.31307	25.6591	9.69986	24.4594	4.88161	27.9939	null	null	null	-1.69214	0.0172847
PVP01_1262800	calmodulin-like protein	null	0	0	0	0	0	2.24032	0	3.68822	0	24.3149	0.843598	18.5372	null	null	null	-4.66191	4.81028e-11
PVP01_1322200	lipase, putative	null	2.60232	4.1544	4.45991	5.83634	4.94917	7.5954	4.63355	9.22518	9.90698	24.297	23.4911	28.1251	null	null	null	-2.29509	6.17217e-05
PVP01_0724200	histone deacetylase 1, putative	HDAC1	2.13184	1.84748	0.858296	2.5921	4.72773	2.08494	3.20463	8.3403	9.20234	24.2772	9.36162	30.7331	null	null	null	-3.15008	0.0186806
PVP01_1318100	large subunit GTPase 1, putative	LSG1	4.34649	4.65374	4.39999	4.48821	3.44395	3.64045	5.8348	5.34142	3.67129	24.2722	12.4321	23.3848	ribosomal large subunit assembly	null	cytosolic large ribosomal subunit	-2.16028	0.000162013
PVP01_1103400	mitochondrial import inner membrane translocase subunit TIM9, putative	TIM9	0	9.85712	0	5.63894	0	0	0	0	8.19393	24.1508	0	10.0928	protein import into mitochondrial inner membrane	protein transporter activity	mitochondrial intermembrane space	-1.21196	0.0447514
PVP01_1327100	copper transporter, putative	CTR2	0	0	12.7026	2.93914	5.35158	15.5949	8.2369	14.1938	0	24.1045	9.74964	13.1326	null	null	null	-4.64987	0.014085
PVP01_0512600	60S ribosomal protein L22, putative	null	0	0	0	0	0	32.9582	5.54743	11.2185	3.36726	24.0913	5.06008	19.6751	cytoplasmic translation	structural constituent of ribosome	cytosolic large ribosomal subunit	-4.64911	0.00207897
PVP01_1219900	MSP7-like protein	null	7.36637	10.6189	13.3847	9.11278	9.16909	26.3592	13.0548	25.8651	10.0467	24.0435	11.47	28.8566	null	null	null	-1.10796	0.0136224
PVP01_1412900	V-type proton ATPase catalytic subunit A, putative	vapA	1.70229	3.24974	1.89969	0.759772	9.18572	5.38475	15.6003	11.0307	13.1753	23.8866	13.1029	22.6971	null	null	null	-2.54993	0.00193805
PVP01_0938000	30S ribosomal protein S9, putative	null	5.03501	5.35506	19.1282	11.18	14.0054	11.8674	17.0989	15.2383	16.4115	23.8153	23.5143	46.0806	null	null	null	-1.96525	0.00196701
PVP01_1466000	26S protease regulatory subunit 8, putative	RPT6	9.60256	10.7076	12.1137	9.98186	23.2523	28.4362	20.3741	32.3443	14.9611	23.5636	10.8969	42.0312	proteasome regulatory particle assembly, proteasome-mediated ubiquitin-dependent protein catabolic process	null	proteasome regulatory particle, base subcomplex	-1.06908	0.0490688
PVP01_1310900	DNA replication licensing factor MCM5, putative	MCM5	5.96419	6.39086	9.4673	9.08305	18.6005	9.23852	6.94787	17.8673	10.3852	23.5539	19.8488	31.4751	null	null	null	-1.73214	1.24865e-06
PVP01_0836800	palmitoyltransferase DHHC1, putative	DHHC1	5.21925	6.05481	7.91684	2.57058	12.4835	12.888	6.57182	12.4626	7.84416	23.482	9.81756	22.7805	null	null	null	-1.79504	1.75652e-06
PVP01_1345900	conserved Plasmodium protein, unknown function	null	2.89301	3.82741	3.9275	2.68261	3.51345	5.53995	4.60122	11.169	15.5822	23.48	18.0359	28.5292	null	null	null	-2.34229	1.83166e-05
PVP01_1334900	26S proteasome regulatory subunit RPN13, putative	RPN13	1.07265	0.666694	0	2.18553	0	16.2885	0	6.99222	15.1114	23.4548	21.4066	29.2267	ubiquitin-dependent protein catabolic process	null	proteasome regulatory particle, lid subcomplex	-3.87505	7.79498e-05
PVP01_1268000	copper transporter, putative	CTR1	2.88991	5.73751	1.2552	1.82789	10.4353	12.0073	26.4257	19.3885	39.645	23.3525	34.1011	20.1442	null	null	null	-1.85378	0.00253695
PVP01_0108500	conserved Plasmodium protein, unknown function	null	1.1382	2.51477	1.14529	1.91247	3.14766	5.47973	1.88524	5.18174	9.00963	23.263	13.865	45.9379	null	null	null	-2.78726	9.26802e-06
PVP01_1007400	conserved Plasmodium protein, unknown function	null	0	1.3312	4.23091	1.32602	16.3179	13.81	9.89683	4.4605	7.4401	23.1953	6.13845	14.8674	null	null	null	-3.37558	3.34953e-05
PVP01_1439600	conserved Plasmodium protein, unknown function	null	4.20912	3.49873	2.23071	1.03064	2.53426	3.24572	2.65237	5.52975	4.25177	23.1561	7.68253	35.521	null	null	null	-2.4248	0.000301248
PVP01_1321800	DNA mismatch repair protein MSH2, putative	MSH2-1	5.18022	7.98858	6.00176	4.05706	4.34215	4.78103	3.84435	8.34831	12.8459	23.1089	21.5334	33.2535	null	null	null	-1.4234	0.00997778
PVP01_0708600	exportin-7, putative	null	1.55131	3.09764	2.28959	2.12146	3.41161	3.90455	1.17597	12.9294	3.32772	22.9297	3.98802	19.4521	protein export from nucleus	null	nucleus	-2.54593	2.18429e-09
PVP01_1122100	mitochondrial import inner membrane translocase subunit TIM22, putative	TIM22	0	0	3.81951	0	0	7.68751	0	1.75392	0	22.9292	0	29.6418	null	null	null	-4.5807	0.000205302
PVP01_0304900	conserved Plasmodium protein, unknown function	null	2.63869	10.6096	5.56865	13.905	28.0683	22.2423	12.2288	6.95023	31.687	22.8749	17.5926	12.1517	null	null	null	-1.04017	0.00334306
PVP01_1416400	conserved Plasmodium protein, unknown function	null	2.57335	0	0	0	0	2.02162	0	2.82793	0	22.7725	3.23464	19.4961	null	null	null	-4.57122	6.86862e-13
PVP01_1114300	conserved Plasmodium protein, unknown function	null	14.3231	0	10.5099	5.27208	0	35.1074	14.5033	70.2688	43.0334	22.5321	20.7976	46.1015	null	null	null	-4.55656	6.8893e-08
PVP01_0826900	conserved Plasmodium protein, unknown function	null	2.02421	3.28274	15.0669	3.92726	8.27023	6.84998	11.323	9.15617	7.44041	22.5095	22.2203	21.8098	null	null	null	-2.45664	0.0403282
PVP01_0305900	conserved Plasmodium protein, unknown function	null	6.83949	6.65665	0	7.49981	0	2.20123	6.07957	1.26458	0	22.2396	24.5905	8.35171	null	null	null	-1.6018	0.0246661
PVP01_1341700	LCCL domain-containing protein, putative	CCp3	3.42342	6.43007	4.4355	3.86065	4.25826	7.42248	5.61013	5.41418	1.59399	22.1519	4.83503	17.4411	null	null	crystalloid, symbiont-containing vacuole	-1.63968	0.000913327
PVP01_1263800	conserved Plasmodium protein, unknown function	null	0.449024	1.61358	1.52157	2.53429	1.94802	1.65735	2.53698	1.90077	5.96485	22.0275	9.31343	28.4903	null	null	null	-3.13926	7.02395e-06
PVP01_1345100	translocation associated membrane protein, putative	TRAM	4.56021	3.47056	4.54218	9.51314	7.62403	9.63049	0	14.4381	5.8165	21.9511	7.80047	31.2325	null	null	null	-2.36004	0.000205045
PVP01_0806700	conserved membrane protein, unknown function	null	16.2163	7.08204	11.6114	8.14275	11.4528	17.7058	19.2107	22.7278	9.15428	21.7119	21.682	11.2531	null	null	null	-1.49066	0.0141041
PVP01_1238000	splicing factor U2AF large subunit, putative	U2AF2	0.90756	0.647171	0	1.4542	0.972555	10.8885	6.34447	9.47337	3.49142	21.6561	4.29514	17.8089	null	null	null	-3.78184	6.49136e-09
PVP01_0302100	Plasmodium exported protein (PHIST), unknown function	null	10.7391	5.67227	9.34325	11.8193	10.1045	30.8619	9.94692	42.1025	7.36377	21.6462	11.393	21.3142	null	null	null	-1.76302	9.55985e-05
PVP01_1436000	multiple RNA-binding domain-containing protein 1, putative	MRD1	1.24138	3.1584	4.24854	4.32451	2.29585	4.21596	4.47749	10.8335	5.27052	21.639	13.4681	29.6745	small-subunit processome assembly	null	90S preribosome	-2.44471	9.08054e-09
PVP01_1204700	lysine--tRNA ligase, putative	KRS1	8.51363	7.55535	5.71511	8.00662	4.14404	2.30072	3.92719	5.25188	11.2904	21.5475	23.1774	27.5896	null	null	null	-1.39807	0.0196573
PVP01_0831700	activator of Hsp90 ATPase, putative	null	0	0	5.76596	0	7.73357	18.2258	5.2974	11.9508	27.5682	21.4728	2.40629	52.5138	null	null	null	-4.49011	0.00221582
PVP01_0918900	insulinase, putative	null	2.89274	6.93087	4.98203	3.73173	0.836197	6.23422	1.23263	7.57239	10.089	21.4013	14.449	21.5005	null	null	null	-1.49803	0.000348744
PVP01_1439200	heterochromatin protein 1, putative	HP1	5.95557	3.7157	16.4886	6.18865	4.65241	12.773	2.03562	7.40213	2.53709	21.3512	11.7384	11.1413	null	null	null	-2.24481	0.000696232
PVP01_1111700	ER membrane protein complex subunit 3, putative	EMC3	0	1.36456	4.57792	0	0	6.85213	0	7.51019	5.97386	21.3264	3.94713	13.4751	null	null	null	-3.23911	0.000107229
PVP01_1232500	histone-lysine N-methyltransferase SET2, putative	SET2	7.8614	9.67255	10.4487	7.78376	10.0275	7.99391	11.6203	12.612	16.6986	21.3143	18.292	30.2144	antigenic variation, histone H3-K36 methylation, regulation of transcription, DNA-templated	histone methyltransferase activity (H3-K36 specific)	nuclear periphery	-1.06407	0.0365393
PVP01_0215400	conserved Plasmodium protein, unknown function	null	8.07742	4.03152	10.4783	10.3344	6.49787	26.4972	8.30989	39.354	7.59358	21.258	10.6643	28.9013	null	null	null	-2.14526	3.43625e-06
PVP01_0903800	conserved Plasmodium protein, unknown function	null	3.74426	2.56662	4.47857	3.26036	4.99168	8.78209	4.00513	3.11941	8.88862	21.186	9.98775	16.1719	null	null	null	-2.63702	0.000714249
PVP01_0807500	conserved Plasmodium protein, unknown function	null	4.43234	5.58831	5.98178	11.6242	12.2995	16.9255	9.43817	16.0132	10.2688	21.0958	20.7115	20.4543	null	null	null	-1.74579	0.00163869
PVP01_1105400	signal recognition particle receptor subunit alpha, putative	SRPR-alpha	3.13056	5.67013	3.25877	3.07486	3.40031	6.79907	5.52717	10.8641	4.71536	21.0749	3.22633	16.9271	null	GTP binding, signal recognition particle binding	signal recognition particle receptor complex	-1.72662	9.81602e-05
PVP01_1456700	sphingomyelin phosphodiesterase, putative	null	3.99566	1.11988	0.48724	0.376031	3.20971	2.09704	2.22115	1.58824	3.59685	20.9279	6.93404	14.4301	null	null	null	-3.37071	1.85499e-08
PVP01_1318000	conserved Plasmodium protein, unknown function	null	7.34822	6.66601	7.0905	7.46791	7.13196	12.9293	7.85215	8.87145	6.39841	20.9022	7.6381	25.3089	null	null	null	-1.51453	0.00268476
PVP01_0617100	ribosome maturation factor RimM, putative	RimM	1.02102	0	0	0	3.2487	2.09669	0.697497	1.68543	3.56169	20.733	3.66616	15.3031	null	null	null	-4.44181	5.37693e-10
PVP01_1266200	major facilitator superfamily domain-containing protein, putative	MFS6	2.15768	3.3667	0.980124	1.39576	1.17749	2.84391	1.80325	0.701042	5.97837	20.6854	12.6012	28.828	null	null	null	-2.31211	2.75935e-05
PVP01_0103600	conserved Plasmodium protein, unknown function	null	0.754726	1.17304	0	0.26886	1.11754	1.80944	1.95991	0.97121	10.3508	20.6516	17.3655	22.0671	null	null	null	-3.31669	5.7044e-08
PVP01_1255900	elongation factor 2, putative	eEF2	0.759783	2.4852	1.93556	1.45494	1.63487	3.21578	2.40192	3.50046	8.27448	20.5336	17.3886	22.828	null	null	null	-2.62728	1.37312e-07
PVP01_1259000	U3 small nucleolar RNA-associated protein 12, putative	UTP12	3.47481	4.42683	4.68346	4.39582	5.09765	5.3498	2.8695	4.97352	5.68113	20.4812	14.1191	16.9818	null	null	null	-1.98489	1.31192e-06
PVP01_1262900	conserved Plasmodium protein, unknown function	null	1.14699	1.25562	0.943641	1.56593	2.10349	4.9914	2.21272	3.99573	2.94525	20.4704	6.08119	21.6267	null	null	null	-3.25075	8.05036e-17
PVP01_0938900	conserved Plasmodium protein, unknown function	null	8.67561	3.53105	6.88531	11.1334	10.0343	12.7026	6.1408	12.1885	6.14838	20.1441	12.5586	29.8507	null	null	null	-2.22234	3.77254e-06
PVP01_1128800	DnaJ protein, putative	null	6.19055	5.50605	8.15237	3.45385	4.16752	11.7464	9.40287	11.2193	14.0296	20.0794	6.56692	25.4419	null	null	null	-1.69598	0.0105377
