# Supplementary material for: Unraveling the Plasmodium vivax sporozoite transcriptional journey from mosquito vector to human host
Source: Sci Rep. 2018 Aug 15;8:12183. doi: 10.1038/s41598-018-30713-1 (PMC6093925; doi:10.1038/s41598-018-30713-1)
Supplement: Supplementary file 9 — Supplementary Dataset 8 [file 41598_2018_30713_MOESM9_ESM.xlsx]

## Sheet: Down_T4a_vs_T4b
tracking_id	Gene Description	Gene Symbol	B1T0	B2T0	B3T0	B4T0	B1T4a	B2T4a	B3T4a	B4T4a	B1T4b	B2T4b	B3T4b	B4T4b	BP	MF	CC	Average_T4a	Average_T4b	Log2FC	P-value
PVP01_MIT00600	unspecified product	null	0	0	0	12707.6	0	0	0	0	33714.2	3531.76	11737.3	2174.21	null	null	null	0	12789.4	-13.6428	0.0140159
PVP01_1311000	polyubiquitin 5, putative	null	2153.28	2286.4	2946.28	1845.89	2350.99	1363.72	2746.43	1729.95	6872.91	10052.1	7125.01	8796.09	null	null	null	2047.77	8211.53	-2.00307	6.71694e-25
PVP01_0504800	early transcribed membrane protein	ETRAMP	891.258	998.949	1394.24	1085.32	1172.71	1308.7	1858.62	1649.14	4539.77	9826.07	4700.17	9269.79	null	null	null	1497.29	7083.95	-2.24144	2.38817e-31
PVP01_0831800	U4 spliceosomal RNA	null	1370.82	1223.17	1368.5	1606.58	353.653	2237.29	1433.56	215.423	4591.06	638.003	21262.7	877.122	null	null	null	1059.98	6842.21	-2.68928	0.000786001
PVP01_1300600	liver stage associated protein 1, putative	LSAP1	868.322	1097.5	1126.87	2014.55	674.417	359.971	637.319	451.686	4500.95	9111.94	4147.52	7680.14	null	null	null	530.848	6360.14	-3.5802	2.12564e-19
PVP01_1213700	U6 spliceosomal RNA	null	4153.04	1328.1	0	0	0	0	1106.12	0	8815.66	606.615	14813.5	715.576	null	null	null	276.529	6237.83	-4.49057	0.0207769
PVP01_0108700	heat shock protein 90, putative	HSP90	1349.9	1526.34	1117.2	1112.76	789.441	1319.36	1188.61	1270.14	3217.69	6772.86	4928.86	6888.29	null	null	null	1141.89	5451.92	-2.25435	5.49758e-29
PVP01_0701300	conserved Plasmodium protein, unknown function	null	460.839	380.184	627.852	606.069	465.989	388.415	554.417	388.255	2487.37	5258.81	3163.11	4607.56	null	null	null	449.269	3879.21	-3.10728	2.7547e-19
PVP01_0933800	conserved Plasmodium protein, unknown function	null	0	4075.46	1441.2	1751.92	0	0	0	0	0	5073.99	1747.41	456.462	null	null	null	0	1819.47	-10.8301	1.27692e-07
PVP01_1341000	conserved Plasmodium protein, unknown function	null	3808.24	4430.13	2815.58	4755.9	325.984	156.08	284.231	276.768	2368.73	965.354	2457.99	873.921	null	null	null	260.766	1666.5	-2.67134	0.000365428
PVP01_0616100	ookinete surface protein Pvs25	null	40.6704	67.9947	52.0719	53.1262	32.6658	295.777	60.6129	362.047	245.098	2472.06	269.844	2256.22	null	null	null	187.776	1310.81	-2.79681	8.35392e-11
PVP01_MIT00500	unspecified product	null	218.688	122.497	256.622	609.797	73.4812	187.436	0	57.3976	1106.67	384.486	3353.62	286.331	null	null	null	79.5787	1282.78	-3.99385	8.60463e-05
PVP01_1124700	conserved Plasmodium protein, unknown function	null	727.658	1081.06	637.358	1266.02	26.1016	22.2951	18.5623	34.5544	1464.91	560.331	1526.78	386.13	null	null	null	25.3784	984.538	-5.22349	2.1787e-10
PVP01_0808300	zinc finger (CCCH type) protein, putative	null	239.266	444.177	236.608	348.265	41.0885	90.3963	72.1656	173.313	907.33	865.664	1164.82	829.215	null	null	null	94.2408	941.756	-3.30723	7.79783e-09
PVP01_0504400	sporozoite invasion-associated protein 2, putative	SIAP2	115.569	109.993	85.7174	214.977	82.3308	60.7135	49.1322	126.054	573.067	1153.79	842.475	1126.85	null	null	host cell cytosol	79.5577	924.044	-3.52143	5.90644e-09
PVP01_0945000	60S ribosomal protein L41, putative	RPL41	287.868	0	0	602.915	0	203.793	421.31	168.715	848.784	1763.51	388.613	581.938	null	null	null	198.455	895.71	-2.16858	9.42186e-05
PVP01_1436900	conserved Plasmodium protein, unknown function	null	347.37	490.313	322.403	680.801	65.1563	62.8417	54.849	92.4874	982.132	636.864	1283.69	570.988	null	null	null	68.8336	868.419	-3.63806	5.62604e-11
PVP01_1130100	cell division cycle protein 48 homologue, putative	null	40.2991	53.6212	56.9674	51.2588	39.2084	192.799	59.3318	362.536	200.471	1195.87	460.11	1502.1	null	null	null	163.469	839.638	-2.35367	1.71741e-08
PVP01_1427000	conserved Plasmodium protein, unknown function	null	35.1827	32.9706	35.837	31.6907	66.8007	151.615	58.7931	254.625	299.59	985.644	615.355	1222.17	null	null	null	132.958	780.69	-2.54481	1.18004e-11
PVP01_1347100	conserved Plasmodium protein, unknown function	null	31.0279	32.4515	24.4802	31.2013	32.5654	28.2143	25.2353	64.6904	241.179	1073.11	461.724	1137.97	null	null	null	37.6763	728.496	-4.23738	3.84544e-13
PVP01_0607500	ZIP domain-containing protein, putative	ZIPCO	969.345	1070.31	888.969	2544	183.28	85.2744	186.773	101.17	746.48	527.436	883.004	657.687	null	null	null	139.124	703.652	-2.3302	0.000116286
PVP01_1300700	Plasmodium exported protein, unknown function	null	39.4679	30.2838	31.3668	49.2068	36.72	165.172	60.8494	104.722	247.96	966.581	596.091	852.375	null	null	null	91.8659	665.752	-2.84393	6.00562e-16
PVP01_0929800	parasitophorous vacuolar protein 1, putative	PV1	22.5012	31.3285	30.5972	20.6285	34.7036	57.9922	33.6357	78.8441	186.348	878.846	339.356	1208.16	null	null	PTEX complex	51.2939	653.176	-3.64496	1.5573e-16
PVP01_1423100	histone H2B variant, putative	H2B.Z	62.5962	70.4448	105.126	72.22	39.4453	70.8984	47.3813	66.9581	322.832	643.062	342.538	647.359	null	null	null	56.1708	488.948	-3.09928	5.50224e-14
PVP01_0607700	citrate synthase, mitochondrial, putative	null	826.901	932.775	942.016	1570	91.7822	70.5621	113.797	120.047	429.59	411.633	632.225	443.849	acetyl-CoA catabolic process, citrate metabolic process, tricarboxylic acid cycle	citrate (Si)-synthase activity	mitochondrion	99.0472	479.324	-2.26333	0.000202778
PVP01_1265900	KS1 protein precursor, putative	null	28.3424	45.3306	21.9143	26.5048	46.8788	119.137	51.6033	52.7168	194.579	714.983	321.992	624.244	null	null	null	67.584	463.95	-2.76113	6.40067e-08
PVP01_1426400	40S ribosomal protein S16, putative	null	6.97444	16.9565	10.0167	13.9255	9.22717	57.6005	51.5671	107.183	163.285	814.115	261.313	614.996	null	null	null	56.3943	463.427	-3.01647	5.01227e-13
PVP01_0944700	40S ribosomal protein S21, putative	RPS21	27.0126	45.066	42.9353	16.4145	50.6778	110.458	49.9688	176.772	176.409	809.9	173.276	641.307	null	null	null	96.9692	450.223	-2.20344	1.27485e-06
PVP01_0507600	receptor for activated c kinase, putative	RACK1	43.1705	39.6777	35.7343	31.6692	59.8057	115.995	72.5162	133.829	222.529	716.189	220.98	637.983	null	null	cytoplasm	95.5365	449.42	-2.22213	9.84987e-13
PVP01_1309300	syntaxin, Qa-SNARE family, putative	SYN2	377.682	424.351	400.481	871.77	62.795	83.717	96.6247	121.109	424.573	336.018	521.823	354.749	null	null	null	91.0614	409.291	-2.15598	0.00132479
PVP01_0905800	histone H4, putative	H4	8.82906	23.1903	52.0486	45.023	36.9498	33.1791	0	30.5739	282.719	580.823	290.856	476.839	null	null	null	25.1757	407.809	-3.96513	7.64884e-24
PVP01_0825400	zinc finger protein, putative	null	40.4723	47.4732	38.491	53.6565	47.2294	38.3196	38.3169	72.0182	218.907	387.844	346.449	497.456	null	null	null	48.971	362.664	-2.86344	2.10794e-17
PVP01_1255700	E3 SUMO-protein ligase NSE2, putative	NSE2	13.0526	12.34	11.998	9.98021	0	42.6799	37.6916	58.1512	47.3145	593.742	113.554	562.772	null	null	null	34.6307	329.346	-3.21279	5.52328e-16
PVP01_1255200	sortilin, putative	null	18.4882	23.9973	16.5371	25.9373	7.03913	32.2751	24.4584	76.5544	73.5537	404.569	254.585	578.152	null	null	Golgi apparatus	35.0818	327.715	-3.18749	1.2939e-08
PVP01_1444300	haloacid dehalogenase-like hydrolase, putative	HAD3	9.89721	5.46063	5.79711	10.056	12.5908	16.2287	21.6686	33.4801	116.348	387.47	155.459	570.194	null	null	null	20.992	307.368	-3.8096	2.01698e-20
PVP01_0522400	60S ribosomal protein L15, putative	null	12.7164	26.2522	12.7381	14.0206	15.2932	31.9484	20.3037	57.125	119.166	527.322	156.416	411.445	null	null	null	31.1676	303.587	-3.24318	2.6025e-18
PVP01_0948400	membrane associated erythrocyte binding-like protein, putative	MAEBL	324.221	426.328	231.662	621.296	13.4891	31.0362	21.4695	61.3316	263.28	338.896	294.698	313.835	null	null	rhoptry	31.8316	302.677	-3.20938	8.67092e-08
PVP01_1131700	histone H2A, putative	H2A	2.66319	12.7362	21.7149	8.88226	45.3562	33.9015	28.514	39.696	169.168	365.699	226.663	414.627	null	null	null	36.8669	294.039	-2.9619	1.55839e-14
PVP01_0210500	StAR-related lipid transfer protein, putative	null	95.6218	122.479	169.811	190.447	54.3099	52.9771	87.8648	79.2918	280.675	294.334	289.92	310.909	phospholipid transport	phosphatidylcholine transporter activity, phosphatidylinositol transporter activity	host cell cytosol, symbiont-containing vacuole	68.6109	293.959	-2.08313	4.76797e-15
PVP01_1434100	10 kDa chaperonin, putative	null	0	2.67011	7.04103	7.7658	40.591	50.4292	52.5941	41.9683	69.7272	542.716	107.73	452.102	null	null	mitochondrion	46.3957	293.069	-2.63333	5.11195e-10
PVP01_0905900	histone 2B, putative	H2B	10.0978	4.16505	10.29	10.2621	20.0653	15.6139	37.5648	21.6289	93.9434	372.369	193.005	441.171	null	null	null	23.7182	275.122	-3.48166	5.47596e-15
PVP01_0808500	nucleolar protein 5, putative	NOP5	22.0575	15.833	31.1133	24.2298	30.5763	22.7182	43.3249	41.9137	164.626	298.922	278.027	343.98	null	null	null	34.6332	271.389	-2.93437	3.68953e-13
PVP01_0512900	conserved Plasmodium protein, unknown function	null	22.5348	46.2382	52.3729	66.1677	15.5863	45.4226	20.3601	61.7058	82.0847	223.314	273.358	411.752	null	null	null	35.7687	247.627	-2.75744	1.67714e-07
PVP01_1300800	XPA binding protein 1, putative	null	78.0346	73.9694	81.5002	95.8255	51.0118	43.1967	60.8347	83.1671	171.874	283.607	213.49	316.233	null	null	null	59.5526	246.301	-2.03001	1.88569e-11
PVP01_0713100	major facilitator superfamily-related transporter, putative	MFR4	9.14989	13.3101	26.0061	11.7673	16.3857	32.6955	38.0978	72.8402	147.617	293.166	200.444	314.867	null	null	null	40.0048	239.023	-2.54931	1.54486e-09
PVP01_0802000	5.8S ribosomal RNA	null	82.4855	0	0	17.9228	0	194.953	0	12.718	68.3502	319.665	390.826	157.779	null	null	null	51.9178	234.155	-2.15179	0.000296453
PVP01_1267100	triosephosphate isomerase, putative	null	8.0589	10.4577	13.0368	14.1761	34.6951	27.5042	5.97783	34.5965	96.1892	315.793	119.961	376.591	null	null	null	25.6934	227.134	-3.09532	3.23987e-15
PVP01_0816000	enolase, putative	ENO	11.1936	9.46428	13.8135	11.3804	18.9631	40.4155	12.3515	64.9156	35.029	343.639	104.514	412.824	null	null	null	34.1614	224.002	-2.67787	1.13717e-11
PVP01_1324600	small nucleolar RNA snoR27	null	0	35.0817	57.1416	58.2246	0	0	0	0	384.075	106.889	309.661	35.695	null	null	null	0	209.08	-7.7148	0.00651932
PVP01_0808400	tubulin beta chain, putative	null	64.9474	61.1715	67.1164	51.7731	31.8405	34.7681	24.7831	59.1109	124.688	237.266	189.242	282.706	null	null	null	37.6257	208.475	-2.43915	8.45026e-09
PVP01_1436300	conserved Plasmodium protein, unknown function	null	5.33414	5.75176	16.2175	10.9037	18.6721	22.0597	30.5952	35.7445	83.8519	274.161	175.996	238.254	null	null	null	26.7679	193.066	-2.80506	1.5657e-15
PVP01_1216500	60S ribosomal protein L6-2, putative	null	15.1693	7.79011	23.5042	19.043	17.9581	35.2323	30.924	52.7717	71.2832	316.641	100.236	277.186	null	null	null	34.2215	191.336	-2.4491	3.24059e-11
PVP01_1331400	H/ACA ribonucleoprotein complex subunit 4, putative	CBF5	52.6493	44.3307	68.6618	44.8864	42.6845	35.5166	38.0663	47.6146	77.9201	268.334	131.43	285.931	null	null	null	40.9705	190.904	-2.19294	5.10584e-14
PVP01_1303000	nucleosome assembly protein, putative	NAPL	38.6686	40.2624	30.9212	50.6628	26.1635	39.0822	40.6648	54.6389	104.496	200.967	192.253	241.343	null	null	null	40.1374	184.765	-2.17496	2.05128e-05
PVP01_0930800	60S ribosomal protein P0, putative	null	37.5266	24.8643	29.6084	28.6964	40.6526	51.4919	29.0639	52.6282	69.1148	253.252	119.199	292.906	null	null	intracellular	43.4592	183.618	-2.05399	8.4193e-12
PVP01_1238100	eukaryotic initiation factor 4a, putative	eIF4A	8.84064	9.38251	9.2285	9.9645	14.1825	55.5701	28.754	73.0439	27.1635	253.996	89.1482	355.524	null	null	null	42.8876	181.458	-2.05568	9.22268e-06
PVP01_0918800	heat shock protein 90, putative	null	102.559	160.576	96.337	74.9053	13.1599	42.7152	24.653	78.7574	151.763	191.832	159.634	220.19	null	null	null	39.8214	180.855	-2.15539	7.74447e-06
PVP01_1270800	KELT protein	null	68.3363	66.0382	73.6344	173.516	28.4767	25.7814	25.495	41.2933	107.193	156.135	151.112	179.09	null	null	null	30.2616	148.383	-2.25655	1.07787e-08
PVP01_1242600	zinc finger protein, putative	null	10.8836	14.3506	19.6117	21.8636	20.8405	30.1329	25.5255	37.5589	67.0332	204.244	111.953	193.563	null	null	null	28.5144	144.198	-2.29853	1.10535e-14
PVP01_1426300	60S ribosomal protein L13, putative	null	5.14224	4.11801	3.05103	0	0	19.5942	7.2059	32.9443	33.7702	235.191	52.1851	255.142	null	null	null	14.9361	144.072	-3.1864	1.28249e-11
PVP01_1246100	60S ribosomal protein L27, putative	RPL27	14.9165	5.39205	8.78389	21.563	23.7911	21.0533	30.7161	37.27	46.4749	207.899	123.272	195.704	null	null	null	28.2077	143.338	-2.30503	1.00992e-07
PVP01_1022800	stearoyl-CoA desaturase, putative	SCD	8.49696	8.13349	14.5059	13.4773	9.3746	31.3568	14.4447	38.7691	57.5162	177.574	109.09	208.232	null	null	null	23.4863	138.103	-2.50611	2.05307e-13
PVP01_1265800	60S ribosomal protein L1, putative	null	12.6345	17.7881	18.1536	15.9991	37.3667	26.2266	38.2261	20.5333	96.1191	164.377	78.6944	183.214	null	null	null	30.5882	130.601	-2.05871	8.13453e-13
PVP01_1137800	SWIB/MDM2 domain-containing protein, putative	SWIB	22.6316	18.7871	21.7155	38.3517	4.70488	1.39735	6.2566	3.36055	109.467	140.56	129.458	115.305	null	null	cytoplasm, nucleus	3.92984	123.697	-4.66074	8.48904e-13
PVP01_1017100	60S ribosomal protein L2, putative	RPL2	16.755	1.98913	10.0976	2.46665	9.71688	31.2634	6.88398	38.2733	29.6133	166.619	93.3328	204.285	null	null	null	21.5344	123.463	-2.46551	1.18574e-08
PVP01_1432600	proline--tRNA ligase, putative	PRS	8.2568	8.80591	4.27661	8.67294	11.1486	11.3902	10.3995	31.1044	59.1218	148.29	79.1855	168.279	null	null	null	16.0107	113.719	-2.75359	2.26138e-12
PVP01_1211500	conserved Plasmodium protein, unknown function	null	21.1876	25.0738	21.2026	34.6193	15.9159	16.0605	24.8328	33.1881	88.2746	113.345	112.097	135.411	null	null	null	22.4993	112.282	-2.26922	1.32521e-06
PVP01_1444200	conserved Plasmodium protein, unknown function	null	1.37371	2.51235	2.02137	1.32216	2.24668	30.213	10.0414	32.0084	2.11703	184.322	18.2428	228.213	null	null	null	18.6274	108.224	-2.47635	1.50582e-06
PVP01_0815800	tubulin binding cofactor c, putative	null	2.22192	0	0	0.624587	2.35393	14.9595	1.59935	26.5701	3.70575	191.348	10.642	218.221	null	null	null	11.3707	105.979	-3.11233	1.79146e-06
PVP01_1405500	conserved Plasmodium protein, unknown function	null	3.22568	3.82067	1.91652	4.86339	4.99281	18.0297	5.41931	32.1367	36.8265	139.984	61.189	184.633	null	null	null	15.1446	105.658	-2.72387	3.59062e-10
PVP01_1338300	eukaryotic translation initiation factor 2 subunit gamma, putative	eIF2gamma	9.73174	9.514	11.8513	6.7947	3.63519	9.2392	10.0189	21.6737	58.7288	122.955	85.4656	141.905	translational initiation	GTP binding, translation initiation factor activity	eukaryotic translation initiation factor 2 complex	11.1418	102.264	-3.08828	3.26084e-16
PVP01_1122400	ankyrin-repeat protein, putative	null	12.0313	16.7086	13.0506	14.0607	7.71896	27.3118	15.6408	26.7374	55.4368	128.099	82.5853	124.956	null	null	null	19.3522	97.7692	-2.27887	9.31204e-17
PVP01_1438300	ribulose-phosphate 3-epimerase, putative	null	10.43	7.90554	11.9426	9.5161	14.2081	5.69083	3.18273	11.2848	83.6764	79.8771	147.781	64.9253	pentose-phosphate shunt	ribulose-phosphate 3-epimerase activity	null	8.59162	94.0651	-3.30907	6.19944e-11
PVP01_0930900	small nucleolar RNA snoR13	null	0	0	0	0	0	0	0	0	0	0	0	374.543	null	null	null	0	93.6356	-6.56431	0.001153
PVP01_1124600	GAS8-like protein, putative	null	81.0493	126.973	86.5806	119.844	5.44737	2.70392	5.29822	5.28437	128.061	53.2763	150.892	42.2023	null	null	null	4.68347	93.6079	-4.05712	1.65561e-05
PVP01_0910200	essential nuclear protein 1, putative	ENP1	10.326	7.17158	7.49083	5.843	11.9242	29.392	12.6734	22.502	70.4785	110.341	74.9255	112.469	rRNA processing	snoRNA binding	nucleolus, preribosome, small subunit precursor	19.1229	92.0534	-2.20922	8.66598e-08
PVP01_1431800	bromodomain protein 2, putative	BDP2	25.1212	25.9045	20.2852	26.0887	22.7311	12.3975	8.13216	34.6289	55.5563	93.716	86.5945	129.86	null	null	null	19.4724	91.4318	-2.17471	0.000170791
PVP01_0304400	ATP-dependent RNA helicase DDX51, putative	DDX51	12.5528	12.3898	12.604	19.7672	16.1456	21.5065	7.72884	40.3496	39.4851	116.896	73.9608	134.74	null	null	null	21.4326	91.2704	-2.04027	2.71941e-08
PVP01_1263300	dephospho-CoA kinase, putative	DPCK	13.2652	16.7728	19.9609	22.8393	16.0098	17.1258	18.7077	24.148	59.6673	127.33	57.4467	119.638	null	null	null	18.9978	91.0205	-2.20211	1.89112e-08
PVP01_1134600	60S ribosomal protein L19, putative	null	5.22775	10.4958	7.03966	6.71785	6.50042	11.4187	11.059	25.7348	10.4606	163.158	16.4991	173.756	null	null	null	13.6782	90.9683	-2.64746	8.86878e-07
PVP01_1207600	nucleoside transporter 1	NT1	4.48412	4.32428	5.79546	2.13238	4.60298	9.02818	2.76568	26.0868	28.3688	147.714	42.944	142.014	adenosine transport	nucleoside transmembrane transporter activity	null	10.6209	90.2603	-2.97326	2.61602e-13
PVP01_1307400	mitochondrial ACP precursor, putative	null	7.89757	7.51124	3.36437	16.6064	0	2.4891	0	11.7934	84.9071	71.9011	158.058	44.9598	null	null	null	3.57063	89.9566	-4.31471	1.68875e-07
PVP01_1459800	40S ribosomal protein S17, putative	null	5.07625	2.27537	18.4439	1.92401	4.30297	12.8948	12.829	12.4562	8.5669	141.922	60.5363	141.498	null	null	null	10.6207	88.1307	-2.93922	1.95519e-10
PVP01_0610200	formin 2, putative	null	4.07999	8.59953	3.75985	7.61339	11.5723	25.2435	7.84075	31.8742	47.8771	102.165	82.7981	116.656	null	null	null	19.1327	87.3739	-2.13408	3.23056e-10
PVP01_0314000	cysteine repeat modular protein 2, putative	CRMP2	41.9303	55.9893	28.1087	115.181	1.0461	1.92265	0.303128	3.47056	68.4999	87.5722	97.0943	74.6204	null	null	null	1.68561	81.9467	-4.94886	9.57956e-12
PVP01_1330700	conserved Plasmodium protein, unknown function	null	2.99039	0	0	1.42421	0	25.1549	0	41.3224	20.0351	106.954	21.1997	176.575	null	null	null	16.6193	81.191	-2.22182	6.70057e-05
PVP01_0817300	40S ribosomal protein S3A, putative	RPS3A	0	4.82935	3.39734	4.42722	0	18.4111	3.409	14.2784	11.3989	154.409	18.2417	140.194	null	null	null	9.02464	81.0608	-3.03314	7.52917e-08
PVP01_1419600	conserved Plasmodium protein, unknown function	null	74.8184	96.4333	76.3193	120.095	13.0928	14.0483	14.8267	30.7156	93.2186	84.6883	63.7508	81.2413	null	null	null	18.1709	80.7248	-2.09186	0.000187521
PVP01_1346800	conserved Plasmodium protein, unknown function	null	18.3096	14.1241	22.3044	38.1722	7.32843	9.45287	8.46522	27.6399	47.2269	107.004	53.3557	114.141	null	null	null	13.2216	80.4318	-2.51751	1.45961e-09
PVP01_1314600	conserved Plasmodium protein, unknown function	null	93.7706	92.3804	115.036	54.1507	11.2764	6.70178	18.0066	0	141.936	40.4879	86.5095	50.1484	null	null	null	8.99618	79.7706	-3.01438	1.07195e-05
PVP01_1014500	40S ribosomal protein S24, putative	RPS24	0	7.31671	0	0	0	23.7785	0	16.3203	26.0579	160.251	23.1103	106.219	null	null	null	10.0247	78.9097	-2.85763	4.40987e-08
PVP01_0614000	inner membrane complex protein 1m, putative	IMC1m	99.6405	114.347	86.6343	126.536	8.50228	10.531	5.39713	12.8305	92.5254	33.0387	156.787	28.3195	null	null	inner membrane complex	9.31523	77.6677	-2.931	0.00106256
PVP01_0922900	conserved Plasmodium protein, unknown function	null	5.40539	4.82424	2.09352	6.85975	0	10.8304	3.08981	16.4221	22.7707	116.387	55.7044	113.526	null	null	null	7.58557	77.0969	-3.18528	2.2825e-11
PVP01_1333000	zinc finger protein, putative	null	6.204	0	6.37785	3.3109	0	9.12482	10.7426	27.085	41.5846	120.51	21.2732	117.21	null	null	null	11.7381	75.1444	-2.57959	1.54231e-08
PVP01_1244000	glyceraldehyde-3-phosphate dehydrogenase, putative	GAPDH	9.21758	5.31978	6.43154	3.81325	5.28062	5.59783	13.1211	12.808	42.2073	124.213	30.4818	103.248	entry into host cell	null	cell surface	9.2019	75.0377	-2.89788	3.1157e-12
PVP01_1113100	40S ribosomal protein S15, putative	RPS15	3.45649	4.22416	0	0	15.4195	8.8643	5.647	17.762	27.0941	111.681	37.4585	121.18	null	null	null	11.9232	74.3536	-2.54371	4.95901e-10
PVP01_1203800	phosphatidylinositol transfer protein, putative	null	5.84056	7.06744	4.61704	5.45707	8.07127	18.9225	7.89075	22.4573	27.5309	81.1788	65.8951	118.937	null	null	null	14.3354	73.3854	-2.27815	3.47946e-10
PVP01_1009900	karyopherin beta, putative	null	4.35028	3.74101	3.20602	3.78899	0.985635	5.53805	1.03466	9.65607	25.1683	87.1903	67.6427	111.344	null	null	null	4.3036	72.8363	-3.79928	3.26861e-13
PVP01_1420800	golgi protein 1, putative	PRP2	7.52625	10.2961	13.6039	13.6976	7.86684	14.5128	12.0407	33.882	21.3183	74.0847	68.9212	125.278	null	null	Golgi apparatus, endoplasmic reticulum	17.0756	72.4007	-2.02175	0.000182242
PVP01_0806300	phosducin-like protein, putative	PhLP1	2.40548	6.86015	0	2.74437	4.20068	11.5667	3.25005	28.6943	2.60164	108.439	23.2099	147.421	null	null	null	11.9279	70.418	-2.4658	1.04081e-07
PVP01_1203500	conserved Plasmodium protein, unknown function	null	1.9436	1.09837	1.5381	1.60289	3.65575	9.52088	0.886752	16.1687	14.0851	116.012	27.7512	117.75	null	null	null	7.55802	68.8994	-3.02993	4.58712e-10
PVP01_1436600	diphthamide biosynthesis protein 3, putative	DPH3	13.0642	11.262	10.0173	38.0552	0	0	0	22.3336	26.0877	86.9831	77.8242	79.7867	peptidyl-diphthamide biosynthetic process from peptidyl-histidine	zinc ion binding	null	5.5834	67.6704	-3.38278	2.72152e-06
PVP01_1437100	AP-2 complex subunit mu, putative	AP2-MU	26.7519	22.1642	20.4467	45.3846	3.86783	1.92122	12.1804	20.2161	53.1813	75.5798	67.276	70.5306	null	null	null	9.54639	66.642	-2.68117	6.06761e-07
PVP01_1301000	conserved Plasmodium protein, unknown function	null	3.63297	3.59202	2.11494	4.27822	11.5059	7.04127	9.07727	5.53825	47.2434	76.2917	62.0599	78.4871	null	null	null	8.29067	66.0205	-2.85075	1.77205e-12
PVP01_1270300	cysteine repeat modular protein 4, putative	CRMP4	32.0702	50.9796	18.2714	64.5025	2.13149	4.72208	1.62206	3.3755	59.7255	77.2158	62.1355	63.1874	null	null	null	2.96278	65.5661	-4.0702	1.1955e-11
PVP01_1430800	histone acetyltransferase subunit NuA4, putative	null	8.17309	32.6888	35.0666	40.8884	26.6282	6.32368	5.62928	12.6968	74.2201	59.0122	50.4773	77.4458	null	null	null	12.8195	65.2888	-2.26206	0.00172335
PVP01_1122000	protein DJ-1, putative	DJ1	4.35541	1.96336	0	1.18065	0	8.97257	8.59152	25.6639	7.89348	108.799	8.12279	135.042	null	null	null	10.807	64.9643	-2.48204	7.33396e-06
PVP01_1333600	RNA-binding protein Nova-1, putative	null	13.1029	5.19707	10.1781	11.1734	16.6074	9.91372	11.5044	16.2758	44.5986	74.6358	57.7134	78.8751	null	null	null	13.5753	63.9557	-2.15593	0.000309929
PVP01_1028800	actin-like protein, putative	ALP2b	25.3678	28.8147	29.6546	41.8092	11.4732	8.99869	13.4625	21.6437	45.1375	67.1167	70.6558	71.6413	null	null	null	13.8945	63.6378	-2.1176	3.58314e-07
PVP01_1443600	conserved Plasmodium protein, unknown function	null	6.06905	7.34011	0	5.80641	12.026	6.50977	11.2067	1.5963	50.339	71.7067	54.1735	78.0639	null	null	null	7.83468	63.5708	-2.86963	4.82385e-11
PVP01_1323300	60S ribosomal protein L21, putative	RPL21	3.79389	1.78541	0	7.55766	0	11.3072	10.843	32.5294	23.053	85.3884	45.7377	96.9427	null	null	null	13.6699	62.7805	-2.12026	1.1383e-05
PVP01_0930700	60S ribosomal protein L38, putative	RPL38	0	0	0	0	16.852	28.6241	0	2.92963	57.2289	68.6062	22.1114	100.152	null	null	null	12.1014	62.0245	-2.26619	1.29784e-10
PVP01_0838000	Plasmodium exported protein, unknown function	null	7.81252	10.9143	1.86837	14.2386	8.2145	10.1495	20.723	8.95675	35.5755	93.1771	42.3802	75.7962	null	null	null	12.0109	61.7322	-2.26948	3.73043e-06
PVP01_0701500	protein RER1, putative	RER1	0	6.74075	0	14.1047	12.8888	8.26402	0	27.9367	33.5119	65.5656	33.3702	113.825	null	null	null	12.2724	61.5683	-2.237	6.68537e-13
PVP01_1266000	cytoplasmic tRNA 2-thiolation protein 2, putative	NCS2	0	0.248345	0.578065	0.970201	1.09393	1.74658	0	3.76137	8.90512	105.412	14.9302	114.538	tRNA wobble position uridine thiolation	null	null	1.65047	60.9463	-4.5467	3.75627e-19
PVP01_0822500	40S ribosomal protein S11, putative	RPS11	3.13121	8.90136	7.531	7.13861	3.3689	11.8321	5.12553	10.9269	19.3944	109.865	42.6542	68.9584	null	structural constituent of ribosome	cytosolic small ribosomal subunit	7.81336	60.2179	-2.79619	2.94919e-08
PVP01_0526200	small GTP-binding protein sar1, putative	SAR1	7.83346	2.9022	8.63302	0	0	22.5088	6.60168	27.3701	32.2372	76.3654	48.7611	80.5815	null	null	null	14.1201	59.4863	-2.00014	0.000144294
PVP01_1008400	G-protein coupled receptor, putative	null	0.99086	2.74592	1.17471	1.63049	2.00775	11.4441	2.79168	14.2891	8.39859	99.9024	21.258	101.626	null	null	null	7.63315	57.7963	-2.76777	2.67306e-08
PVP01_1426800	PUB domain-containing protein, putative	null	4.87886	7.27567	1.01201	4.66635	6.09913	7.73776	3.90469	14.2942	29.2502	80.5202	32.5234	83.6223	null	null	null	8.00895	56.479	-2.6736	2.97984e-13
PVP01_0709800	cysteine repeat modular protein 1, putative	CRMP1	47.897	61.1101	33.8127	59.358	13.9996	9.31526	13.8506	13.9639	69.2843	47.1836	69.1012	39.6904	null	null	null	12.7823	56.3149	-2.05609	4.38985e-05
PVP01_1426700	translation initiation factor SUI1, putative	null	7.87343	5.93682	3.03191	7.5525	0	13.9161	2.55233	18.2158	31.2677	76.7518	46.236	65.5637	null	null	null	8.67105	54.9548	-2.53252	1.36105e-09
PVP01_1002500	conserved Plasmodium protein, unknown function	null	44.6193	45.3194	43.4247	90.9956	2.85024	3.82957	10.4354	6.25432	46.7657	57.6976	64.4026	50.6193	null	null	null	5.84239	54.8713	-3.02954	5.09462e-05
PVP01_0943200	60S ribosomal protein L28, putative	null	0	0	0	0	0	14.6662	6.25517	12.6353	0	83.6448	0	134.132	null	null	null	8.38919	54.4441	-2.56196	0.000429864
PVP01_0923900	RING zinc finger protein, putative	null	14.3341	13.2368	17.1388	16.7368	9.78487	11.754	13.5242	9.1996	61.0812	40.7997	69.8306	45.8247	null	null	null	11.0657	54.384	-2.19856	1.9444e-13
PVP01_1201900	Plasmodium exported protein, unknown function	null	3.4353	4.00405	2.89068	3.77798	1.996	2.42174	3.53251	0.894372	44.5281	69.4317	40.9663	60.819	null	null	null	2.21116	53.9363	-4.09659	4.04084e-14
PVP01_1002600	30S ribosomal protein S16-related, putative	null	32.3527	22.0609	42.1928	82.4352	0	2.15607	5.6784	2.9721	44.1234	61.2866	53.2588	51.2168	null	null	null	2.70164	52.4714	-3.85253	4.92614e-06
PVP01_0716300	heat shock protein 70, putative	HSP70-2	1.32196	0.626799	1.65624	3.33921	1.14658	2.36427	3.12497	4.97761	19.3731	65.5358	37.1727	81.1701	null	null	null	2.90336	50.8129	-3.73053	3.80648e-21
PVP01_0935000	conserved Plasmodium protein, unknown function	null	3.41215	5.10967	6.62746	4.39176	8.3954	12.0584	6.52879	14.782	23.1008	65.81	42.4292	70.0707	null	null	null	10.4411	50.3527	-2.16621	8.2314e-13
PVP01_1340900	plasmepsin IV, putative	PM4	23.1338	20.2185	23.1323	21.4617	0	9.83892	4.71865	19.7086	10.9961	80.5866	38.6871	63.6859	null	null	null	8.56655	48.4889	-2.37104	0.000476447
PVP01_1012100	AFG1-like ATPase, putative	null	4.0522	0.21855	2.56672	8.17718	5.75296	4.2397	4.42594	15.7033	29.0097	71.2064	31.6243	59.9656	null	null	null	7.53048	47.9515	-2.52066	1.04684e-05
PVP01_1307300	cysteine repeat modular protein 3, putative	CRMP3	35.2485	55.9061	29.5985	58.5033	1.10296	2.28228	1.12739	5.8042	40.4406	50.4416	52.3882	45.2052	null	null	null	2.57921	47.1189	-3.74889	8.4358e-07
PVP01_1012200	ATP-dependent RNA helicase DDX1, putative	DDX1	2.8435	4.028	2.03319	5.52149	0.768232	6.57806	0	9.70701	20.1137	46.8913	37.153	83.657	null	ATP-dependent helicase activity	null	4.26332	46.9537	-3.1876	5.41759e-09
PVP01_1208600	nuclear import protein MOG1, putative	null	0	0	0	1.50388	0	1.50151	13.6082	6.86311	4.91695	73.3444	18.5009	90.3923	null	null	null	5.49321	46.7886	-2.87966	1.69791e-06
PVP01_1263900	conserved Plasmodium protein, unknown function	null	7.64837	10.593	9.11757	7.22776	4.47466	1.98164	6.7794	4.73958	21.4327	45.3937	56.3557	58.4031	null	null	null	4.49382	45.3963	-3.07813	6.75126e-09
PVP01_1002400	conserved Plasmodium protein, unknown function	null	11.5456	14.7113	11.6057	27.8036	6.30605	8.02607	5.87575	4.4609	32.2789	49.952	42.0302	56.4832	null	null	null	6.16719	45.1861	-2.68798	3.7045e-10
PVP01_1459700	protein farnesyltransferase subunit alpha, putative	null	2.18323	0.982606	3.33998	4.30069	1.95135	8.45238	4.25181	25.0374	11.6268	69.1559	26.6204	63.7643	null	null	null	9.92324	42.7918	-2.00326	0.0070469
PVP01_0702300	60S ribosomal protein L32, putative	RPL32	6.2566	7.49747	0	4.96466	7.546	9.37433	0	3.06097	32.9069	54.4235	24.9308	45.8644	null	null	null	4.99532	39.5314	-2.75713	2.40232e-07
PVP01_0938400	UVB-resistance protein UVR8 homologue	null	4.35244	4.27386	8.95202	6.3291	0	1.09963	5.27876	9.57127	9.545	75.5376	26.3852	46.3191	null	null	null	3.98742	39.4467	-3.01966	2.95603e-11
PVP01_0916200	vivapain-2	null	1.51089	3.1187	1.84031	3.90837	4.3565	7.94361	2.91654	8.66684	13.0127	64.0158	22.9799	55.7962	null	null	null	5.97087	38.9511	-2.51883	7.92017e-09
PVP01_1302100	conserved Plasmodium protein, unknown function	null	6.08993	14.5733	13.7484	4.35834	0	20.5992	0	9.55865	38.4836	68.2281	11.9682	35.5499	null	null	null	7.53946	38.5575	-2.21173	0.00147192
PVP01_0825000	eukaryotic translation initiation factor 4E, putative	eIF4E	0	0.766625	0	0	0	4.0529	4.09623	5.96267	7.88994	51.2016	18.5398	75.8173	null	null	P granule	3.52795	38.3621	-3.11988	1.55861e-08
PVP01_1439700	inner membrane complex protein 1h, putative	IMC1h	4.35665	6.24041	5.85687	3.61229	1.14976	5.75068	3.72718	6.93917	27.591	49.8636	25.2392	46.0263	null	null	null	4.3917	37.18	-2.82401	3.74848e-07
PVP01_0806400	conserved Plasmodium protein, unknown function	null	0	1.399	0	0	0	2.33563	5.66334	15.9201	3.28528	54.2124	19.7816	71.2836	null	null	null	5.97977	37.1407	-2.45008	1.75104e-06
PVP01_1419700	translocation protein SEC63, putative	SEC63	8.43253	15.105	10.0138	21.3154	3.1316	1.33299	2.69575	2.53944	15.8841	45.3586	40.0616	44.4702	null	null	null	2.42494	36.4436	-3.45057	1.47606e-12
PVP01_1219100	DNA replication complex GINS protein, putative	null	1.40643	3.95771	0.566131	2.52519	7.42695	9.03427	2.01485	8.17697	6.34046	53.1806	16.0061	68.1206	null	null	null	6.66326	35.9119	-2.26806	8.73485e-08
PVP01_1246300	conserved Plasmodium protein, unknown function	null	1.37187	2.27563	1.69323	0.536664	1.67877	5.41451	1.58012	7.28831	2.49227	42.0261	10.8081	87.1794	null	null	null	3.99043	35.6265	-2.87565	3.04535e-08
PVP01_1425200	importin beta, putative	null	7.56275	5.74167	10.3986	9.7552	4.87488	6.10422	7.09047	8.21765	14.1678	33.5382	31.9435	58.7323	null	null	null	6.57181	34.5954	-2.23298	9.16478e-09
PVP01_1334200	ubiquitin carboxyl-terminal hydrolase, putative	null	1.17293	2.5955	0.794505	3.52174	3.57589	9.71234	2.67217	8.8273	13.4776	42.4523	22.9519	52.7931	null	null	null	6.19693	32.9187	-2.23663	7.01395e-09
PVP01_1301300	ATP-dependent RNA helicase, putative	null	10.2546	11.8881	3.67293	14.1859	6.37527	1.80506	5.22095	4.33118	17.5163	46.2021	26.6984	36.102	null	null	null	4.43311	31.6297	-2.58633	6.67768e-08
PVP01_0712800	conserved Plasmodium protein, unknown function	null	0	0.680338	5.38889	0	0	1.7591	0	14.7699	5.14255	45.9357	1.47381	72.583	null	null	null	4.13226	31.2838	-2.65314	0.000104799
PVP01_0906200	40S ribosomal protein S4, putative	null	1.16225	0.669324	2.36649	1.68886	1.76737	4.83409	0	0	12.691	62.4947	10.3968	38.6077	null	null	null	1.65036	31.0476	-3.59595	3.42445e-08
PVP01_0215600	dynein heavy chain, putative	null	3.33294	3.28636	2.60884	2.83147	3.02191	4.14086	1.94835	9.27631	8.89637	36.4164	16.0279	54.9259	null	null	null	4.59686	29.0666	-2.42547	1.68496e-08
PVP01_0922800	cupin-like protein, putative	null	1.13628	0.337973	2.18197	1.93519	0.937955	1.83829	3.21277	9.58936	3.62531	50.6218	13.3877	47.0309	null	null	null	3.89459	28.6664	-2.59957	5.14624e-08
PVP01_0701200	reticulocyte binding protein 1a	RBP1a	0.583045	0.515466	0.633217	0.897911	2.65061	5.59234	1.65788	8.02608	3.58736	49.3169	8.99886	50.9799	null	host cell surface binding	microneme	4.48173	28.2208	-2.41429	1.60282e-09
PVP01_1431300	tetratricopeptide repeat protein, putative	null	9.80379	4.29393	2.13931	5.04762	1.84518	7.8001	1.41612	13.6677	8.82281	42.9489	22.9675	37.4489	null	null	null	6.18227	28.047	-2.01588	0.000116203
PVP01_0910700	60S ribosomal protein L36, putative	RPL36	10.4384	0	0	0	9.79258	2.8785	7.7376	3.98187	5.84014	47.35	11.7445	47.2262	null	null	null	6.09764	28.0402	-2.03264	0.000173523
PVP01_1418600	conserved Plasmodium protein, unknown function	null	0	0	0	3.22078	0	5.21448	0	0	5.85346	36.3905	30.0914	39.5729	null	null	null	1.30362	27.9771	-3.65294	6.12107e-07
PVP01_1005900	ATP-dependent RNA helicase DDX41, putative	DDX41	0.727581	1.32188	0	1.21058	2.31434	4.76936	3.33313	6.11898	3.33198	44.2725	9.30962	50.2675	null	null	null	4.13395	26.7954	-2.4367	3.6929e-08
PVP01_0810800	dolichyl-phosphate-mannose protein mannosyltransferase, putative	null	0	0.780118	0	3.19002	3.89818	3.30413	0	0	7.11764	62.1504	10.197	27.5654	null	null	null	1.80058	26.7576	-3.30909	8.03782e-07
PVP01_0203700	UMP-CMP kinase, putative	null	5.98734	4.46585	0	4.5969	0	0	0	0	17.8994	32.324	22.7281	33.1002	null	null	null	0	26.5129	-4.78204	2.17587e-08
PVP01_0118800	protein kinase, putative	null	1.83513	2.11321	1.96517	0.939688	1.24949	5.4142	4.51838	6.73544	7.26502	40.8737	13.5502	39.4798	null	null	null	4.47938	25.2922	-2.26255	1.373e-10
PVP01_1212900	V-type proton ATPase subunit D, putative	null	0	12.7618	2.5267	5.69015	0	6.8723	2.84015	9.59893	8.88004	38.0041	15.2256	37.3169	null	null	null	4.82785	24.8567	-2.1495	2.08451e-05
PVP01_0216200	conserved Plasmodium protein, unknown function	null	21.7905	24.7277	10.5062	19.6762	3.91712	3.35591	4.35305	6.90216	23.7207	19.6995	28.4192	27.0892	null	null	null	4.63206	24.7322	-2.19184	1.08894e-07
PVP01_0948600	serine/threonine protein kinase, putative	null	2.87883	1.84922	3.60942	2.83957	4.13631	5.31424	4.11711	2.91687	10.1744	34.2775	15.6277	37.3411	null	null	null	4.12113	24.3552	-2.30775	3.76421e-08
PVP01_0620600	conserved Plasmodium protein, unknown function	null	0	0.375159	1.37827	0	0	5.12442	5.57134	4.04316	3.68181	36.1103	5.55218	49.2223	null	null	null	3.68473	23.6417	-2.39506	5.01806e-06
PVP01_1114100	T-complex protein 1, delta subunit, putative	CCT4	1.85137	0.839054	0	0.532072	3.97778	1.52923	2.10741	4.38848	16.542	32.2907	15.911	27.41	protein folding	unfolded protein binding	chaperonin-containing T-complex	3.00073	23.0384	-2.58701	3.42669e-07
PVP01_0108500	conserved Plasmodium protein, unknown function	null	1.1382	2.51477	1.14529	1.91247	3.14766	5.47973	1.88524	5.18174	9.00963	23.263	13.865	45.9379	null	null	null	3.92359	23.0189	-2.28639	1.36227e-08
PVP01_1420600	protein phosphatase PP2A regulatory subunit A, putative	null	0	0.84484	1.45471	1.89511	0	1.57346	0	5.9922	5.20157	33.9885	8.8483	39.4528	null	null	null	1.89141	21.8728	-2.98379	9.76152e-11
PVP01_1204700	lysine--tRNA ligase, putative	KRS1	8.51363	7.55535	5.71511	8.00662	4.14404	2.30072	3.92719	5.25188	11.2904	21.5475	23.1774	27.5896	null	null	null	3.90596	20.9012	-2.15841	2.62253e-06
PVP01_0815700	heat shock protein 60, putative	HSP60	0	1.13258	1.34839	0	1.58427	4.10483	0.851773	2.17521	9.51375	36.8229	8.95044	27.911	null	null	mitochondrion	2.17902	20.7995	-2.77764	2.24883e-08
PVP01_0616000	28 kDa ookinete surface protein, putative	P28	1.31855	0	0	0	0	5.86925	4.95115	6.28534	5.63007	37.4526	5.15319	32.8356	null	null	null	4.27644	20.2679	-2.01104	8.31664e-08
PVP01_1429000	CCR4-associated factor 1, putative	CAF1	0.875841	2.12665	2.12935	1.41297	0.63028	2.62407	2.05121	4.98287	12.85	18.3318	22.1496	26.9212	null	null	null	2.57211	20.0632	-2.55988	2.18176e-08

## Sheet: Up_T4a_vs_T4b
tracking_id	Gene Description	Gene Symbol	B1T0	B2T0	B3T0	B4T0	B1T4a	B2T4a	B3T4a	B4T4a	B1T4b	B2T4b	B3T4b	B4T4b	BP	MF	CC	Average_T4a	Average_T4b	Log2FC	P-value
PVP01_1105500	nucleoside diphosphate kinase, putative	NDK	363.061	408.172	579.539	313.156	287.754	762.029	315.981	682.022	49.248	13.3516	43.7843	8.02277	null	null	null	511.946	28.6016	4.11506	9.50969e-29
PVP01_0527800	conserved Plasmodium protein, unknown function	null	178.553	220.641	259.738	211.623	151.094	383.774	156.029	360.594	59.2657	39.2378	94.1636	25.0239	null	null	null	262.873	54.4228	2.25129	4.11694e-09
PVP01_0603700	PHF5-like protein, putative	null	36.5556	43.4088	55.2984	49.7152	185.576	33.6206	98.221	80.1587	35.1481	12.5189	18.9643	11.1376	null	null	null	99.3941	19.4422	2.29605	0.00115947
PVP01_1413450	apical ring associated protein 1, putative	ARA1	47.01	73.367	45.348	23.2751	18.9018	69.4477	91.8526	100.751	8.61645	25.7175	0	21.4993	null	null	polar ring of apical complex	70.2383	13.9583	2.2517	0.00902162
PVP01_0726900	conserved Plasmodium protein, unknown function	null	21.2013	26.1029	33.368	29.688	30.9775	155.289	75.0701	183.624	26.7905	12.9527	40.7698	6.91142	null	null	null	111.24	21.8561	2.29594	2.06064e-07
PVP01_0303500	conserved Plasmodium protein, unknown function	null	2.74346	17.1253	8.44845	6.64439	47.0885	10.1478	60.9391	14.3483	2.27351	6.58281	5.28124	7.44416	null	null	null	33.1309	5.39543	2.41597	0.00627884
PVP01_1127100	conserved Plasmodium protein, unknown function	null	31.0833	9.99532	29.9763	33.3302	81.0729	23.4153	55.9671	36.1319	0	29.2282	0	8.72419	null	null	null	49.1468	9.4881	2.2574	0.000145131
PVP01_0735000	Plasmodium exported protein, unknown function	null	44.7556	42.2326	57.739	57.0403	61.2391	126.116	52.1637	81.295	24.4917	4.9623	17.354	3.97412	null	null	null	80.2035	12.6955	2.56784	1.12456e-14
PVP01_0926200	small nuclear ribonucleoprotein Sm D1, putative	SNRPD1	9.66553	24.4074	29.0126	10.5793	66.9306	56.3473	48.6368	28.2854	13.1556	3.89775	8.82135	11.9119	mRNA splicing, via spliceosome	RNA binding	small nuclear ribonucleoprotein complex	50.05	9.44665	2.28887	1.40301e-05
PVP01_0113000	coenzyme Q-binding protein COQ10 homolog, mitochondrial, putative	COQ10	20.1594	23.6257	45.6625	17.6015	75.1606	21.1712	41.9606	23.2456	9.26149	6.88012	11.9298	5.59735	ubiquinone biosynthetic process	ubiquinone binding	mitochondrion	40.3845	8.41718	2.13572	5.88817e-05
PVP01_1466300	conserved Plasmodium protein, unknown function	null	25.9334	39.5065	9.35436	16.275	24.0741	40.1457	38.7413	32.5672	6.2186	6.69963	2.29965	6.26719	null	null	null	33.8821	5.37127	2.45283	8.08281e-10
PVP01_0726400	phosphatidylserine decarboxylase, putative	PSD	27.2094	23.0164	38.5162	21.6812	48.3341	11.2842	37.6656	25.7881	7.93267	2.45123	6.57437	1.49065	null	null	null	30.768	4.61223	2.50093	2.66268e-09
PVP01_1020100	ras-related protein Rab-1A, putative	RAB1a	4.59662	15.4672	12.1819	18.3952	32.9428	10.2641	35.4584	30.6199	2.24404	1.56385	3.80073	7.54911	null	null	rhoptry	27.3213	3.78943	2.56396	1.45835e-05
PVP01_1417100	ADP-ribosylation factor, putative	null	13.8937	4.41705	14.5411	9.09043	8.22843	24.1369	30.9674	58.7017	1.88732	12.3361	4.64434	2.6776	null	null	null	30.5086	5.38633	2.30269	8.42084e-06
PVP01_0514400	U6 snRNA-associated Sm-like protein LSm3, putative	LSM3	5.94596	0	0	0	46.1785	8.97897	30.7025	35.9567	0	0	8.05114	0	mRNA splicing, via spliceosome	null	U4/U6 x U5 tri-snRNP complex, small nucleolar ribonucleoprotein complex	30.4542	2.01278	3.38408	0.00700212
PVP01_0419600	DNA-directed RNA polymerase II 16 kDa subunit, putative	null	17.5863	10.2949	33.2062	13.0916	56.2151	7.60728	11.6848	11.7274	0	0	9.76708	9.03917	null	null	null	21.8087	4.70156	2.00015	0.00142958
PVP01_0734700	hypothetical protein	null	5.12236	7.35479	13.1445	13.36	10.5828	23.9806	10.8486	36.1026	3.64134	2.05939	2.21539	0	null	null	null	20.3787	1.97903	2.84326	3.37253e-09
PVP01_0726000	dynein light chain, putative	null	10.6075	12.9333	17.4544	17.4517	11.4624	19.7971	7.8717	68.3507	0	5.64881	0	3.8203	null	null	null	26.8705	2.36728	3.04908	1.68706e-05
