# Supplementary material for: Unraveling the Plasmodium vivax sporozoite transcriptional journey from mosquito vector to human host
Source: Sci Rep. 2018 Aug 15;8:12183. doi: 10.1038/s41598-018-30713-1 (PMC6093925; doi:10.1038/s41598-018-30713-1)
Supplement: Supplementary file 10 — Supplementary Dataset 9 [file 41598_2018_30713_MOESM10_ESM.xlsx]

## Sheet: Sheet1
tracking_id	Gene Description	B1T0	B2T0	B3T0	B4T0	B1T4a	B2T4a	B3T4a	B4T4a	B1T4b	B2T4b	B3T4b	B4T4b	Average_Infected	UI_B1	UI_B2	UI_B3	UI_B4	Average_Uninfected
ADIR011024	unknown function	57873.1	86098.2	63540.6	93143.6	59992.3	93129.2	52777.2	102559	57910.8	111723	49492.8	69166.5	74783.9	84475.2	82997.8	95291.4	104643	91851.9
ADIR009422	anopheline antiplatelet protein [Source:VB Community Annotation%3BAcc:ADIR009422]	49753.8	54306.3	57029.1	43638.3	45928.5	55506.7	43588.7	40694.7	35514.4	42664.5	30038	35952.5	44551.3	160177	157660	127432	183127	157099
ADIR007613	unknown function	25591	44215.1	25097.3	37370.4	19442.8	63048.7	24587.6	56648.2	27998.9	49007.6	6923.19	21200.8	33427.6	76885.6	105344	96639.6	104259	95782.1
ADIR000828	salivary gland protein 6 [Source:VB Community Annotation%3BAcc:ADIR000828]	51521.3	30110.7	49925.4	31176.2	42647.4	37059.7	39545.4	34283.8	27216.5	15703.7	11536	6552.01	31439.8	88241.2	75765.7	94247.2	82326.9	85145.2
ADIR014656	60S ribosomal protein L41 [Source:Projected from Anopheles gambiae (AGAP007087) VB Community Annotation%3BAcc:AGAP007087]	28400.9	28967.4	34650.5	24689.5	27465.4	23459	37491.2	25467.5	25958	19781	11843.2	5521.82	24474.6	22341.7	20425.3	19868.5	24508.7	21786
ADIR000603	D7 long form salivary protein [Source:Projected from Anopheles gambiae (AGAP008278) VB Community Annotation%3BAcc:AGAP008278]	18603	24662.7	22793.3	22159.5	19870.7	25759.5	20310.4	26831.3	19167.6	24167.9	14678.9	15396.9	21200.1	40198.4	36443.9	40106.9	41990.1	39684.8
ADIR000604	unknown function	18150.6	25573.1	28198.7	20974.8	21037.9	24761	19458.9	24334.4	13598.1	13763.9	12235.8	12636.6	19560.3	52498.3	41068.2	44090.4	45692.5	45837.3
ADIR000827	unknown function	12295.8	25579.5	16468.9	23324.3	16907.4	37804.4	17642.5	33118.6	12403.3	18722.1	3890.36	6471.16	18719	7997.94	9023.68	10012.8	11588.1	9655.63
ADIR006362	salivary gland protein 7-like [Source:Projected from Anopheles gambiae (AGAP008215) VB Community Annotation%3BAcc:AGAP008215]	16435.1	26039.9	15866.2	26718.4	14483.6	20998.6	13513.1	23000.3	14358.4	24098.7	9524.28	11011.2	18004	26334.7	23428.7	25866.7	30961.4	26647.9
ADIR015631	unknown function	10333.8	23927.5	14687.2	18644.3	13956.2	21708.6	13326	6227.98	9575.09	5196.88	4696.1	10075.6	12696.3	15244.6	11900	4510.03	3684.46	8834.77
ADIR004013	unknown function	10562.9	8590.21	10571.6	8015.87	7954.18	6793.74	11761.7	8079.36	10723.2	7100.21	4872.96	2106.79	8094.39	6861.69	5589.88	5585.77	6832.44	6217.44
ADIR008640	60S ribosomal protein L22 [Source:Projected from Anopheles gambiae (AGAP005046) VB Community Annotation%3BAcc:AGAP005046]	8346.71	7610.43	9907.71	7532.99	8105.29	6662.85	10753.4	8089.27	9156.35	6671.79	6514.33	2909.68	7688.4	9589.91	7877.16	8235.74	9992.07	8923.72
ADIR014908	40S ribosomal protein S29 [Source:Projected from Anopheles gambiae (AGAP001595) VB Community Annotation%3BAcc:AGAP001595]	7162.87	5990.26	8112.18	6475.92	6272.32	5823.33	8636.35	6136.59	6273.31	4597.82	3255.92	1588.1	5860.41	4986.63	4522.3	4598.76	4673.81	4695.38
ADIR014650	salivary gland protein [Source:Projected from Anopheles gambiae (AGAP006507) VB Community Annotation%3BAcc:AGAP006507]	3814.25	4856.09	3689.63	5864.74	3619.26	10756.7	3253.29	8009.98	4610.18	8718.9	2427.49	8672.86	5691.11	25153.2	41957.6	42332.2	45715.1	38789.5
ADIR007626	unknown function	5321.82	8056.73	5587.27	7646.46	5589.38	9121.99	6244.43	7776.17	4529.63	5600.54	940.162	1273.72	5640.69	3316.96	4980.63	5372.39	4062.18	4433.04
ADIR010660	60S ribosomal protein L36a [Source:Projected from Anopheles gambiae (AGAP003538) VB Community Annotation%3BAcc:AGAP003538]	6710.87	6045.59	7053.9	5806.37	5566.58	4300.59	7662.13	5204.47	7574.52	4477.34	3602.65	1597.63	5466.89	5187.55	4899.88	5132.13	5946.35	5291.48
ADIR011066	unknown function	3854.5	7671.08	3490.99	7224.56	2926.06	6972.03	3117.41	7316.21	4295.96	10087.4	2205.1	5144.16	5358.79	12356.7	12121.7	11959.3	15316.7	12938.6
ADIR008862	unknown function	6553.05	768.56	9671.58	1707.65	19900.2	3006.01	10829.3	914.636	3138.63	620.349	1170.8	291.203	4881	377.183	81.3708	173.856	92.184	181.148
ADIR007366	60S ribosomal protein L29 [Source:Projected from Anopheles gambiae (AGAP006612) VB Community Annotation%3BAcc:AGAP006612]	5275.71	4650.87	5894.85	4194.92	5479.34	4946.31	6426.02	4520.69	5171.89	4682.93	3657.57	1935.14	4736.35	5445.92	5027.22	5221.49	6080.32	5443.74
ADIR004763	60S ribosomal protein L37a [Source:Projected from Anopheles gambiae (AGAP009920) VB Community Annotation%3BAcc:AGAP009920]	5512.21	4368.34	5900.99	4722.44	4800.17	4292.7	6336.54	4643.44	5548.22	4351.6	3820.21	1819.65	4676.38	4938.08	4124.97	4206.37	5164.3	4608.43
ADIR002274	40S ribosomal protein S26 [Source:VB Community Annotation%3BAcc:ADIR002274]	6249.88	4935.2	6299.49	4253.1	5018.64	3841.02	7092.41	4051.9	6611.67	3456.34	1674.26	797.271	4523.43	2644.51	2468.76	2770.16	2695.39	2644.7
ADIR014872	unknown function	18048.1	11213.6	18.6646	6.80769	182.371	14.0665	410.506	3.1972	19214.3	192.76	496.254	3659.28	4454.99	2.55526	0	35.3036	1412.31	362.542
ADIR000449	60S ribosomal protein L18a [Source:UniProtKB/TrEMBL%3BAcc:A0A182MYJ4]	5407.06	4263.63	5189.02	5282.67	4462.14	3416.45	6232.26	4301.11	5942.59	3717.6	3315.16	1547.99	4423.14	4553.29	3989.31	3950.56	4455.77	4237.23
ADIR009967	40S ribosomal protein S15 [Source:VB Community Annotation%3BAcc:ADIR009967]	5554.29	4370.89	5722.36	4102.47	5717.05	4594.49	6393.01	3751.77	5046.5	3795.21	1445.18	685.478	4264.89	2689.69	3121.49	3520.54	3147.69	3119.85
ADIR015610	40S ribosomal protein S21 [Source:UniProtKB/TrEMBL%3BAcc:A0A182NZB0]	4993.52	3427.44	5517.17	3637.7	4673.85	3923.37	5882.66	3969.69	5195.11	3986.61	2637.68	1337.31	4098.51	4126.24	3764.86	4143.84	4554.35	4147.32
ADIR008277	40S ribosomal protein S28 [Source:VB Community Annotation%3BAcc:ADIR008277]	5060.68	3706.15	5762.73	3199.24	4876.74	3507.53	4884.31	3617.43	6067.12	4004.19	2815.62	1387.53	4074.11	4324.92	4252.44	4518.41	5447.14	4635.73
ADIR004065	60S ribosomal protein L23 [Source:Projected from Anopheles gambiae (AGAP010252) VB Community Annotation%3BAcc:AGAP010252]	4905.2	3614.21	5141.99	3946.63	4547.27	3492.7	5357.75	3713.55	4486.63	3577.1	3660.15	1698.12	4011.78	5285.35	4826.94	4956.86	5613.05	5170.55
ADIR006021	60S ribosomal protein L9 [Source:VB Community Annotation%3BAcc:ADIR006021]	4592.36	3927.62	4703.55	3554.15	4483.8	3530.05	4875.21	3963.35	5241.02	3284.2	2408.14	1433.95	3833.12	4861.09	4807.96	5060.48	5365.77	5023.82
ADIR003158	60S ribosomal protein L32 [Source:Projected from Anopheles gambiae (AGAP002122) VB Community Annotation%3BAcc:AGAP002122]	4324.57	4005.19	5002.07	3525.53	4199.67	3865.83	5579.49	3704.6	5129.75	3320.62	2003.69	1012.4	3806.12	3637.46	3757.35	3997.4	4399.08	3947.82
ADIR000244	40S ribosomal protein S16 [Source:VB Community Annotation%3BAcc:ADIR000244]	4527.97	4674.58	4567.95	4217.9	4383.51	3505.56	5357.52	3705.76	4625.21	3055.27	1784.22	875.862	3773.44	2519.47	2505.6	2628.73	2714.23	2592.01
ADIR007691	unknown function	3581.78	3633.7	4921.58	3456.14	4261.28	4692.53	3092.85	4530.79	3043.39	2995.44	3423.49	3524.96	3763.16	20358.1	18461.7	19368	21120.5	19827.1
ADIR001183	Ribosomal protein L37 [Source:UniProtKB/TrEMBL%3BAcc:A0A182N0M8]	4272.11	3670.86	4702.52	3714.24	3741.94	3347.42	5027.49	3476.28	3629.86	3185.46	3245.15	1585.18	3633.21	4235.26	3445.35	3629.29	4491.95	3950.46
ADIR007466	60S ribosomal protein L14 [Source:Projected from Anopheles gambiae (AGAP005991) VB Community Annotation%3BAcc:AGAP005991]	4192.54	4157.57	5083.71	3719.78	4406.8	3258.61	5204.26	3150.95	4706.1	2728.39	1455.12	755.067	3568.24	2962.04	2995.75	2880.76	3319.62	3039.54
ADIR002021	5' nucleotidase%2C ecto [Source:Projected from Anopheles gambiae (AGAP011026) VB External Description%3BAcc:AGAP011026]	3358.22	3788.75	3810.24	4569.32	3983.86	3859.63	3239.67	3484.83	3484.55	3141.32	2554.07	2473.67	3479.01	11532.3	14986.4	13722.2	14084.9	13581.4
ADIR009225	40S ribosomal protein S17 [Source:VB Community Annotation%3BAcc:ADIR009225]	3982.46	3289.61	4208.42	3484.69	3376.73	2978.83	4350.9	3572.29	4182.45	3406.72	3242.44	1627.21	3475.23	4537.57	3854.21	3698.68	4439.9	4132.59
ADIR002469	TRIO salivary gland protein [Source:Projected from Anopheles gambiae (AGAP001374) VB Community Annotation%3BAcc:AGAP001374]	2957.82	5490.87	3531	5213.25	3720.26	5119.47	2881.21	4374.89	3067.36	3355.6	699.24	808.719	3434.97	3727.41	4075.54	5871.09	4519.87	4548.48
ADIR004273	basic tail-containing salivary secreted peptide [Source:Projected from Anopheles gambiae (AGAP006899) VB External Description%3BAcc:AGAP006899]	3047.25	5798.92	4671.95	3711.69	3818.42	4856.66	4019.14	3748.29	3222.89	2628.15	763.882	528.819	3401.34	4025.88	5577.52	5252.16	5858.23	5178.45
ADIR014301	unknown function	3427.17	3327.14	2148.95	4248.13	2156.16	4688.61	1402.33	4851.3	1826.49	5372.34	2013.77	4905.01	3363.95	6912.07	9163.08	9152.35	9476.68	8676.05
ADIR015638	unknown function	6690.65	4698.95	2313.03	3737.45	4447.95	3717.24	2942.39	1316.96	2710.45	2430.75	1829.56	3396.48	3352.65	6651.41	4557.15	1556.99	1748.85	3628.6
ADIR010223	unknown function	4663.29	1157.95	7331.61	931.301	9581.77	1134.98	8720.95	1068.3	4250.4	429.382	544.405	96.8416	3325.93	659.36	30.3857	232.423	0	230.542
ADIR002646	60S ribosomal protein L36 [Source:UniProtKB/TrEMBL%3BAcc:A0A182N4T1]	3981.24	2461.59	4983.7	2581.53	4407.64	3381.29	3920.92	2781.39	3459.87	3612.79	1917.94	1345.39	3236.27	4474.1	4888.83	5462.59	5278.66	5026.05
ADIR008444	60S ribosomal protein L26 [Source:Projected from Anopheles gambiae (AGAP002468) VB Community Annotation%3BAcc:AGAP002468]	4077.49	2884.3	4746.59	2778.63	4386.7	2964.43	4006.23	2679.99	4893.95	2829.75	1083.81	640.791	3164.39	2393.12	2991.76	2770.23	2827.19	2745.58
ADIR015639	unknown function	6189.06	2519.23	3143.89	4204.58	7615.22	2803.66	3158.1	397.295	1611	2823.94	1303.54	2151.94	3160.12	0	0	0	0	0
ADIR000672	60S ribosomal protein L7 [Source:VB Community Annotation%3BAcc:ADIR000672]	3568.33	3209.27	3734.24	3624.6	3693.68	2554.07	4129.49	2861.63	4531.61	2454.63	1442.87	815.236	3051.64	2625.75	2559.05	2612.42	2926.22	2680.86
ADIR010609	40S ribosomal protein S25 [Source:VB Community Annotation%3BAcc:ADIR010609]	3173.78	1923.14	3672.98	2030.13	3513.45	2855.61	3072.92	2760.58	3401.43	3089.49	4154.54	2187.09	2986.26	7041.59	5658.05	6105.51	7199.2	6501.09
ADIR001321	salivary gland protein 1-like [Source:Projected from Anopheles gambiae (AGAP000548) VB Community Annotation%3BAcc:AGAP000548]	2321.13	5538.16	2674.63	5141.32	2819.51	3866.34	2464.05	3425.24	2733.79	2891.6	533.348	593.541	2916.89	2629.91	3019.92	4134.28	3100.56	3221.17
ADIR007940	Alpha-crystallin B chain [Source:Projected from Anopheles gambiae (AGAP007159) VB External Description%3BAcc:AGAP007159]	10.8406	46.2073	35.579	207.304	156.706	544.53	210.865	1011.61	9183.54	7638.64	6883.86	8681.93	2884.3	0	0	3.84389	2.31983	1.54093
ADIR002183	60S ribosomal protein L39 [Source:VB External Description%3BAcc:ADIR002183]	3459.38	3228.69	4280.9	2975.1	3289.03	2579.25	3964.15	2958.16	2935.77	2164.99	1761.67	719.469	2859.71	3308.7	3059.64	3119.54	3167.38	3163.82
ADIR003777	40S ribosomal protein S24 [Source:VB Community Annotation%3BAcc:ADIR003777]	3296.58	2595.24	4254.97	2105.39	3738.76	3493.28	3863.06	2875.66	3337.79	2705.7	617.637	492.498	2781.38	2059.28	2919.6	3101.27	2930.47	2752.65
ADIR007508	40S ribosomal protein S13 [Source:VB Community Annotation%3BAcc:ADIR007508]	3404.85	2649.8	3520.05	2477.16	3724.09	2675.13	3845.98	2796.07	3068.98	2890.77	1278.9	598.072	2744.15	2622.34	3101.22	3214.87	3412.69	3087.78
ADIR007627	unknown function	3365.28	3410.28	3774.24	3118.61	2751.83	3296.31	3556.24	3105.22	2568.09	1728.82	1173.32	875.715	2727	6588.96	6164.77	5974.17	7221.28	6487.3
ADIR001788	unknown function	3384.32	2555.48	3227.12	2603.4	3124.42	2264.33	3637.23	2626.91	3673.87	2074.23	2046	926.525	2678.65	3290.06	2924.03	3028.23	3020.37	3065.67
ADIR007794	unknown function	1912.32	4717.35	1884.42	3884.5	1776.16	3564.29	1759.06	3101.43	2262.49	4606.36	649.169	1459.92	2631.46	8321.31	12904.2	10669.6	10448.4	10585.9
ADIR000406	40S ribosomal protein S7 [Source:VB Community Annotation%3BAcc:ADIR000406]	2863.93	2416.03	3127.85	2084.9	2941.52	2384.13	3311.3	2380.89	3598.13	2486.8	2261.27	1081.33	2578.17	3489.21	3249.51	3393.88	3400.47	3383.27
ADIR009402	40S ribosomal protein S11 [Source:VB Community Annotation%3BAcc:ADIR009402]	2667.14	1759.93	2855.86	1895.99	2689.84	1931.03	2233.24	2354.43	2798.38	2648.35	3610.78	1927.09	2447.67	5648.12	4374.97	4934.39	5636.53	5148.5
ADIR014050	unknown function	2025.63	2486.73	3029.15	2606.46	2041.19	3077.53	2713	3236.77	2144.85	2171.03	2352.17	1467.01	2445.96	3026.17	2721.34	3000.01	3559.49	3076.75
ADIR001968	60S ribosomal protein L31 [Source:Projected from Anopheles gambiae (AGAP011896) VB Community Annotation%3BAcc:AGAP011896]	3108.79	2267.6	3900.45	1818.87	3764.11	3154.5	3612.97	2273.48	2860.38	1500.61	647.27	417.424	2443.87	1617.77	2113.3	2441.54	1862.2	2008.7
ADIR005597	40S ribosomal protein S18 [Source:VB Community Annotation%3BAcc:ADIR005597]	2919.86	1840.62	3579.74	1698.12	3224.75	2303.2	2670.1	2136.95	2935.63	2538	2208.71	1184.46	2436.68	4037.61	4027.96	4243.1	4123.49	4108.04
ADIR005474	Ribosomal protein L19 [Source:UniProtKB/TrEMBL%3BAcc:A0A182NCW0]	2948.3	2100.23	3257.76	1968.39	3447.72	2707.95	3000.04	2206.77	3073.74	1856.43	1445.12	834.955	2403.95	2896.58	2833.71	3228.38	3424.06	3095.68
ADIR010791	60S ribosomal protein L10a [Source:Projected from Anopheles gambiae (AGAP011298) VB Community Annotation%3BAcc:AGAP011298]	2846.4	2117.38	2907.99	2113.72	2655.66	2009.47	2928.2	2283.35	3120.1	2119.03	1473.23	897.159	2289.31	2904.97	2884.81	2964.84	3141.26	2973.97
ADIR006669	60S ribosomal protein L4 [Source:VB Community Annotation%3BAcc:ADIR006669]	2861.44	2315.44	2744.59	2247.26	2710.13	1748.88	3040.15	1861.21	3160.73	1941.63	1180.11	597.895	2200.79	2154.4	2045.83	2065.97	2307.65	2143.46
ADIR010654	40S ribosomal protein S3a [Source:VB Community Annotation%3BAcc:ADIR010654]	2620.98	1938.35	2895.14	1960.56	2684.07	1914.75	2731.21	1915.28	2835.8	1831.33	1633.93	851.209	2151.05	2827.04	2815.48	2794.37	2767.2	2801.02
ADIR009311	60S ribosomal protein L12 [Source:Projected from Anopheles gambiae (AGAP010065) VB Community Annotation%3BAcc:AGAP010065]	2485.81	1712.25	2859.59	1730.12	2589.1	1865.72	2957.85	1863.08	2436.43	1949.45	1548.24	908.751	2075.53	2817.83	2534.15	2642.83	2677.13	2667.98
ADIR003184	isoleucyl-tRNA synthetase [Source:Projected from Anopheles gambiae (AGAP002101) VB External Description%3BAcc:AGAP002101]	1726.26	3049.06	1438.27	2647.67	1672.25	3373.55	1315.84	2463.98	1671.41	3142.46	518.306	1495.69	2042.9	4405.5	6512.19	5321.93	5144.34	5345.99
ADIR008861	unknown function	2282.47	292.72	3506.83	485.687	8808.84	1002.35	3932.4	287.822	1072.04	196.867	238.362	87.8494	1849.52	167.733	5.27439	96.7462	18.4313	72.0462
ADIR006393	40S ribosomal protein S8 [Source:VB Community Annotation%3BAcc:ADIR006393]	2467.47	1466.87	2550.62	1443.74	2426.46	1639.73	2162.02	1692.74	2022.58	2069.14	1344.92	783.328	1839.13	3049.78	2870.92	2972.37	3090.76	2995.96
ADIR006135	60S ribosomal protein L34 [Source:Projected from Anopheles gambiae (AGAP009324) VB Community Annotation%3BAcc:AGAP009324]	1964.14	1796.8	2259.62	1719.36	2281.33	2007.74	2626.45	1633.82	2149.03	1554.9	1115.94	732.113	1820.1	1880.26	1841.44	1916.37	1958.1	1899.04
ADIR000944	cecropin anti-microbial peptide [Source:Projected from Anopheles gambiae (AGAP000694) VB Community Annotation%3BAcc:AGAP000694]	8285.19	3609.14	224.935	75.3602	663.327	224.864	135.321	24.5642	6465.65	0	135.035	1733.59	1798.08	19.4364	0	59.7182	466.733	136.472
ADIR009897	40S ribosomal protein S23 [Source:VB Community Annotation%3BAcc:ADIR009897]	2039.59	1694.86	2333.54	1652.3	2215.68	1861.83	2587.11	1869.46	2179.51	1544.5	677.561	521.735	1764.81	1647.17	2174.96	2224.62	2258.13	2076.22
ADIR000405	40S ribosomal protein S20 [Source:VB Community Annotation%3BAcc:ADIR000405]	2198.44	1430.14	2168.51	1317.56	2111.88	1562.81	2356.75	1644	2092.58	2034.29	1128.95	825.785	1739.31	2796.84	2631.92	3242.93	2843.02	2878.68
ADIR002861	60S ribosomal protein L35 [Source:Projected from Anopheles gambiae (AGAP001408) VB Community Annotation%3BAcc:AGAP001408]	2027.25	1445.76	2650.91	1638.12	2426.84	1644.63	2217.67	1517.63	1843.36	1427.54	815.812	328.661	1665.35	1535.57	1618.18	1604.19	1748.35	1626.57
ADIR009906	60S ribosomal protein L35a [Source:Projected from Anopheles gambiae (AGAP002754) VB Community Annotation%3BAcc:AGAP002754]	2078.03	1427.52	2287.63	1379.77	2199.65	1510.46	2123.99	1408.23	2378.91	1427.47	826.115	436.052	1623.65	1786.64	2109.17	2235.45	1835.44	1991.68
ADIR008810	60S ribosomal protein L28 [Source:Projected from Anopheles gambiae (AGAP005427) VB Community Annotation%3BAcc:AGAP005427]	2040.13	1028.32	2121.02	1250.57	2228.98	1673.22	1894.46	1569.63	1848.69	1597.25	1415.29	734.035	1616.8	2746.95	2800.86	3114.57	2908.06	2892.61
ADIR015634	unknown function	1178.9	2096.2	2855.45	1842.9	2922.45	939.371	562.767	374.04	1212.35	2322.35	313.416	2326.98	1578.93	2766.85	2178.13	689.552	339.359	1493.47
ADIR004003	guanine nucleotide-binding protein subunit beta-like protein [Source:VB Community Annotation%3BAcc:ADIR004003]	1868.23	1191.58	2278.04	1075.53	2128.81	1559.29	2086.87	1405.79	1874.92	1482.53	1199.73	728.527	1573.32	2915.18	2932.66	3040.54	2793.42	2920.45
ADIR001181	40S ribosomal protein S30 [Source:VB Community Annotation%3BAcc:ADIR001181]	1814.67	1794.28	1645.42	1976.23	1770.16	1560.27	1986.09	1488.41	2152.83	1119.46	754.947	454	1543.06	948.718	914.396	882.715	1197.81	985.91
ADIR001673	Ribosomal protein L15 [Source:UniProtKB/TrEMBL%3BAcc:A0A182N215]	2068.84	1105.47	2590.07	1259.76	2439.11	1693.02	2311.17	1256.48	1663.91	1155.94	496.643	284.53	1527.08	1225.45	1463.73	1556.79	1351.9	1399.47
ADIR004300	40S ribosomal protein S4 [Source:VB Community Annotation%3BAcc:ADIR004300]	1746.29	1516.63	1898.18	1291.81	2068.13	1732.14	2131.18	1441.91	1837.19	1243.99	608.883	430.042	1495.53	1630.91	1833.92	2043.54	1903.87	1853.06
ADIR004070	60S ribosomal protein L13a [Source:Projected from Anopheles gambiae (AGAP010257) VB Community Annotation%3BAcc:AGAP010257]	1564.27	948.691	1739.95	1054.31	1923.45	1319.16	1432.95	1233.78	1722.04	1569.56	2011.67	1284.36	1483.68	3839.01	3501.85	3474.41	3824.54	3659.95
ADIR001693	unknown function	1329.61	1591.26	1530.68	1611.3	1426.85	2004.01	1627.14	1542.9	1303.25	1803.16	957.563	938.84	1472.21	2170.79	2194.63	2294	2971.66	2407.77
ADIR002534	40S ribosomal protein S2 [Source:VB Community Annotation%3BAcc:ADIR002534]	1920.13	1473.96	2079.71	1626.81	1979.63	1466.29	1947.41	1203.25	1902.69	1275.6	383.404	288.761	1462.3	1224.53	1505.68	1415.79	1347.6	1373.4
ADIR006421	60S ribosomal protein L13 [Source:UniProtKB/TrEMBL%3BAcc:A0A182NFJ9]	1766.17	1176.91	1852.34	1231.14	1789.79	1278.1	1913.83	1244.66	1775.8	1285.45	792.399	402.611	1375.77	1526.94	1553.55	1528.5	1601.85	1552.71
ADIR014546	unknown function	1019.08	1585.38	1087.77	2214.11	1009.03	1519.81	1042.32	2195.73	941.561	1553.73	926.919	1348.77	1370.35	1140.97	1119.35	1144.55	1327.94	1183.2
ADIR006530	60S ribosomal protein L30 [Source:Projected from Anopheles gambiae (AGAP003816) VB Community Annotation%3BAcc:AGAP003816]	1718.12	1228.51	1967.11	1321.42	1834.36	1321.01	1836.66	1386.17	1508.1	1134.11	692.316	393.716	1361.8	1816.76	1686.66	1891.2	1822.73	1804.34
ADIR000201	60S ribosomal protein L27a [Source:Projected from Anopheles gambiae (AGAP011706) VB Community Annotation%3BAcc:AGAP011706]	1516.52	783.384	1554.78	875.158	1727.16	1135.62	1271.58	1195.87	1505.86	1401.15	1850.01	1173.75	1332.57	3491.51	2864.12	3001.04	3261.01	3154.42
ADIR004028	60S ribosomal protein L25 [Source:Projected from Anopheles gambiae (AGAP010216) VB Community Annotation%3BAcc:AGAP010216]	1441.5	1091.55	1574.8	1094.06	1441.74	1130.53	1633.83	1202.13	1718.49	1233.88	1037.83	607.817	1267.35	1891.27	1798.28	1744.72	2070.68	1876.24
ADIR007941	unknown function	5.27276	43.7063	23.001	118.457	80.5635	315.827	135.102	658.88	4171.02	3805.09	2655.92	3182.76	1266.3	1.6889	6.65121	0.827675	1.00693	2.54368
ADIR007816	60S ribosomal protein L8 [Source:Projected from Anopheles gambiae (AGAP005802) VB Community Annotation%3BAcc:AGAP005802]	1467.71	1119.48	1603.82	1102.36	1478.44	1125.01	1685.44	1132.26	1597.33	1009.71	718.119	373.048	1201.06	1133.24	1115.05	1127.62	1167.81	1135.93
ADIR007939	40S ribosomal protein S27 [Source:VB Community Annotation%3BAcc:ADIR007939]	1663.95	989.089	1348.51	807.378	1744.88	1164.47	1836.77	1273.74	1326.8	875.617	778.933	388.735	1183.24	2087.86	2008.39	2445.06	2062.68	2151
ADIR010966	60S ribosomal protein LP1 [Source:VB Community Annotation%3BAcc:ADIR010966]	1447.18	1212.29	1761.76	765.32	1439.12	1242.6	1751.74	1252.97	1460.6	1066.87	413.902	243.73	1171.51	1049.43	920.319	1081.36	1136.24	1046.84
ADIR001033	F-type H+-transporting ATPase subunit c [Source:Projected from Anopheles gambiae (AGAP000523) VB External Description%3BAcc:AGAP000523]	1304.25	1352.66	1259.3	1213.92	1353.75	982.226	1550.44	1104.33	1576.16	926.003	850.74	526.101	1166.66	1656.94	1445.17	1397.53	1569.48	1517.28
ADIR000834	salivary gland protein 1-like [Source:Projected from Anopheles gambiae (AGAP000607) VB Community Annotation%3BAcc:AGAP000607]	612.338	1398.73	1037.38	1259.16	1814.57	3529.23	984.008	1250.98	620.504	499.706	76.7608	158.07	1103.45	849.301	1493.19	2389.45	841.267	1393.3
ADIR007147	Cytochrome c oxidase VIIc [Source:Projected from Anopheles gambiae (AGAP007621) VB External Description%3BAcc:AGAP007621]	1336.56	971.539	1380.56	1388.36	1127.88	1446.86	1331.22	1000.82	1049.41	1155.77	488.462	510.774	1099.02	794.971	1203.26	1058.97	1265.5	1080.68
ADIR009188	unknown function	1183.82	1150.89	1554.82	1175.72	1087.72	1018.4	1575.58	1091.49	1135.66	1200.46	590.974	320.081	1090.47	1065.94	917.547	1015.7	1081.55	1020.18
ADIR002319	40S ribosomal protein S12 [Source:VB Community Annotation%3BAcc:ADIR002319]	1316	1054.11	1353.26	1022.81	1170	1051.1	1479.48	1056.67	1253.81	1012.13	696.325	345.074	1067.56	1070.48	914.439	1027.74	1192.06	1051.18
ADIR000835	salivary gland protein 1-like [Source:Projected from Anopheles gambiae (AGAP000609) VB Community Annotation%3BAcc:AGAP000609]	747.389	1448.76	975.061	1759.15	1275.28	1945.48	930.309	1371.07	911.991	993.865	211.071	234.566	1067	1166.81	1143.26	1692.96	1262.11	1316.28
ADIR004564	unknown function	1369.27	1019.49	1658.3	935.707	1469.14	1210.99	1614.25	1043.5	1188.48	536.258	320.111	200.887	1047.2	1004.56	1074.5	1298.14	1177.26	1138.62
ADIR004957	60S ribosomal protein L5 [Source:VB Community Annotation%3BAcc:ADIR004957]	1319.14	854.37	1343.42	1033.15	1172.91	728.154	1331.73	801.874	1454.48	825.987	984.618	535.61	1032.12	1515.17	1391.79	1356.45	1541.81	1451.3
ADIR001727	unknown function	1200.02	1134.34	1450.42	954.693	1327.81	1090.47	1619.8	1046.47	886.408	1135.51	207.875	217.465	1022.61	754.472	998.009	851.14	852.262	863.971
ADIR010798	defensin anti-microbial peptide [Source:Projected from Anopheles gambiae (AGAP011294) VB Community Annotation%3BAcc:AGAP011294]	2636.79	877.766	124.394	246.347	5186.26	1151.92	573.301	32.4543	1106.66	14.6096	74.3385	200.104	1018.75	0	7.09822	10.3451	67.1867	21.1575
ADIR004263	unknown function	1233.68	688.652	1818.87	1097.75	1512.37	1036.09	1406.49	1063.46	620.508	268.425	543.335	390.378	973.334	1642.29	1405.78	2469.23	1498.08	1753.84
ADIR000836	salivary gland protein 1-like [Source:Projected from Anopheles gambiae (AGAP000610) VB Community Annotation%3BAcc:AGAP000610]	712.079	1374.76	982.758	1452.67	1156.83	1797.51	921.451	1213.12	714.383	475.894	111.633	122.551	919.637	494.455	752.192	1079.24	530.086	713.993
ADIR011086	40S ribosomal protein S5 [Source:VB Community Annotation%3BAcc:ADIR011086]	1226.19	653.167	1175.24	718.911	1429.51	1192.77	980.788	789.614	1030.08	794.744	543.301	405.257	911.631	1314.23	1899.85	1883.2	1422.01	1629.82
ADIR007445	Alpha-amylase [Source:UniProtKB/TrEMBL%3BAcc:A0A182NIH1]	716.047	1109.87	548.23	1042.59	573.503	938.852	476.023	1112.54	534.044	1361.9	609.884	1797.75	901.769	4225.92	4600.13	4072.57	4265.12	4290.93
ADIR005394	salivary gland protein [Source:Projected from Anopheles gambiae (AGAP004334) VB Community Annotation%3BAcc:AGAP004334]	897.993	939.211	1141.05	860.707	1518.32	1952.82	954.493	750.849	698.742	448.328	260.859	314.172	894.795	1814.89	2339.88	2550.71	2122.46	2206.99
ADIR000426	elongation factor 1-beta [Source:Projected from Anopheles gambiae (AGAP010612) VB External Description%3BAcc:AGAP010612]	1085	850.284	1139.04	797.803	1126.34	847.78	1163.01	779.186	1211.05	869.804	470.264	274.349	884.492	853.19	917.863	939.512	1034.2	936.191
ADIR001182	unknown function	1090.9	800.47	1313.09	719.228	994.933	791.78	1251.7	745.191	1160.35	777.136	456.363	280.408	865.129	858.426	805.678	913.717	926.363	876.046
ADIR001840	60S ribosomal protein L27 [Source:UniProtKB/TrEMBL%3BAcc:A0A182N2I2]	947.663	442.409	1245.4	659.709	1441.58	903.817	830.342	675.705	1129.57	899.853	724.824	468.984	864.155	1901.54	2045.12	2408.9	2159.03	2128.65
ADIR000047	60S ribosomal protein L21 [Source:Projected from Anopheles gambiae (AGAP012138) VB Community Annotation%3BAcc:AGAP012138]	926.191	634.674	1273.74	626.622	1402.16	1099.03	1170.07	830.081	904.032	602.06	479.218	326.135	856.168	1150.22	1558.21	1452.16	1197.31	1339.47
ADIR005261	40S ribosomal protein S19 [Source:VB Community Annotation%3BAcc:ADIR005261]	1112.61	684.274	1102.17	738.424	1025.62	850.103	1192.83	753.125	1031.97	757.059	591.911	270.746	842.57	1012.51	935.401	892.875	938.432	944.804
ADIR007674	unknown function	4005.2	2026.73	14.5173	5.23824	51.614	16.3964	61.4511	0	2909.67	11.0922	63.7891	418.815	798.709	0	0	11.7748	172.853	46.157
ADIR004213	Heat shock protein [Source:Projected from Anopheles gambiae (AGAP006958) VB External Description%3BAcc:AGAP006958]	147.91	150.107	179.054	193.56	323.451	385.897	168.953	376.949	697.314	904.607	2128.33	3738.82	782.913	748.277	687.796	679.198	563.622	669.723
ADIR000943	unknown function	2345.32	873.505	226.379	275.575	2249.04	449.445	426.616	100.035	1487.58	81.7857	355.695	413.779	773.73	1.17484	10.8303	6.91812	118.953	34.4691
ADIR011319	U4/U6 small nuclear ribonucleoprotein SNU13 [Source:Projected from Anopheles gambiae (AGAP008163) VB External Description%3BAcc:AGAP008163]	1047.35	746.075	1011.41	707.557	897.434	802.022	1015.49	839.119	817.512	679.989	407.717	277.486	770.763	1093.49	1106.41	1201.9	1231.3	1158.28
ADIR007974	unknown function	2998.06	1652.08	0	3.31454	35.4973	3.42271	34.3771	0	2864.93	27.7948	119.852	1405.41	762.062	0	0	0	162.301	40.5752
ADIR010680	60S ribosomal protein L3 [Source:VB Community Annotation%3BAcc:ADIR010680]	992.986	565.865	986.637	680.807	1037.49	723.494	957.107	605.89	979.461	553.705	632.796	418.446	761.224	1471.6	1454.76	1553.68	1375.16	1463.8
ADIR005853	ATP synthase-coupling factor 6%2C mitochondrial [Source:UniProtKB/TrEMBL%3BAcc:A0A182NDY9]	892.917	1099.75	988.883	690.572	908.715	796.911	746.76	820.528	757.914	588.054	287.111	301.242	739.946	789.226	686.718	766.507	890.777	783.307
ADIR003225	unknown function	540.15	927.768	471.967	849.321	524.232	973.875	463.889	907.524	667.469	1472.33	270.075	650.214	726.568	1837.07	2286.93	1931.47	2834.15	2222.41
ADIR008657	40S ribosomal protein S9 [Source:VB Community Annotation%3BAcc:ADIR008657]	865.86	458.896	982.432	519.628	848.598	602.743	845.157	745.419	781.584	719.741	635.491	433.917	703.289	1107.61	1042.57	1088.27	1033.36	1067.95
ADIR002627	60S ribosomal protein LP0 [Source:VB Community Annotation%3BAcc:ADIR002627]	897.577	530.818	889.396	615.483	883.048	689.214	941.824	588.758	880.437	631.239	400.014	276.701	685.376	942.359	1007.75	979.547	1063.42	998.269
ADIR004293	F-type H+-transporting ATPase subunit e [Source:Projected from Anopheles gambiae (AGAP006879) VB External Description%3BAcc:AGAP006879]	870.702	522.275	940.768	553.677	884.945	832.396	674.791	601.39	924.182	879.865	269.713	130.816	673.793	626.44	511.808	507.152	636.597	570.499
ADIR000837	unknown function	550.154	901.861	725.353	989.518	891.995	1053.4	606.008	679.66	588.231	608.247	206.155	239.977	670.047	885.413	935.626	1424.38	1038.39	1070.95
ADIR010692	salivary gland mucin [Source:Projected from Anopheles gambiae (AGAP003841) VB Community Annotation%3BAcc:AGAP003841]	522.575	737.52	487.734	787.092	398.824	899.469	422.62	891.727	496.538	1477.17	201.969	664.191	665.619	1139.9	1813.59	1590.26	1787.13	1582.72
ADIR007350	NADH dehydrogenase (ubiquinone) 1 alpha subcomplex [Source:Projected from Anopheles gambiae (AGAP006630) VB External Description%3BAcc:AGAP006630]	656.648	648.995	663.722	503.785	585.269	584.272	922.539	669.48	636.771	804.491	319.237	449.604	620.401	508.288	570.658	380.382	504.378	490.926
ADIR006038	F-type H+-transporting ATPase subunit g [Source:Projected from Anopheles gambiae (AGAP009491) VB External Description%3BAcc:AGAP009491]	737.88	587.641	983.162	542.48	930.049	625.236	1052.03	638.719	539.205	495.134	240.56	49.8903	618.499	565.535	655	728.581	658.585	651.925
ADIR003224	salivary gland protein [Source:Projected from Anopheles gambiae (AGAP013423) VB Community Annotation%3BAcc:AGAP013423]	273.929	319.288	250.187	417.736	252.635	490.571	181.999	488.361	336.53	855.613	920.43	2511.88	608.263	4698.3	5593.56	4936.72	4851.27	5019.96
ADIR015082	unknown function	0	2940.35	0	2944.06	0	0	0	1357.62	0	0	0	0	603.502	0	0	0	0	0
ADIR015119	unknown function	0	2940.35	0	2944.06	0	0	0	1357.62	0	0	0	0	603.502	0	0	0	0	0
ADIR015127	unknown function	0	2940.35	0	2944.06	0	0	0	1357.62	0	0	0	0	603.502	0	0	0	0	0
ADIR015164	unknown function	0	2940.35	0	2944.06	0	0	0	1357.62	0	0	0	0	603.502	0	0	0	0	0
ADIR015274	unknown function	0	2940.35	0	2944.06	0	0	0	1357.62	0	0	0	0	603.502	0	0	0	0	0
ADIR015285	unknown function	0	2940.35	0	2944.06	0	0	0	1357.62	0	0	0	0	603.502	0	0	0	0	0
ADIR015302	unknown function	0	2940.35	0	2944.06	0	0	0	1357.62	0	0	0	0	603.502	0	0	0	0	0
ADIR015335	unknown function	0	2940.35	0	2944.06	0	0	0	1357.62	0	0	0	0	603.502	0	0	0	0	0
ADIR015364	unknown function	0	2940.35	0	2944.06	0	0	0	1357.62	0	0	0	0	603.502	0	0	0	0	0
ADIR015367	unknown function	0	2940.35	0	2944.06	0	0	0	1357.62	0	0	0	0	603.502	0	0	0	0	0
ADIR015373	unknown function	0	2940.35	0	2944.06	0	0	0	1357.62	0	0	0	0	603.502	0	0	0	0	0
ADIR015401	unknown function	0	2940.35	0	2944.06	0	0	0	1357.62	0	0	0	0	603.502	0	0	0	0	0
ADIR015484	unknown function	0	2940.35	0	2944.06	0	0	0	1357.62	0	0	0	0	603.502	0	0	0	0	0
ADIR015487	unknown function	0	2940.35	0	2944.06	0	0	0	1357.62	0	0	0	0	603.502	0	0	0	0	0
ADIR006560	unknown function	714.345	651.172	512.473	586.318	605.73	627.863	797.555	700.07	591.355	717.451	411.663	257.379	597.781	863.159	775.709	821.195	1053.14	878.301
ADIR010940	Mitochondrial cytochrome c oxidase subunit VIC [Source:Projected from Anopheles gambiae (AGAP007768) VB External Description%3BAcc:AGAP007768]	615.952	355.101	860.134	394.612	858.734	646.115	691.752	709.826	676.38	698.476	370.737	270.234	595.671	731.583	812.454	945.11	692.28	795.357
ADIR014057	unknown function	1211.32	913.267	431.949	539.115	332.018	439.507	519.701	642.879	960.216	330.707	277.063	400.695	583.203	661.425	490.1	568.82	819.63	634.994
ADIR001374	unknown function	715.449	586.897	752.414	485.299	760.34	608.3	781.942	580.157	698.438	560.581	309.704	151.466	582.582	463.456	473.648	475.92	387.019	450.011
ADIR014583	unknown function	2434.93	1183.41	2.60987	3.84099	35.2172	31.4927	64.4803	3.59194	1671.66	7.99392	196.325	1349.44	582.083	2.86898	0	8.45584	170.735	45.515
ADIR001999	Ser/Thr protein phosphatase/nucleotidase [Source:Projected from Anopheles gambiae (AGAP011971) VB External Description%3BAcc:AGAP011971]	576.111	399.178	619.968	464.374	835.926	562.474	520.327	407.029	443.126	371.389	780.648	970.795	579.279	1693.75	1473.53	2151.25	1420.12	1684.66
ADIR003059	40S ribosomal protein S3 [Source:VB Community Annotation%3BAcc:ADIR003059]	663.185	538.337	849.936	431.578	998.089	744.268	792.964	437.351	657.821	462.906	122.137	135.46	569.503	391.921	609.214	764.457	542.549	577.035
ADIR004147	Tetraspanin [Source:UniProtKB/TrEMBL%3BAcc:A0A182N923]	478.773	203.567	359.94	423.771	470.716	434.135	393.851	443.593	436.964	617.252	1288.71	1246.8	566.506	867.273	766.237	699.299	682.82	753.907
ADIR007041	unknown function	660.701	284.413	751.763	411.087	712.626	207.021	688.253	263.666	698.737	173.759	1453.43	293.067	549.877	784.244	54.625	176.054	94.7311	277.414
ADIR010182	translationally-controlled tumor protein homolog [Source:Projected from Anopheles gambiae (AGAP002667) VB External Description%3BAcc:AGAP002667]	285.575	157.252	354.413	155.447	548.07	301.719	209.274	263.111	266.912	504.095	1969.69	1488.41	541.997	3222.36	2765.56	2958.05	2973.29	2979.82
ADIR008041	Nucleoside diphosphate kinase [Source:UniProtKB/TrEMBL%3BAcc:A0A182NK61]	577.304	498.595	756.595	459.13	947.613	886.029	696.093	562.803	541.45	399.019	101.864	67.9445	541.203	255.328	324.498	341.837	314.156	308.955
ADIR006917	unknown function	683.033	549.15	643.93	401.654	586.904	460.679	591.481	482.777	728.724	485.47	558.708	302.562	539.589	810.017	695.787	658.16	951.643	778.902
ADIR007308	unknown function	402.792	510.507	481.464	568.089	403.04	480.648	407.27	633.905	371.121	493.012	854.155	822.811	535.734	1575.77	1721.32	1428.49	1842.65	1642.06
ADIR008123	unknown function	715.833	485.971	724.373	529.955	641.834	415.24	769.301	429.859	636.68	484.795	406.715	171.256	534.318	610.796	596.205	630.512	627.427	616.235
ADIR004426	Gamma-interferon-inducible lysosomal thiol reductase [Source:Projected from Anopheles gambiae (AGAP004551) VB External Description%3BAcc:AGAP004551]	395.749	338.612	358.53	376.142	484.656	564.721	343.226	690.013	511.442	912.064	627.449	797.218	533.318	1111.89	1258.05	1242.94	1199.92	1203.2
ADIR015641	unknown function	1080.57	710.314	378.167	546.912	598.529	631.489	457.344	217.184	424.278	362.481	264.483	577.035	520.732	1010.83	683.289	268.059	290.201	563.095
ADIR001712	unknown function	633.515	388.672	492.022	411.217	513.567	645.194	529.25	523.873	512.765	691.038	370.18	263.228	497.877	354.128	293.095	266.049	346.476	314.937
ADIR008511	protein phosphatase 3%2C regulatory subunit [Source:Projected from Anopheles gambiae (AGAP001760) VB External Description%3BAcc:AGAP001760]	557.002	531.602	548.437	630.337	489.579	509.521	555.697	508.155	521.666	480.916	324.648	294.219	495.982	693.113	667.288	752.034	674.572	696.752
ADIR006825	gambicin anti-microbial peptide [Source:Projected from Anopheles gambiae (AGAP008645) VB Community Annotation%3BAcc:AGAP008645]	894.919	545.422	120.099	299.311	1690.45	476.624	662.915	97.7569	738.514	125.814	160.048	119.583	494.288	5.20627	4.59584	3.41402	24.763	9.49478
ADIR005544	calreticulin [Source:VB Community Annotation%3BAcc:ADIR005544]	425.178	398.634	445.927	509.388	575.026	351.051	490.437	402.439	431.394	465.232	725.772	588.079	484.046	1134.13	1039.32	871.315	968.869	1003.41
ADIR010590	unknown function	593.634	143.823	1044.46	192.01	1232.44	200.305	996.396	134.838	450.364	172.113	471.882	168.684	483.412	866.111	36.9	172.43	75.6942	287.784
ADIR002155	unknown function	840.88	57.7789	995.103	79.5011	1305.76	193.615	924.199	119.682	611.022	41.8117	545.983	60.2726	481.301	648.768	12.0227	76.8444	28.3304	191.491
ADIR001746	F-type H+-transporting ATPase subunit d [Source:Projected from Anopheles gambiae (AGAP011131) VB External Description%3BAcc:AGAP011131]	631.937	431.617	646.967	476.781	612.042	465.802	679.783	403.472	555.555	495.489	230.559	135.095	480.425	440.422	400.047	428.697	523.026	448.048
ADIR005283	unknown function	600.809	449.185	668.71	468.516	618.679	605.478	713.521	461.439	508.942	425.769	149.234	76.8497	478.928	331.895	285.224	315.281	335.431	316.958
ADIR009690	unknown function	491.955	447.742	562.409	569.293	377.765	657.391	376.044	587.292	390.259	500.641	213.038	538.702	476.044	753.205	749.9	614.619	634.948	688.168
ADIR010567	mono-ADP-ribosyltransferase sirtuin [Source:Projected from Anopheles gambiae (AGAP001458) VB External Description%3BAcc:AGAP001458]	565.261	421.524	748.583	436.819	764.464	553.819	698.838	401.339	606.68	251.568	137.176	67.4047	471.123	310.035	379.531	440.657	376.876	376.775
ADIR004723	Lipopolysaccharide-induced TNF-alpha factor [Source:Projected from Anopheles gambiae (AGAP009053) VB External Description%3BAcc:AGAP009053]	182.108	278.547	197.258	202.305	504.754	1037.64	674.791	1365.87	542.281	439.933	74.6014	93.44	466.127	95.2268	125.109	98.1584	152.023	117.629
ADIR007646	unknown function	485.918	438.654	622.225	458.259	637.545	467.402	624.264	562.965	384.837	419.086	279.802	135.117	459.673	497.477	660.98	817.126	987.35	740.733
ADIR002648	unknown function	461.614	272.184	534.094	303.091	651.924	458.164	436.718	368.061	493.228	431.261	624.424	352.311	448.923	1235.1	1217.17	1165.81	1440.14	1264.56
ADIR007286	C-Type Lysozyme. [Source:Projected from Anopheles gambiae (AGAP007385) VB Community Annotation%3BAcc:AGAP007385]	666.619	69.5049	903.728	132.582	1229.5	150.599	1005.53	112.05	461.024	62.5383	428.513	88.8795	442.589	447.744	6.63607	88.3484	14.7546	139.371
ADIR007323	unknown function	909.75	675.556	108.012	206.879	1048.51	170.972	218.236	42.9488	1204.06	46.7799	241.016	414.245	440.58	6.46969	20.3443	1.90086	45.5438	18.5647
ADIR006055	unknown function	126.927	118.69	125.955	177.108	278.097	279.892	142.486	180.179	235.368	458.055	1181.06	1936.04	436.655	4214.77	4487.62	4354.37	4195.68	4313.11
ADIR003100	60S ribosomal protein LP2 [Source:Projected from Anopheles gambiae (AGAP003025) VB Community Annotation%3BAcc:AGAP003025]	501.932	403.403	631.155	369.986	566.631	443.428	528.116	412.469	469.385	412.703	275.338	203.176	434.81	589.1	607.556	674.746	684.576	638.995
ADIR011349	Eukaryotic translation initiation factor 4A%2C isoform [Source:Projected from Anopheles gambiae (AGAP009863) VB External Description%3BAcc:AGAP009863]	421.969	254.841	422.644	357.075	437.421	276.772	387.061	311.334	470.564	455.588	759.304	514.648	422.435	1142.99	978.258	1058.98	1240.54	1105.19
ADIR008438	V-type proton ATPase subunit F [Source:Projected from Anopheles gambiae (AGAP002473) VB Community Annotation%3BAcc:AGAP002473]	416.505	443.535	307.095	442.619	327.182	458.699	322.437	503.569	346.189	673.701	343.266	457.562	420.197	632.58	641.464	631.508	617.406	630.74
ADIR007494	60S ribosomal protein L7a [Source:Projected from Anopheles gambiae (AGAP005960) VB Community Annotation%3BAcc:AGAP005960]	623.817	282.548	646.533	258.472	688.694	425.398	662.755	298.382	540.18	330.099	164.005	100.599	418.457	390.867	447.04	448.108	384.386	417.6
ADIR009552	inorganic phosphate cotransporter [Source:Projected from Anopheles gambiae (AGAP012251) VB External Description%3BAcc:AGAP012251]	387.93	347.636	331.94	555.928	321.437	378.823	290.3	405.166	285.351	562.037	593.509	497.419	413.123	345.101	356.273	370.277	441.839	378.373
ADIR015655	Metazoan signal recognition particle RNA	773.323	439.391	427.371	378.484	281.935	723.337	412.351	214.771	312.872	652.385	67.7989	199.357	406.948	391.909	753.007	100.582	105.31	337.702
ADIR006077	elongation factor [Source:Projected from Anopheles gambiae (AGAP009441) VB External Description%3BAcc:AGAP009441]	481.884	278.588	436.801	340.332	475.102	229.498	430.816	289.194	463.544	313.087	621.001	386.492	395.528	1027.18	1000.42	1074.36	917.005	1004.74
ADIR003060	60S ribosomal protein L6 [Source:VB Community Annotation%3BAcc:ADIR003060]	545.233	290.46	639.71	242.524	684.75	422.626	557.191	297.396	444.66	318.265	183.75	113.834	395.033	523.825	688.88	737.443	616.112	641.565
ADIR002719	Histone H3 [Source:UniProtKB/TrEMBL%3BAcc:A0A182N504]	414.114	295.557	375.785	370.282	363.727	362.256	351.76	339.985	350.326	440.446	580.544	428.196	389.415	796.731	697.917	781.027	857.134	783.202
ADIR003605	ADP%2CATP carrier protein [Source:Projected from Anopheles gambiae (AGAP006782) VB External Description%3BAcc:AGAP006782]	451.358	335.206	408.654	353.273	433.532	388.575	448.055	369.583	440.959	373.558	298.902	291.792	382.787	806	839.373	880.035	839.096	841.126
ADIR007020	Glycerol kinase [Source:Projected from Anopheles gambiae (AGAP007581) VB External Description%3BAcc:AGAP007581]	401.841	245.933	495.389	247.145	506.55	386.476	388.708	313.104	441.444	382.461	402.125	260.024	372.6	822.437	806.013	862.38	850.306	835.284
ADIR014671	unknown function	1648.84	680.996	0	0	10.9845	1.66678	12.6101	0	1081.17	0	54.5144	969.489	371.689	0	0	0	175.165	43.7912
ADIR010277	unknown function	725.35	113.491	797.417	266.219	918.71	108.273	692.377	90.6594	300.618	42.7553	338.212	65.5741	371.638	270.946	2.88703	50.5832	20.9116	86.332
ADIR014155	unknown function	345.614	344.581	427.397	467.702	318.506	450.121	437.611	454.426	282.719	379.964	292.702	237.04	369.865	947.648	867.879	846.488	898.464	890.12
ADIR002022	unknown function	429.825	480.393	520.371	443.455	292.284	386.08	478.769	383.425	429.087	287.484	134.912	106.548	364.386	497.44	627.274	569.947	579.965	568.657
ADIR014352	unknown function	430.713	305.79	343.411	439.736	386.992	332.729	426.729	302.378	390.88	382.764	383.763	198.135	360.335	486.048	305.059	405.672	509.398	426.544
ADIR002201	40S ribosomal protein SA [Source:VB Community Annotation%3BAcc:ADIR002201]	426.278	188.407	556.243	196.352	754.913	536.208	439.218	286.991	424.953	253.315	158.131	83.746	358.73	539.909	742.188	802.379	579.788	666.066
ADIR002647	unknown function	433.689	373.938	431.853	372.92	421.197	305.824	528.258	306.444	483.339	354.693	181.371	105.885	358.284	340.062	335.355	348.472	396.51	355.1
ADIR004802	NADH dehydrogenase (ubiquinone) 1 alpha subcomplex [Source:Projected from Anopheles gambiae (AGAP009652) VB External Description%3BAcc:AGAP009652]	419.019	396.607	513.591	275.051	397.208	330.102	414.059	406.793	430.857	362.021	193.412	160.252	358.248	484.966	375.889	405.498	450.734	429.272
ADIR008446	Ferritin [Source:UniProtKB/TrEMBL%3BAcc:A0A182NLB5]	322.366	217.183	492.213	245.38	748.554	295.696	380.377	321.376	423.872	255.51	219.328	234.054	346.326	768.587	684.507	695.307	585.435	683.459
ADIR002330	Death-associated protein [Source:Projected from Anopheles gambiae (AGAP011832) VB External Description%3BAcc:AGAP011832]	351.25	396.79	341.202	408.468	280.706	302.988	327.558	340.891	327.245	388.857	347.624	266.789	340.031	435.055	408.3	381.591	434.012	414.739
ADIR011499	40S ribosomal protein S15a [Source:VB Community Annotation%3BAcc:ADIR011499]	390.354	323.485	564.819	277.384	544.307	439.614	485.1	299.994	366.293	191.894	45.7509	53.867	331.905	215.864	359.761	390.204	332.363	324.548
ADIR014618	unknown function	286.419	330.023	295.449	323.296	307.738	325.415	374.627	407.222	218.822	644.263	223.433	220.784	329.791	662.478	808.041	861.012	785.285	779.204
ADIR005193	unknown function	396.256	211.787	499.929	216.719	668.267	575.001	434.545	232.113	280.78	180.178	110.021	110.282	326.323	362.042	649.257	787.777	374.86	543.484
ADIR014440	unknown function	286.56	247.599	226.91	308.525	274.128	237.14	312.02	287.426	339.616	374.041	546.02	434.21	322.85	649.17	568.145	548.003	599.129	591.112
ADIR011457	Dolichyl-diphosphooligosaccharide--protein glycosyltransferase subunit DAD1 [Source:UniProtKB/TrEMBL%3BAcc:A0A182NUV7]	349.917	403.769	300.443	354.494	336.085	361.913	435.637	386.672	258.086	306.627	203.689	126.508	318.653	456.753	392.099	412.253	405.449	416.639
ADIR007124	unknown function	300.064	232.663	237.753	289.925	284.026	216.925	270.278	275.231	299.879	326.325	498.469	507.706	311.604	746.849	674.467	673.665	778.746	718.432
ADIR000118	unknown function	1658.99	660.71	0	10.3338	25.4444	32.3339	53.8685	9.75667	1142.26	0	5.23872	131.774	310.892	0	0	3.86985	59.9016	15.9429
ADIR007275	Protein disulfide-isomerase [Source:UniProtKB/TrEMBL%3BAcc:A0A182NI02]	334.92	249.797	309.072	321.845	376.38	257.854	324.014	308.555	287.433	333.587	364.903	255.106	310.289	551.652	619.323	544.691	588.701	576.092
ADIR001653	duplex-specific nuclease [Source:Projected from Anopheles gambiae (AGAP004948) VB External Description%3BAcc:AGAP004948]	311.516	194.325	365.992	264.599	320.454	303.768	297.683	283.746	229.078	241.176	454.547	426.03	307.743	2310.44	1711.75	2082.58	1899.94	2001.18
ADIR004721	unknown function	328.734	200.28	196.762	301.265	264.987	336.949	327.214	427.563	288.768	320.627	349.553	349.811	307.709	154.789	179.517	200.613	214.299	187.304
ADIR007868	unknown function	398.876	132.035	500.674	159.014	835.869	190.881	573.99	123.702	335.183	71.4827	251.013	96.1631	305.74	350.666	101.283	163.714	94.186	177.462
ADIR002000	Abhydrolase domain-containing protein [Source:Projected from Anopheles gambiae (AGAP011970) VB External Description%3BAcc:AGAP011970]	387.833	218.223	298.627	442.102	295.415	223.477	377.959	297.323	222.475	213.814	340.593	303.795	301.803	328.42	286.357	357.347	306.537	319.665
ADIR003433	NADH dehydrogenase [ubiquinone] 1 subunit C2 [Source:UniProtKB/TrEMBL%3BAcc:A0A182N710]	390.283	348.184	393.83	335.97	376.004	349.435	431.294	323.636	205.799	238.578	127.281	80.2346	300.044	211.389	146.642	192.839	258.968	202.459
ADIR014167	cytochrome c oxidase subunit Va [Source:VB Community Annotation%3BAcc:ADIR014167]	369.868	258.813	376.543	235.217	462.207	409.054	369.894	351.657	296.261	276.805	81.4596	89.7713	298.129	398.848	404.229	367.37	457.016	406.866
ADIR002712	V-type H+-transporting ATPase subunit G [Source:Projected from Anopheles gambiae (AGAP001823) VB Community Annotation%3BAcc:AGAP001823]	261.181	273.025	171.366	377.297	197.081	372.397	213.466	357.234	275.441	553.26	193.447	328.019	297.768	334.942	421.458	397.062	407.92	390.346
ADIR004945	Cytochrome c oxidase subunit 4 isoform 1%2C mitochondrial precursor [Source:Projected from Anopheles gambiae (AGAP008727) VB External Description%3BAcc:AGAP008727]	382.715	271.828	385.512	241.337	381.197	329.555	365.235	338.163	309.677	279.807	107.47	97.143	290.803	379.167	397.022	429.45	362.264	391.976
ADIR003278	Signal peptidase complex catalytic subunit SEC11 [Source:UniProtKB/TrEMBL%3BAcc:A0A182N6K6]	321.27	313.938	320.95	315.169	334.316	268.729	387.813	331.881	320.033	308.003	132.753	128.855	290.309	314.522	311.316	293.198	299.681	304.679
ADIR005268	unknown function	212.131	281.966	256.304	262.721	293.699	287.365	144.37	178.748	287.406	364.462	424.076	480.703	289.496	3330.49	2716.98	3530.99	2846	3106.11
ADIR010345	delta-1-pyrroline-5-carboxylate synthetase [Source:Projected from Anopheles gambiae (AGAP002518) VB External Description%3BAcc:AGAP002518]	409.396	48.9576	609.281	90.7076	634.309	61.6216	555.782	46.7006	280.273	32.802	582.326	93.7701	287.161	393.591	10.1426	70.4887	15.2126	122.359
ADIR004520	CLIP-domain serine protease [Source:Projected from Anopheles gambiae (AGAP010968) VB Community Annotation%3BAcc:AGAP010968]	396.713	45.2886	643.371	84.638	829.648	58.8906	516.473	38.7759	226.423	37.9259	466.964	43.9866	282.425	431.281	5.49306	89.8793	14.4038	135.264
ADIR010164	autophagy related gene [Source:Projected from Anopheles gambiae (AGAP002685) VB Community Annotation%3BAcc:AGAP002685]	233.852	149.019	178.859	266.771	201.482	278.945	217.778	283.379	206.957	303.017	463.773	590.581	281.201	919.326	885.8	894.005	1030.4	932.383
ADIR006573	unknown function	321.664	375.989	366.015	241.859	455.389	316.184	404.928	269.244	128.279	391.147	41.9703	45.0389	279.809	292.633	247.867	255.967	158.884	238.838
ADIR000040	Reactive oxygen species modulator [Source:Projected from Anopheles gambiae (AGAP012145) VB External Description%3BAcc:AGAP012145]	310.4	179.097	374.939	240.855	244.436	211.304	462.824	440.469	280.186	309.92	171.614	115.436	278.457	251.068	363.233	235.744	273.516	280.89
ADIR008042	Sideroflexin [Source:UniProtKB/TrEMBL%3BAcc:A0A182NK62]	311.513	303.273	289.549	258.862	270.843	243.312	342.578	273.62	300.482	264.955	271.223	183.715	276.16	531.423	495.746	483.65	569.833	520.163
ADIR011345	NADH dehydrogenase (ubiquinone) 1 beta subcomplex [Source:Projected from Anopheles gambiae (AGAP009865) VB External Description%3BAcc:AGAP009865]	322.617	301.818	366.976	286.125	305.531	312.066	406.146	247.556	265.542	264.625	119.803	96.2882	274.591	240.898	330.21	260.7	302.439	283.562
ADIR009827	F-type H+-transporting ATPase subunit f [Source:Projected from Anopheles gambiae (AGAP012515) VB External Description%3BAcc:AGAP012515]	317.482	213.84	297.54	200.894	423.237	302.958	196.948	267.564	227.944	187.108	325.822	322.759	273.675	660.858	505.321	648.218	616.261	607.664
ADIR002512	Annexin [Source:UniProtKB/TrEMBL%3BAcc:A0A182N4E7]	227.715	150.123	203.629	160.169	296.153	437.328	218.93	415.573	304.683	291.865	255.886	317.917	273.331	370.711	546.305	591.243	433.333	485.398
ADIR002328	NADH dehydrogenase (ubiquinone) 1 beta subcomplex [Source:Projected from Anopheles gambiae (AGAP011829) VB External Description%3BAcc:AGAP011829]	366.234	358.19	335.259	246.713	309.345	422.753	314.179	289.173	271.188	235.224	117.066	11.1423	273.039	221.38	208.11	230.242	260.745	230.119
ADIR007014	NADH dehydrogenase (ubiquinone) 1 beta subcomplex [Source:Projected from Anopheles gambiae (AGAP007574) VB External Description%3BAcc:AGAP007574]	313.672	274.904	266.155	305.576	295.524	281.437	299.129	281.833	265.368	224.842	227.328	197.866	269.469	364.589	324.633	373.41	379.655	360.572
ADIR010072	14-3-3 protein epsilon [Source:Projected from Anopheles gambiae (AGAP001151) VB External Description%3BAcc:AGAP001151]	172.739	131.183	146.425	165.91	171.675	191.818	169.509	219.329	193.039	283.695	664.289	718.211	268.985	725.754	670.92	638.32	804.72	709.928
ADIR000883	unknown function	464.14	50.9361	471.459	132.63	629.769	91.1352	559.454	70.8014	309.528	67.6696	276.954	63.2207	265.641	201.785	8.4434	67.9946	13.6572	72.9701
ADIR004441	cathepsin B [Source:Projected from Anopheles gambiae (AGAP004533) VB External Description%3BAcc:AGAP004533]	300.774	223.131	399.082	213.506	518.87	238.175	287.054	213.974	209.871	220.113	161.375	162.006	262.328	562.385	423.501	465.331	456.188	476.851
ADIR006026	unknown function	217.758	302.389	352.787	334.544	200.503	355.551	197.133	295.749	196.328	198.95	209.947	254.046	259.64	806.684	984.732	768.354	1079.32	909.773
ADIR001420	40S ribosomal protein S15a [Source:VB Community Annotation%3BAcc:ADIR001420]	185.125	186.319	323.216	185.357	322.448	256.321	171.274	236.507	230.972	338.199	375.109	291.791	258.553	1103.41	1384.99	1403.95	1372.61	1316.24
ADIR008080	Histidine triad nucleotide binding protein [Source:Projected from Anopheles gambiae (AGAP006353) VB External Description%3BAcc:AGAP006353]	298.943	228.863	332.341	268.869	324.305	343.556	245.583	266.867	251.959	288.885	164.079	87.922	258.514	373.402	436.159	387.571	491.997	422.282
ADIR008929	Cytochrome b-c1 complex subunit 6 [Source:UniProtKB/TrEMBL%3BAcc:A0A182NMP4]	336.832	234.614	282.862	218.924	320.243	238.74	321.865	216.717	283.842	263.632	218.291	132.536	255.758	324.36	247.775	224.253	291.801	272.047
ADIR006809	mitochondrial ATPase inhibitor [Source:Projected from Anopheles gambiae (AGAP008898) VB External Description%3BAcc:AGAP008898]	167.4	244.428	243.92	253.119	179.36	287.815	179.871	371.049	266.175	465.794	171.878	234.56	255.447	681.066	677.402	746.976	1040.95	786.599
ADIR010225	NADH dehydrogenase (ubiquinone) 1 beta subcomplex [Source:Projected from Anopheles gambiae (AGAP002630) VB External Description%3BAcc:AGAP002630]	321.823	315.119	315.679	258.065	370.49	234.296	334.733	268.67	261.506	197.577	124.644	46.8215	254.119	217.351	216.849	144.757	201.847	195.201
ADIR008428	NADH dehydrogenase (ubiquinone) 1 alpha subcomplex [Source:Projected from Anopheles gambiae (AGAP003325) VB External Description%3BAcc:AGAP003325]	232.422	135.479	486.708	248.706	356.666	166.262	150.417	346.995	160.894	247.559	261.758	236.151	252.501	759.774	861.764	890.721	749.094	815.338
ADIR008727	unknown function	1.59268	2.47349	2.08608	0	4.44398	7.86775	0	8.62266	1282.87	527.27	615.702	574.442	252.281	0	0	0	0	0
ADIR014498	ubiquitin-like protein Nedd8 [Source:Projected from Anopheles gambiae (AGAP007913) VB External Description%3BAcc:AGAP007913]	291.099	305.527	297.554	279.564	238.604	205.058	350.153	265.274	252.411	253.694	153.463	124.733	251.428	302.838	195.461	296.292	251.606	261.549
ADIR000007	FK506-binding protein [Source:Projected from Anopheles gambiae (AGAP012184) VB External Description%3BAcc:AGAP012184]	264.877	142.535	218.837	205.24	224.833	219.892	239.046	226.227	165.546	299.989	475.203	333.113	251.278	578.802	496.909	500.89	606.789	545.848
ADIR006833	NADH dehydrogenase (ubiquinone) 1 alpha subcomplex [Source:Projected from Anopheles gambiae (AGAP008653) VB External Description%3BAcc:AGAP008653]	288.511	222.988	312.902	203.011	230.351	227.322	422	336.26	231.322	264.904	129.926	130.055	249.963	244.37	245.829	226.537	267.692	246.107
ADIR008360	unknown function	143.307	263.665	286.818	371.955	174.304	240.298	263.129	291.32	166.642	385.465	122.484	260.62	247.501	626.435	254.904	771.127	355.784	502.062
ADIR014043	4.3 kDa secreted salivary peptide [Source:Projected from Anopheles gambiae (AGAP012396) VB External Description%3BAcc:AGAP012396]	211.134	182.558	145.599	195.636	180.074	265.377	161.465	254.988	185.756	321.627	406.612	433.173	245.333	536.047	530.31	499.588	546.635	528.145
ADIR003619	nascent polypeptide-associated complex subunit alpha [Source:Projected from Anopheles gambiae (AGAP006766) VB External Description%3BAcc:AGAP006766]	298.072	170.795	282.691	177.572	385.979	149.212	345.824	200.793	313.978	134.658	222.214	210.848	241.053	526.058	607.436	685.373	699.389	629.564
ADIR005223	unknown function	24.2969	14.8947	12.926	36.5388	101.142	38.8699	12.0227	34.8589	74.9548	118.343	930.778	1480.57	240.016	1225.24	1235.79	1116.36	1190.54	1191.98
ADIR009252	Tetraspanin [Source:UniProtKB/TrEMBL%3BAcc:A0A182NNL7]	195.082	152.917	156.117	244.176	140.524	174.78	148.869	221.923	132.569	297.13	390.341	585.828	236.688	326.78	329.14	292.396	359.793	327.027
ADIR015153	unknown function	141.845	275.504	137.706	290.262	86.7891	309.942	222.308	403.544	143.66	281.455	126.861	317.874	228.146	0	0	0	0	0
ADIR015241	unknown function	141.845	275.504	137.706	290.262	86.7891	309.942	222.308	403.544	143.66	281.455	126.861	317.874	228.146	0	0	0	0	0
ADIR003839	unknown function	340.534	193.356	276.323	215.948	320.025	219.902	237.326	193.441	231.901	168.857	150.761	155.177	225.296	197.649	239.072	221.988	278.834	234.386
ADIR015502	malate dehydrogenase [Source:Projected from Anopheles gambiae (AGAP001903) VB External Description%3BAcc:AGAP001903]	271.905	201.227	279.831	257.21	270.106	177.767	275.226	152.707	340.371	191.545	179.779	95.5351	224.434	225.544	191.616	170.119	226.222	203.375
ADIR003761	ribonuclease UK114 [Source:Projected from Anopheles gambiae (AGAP005327) VB External Description%3BAcc:AGAP005327]	344.292	40.6677	623.985	67.1205	542.111	65.289	327.132	75.0419	314.949	17.6705	212.207	35.3989	222.155	236.807	25.4356	46.8512	29.9043	84.7495
ADIR010573	FK506-binding protein [Source:Projected from Anopheles gambiae (AGAP003134) VB External Description%3BAcc:AGAP003134]	265.648	258.873	240.548	235.537	232.196	262.777	245.906	233.211	216.442	254.986	106.291	109.145	221.797	198.154	217.441	189.88	215.513	205.247
ADIR009146	Transmembrane emp24 domain-containing protein [Source:Projected from Anopheles gambiae (AGAP004743) VB External Description%3BAcc:AGAP004743]	184.952	201.856	242.468	239.147	217.621	243.143	189.87	231.001	150.145	297.876	189.984	237.215	218.773	445.166	419.655	381.289	458.341	426.113
ADIR006247	unknown function	176.203	159.324	144.886	206.723	181.099	187.775	152.505	185.485	161.702	243.805	346.059	462.45	217.335	573.607	533.7	532.402	558.355	549.516
ADIR007083	Calcyphosin-like protein [Source:Projected from Anopheles gambiae (AGAP007666) VB External Description%3BAcc:AGAP007666]	215	163.357	101.608	186.026	207.545	245.305	236.727	255.505	246.431	301.794	242.376	188.406	215.84	96.4117	100.588	72.5645	128.299	99.4658
ADIR008882	unknown function	2.42969	14.8947	0	0	22.9868	14.5762	0	4.35736	33.3132	39.4478	899.267	1544.25	214.627	0	0	0	0	0
ADIR000917	unknown function	246.595	120.854	251.744	143.352	311.041	158.9	242.264	152.864	282.879	228.138	260.564	164.936	213.678	103.371	66.4222	69.8926	74.7933	78.6198
ADIR006197	unknown function	213.2	27.2348	395.958	55.3786	593.729	134.948	291.238	86.4631	149.5	35.1375	391.19	165.638	211.635	254.261	0	49.5114	27.1059	82.7196
ADIR004619	40S ribosomal protein S10 [Source:VB Community Annotation%3BAcc:ADIR004619]	184.411	88.6654	235.465	120.214	284.456	202.299	213.813	187.135	186.169	273.795	320.333	236.237	211.083	820.021	726.425	850.044	697.286	773.444
ADIR008210	NADH dehydrogenase (ubiquinone) 1 beta subcomplex [Source:Projected from Anopheles gambiae (AGAP007297) VB External Description%3BAcc:AGAP007297]	245.802	255.338	303.358	179.03	272.416	200.43	283.564	201.897	282.687	153.59	71.8103	70.3067	210.019	179.173	174.591	192.233	198.525	186.131
ADIR003912	rRNA-processing protein CGR1 [Source:Projected from Anopheles gambiae (AGAP004684) VB External Description%3BAcc:AGAP004684]	215.284	217.792	201.287	154.152	229.652	167.631	240.188	257.351	142.839	162.042	319.036	207.567	209.568	359.273	368.629	349.311	508.065	396.32
ADIR007713	unknown function	223.718	36.3503	455.57	67.2725	738.636	133.579	300.834	51.5074	128.764	52.3347	237.225	79.773	208.797	265.539	7.12966	72.7339	23.655	92.2644
ADIR009868	unknown function	231.066	44.6949	403.187	88.0344	760.397	90.8856	373.328	52.22	137.88	32.6464	211.514	64.3991	207.521	102.109	4.01768	20.7919	10.025	34.2359
ADIR004803	Tetraspanin [Source:UniProtKB/TrEMBL%3BAcc:A0A182NAX7]	184.327	173.474	138.799	158.906	206.277	236.5	163.659	222.885	173.859	283.429	217.251	322.829	206.85	462.009	380.452	463.575	432.205	434.56
ADIR001388	Peptidyl-prolyl cis-trans isomerase [Source:UniProtKB/TrEMBL%3BAcc:A0A182N180]	264.643	107.583	210.374	217.605	179.643	146.475	197.702	162.095	145.584	250.774	360.593	174.304	201.448	340.604	337.356	310.973	332.956	330.472
ADIR011028	Coiled-coil domain-containing protein 72 homolog [Source:Projected from Anopheles gambiae (AGAP008008) VB External Description%3BAcc:AGAP008008]	238.781	207.678	137.322	141.69	308.892	240.583	209.668	213.016	173.665	349.779	133.015	56.2005	200.857	169.429	293.975	171.785	126.094	190.321
ADIR010728	NADH dehydrogenase 1 alpha subcomplex subunit [Source:Projected from Anopheles gambiae (AGAP012823) VB External Description%3BAcc:AGAP012823]	226.617	194.988	223.328	217.704	226.261	221.337	274.176	212.766	226.557	196.206	94.0129	60.6677	197.885	188.156	144.833	169.827	231.438	183.564
ADIR011353	unknown function	241.603	19.1908	411.031	71.4282	641.901	95.0979	404.75	50.2548	185.37	43.598	149.732	59.692	197.804	156.168	5.93687	35.1809	10.595	51.9702
ADIR003255	unknown function	195.109	207.119	151.359	274.486	221.637	261.313	116.849	308.422	202.837	217.547	62.4016	142.313	196.783	193.423	270.346	284.009	244.96	248.185
ADIR008021	Wurst [Source:Projected from Anopheles gambiae (AGAP007138) VB External Description%3BAcc:AGAP007138]	256.182	178.778	265.977	180.88	235.561	285.816	128.004	180.738	137.696	168.795	143.972	192.909	196.276	412.934	551.229	517.666	452.825	483.664
ADIR007717	unknown function	349.141	75.3004	347.188	110.375	408.621	91.6345	398.782	42.8119	362.919	30.344	74.2595	17.6717	192.421	88.7267	2.86088	34.9119	8.67519	33.7937
ADIR011287	unknown function	212.854	92.3879	327.38	130.18	329.111	327.603	298.348	234.635	102.875	208.81	21.3802	0	190.464	28.6583	124.052	204.132	198.226	138.767
ADIR000339	unknown function	200.289	98.3242	208.934	167.242	226.758	82.6855	209.903	112.223	151.003	165.096	404.578	249.589	189.719	318.426	241.829	300.664	282.929	285.962
ADIR000534	Protein disulfide-isomerase [Source:UniProtKB/TrEMBL%3BAcc:A0A182MYS9]	30.3857	28.7607	32.2536	26.4411	70.3273	37.3746	24.1586	75.5363	50.6335	75.9094	695.824	1123.97	189.298	1428.3	1516.91	1329.75	1347.48	1405.61
ADIR007220	Signal recognition particle 9 kDa protein [Source:UniProtKB/TrEMBL%3BAcc:A0A182NHU7]	258.268	343.738	300.876	197.287	163.595	226.027	212.313	201.375	180.65	108.067	54.0136	0	187.184	198.324	279.479	161.926	164.931	201.165
ADIR002326	cathepsin L [Source:Projected from Anopheles gambiae (AGAP011828) VB External Description%3BAcc:AGAP011828]	200.08	96.7189	254.428	146.729	347.645	132.806	212.548	100.396	176.561	159.793	236.271	168.685	186.055	298.449	195.983	210.597	188.184	223.303
ADIR014910	unknown function	250.639	31.8083	303.205	40.9466	603.867	80.892	252.527	42.0516	152.359	33.9891	318.392	119.347	185.835	46.8084	10.7043	42.9161	25.4669	31.4739
ADIR004535	Basic leucine zipper and W2 domain-containing protein [Source:Projected from Anopheles gambiae (AGAP002413) VB External Description%3BAcc:AGAP002413]	73.4207	50.5456	108.409	45.6815	119.833	76.6173	52.302	118.348	109.598	107.244	700.293	663.045	185.445	1170.94	890.36	957.671	1089.17	1027.04
ADIR002702	hypoxia up-regulated [Source:Projected from Anopheles gambiae (AGAP001827) VB External Description%3BAcc:AGAP001827]	154.754	181.035	168.264	216.701	194.294	147.53	185.845	184.327	208.145	189.297	215.316	158.699	183.684	227.044	311.965	238.026	307.675	271.178
ADIR010256	unknown function	237.039	152.787	233.121	166.361	310.016	297.369	312.765	151.095	184.119	77.3647	37.5875	37.4177	183.087	186.681	165.632	164.342	180.788	174.361
ADIR002323	thioredoxin peroxidase [Source:Projected from Anopheles gambiae (AGAP011824) VB Community Annotation%3BAcc:AGAP011824]	208.654	199.449	224.85	291.296	176.516	196.328	196.644	195.305	143.053	203.86	62.631	93.8564	182.704	146.261	131.123	167.77	152.714	149.467
ADIR007053	GTP-binding nuclear protein [Source:UniProtKB/TrEMBL%3BAcc:A0A182NHD0]	207.727	145.615	137.247	167.642	163.077	144.666	195.009	202.002	225.815	172.645	259.287	165.965	182.225	239.411	237.149	219.761	249.517	236.459
ADIR006142	unknown function	731.554	370.436	12.3208	0.610133	16.6152	2.16976	18.0391	1.41964	674.93	5.66653	21.6935	303.437	179.908	7.93199	2.36589	10.1927	90.9744	27.8662
ADIR007285	C-Type Lysozyme. [Source:Projected from Anopheles gambiae (AGAP007386) VB Community Annotation%3BAcc:AGAP007386]	266.465	104.515	167.878	57.5635	354.407	70.6959	144.708	84.5312	269.831	83.0894	348.744	193.382	178.817	216.204	97.538	136.099	128.158	144.5
ADIR005517	elongation factor 1-delta [Source:Projected from Anopheles gambiae (AGAP004235) VB External Description%3BAcc:AGAP004235]	167.376	141.13	172.115	194.602	180.817	151.245	163.487	160.12	184.132	166.498	250.448	156.257	174.019	316.386	325.949	293.069	326.889	315.573
ADIR011469	NADH dehydrogenase (ubiquinone) 1 beta subcomplex [Source:Projected from Anopheles gambiae (AGAP009602) VB External Description%3BAcc:AGAP009602]	218.906	178.638	218.627	159.621	234.611	171.505	266.023	155.982	247.121	122.89	77.3968	27.2849	173.217	183.318	117.324	135.019	145.001	145.166
ADIR006862	NADH dehydrogenase (ubiquinone) 1 alpha subcomplex [Source:Projected from Anopheles gambiae (AGAP005621) VB External Description%3BAcc:AGAP005621]	268.044	168.671	185.426	203.524	336.925	144.81	219.828	131.153	116.896	167.945	92.877	25.2816	171.782	172.283	136.534	193.097	159.343	165.314
ADIR003449	Cystatin-like protein [Source:Projected from Anopheles gambiae (AGAP002878) VB External Description%3BAcc:AGAP002878]	148.959	142.283	95.1135	86.606	223.975	258.623	176.047	210.182	166.846	214.674	143.383	186.159	171.071	67.4243	56.2851	51.3583	78.6259	63.4234
ADIR000735	myosin light chain%2C invertebrate [Source:Projected from Anopheles gambiae (AGAP007806) VB External Description%3BAcc:AGAP007806]	111.518	143.785	122.254	174.63	166.812	305.869	120.216	274.627	157.791	231.918	95.6264	143.634	170.723	575.519	976.588	927.675	717.261	799.261
ADIR009085	electron transfer flavoprotein subunit beta%2C mitochondrial [Source:Projected from Anopheles gambiae (AGAP004653) VB External Description%3BAcc:AGAP004653]	252.886	58.8063	317.779	71.2869	357.915	108.601	238.338	112.786	161.384	64.6401	199.086	96.8606	170.031	268.881	84.6362	92.4975	116.989	140.751
ADIR008302	unknown function	148.786	209.221	127.137	137.018	140.955	210.765	129.77	146.221	220.894	287.834	129.031	136.962	168.716	690.12	699.854	797.118	817.958	751.263
ADIR008686	unknown function	82.1922	142.488	190.096	128.552	112.289	190.137	57.4784	83.473	158.458	194.357	200.606	464.312	167.037	876.637	1492.3	894.758	1253.79	1129.37
ADIR005272	unknown function	176.497	29.3079	275.726	68.8531	480.853	66.7175	255.347	45.7329	114.387	19.1821	313.48	146.284	166.031	215.931	8.1509	47.0537	15.4149	71.6376
ADIR005013	lysosomal-associated membrane protein 1/2 [Source:Projected from Anopheles gambiae (AGAP009668) VB External Description%3BAcc:AGAP009668]	139.805	90.7039	142.597	147.059	136.126	139.767	157.146	135.293	144.237	188.42	279.734	273.05	164.495	476.298	445.596	407.291	396.538	431.431
ADIR006239	unknown function	182.824	19.0682	385.421	67.6476	468.626	90.8669	292.114	64.2317	154.87	49.2118	132.827	60.6122	164.027	129.104	3.48378	40.7417	10.5428	45.9681
ADIR010517	unknown function	261.784	71.7745	230.814	60.9154	464.17	63.1729	258.534	33.9006	185.385	28.5153	219.188	80.1404	163.191	35.457	13.3946	21.8957	28.4259	24.7933
ADIR003401	unknown function	159.88	0	203.205	186.5	288.706	135.626	144.846	150.158	171.404	207.017	104.888	194.081	162.193	191.118	341.106	254.26	193.66	245.036
ADIR003594	unknown function	816.352	297.689	0	0	3.39914	0	9.10089	0	544.644	3.66553	9.42034	227.56	159.319	0	0	1.29221	39.1701	10.1156
ADIR007269	Elongation factor 1-alpha [Source:UniProtKB/TrEMBL%3BAcc:A0A182NHZ6]	78.9747	21.9273	88.5451	34.5914	208.663	77.9448	42.1977	41.5881	94.1674	92.3463	526.063	601.551	159.047	1771.99	1873.01	2046.92	1618.47	1827.6
ADIR003403	vacuolar H+ ATPase AC45 accessory subunit [Source:VB External Description%3BAcc:ADIR003403]	181.47	205.598	139.861	154.967	158.704	224.364	148.044	190.061	150.379	205.907	63.0606	81.7239	158.678	221.536	293.33	266.259	238.284	254.852
ADIR004807	2-oxo-4-hydroxy-4-carboxy-5-ureidoimidazoline decarboxylase [Source:Projected from Anopheles gambiae (AGAP009648) VB External Description%3BAcc:AGAP009648]	245.098	19.3436	356.909	83.9924	384.748	43.2929	338.041	36.585	165.181	37.6702	159.841	30.088	158.399	143.924	5.98539	31.0316	2.66978	45.9027
ADIR009466	unknown function	140.755	140.271	85.8714	174.423	110.372	132.679	87.5027	152.773	145.547	249.929	177.035	289.159	157.193	351.122	457.351	381.31	429.309	404.773
ADIR009211	Receptor expression-enhancing protein [Source:UniProtKB/TrEMBL%3BAcc:A0A182NNH6]	136.947	95.3982	81.0218	95.2884	111.947	88.2052	93.7098	138.836	175.086	137.748	372.581	357.86	157.052	907.365	805.621	848.906	903.903	866.449
ADIR004584	serine protease inhibitor (serpin) [Source:Projected from Anopheles gambiae (AGAP005246) VB Community Annotation%3BAcc:AGAP005246]	27.7257	21.9437	21.1034	57.58	107.685	307.507	72.9005	277.583	100.09	88.9323	317.442	483.143	156.97	146.055	142.92	140.951	144.751	143.669
ADIR014157	unknown function	131.395	93.3426	136.163	131.009	144.666	102.07	122.135	99.6423	114.193	136.828	401.48	253.327	155.521	526.989	455.318	386.369	453.999	455.669
ADIR011350	unknown function	90.2808	94.2639	78.6372	126.331	97.238	100.781	100.098	140.161	140.269	150.119	421.31	321.582	155.089	362.65	318.838	307.14	408.103	349.183
ADIR002071	unknown function	137.945	111.808	130.307	129.75	120.485	131.503	82.9337	114.226	133.934	203.586	193.71	356.184	153.864	549.263	763.123	717.885	699.219	682.372
ADIR000160	Eukaryotic translation initiation factor 3 subunit K [Source:UniProtKB/TrEMBL%3BAcc:A0A182MXQ7]	223.316	178.455	156.803	132.605	195.429	171.787	165.743	142.41	184.205	167.618	59.4464	57.7578	152.965	230.767	227.853	228.487	220.372	226.87
ADIR014587	attacin anti-microbial peptide [Source:Projected from Anopheles gambiae (AGAP005620) VB Community Annotation%3BAcc:AGAP005620]	258.092	19.3928	399.541	53.8318	443.984	37.5914	242.181	28.3016	173.655	25.4283	137.817	0	151.651	95.0494	6.15507	31.5051	5.33691	34.5116
ADIR001894	HIG1 hypoxia inducible domain family%2C member 1B [Source:Projected from Anopheles gambiae (AGAP010716) VB External Description%3BAcc:AGAP010716]	156.549	100.788	156.959	139.051	187.497	119.798	191.584	199.823	160.767	110.331	215.518	78.7185	151.449	93.504	65.4841	87.722	77.5201	81.0576
ADIR011526	RAB5-interacting protein [Source:Projected from Anopheles gambiae (AGAP004838) VB External Description%3BAcc:AGAP004838]	178.715	130.883	115.823	133.643	157.039	136.981	160.08	166.645	106.462	205.599	138.626	182.98	151.123	225.699	185.305	146.41	161.86	179.819
ADIR010928	Canopy homolog [Source:Projected from Anopheles gambiae (AGAP008615) VB External Description%3BAcc:AGAP008615]	128.467	97.7308	219.436	130.734	273.336	167.859	126.765	135.523	153.668	131.467	108.517	131.978	150.457	333.524	349.177	261.087	286.533	307.58
ADIR010706	phosphoenolpyruvate carboxykinase (GTP) [Source:Projected from Anopheles gambiae (AGAP003350) VB External Description%3BAcc:AGAP003350]	184.203	29.3083	252.714	57.4727	373.667	24.01	249.8	22.4005	199.826	20.2437	339.933	43.0506	149.719	185.101	4.32537	45.6682	13.4462	62.1352
ADIR014075	unknown function	127.71	269.04	161.837	264.859	153.379	214.487	170.816	195.39	109.343	77.7822	16.0439	17.1667	148.154	62.9134	73.2755	112.433	84.0694	83.1728
ADIR004149	NADH dehydrogenase (ubiquinone) 1 alpha subcomplex [Source:Projected from Anopheles gambiae (AGAP007208) VB External Description%3BAcc:AGAP007208]	154.153	173.94	178.112	170.435	162.647	149.242	220.188	149.736	194.828	151.526	31.4269	31.0395	147.273	94.7527	106.764	83.9728	88.7087	93.5496
ADIR005864	unknown function	131.126	143.237	93.5281	151.725	177.789	128.619	117.592	174.102	134.915	160.077	144.947	201.317	146.581	396.035	359.491	322.354	424.486	375.591
ADIR003751	C-type lectin (CTL) [Source:Projected from Anopheles gambiae (AGAP005335) VB Community Annotation%3BAcc:AGAP005335]	215.25	5.14237	284.139	47.9722	471.313	57.2617	280.578	43.3251	125.288	29.9021	176.776	21.1453	146.508	76.3593	3.14306	17.5656	7.10565	26.0434
ADIR009477	unknown function	129.771	0	124.557	51.1861	106.125	74.8031	45.5289	132.182	78.5282	190.49	329.942	488.81	145.994	1063.6	735.162	880.204	834.388	878.338
ADIR010054	unknown function	125.948	138.318	82.0658	87.947	153.913	137.705	126.087	129.338	164.747	208.355	278.099	117.74	145.855	174.128	31.8431	81.3104	48.312	83.8984
ADIR008431	NADH dehydrogenase (ubiquinone) 1 alpha subcomplex [Source:Projected from Anopheles gambiae (AGAP003328) VB External Description%3BAcc:AGAP003328]	155.026	151.06	196.057	153.711	156.301	142.716	214.503	149.397	194.379	115.937	85.2704	31.4139	145.481	137.284	105.749	108.617	145.588	124.309
ADIR015498	unknown function	155.223	114.517	135.92	167.693	104.843	117.101	147.197	162.58	174.424	154.541	167.946	137.615	144.967	151.203	133.046	178.335	164.399	156.746
ADIR006918	leucine-rich immune protein (Coil-less) [Source:Projected from Anopheles gambiae (AGAP005693) VB Community Annotation%3BAcc:AGAP005693]	151.311	28.1128	303.736	75.5519	476.335	89.2287	285.933	38.6586	135.097	26.7069	92.5946	19.6913	143.58	122.088	1.79801	30.2326	13.0922	41.8027
ADIR010721	unknown function	147.157	94.1295	180.771	172.071	203.117	183.791	131.368	92.2657	119.286	135.104	118.357	143.91	143.444	368.653	404.963	413.417	377.419	391.113
ADIR009389	oligosaccharyltransferase complex subunit gamma [Source:Projected from Anopheles gambiae (AGAP010010) VB External Description%3BAcc:AGAP010010]	138.069	77.9477	147.223	166.925	143.709	133.652	117.322	130.204	74.3042	112.811	235.682	235.09	142.745	374.604	388.618	384.235	406.891	388.587
ADIR002650	unknown function	152.85	170.262	111.851	123.517	171.339	129.511	234.046	152.037	128.915	131.407	104.598	95.1875	142.127	229.115	273.782	255.862	214.93	243.422
ADIR004579	mitochondrial import inner membrane translocase subunit Tim13 [Source:Projected from Anopheles gambiae (AGAP002277) VB External Description%3BAcc:AGAP002277]	180.24	87.257	113.511	124.913	278.123	104.306	187.802	119.11	105.718	115.475	160.631	108.732	140.485	231.099	112.982	224.701	215.057	195.96
ADIR003109	mesencephalic astrocyte-derived neurotrophic factor homolog [Source:Projected from Anopheles gambiae (AGAP003016) VB External Description%3BAcc:AGAP003016]	88.6988	68.7103	85.4357	76.7409	118.638	137.593	103.038	162.58	107.732	65.3826	272.913	389.119	139.715	385.462	317.046	285.336	306.035	323.47
ADIR006297	serine protease inhibitor (serpin) [Source:Projected from Anopheles gambiae (AGAP009212) VB Community Annotation%3BAcc:AGAP009212]	90.4075	17.42	42.8952	72.8528	182.706	198.153	107.74	167.58	134.523	133.086	203.115	300.347	137.569	35.1766	43.7931	42.9102	20.646	35.6315
ADIR002631	V-type H+-transporting ATPase subunit H [Source:Projected from Anopheles gambiae (AGAP003588) VB Community Annotation%3BAcc:AGAP003588]	117.745	149.669	107.726	130.385	130.27	145.847	100.605	255.176	55.8189	164.429	152.213	132.604	136.874	472.055	376.614	593.732	465.593	476.998
ADIR009049	V-type H+-transporting ATPase subunit AC39 [Source:Projected from Anopheles gambiae (AGAP000721) VB External Description%3BAcc:AGAP000721]	114.193	110.477	90.1235	147.773	109.857	122.277	94.6434	142.084	108.605	193.943	180.503	226.961	136.787	279.553	321.114	304.575	284.573	297.454
ADIR014414	unknown function	78.1582	71.2158	88.5878	108.977	140.84	188.194	186.91	353.632	146.903	129.418	50.8264	93.5097	136.431	31.5581	61.6707	54.3898	44.5607	48.0448
ADIR014315	unknown function	140.571	227.655	99.3041	165.526	121.145	154.068	141.256	145.704	144.274	177.887	54.796	51.0695	135.271	115.565	148.565	151.736	169.993	146.465
ADIR007739	NADH dehydrogenase (ubiquinone) Fe-S protein [Source:Projected from Anopheles gambiae (AGAP007082) VB External Description%3BAcc:AGAP007082]	170.547	96.4898	120.7	97.6279	165.4	146.212	159.158	141.881	139.337	191.3	91.8465	94.8785	134.615	184.246	207.701	174.697	229.872	199.129
ADIR007855	leucine-rich immune protein (Long) [Source:Projected from Anopheles gambiae (AGAP007039) VB Community Annotation%3BAcc:AGAP007039]	188.733	65.6159	225.15	136.637	384.988	45.1414	255.911	39.9371	175.72	14.4231	69.1807	13.073	134.543	37.4404	1.93763	15.2313	5.75483	15.091
ADIR004256	NADH dehydrogenase [ubiquinone] 1 alpha subcomplex subunit 8 [Source:UniProtKB/TrEMBL%3BAcc:A0A182N9D2]	156.206	181.286	149.325	112.818	146.988	128.014	214.887	147.413	135.39	93.5943	83.8223	53.7231	133.622	158.815	131.334	148.388	147.001	146.385
ADIR005337	unknown function	132.645	77.0967	116.699	105.8	117.896	72.3778	101.828	91.2574	139.34	123.096	310.099	211.308	133.287	515.434	494.46	477.203	541.289	507.096
ADIR007592	Copz1 protein [Source:Projected from Anopheles gambiae (AGAP006522) VB External Description%3BAcc:AGAP006522]	118.311	136.234	76.5388	113.022	129.396	92.1077	130.101	167.064	123.544	184.267	167.141	157.585	132.943	235.719	247.928	206.588	237.897	232.033
ADIR004808	proteasome maturation protein [Source:Projected from Anopheles gambiae (AGAP009647) VB External Description%3BAcc:AGAP009647]	187.766	166.538	125.561	122.012	176.559	119.319	200.49	136.547	111.594	115.381	65.6359	61.2371	132.387	161.52	156.664	164.074	220.212	175.618
ADIR004427	Dolichol-phosphate mannosyltransferase subunit [Source:Projected from Anopheles gambiae (AGAP004550) VB External Description%3BAcc:AGAP004550]	93.166	91.0163	123.668	79.9085	183.939	169.102	125.878	228.066	123.642	171.586	67.0145	110.731	130.643	188.358	159.045	109.325	121.275	144.501
ADIR010049	unknown function	804.582	185.396	0	0	6.96557	0	3.10155	0	395.83	5.00437	21.1419	139.658	130.14	0	0	3.53102	40.5347	11.0164
ADIR001498	Derlin [Source:UniProtKB/TrEMBL%3BAcc:A0A182N1J0]	150.249	142.474	120.386	134.822	139.912	156.816	93.571	154.349	117.875	129.889	105.912	106.79	129.42	207.483	216.511	178.779	220.059	205.708
ADIR015178	unknown function	54.7639	73.745	90.6106	90.8944	38.6681	225.014	127.37	153.815	76.6401	304.407	140.479	167.134	128.628	83.6325	40.2793	88.1776	81.1206	73.3025
ADIR006243	28S ribosomal protein S21%2C mitochondrial [Source:Projected from Anopheles gambiae (AGAP009152) VB Community Annotation%3BAcc:AGAP009152]	129.915	183.334	116.719	157.902	150.51	149.883	171.882	130.422	91.2497	119.073	87.4281	52.8604	128.432	151.601	142.021	126.138	148.99	142.188
ADIR003326	translation initiation factor 1A [Source:Projected from Anopheles gambiae (AGAP003119) VB External Description%3BAcc:AGAP003119]	128.807	72.4457	107.872	56.0958	146.029	154.827	63.1048	109.002	138.584	117.864	240.242	194.952	127.485	581.782	511.473	610.819	646.191	587.566
ADIR002118	unknown function	118.351	148.311	123.602	126.796	138.462	148.025	136.212	176.12	113.289	132.076	80.2706	86.9135	127.369	202.477	214.48	207.461	222.959	211.844
ADIR007084	unknown function	156.369	32.5692	212.115	66.5823	352.142	60.6709	231.714	48.4415	95.7846	45.8835	163.166	62.4062	127.32	207.031	84.5093	90.4623	75.441	114.361
ADIR005841	Mitochondrial electron transfer flavoprotein subunit alpha [Source:Projected from Anopheles gambiae (AGAP004031) VB External Description%3BAcc:AGAP004031]	170.714	64.9688	230.068	75.4866	243.121	47.5627	191.325	54.3974	179.168	66.0122	150.166	53.6725	127.222	165.606	62.1707	96.9465	69.1027	98.4565
ADIR003382	NADH dehydrogenase (ubiquinone) 1 alpha subcomplex [Source:Projected from Anopheles gambiae (AGAP003900) VB External Description%3BAcc:AGAP003900]	161.257	149.901	248.488	85.1789	197.961	127.12	130.171	94.3256	148.39	121.394	25.7805	36.6894	127.221	96.9585	88.5564	139.682	190.085	128.82
ADIR006988	unknown function	48.0279	31.0563	97.0625	40.5358	242.202	334.354	174.49	288.827	135.668	52.2278	35.7108	44.7875	127.079	17.3021	15.2299	25.4983	8.5803	16.6526
ADIR011409	ubiquinol-cytochrome c reductase iron-sulfur subunit [Source:Projected from Anopheles gambiae (AGAP008955) VB External Description%3BAcc:AGAP008955]	161.785	97.7679	149.949	123.711	169.576	119.145	146.685	99.8031	157.227	117.941	107.721	62.9813	126.191	173.99	129.414	161.146	143.011	151.89
ADIR009058	HYPK [Source:Projected from Anopheles gambiae (AGAP004606) VB External Description%3BAcc:AGAP004606]	141.026	140.237	167.656	89.6214	129.025	121.137	159.006	136.751	108.56	144.369	103.028	63.981	125.366	149.508	116.957	160.374	189.068	153.977
ADIR002202	unknown function	129.771	84.5694	199.291	85.3101	159.188	56.1023	91.0578	99.1368	188.468	0	242.604	152.753	124.021	827.241	716.312	773.512	652.34	742.351
ADIR002325	acetyl-CoA acyltransferase [Source:Projected from Anopheles gambiae (AGAP011827) VB External Description%3BAcc:AGAP011827]	147.029	38.5741	226.844	77.1399	247.685	46.6361	214.284	51.0228	161.312	38.1209	185.448	45.816	123.326	161.674	27.7102	47.5796	31.2636	67.0569
ADIR010808	Eukaryotic translation initiation factor 5A [Source:UniProtKB/TrEMBL%3BAcc:A0A182NT18]	55.7574	21.576	59.5686	60.1881	71.6342	93.2433	34.6833	91.0664	60.4045	70.1109	367.833	493.265	123.278	810.621	820.349	819.635	925.862	844.117
ADIR010196	unknown function	134.983	76.0201	102.623	82.8315	171.262	85.4743	137.163	85.5235	133.07	151.132	170.358	141.111	122.629	112.337	77.0255	92.7933	49.9208	83.0191
ADIR001686	catalase [Source:VB Community Annotation%3BAcc:ADIR001686]	140.239	106.35	127.786	76.1698	174.896	114.079	120.31	101.533	152.001	83.2101	164.063	101.562	121.85	407.567	371.026	409.678	375.512	390.946
ADIR002926	GTP-binding protein SAR1 [Source:Projected from Anopheles gambiae (AGAP004098) VB External Description%3BAcc:AGAP004098]	115.922	108.885	109.464	101.159	105.536	100.482	96.6357	97.6181	112.733	110.185	230.089	169.86	121.547	254.053	238.575	213.792	280.722	246.785
ADIR007550	unknown function	72.2572	115.327	151.366	282.226	140.46	209.029	91.5154	81.9746	57.3516	174.371	29.1894	49.3366	121.2	155.427	109.932	128.133	77.457	117.737
ADIR005685	Acyl carrier protein [Source:UniProtKB/TrEMBL%3BAcc:A0A182NDH1]	130.735	92.1807	148.922	119.433	104.61	101.595	144.85	98.3309	127.502	109.235	157.001	115.729	120.844	200.649	156.936	143.666	187.228	172.12
ADIR007657	protein translation factor SUI1 [Source:Projected from Anopheles gambiae (AGAP006459) VB Community Annotation%3BAcc:AGAP006459]	34.6221	19.3928	0	0	41.4385	56.3872	0	22.6413	37.987	101.713	532.893	593.31	120.032	1181.33	910.95	1080.17	1152.77	1081.3
ADIR007081	Eukaryotic translation initiation factor 3 subunit G [Source:UniProtKB/TrEMBL%3BAcc:A0A182NHF8]	147.682	114.756	169.517	84.3057	157.477	118.328	137.305	120.182	144.362	77.6783	91.4901	67.5084	119.216	260.844	279.507	307	291.243	284.649
ADIR015079	unknown function	0	0	0	1421.27	0	0	0	0	0	0	0	0	118.439	0	0	0	0	0
ADIR002781	cathepsin D [Source:Projected from Anopheles gambiae (AGAP003277) VB External Description%3BAcc:AGAP003277]	123.005	81.8088	125.776	87.4583	218.995	114.098	129.795	92.9517	111.572	135.365	72.0282	127.59	118.37	244.094	251.1	250.541	246.827	248.14
ADIR015422	unknown function	229.576	60.6637	134.296	64.1345	57.185	201.59	208.156	26.6659	118.227	82.2165	89.3682	148.052	118.344	268.204	183.149	57.4373	81.3966	147.547
ADIR002353	unknown function	126.979	140.437	125.344	124.274	142.419	103.137	121.362	91.0234	136.136	153.594	90.4737	55.5537	117.561	152.911	155.275	169.806	135.829	153.455
ADIR003795	MICOS complex subunit MIC13 [Source:UniProtKB/TrEMBL%3BAcc:A0A182N821]	129.51	112.436	159.78	104.716	103.842	135.849	112.869	112.106	112.437	150.93	100.233	74.7162	117.452	229.506	192.959	200.158	257.268	219.973
ADIR004917	Barrier-to-autointegration factor B [Source:Projected from Anopheles gambiae (AGAP008753) VB External Description%3BAcc:AGAP008753]	180.656	99.4478	98.505	87.1943	140.143	64.8056	149.051	132.965	143.007	187.898	92.1389	30.3278	117.178	106.238	110.242	132.972	93.4091	110.715
ADIR009439	Carboxylic ester hydrolase [Source:UniProtKB/TrEMBL%3BAcc:A0A182NP54]	51.0566	92.4472	60.7815	99.6694	53.7578	107.52	39.9088	103.89	63.7371	167.986	140.977	421.768	116.958	776.109	681.597	634.51	985.295	769.378
ADIR002461	Ubiquitin-fold modifier 1 [Source:UniProtKB/TrEMBL%3BAcc:A0A182N496]	97.1877	163.842	168.037	91.347	91.9471	155.48	156.295	174.294	58.2982	138.067	43.6302	63.6803	116.842	97.4622	144.819	132.568	122.316	124.291
ADIR015246	Metazoan signal recognition particle RNA	198.205	133.815	75.8238	79.8748	79.6774	221.668	107.92	53.6928	128.501	218.339	10.2338	91.1952	116.579	0	0	0	0	0
ADIR002434	Small ubiquitin-related modifier [Source:UniProtKB/TrEMBL%3BAcc:A0A182N469]	160.923	104.019	168.638	47.9451	103.966	177.557	94.4081	98.8288	145.462	154.428	50.2608	83.048	115.79	145.826	184.157	182.209	171.212	170.851
ADIR015352	Metazoan signal recognition particle RNA	198.205	133.815	75.8238	79.8748	79.6774	221.668	98.2554	53.6928	128.501	218.339	10.2338	91.1952	115.773	0	7.68374	0	0	1.92094
ADIR004446	unknown function	220.243	74.9801	189.648	59.7626	220.233	89.4117	169.185	55.8111	131.239	63.5531	67.0244	43.3191	115.368	56.5268	18.5947	40.5266	42.7426	39.5977
ADIR000495	High mobility group protein D%2C isoform C [Source:Projected from Anopheles gambiae (AGAP012334) VB External Description%3BAcc:AGAP012334]	52.6592	38.1775	32.7614	17.6656	69.8976	98.6413	7.68919	50.1398	64.1007	100.088	355.383	493.15	115.029	1242.9	950.509	1045.16	1276.69	1128.81
ADIR000774	dopamine N-acetyltransferase [Source:VB Community Annotation%3BAcc:ADIR000774]	91.72	104.654	75.6347	130.872	67.1064	194.749	69.0122	105.315	70.1303	139.815	116.796	208.201	114.5	241.151	278.468	288.967	266.78	268.841
ADIR000112	unknown function	173.788	76.3851	122.114	120.997	180.395	120.155	193.53	76.4893	103.804	14.3427	121.535	69.3225	114.405	366.945	215.921	294.525	317.985	298.844
ADIR006989	unknown function	34.8121	30.6534	72.9868	60.4773	191.393	266.317	163.001	189.782	171.715	67.1217	55.5186	59.5194	113.608	40.7166	30.3452	44.019	24.3036	34.8461
ADIR008542	Aconitate hydratase%2C mitochondrial [Source:UniProtKB/TrEMBL%3BAcc:A0A182NLL1]	156.19	40.4698	208.544	71.8278	172.467	39.8824	170.724	44.0295	96.354	49.9079	252.808	55.0474	113.188	140.058	92.0927	91.3893	88.0098	102.887
ADIR007734	Peptidyl-prolyl cis-trans isomerase [Source:UniProtKB/TrEMBL%3BAcc:A0A182NJB0]	151.049	109.172	152.258	124.342	161.28	111.237	139.37	100.081	118.284	92.5923	51.1698	42.639	112.79	43.2809	23.5599	43.0431	34.9545	36.2096
ADIR001774	unknown function	134.378	119.596	163.148	95.0399	124.419	110.404	155.693	121.112	120.505	99.2067	68.1985	39.3403	112.587	114.527	107.386	100.4	126.108	112.105
ADIR005826	asparaginyl-tRNA synthetase [Source:Projected from Anopheles gambiae (AGAP002969) VB External Description%3BAcc:AGAP002969]	103.219	67.2867	103.666	89.5604	150.216	93.0989	120.955	153.261	139.92	74.8501	138.484	109.395	111.993	102.036	105.66	126.675	109.968	111.085
ADIR006640	low molecular weight phosphotyrosine protein phosphatase [Source:Projected from Anopheles gambiae (AGAP004079) VB External Description%3BAcc:AGAP004079]	122.994	141.321	161.324	114.131	108.219	67.5836	147.497	100.655	114.759	100.638	116.855	36.4532	111.036	185.425	147.614	122.622	204.938	165.15
ADIR006191	unknown function	153.62	43.5757	223.204	57.639	321.286	38.0623	221.341	35.8505	86.4459	9.37001	98.07	37.2221	110.474	70.7215	5.52595	12.3778	8.03139	24.1642
ADIR014060	unknown function	191.346	31.6134	163.353	10.911	367.063	0	73.3212	32.6766	137.702	31.8347	215.277	68.8553	110.329	17.9455	6.47402	3.20806	46.5727	18.5501
ADIR002193	CLIP-domain serine protease [Source:Projected from Anopheles gambiae (AGAP011791) VB Community Annotation%3BAcc:AGAP011791]	149.294	56.2853	191.472	107.562	324.542	43.8306	244.098	20.7934	123.25	8.24286	46.6692	6.54279	110.215	33.2009	0	11.0298	5.66004	12.4727
ADIR010050	unknown function	114.506	159.837	182.276	148.695	129.512	143.782	108.369	101.748	75.5159	77.8435	33.6662	31.0963	108.904	97.5707	126.846	151.17	146.139	130.431
ADIR000446	Eukaryotic translation initiation factor 3 subunit M [Source:UniProtKB/TrEMBL%3BAcc:A0A182MYJ1]	131.026	117.326	117.339	101.543	108.361	97.161	98.0255	91.7681	84.4013	111.402	131.439	116.208	108.833	247.833	289.264	263.942	263.666	266.176
ADIR003734	unknown function	93.7057	161.187	109.357	98.5314	66.6645	199.565	101.243	136.336	60.0398	143.04	59.1774	76.9574	108.817	125.534	82.0203	92.6138	195.369	123.884
ADIR003629	unknown function	68.8382	76.4901	60.4301	109.736	82.0979	78.0325	75.2732	82.8918	103.975	156.33	182.65	220.326	108.089	441.011	567.52	520.655	570.082	524.817
ADIR011655	UPF0729 protein AGAP000931 [Source:Projected from Anopheles gambiae (AGAP000931) VB External Description%3BAcc:AGAP000931]	102.864	113.953	97.4597	125.746	118.794	99.6023	117.945	90.1943	113.904	148.952	81.458	85.432	108.025	330.228	215.348	319.952	309.474	293.75
ADIR010385	unknown function	148.155	27.4578	198.944	55.0909	357.196	69.7269	177.366	34.5427	111.082	25.5696	65.3352	24.9903	107.955	62.2296	1.85415	12.4691	5.06148	20.4036
ADIR005390	unknown function	114.081	116.27	122.251	86.5661	117.675	112.966	89.6737	121.778	72.9204	102.608	96.6712	125.302	106.564	194.613	189.764	170.448	210.563	191.347
ADIR005224	unknown function	13.6878	20.8883	0	12.7294	0	54.9885	16.872	36.7151	11.6617	0	475.663	630.545	106.146	819.373	592.128	689.142	669.582	692.556
ADIR007163	unknown function	34.4493	12.1768	93.165	43.9921	169.339	179.228	123.984	238.216	96.1775	34.5197	127.033	118.306	105.882	29.9092	16.2537	13.8124	18.1844	19.5399
ADIR009683	ADP-ribosylation factor 1 [Source:VB External Description%3BAcc:ADIR009683]	13.1062	0	19.1255	19.6018	32.6104	5.76721	3.6251	26.2553	48.0124	23.419	518.184	560.838	105.879	448.941	320.583	343.039	371.268	370.958
ADIR010300	fructose biphosphate aldolase [Source:VB Community Annotation%3BAcc:ADIR010300]	118.791	43.0448	164.318	60.0556	177.471	53.3977	99.0129	61.371	91.2105	87.9716	199.356	108.025	105.335	264.467	204.646	214.668	201.879	221.415
ADIR004780	unknown function	112.675	96.3158	57.438	65.7617	68.9135	82.173	84.8107	98.2628	132.893	209.358	155.621	98.928	105.263	53.4032	61.6661	62.0169	53.2411	57.5818
ADIR015582	unknown function	121.461	43.9044	36.9625	40.4495	129.113	138.319	159.153	228.445	124.93	70.2301	79.0175	89.9865	105.164	12.2145	13.8923	11.1724	11.6528	12.233
ADIR009267	V-type H+-transporting ATPase subunit D [Source:Projected from Anopheles gambiae (AGAP010298) VB External Description%3BAcc:AGAP010298]	44.2888	67.6685	53.9135	54.3742	48.6701	63.5151	35.1626	98.0051	57.9568	72.2209	215.628	448.436	104.987	486.429	532.031	518.725	595.793	533.245
ADIR007802	FeS cluster assembly scaffold IscU [Source:Projected from Anopheles gambiae (AGAP005813) VB External Description%3BAcc:AGAP005813]	100.479	83.6885	147.479	74.0635	206.011	145.62	134.576	52.2218	133.875	85.5724	51.6123	43.5788	104.898	122.441	100.511	76.9631	59.368	89.8208
ADIR011383	Proteasome subunit beta type [Source:UniProtKB/TrEMBL%3BAcc:A0A182NUN4]	129.503	100.541	125.013	95.4306	120.481	116.183	144.368	135.293	99.2866	75.2277	51.8849	59.8547	104.422	141.201	147.221	145.84	165.243	149.876
ADIR009228	unknown function	134.84	77.6862	69.9745	43.8589	102.602	125.095	76.7951	123.805	64.7661	88.5723	154.499	181.478	103.664	12.5661	19.7939	37.7696	17.9812	22.0277
ADIR011360	26S proteasome alpha 5 subunit [Source:VB External Description%3BAcc:ADIR011360]	122.253	89.9526	100.478	84.5576	121.824	100.296	114.842	90.6205	119.28	132.639	93.66	69.629	103.336	191.535	172.104	148.519	163.421	168.895
ADIR008492	unknown function	102.659	83.5531	164.707	38.1882	299.256	41.2414	269.952	24.4767	151.602	0	62.9554	0	103.216	87.79	0	0	0	21.9475
ADIR002508	unknown function	138.276	80.1434	102.448	132.289	76.8671	107.197	123.556	54.4801	179.472	121.856	76.55	41.841	102.915	80.8832	41.7491	52.3059	62.6191	59.3893
ADIR005369	Zinc finger protein 593 homolog [Source:Projected from Anopheles gambiae (AGAP003698) VB External Description%3BAcc:AGAP003698]	165.973	79.0237	95.9607	62.9658	170.484	115.707	204.186	118.319	82.1712	66.0653	41.6816	23.4848	102.169	97.1932	66.6657	80.3852	96.5628	85.2017
ADIR004702	S-phase kinase-associated protein [Source:Projected from Anopheles gambiae (AGAP008719) VB External Description%3BAcc:AGAP008719]	131.811	68.8987	99.0266	95.2884	147.13	115.345	89.4503	114.154	71.2215	130.861	81.3495	77.0776	101.801	268.757	312.384	296.752	318.852	299.186
ADIR007372	Eukaryotic translation initiation factor 3 subunit I [Source:UniProtKB/TrEMBL%3BAcc:A0A182NI99]	126.861	107.056	107.338	102.281	119.996	86.5747	102.306	102.176	133.08	98.3165	84.7421	48.0396	101.564	168.592	163.05	169.796	216.544	179.496
ADIR010259	26S proteasome regulatory subunit N12 [Source:Projected from Anopheles gambiae (AGAP002606) VB External Description%3BAcc:AGAP002606]	110.319	99.0754	90.8	65.1187	113.693	100.924	90.8673	149.701	99.8813	113.454	91.4893	87.3857	101.059	265.402	213.112	227.072	229.963	233.887
ADIR011256	Gamma-secretase subunit PEN-2 [Source:Projected from Anopheles gambiae (AGAP008094) VB External Description%3BAcc:AGAP008094]	88.3363	129.891	133.736	92.1034	95.0155	112.676	130.44	153.858	59.7465	102.344	63.8058	48.0682	100.835	125.097	131.915	110.506	110.137	119.414
ADIR002311	alanine transaminase [Source:Projected from Anopheles gambiae (AGAP000901) VB External Description%3BAcc:AGAP000901]	116.049	46.9515	140.952	70.5879	147.434	40.9424	128.819	42.3071	110.162	66.104	218.832	76.0705	100.434	141.73	87.4918	98.8142	91.9911	105.007
ADIR002670	monothiol glutaredoxin [Source:Projected from Anopheles gambiae (AGAP002500) VB External Description%3BAcc:AGAP002500]	136.816	93.3395	95.3466	127.175	86.5902	51.8857	105.082	94.2413	139.356	170.144	74.9542	25.9459	100.073	141.971	108.648	91.6227	178.509	130.188
ADIR006371	Trehalose 6-phosphate phosphatase [Source:UniProtKB/TrEMBL%3BAcc:A0A182NFE9]	131.035	24.478	193.803	68.1461	231.316	36.5578	218.21	27.5875	182.282	20.4187	52.1543	10.3167	99.6921	18.0209	0	6.5372	0.796302	6.3386
ADIR000262	unknown function	40.9962	17.9097	46.8674	65.6876	133.329	164.348	303.728	83.8988	160.106	119.2	17.7532	38.4787	99.3585	33.4758	35.1516	33.6777	19.5369	30.4605
ADIR001574	RING-box protein [Source:Projected from Anopheles gambiae (AGAP005202) VB External Description%3BAcc:AGAP005202]	143.953	78.8267	110	60.7704	84.2505	127.374	71.454	149.563	77.2021	116.315	93.4564	72.8007	98.8305	248.389	281.668	320.261	281.975	283.073
ADIR002236	cofilin [Source:Projected from Anopheles gambiae (AGAP012056) VB External Description%3BAcc:AGAP012056]	7.72913	5.97775	10.171	11.1095	18.0712	19.1605	9.61258	27.8516	50.2031	31.1172	482.944	510.494	98.7035	406.28	398.321	398.559	441.961	411.28
ADIR004225	Prefoldin subunit 4 [Source:UniProtKB/TrEMBL%3BAcc:A0A182N9A1]	111.633	160.364	150.131	83.8274	109.192	78.1535	132.191	81.0097	94.5292	98.4939	54.026	30.5603	98.6759	119.64	106.713	111.995	146.825	121.293
ADIR010695	unknown function	136.545	83.9399	125.359	72.5724	108.435	85.8488	78.3478	79.2752	66.6708	71.0376	138.97	130.708	98.1425	314.704	372.536	293.347	324.289	326.219
ADIR007165	zinc finger protein [Source:Projected from Anopheles gambiae (AGAP005602) VB External Description%3BAcc:AGAP005602]	125.823	0	88.4929	110.974	75.5055	132.957	65.327	118.456	45.1626	0	216.054	196.051	97.9002	254.988	252.862	238.127	296.876	260.713
ADIR009755	copper-zinc superoxide dismutase 3 [Source:VB External Description%3BAcc:ADIR009755]	101.617	70.6967	83.0581	72.2367	108.887	89.9598	72.9313	101.224	89.0926	137.017	131.678	114.184	97.7152	356.16	323.997	357.589	442.396	370.036
ADIR000509	Niemann-Pick C2 protein [Source:Projected from Anopheles gambiae (AGAP012352) VB External Description%3BAcc:AGAP012352]	101.06	10.788	215.363	36.7816	244.208	44.8949	195.094	31.4022	84.5663	56.0887	134.209	16.8159	97.606	291.121	6.69673	32.1911	11.9082	85.4793
ADIR002341	signal peptidase complex subunit [Source:Projected from Anopheles gambiae (AGAP011842) VB External Description%3BAcc:AGAP011842]	87.0651	64.2459	101.645	84.896	136.343	139.705	139.623	143.107	71.9661	79.5763	57.3517	63.318	97.4035	180.133	212.822	190.25	187.895	192.775
ADIR010987	ATP synthase subunit gamma [Source:UniProtKB/TrEMBL%3BAcc:A0A182NTJ6]	98.7265	77.8835	162.144	72.6676	157.403	111.471	126.927	63.632	106.33	91.1793	49.8624	47.5128	97.1449	140.026	156.081	161.778	158.748	154.158
ADIR010382	Actin-related protein 2/3 complex subunit 3 [Source:UniProtKB/TrEMBL%3BAcc:A0A182NRU2]	94.9845	96.2376	90.8269	62.9763	135.535	133.486	98.8342	143.174	92.8035	69.487	73.8815	72.2146	97.0368	101.986	89.5869	125.16	61.9694	94.6756
ADIR004761	unknown function	60.1282	52.4599	77.7542	57.9911	80.2272	67.3372	46.8488	58.3274	45.9724	51.6446	202.914	358.032	96.6364	977.944	1165.07	775.393	1058.11	994.129
ADIR011634	Flavin-containing monooxygenase [Source:UniProtKB/TrEMBL%3BAcc:A0A182NVD3]	60.5448	3.21783	143.527	24.0415	144.195	41.8861	61.9306	21.4874	94.629	24.8986	283.506	252.127	96.3326	19.3937	1.9565	6.57727	0.889707	7.20429
ADIR004129	unknown function	63.979	157.653	152.308	91.1556	96.2863	146.48	95.272	120.801	88.231	116.315	15.5761	10.4001	96.2048	78.1964	87.63	160.13	216.904	135.715
ADIR002105	unknown function	99.6779	11.7723	238.691	39.9251	350.609	46.8273	195.472	23.2233	67.5328	15.1461	42.8663	16.8076	95.7126	90.938	2.27643	32.8348	6.25314	33.0756
ADIR015004	unknown function	62.8039	62.6541	32.0041	147.444	37.9111	120.571	95.7304	51.0956	136.805	89.7439	205.18	104.514	95.5381	175.044	152.407	129.745	221.209	169.601
ADIR011586	unknown function	104.942	158.434	160.102	99.7737	83.5823	100.656	112.121	113.662	87.6997	52.9105	46.4379	22.9312	95.271	205.714	292.797	188.935	285.473	243.23
ADIR008680	dehydrogenase/reductase SDR family member 11 precursor [Source:Projected from Anopheles gambiae (AGAP005499) VB External Description%3BAcc:AGAP005499]	120.221	55.0572	118.836	110.271	100.91	116.901	139.935	97.7818	133.62	19.7823	74.9479	44.1031	94.3639	39.7601	37.4901	80.9097	57.4662	53.9065
ADIR001962	splicing factor 3B subunit [Source:Projected from Anopheles gambiae (AGAP011907) VB External Description%3BAcc:AGAP011907]	115.359	112.401	111.709	88.5155	168.85	115.451	116.675	75.1853	107.711	106.535	10.5153	0	94.0756	75.0471	73.1338	82.8635	122.897	88.4853
ADIR003019	unknown function	47.4541	30.67	56.6317	43.6566	87.6991	83.8648	33.5909	79.19	71.8768	81.557	245.197	267.463	94.0709	836.396	1197.84	1260.84	1091.99	1096.77
ADIR011226	unknown function	139.292	29.2965	193.304	46.7503	329.568	54.1984	169.049	17.3394	82.717	16.5887	37.5041	12.5537	94.0134	56.4475	15.2345	65.5502	29.5004	41.6831
ADIR010190	small nuclear ribonucleoprotein polypeptide F [Source:Projected from Anopheles gambiae (AGAP002658) VB External Description%3BAcc:AGAP002658]	116.625	59.5789	64.6298	100.482	110.336	136.045	132.249	122.006	83.2831	118.343	53.3258	15.9201	92.7353	153.155	144.819	111.636	212.014	155.406
ADIR010032	Galectin [Source:UniProtKB/TrEMBL%3BAcc:A0A182NQU7]	109.214	94.207	61.221	120.214	93.7031	95.8256	80.1798	106.473	105.496	151.308	52.8208	40.3331	92.5829	108.305	141.154	134.887	134.564	129.727
ADIR015630	unknown function	85.4029	73.6232	133.52	151.229	116.886	174.466	88.6431	64.206	60.9879	0	69.264	79.9652	91.5161	0	0	0	0	0
ADIR003854	charged multivesicular body protein [Source:Projected from Anopheles gambiae (AGAP005316) VB External Description%3BAcc:AGAP005316]	81.4742	47.8596	67.4908	80.6483	79.0145	91.1282	60.9484	75.1866	88.3118	119.761	138.603	162.791	91.1014	122.665	113.706	120.775	131.563	122.177
ADIR010383	NADH dehydrogenase (ubiquinone) Fe-S protein [Source:Projected from Anopheles gambiae (AGAP001711) VB External Description%3BAcc:AGAP001711]	94.9963	75.6296	144.893	74.1466	117.287	106.705	124.667	99.5485	64.6441	87.6968	55.7242	45.255	90.9328	114.672	100.522	111.025	123.116	112.334
ADIR007975	unknown function	129.453	29.2259	107.776	41.7032	239.194	40.5075	97.4693	23.0646	123.02	13.2058	136.463	104.905	90.4989	49.7405	0.317859	7.74463	7.43068	16.3084
ADIR010376	unknown function	148.337	10.6196	122.727	61.5742	263.637	45.1439	110.838	34.9892	91.1926	32.0838	140.72	21.915	90.3148	21.3736	8.70038	21.016	15.6446	16.6836
ADIR001781	Prefoldin subunit 3 [Source:UniProtKB/TrEMBL%3BAcc:A0A182N2C3]	114.056	68.1529	68.558	68.7433	120.478	122.417	95.7956	89.2027	104.954	115.993	66.2334	48.4796	90.2553	146.5	89.3407	152.039	174.069	140.487
ADIR004694	protein-tyrosine phosphatase [Source:Projected from Anopheles gambiae (AGAP008708) VB External Description%3BAcc:AGAP008708]	101.809	43.8245	122.547	92.4757	108.166	92.3872	98.5667	61.1894	137.429	34.1058	120.352	68.048	90.075	67.2236	54.1062	50.1536	58.0801	57.3909
ADIR000684	unknown function	88.7996	64.7629	88.9931	80.5709	81.8635	91.5406	80.8257	93.3673	85.9822	114.64	118.489	86.2451	89.6733	149.123	109.851	117.927	131.261	127.041
ADIR002589	40S ribosomal protein S14 [Source:VB Community Annotation%3BAcc:ADIR002589]	116.344	81.2892	138.252	71.9543	157.904	141.392	84.0243	3.38125	123.537	98.1965	32.1917	24.1728	89.3866	110.804	97.538	173.46	144.178	131.495
ADIR001766	GrpE protein homolog [Source:UniProtKB/TrEMBL%3BAcc:A0A182N2A8]	75.9456	54.3652	91.9618	72.0425	117.576	71.6559	90.2086	107.479	66.9812	70.4038	145.258	108.485	89.3636	212.119	113.629	155.624	170.183	162.889
ADIR005328	NADH dehydrogenase (ubiquinone) 1 beta subcomplex [Source:Projected from Anopheles gambiae (AGAP002020) VB External Description%3BAcc:AGAP002020]	74.3394	57.5725	85.462	83.3329	95.4177	92.0303	77.0952	94.9258	85.9685	87.196	107.161	129.333	89.1529	359.187	323.56	292.441	346.986	330.543
ADIR010485	Ras-related protein Rab-7A [Source:Projected from Anopheles gambiae (AGAP001617) VB External Description%3BAcc:AGAP001617]	56.1793	42.0178	46.169	51.2258	91.3147	48.5471	86.168	96.4505	80.6543	68.3903	215.275	187.258	89.1375	153.118	149.85	157.861	166.148	156.744
ADIR009147	succinyl-CoA ligase beta subunit [Source:VB External Description%3BAcc:ADIR009147]	96.8434	53.1036	98.3752	70.2168	112.509	72.173	97.3061	74.8586	77.1006	72.5974	113.61	130.719	89.1177	172.753	128.785	137.632	124.687	140.964
ADIR000394	unknown function	119.508	104.455	106.216	63.8858	53.9601	125.43	56.2326	122.317	58.3694	138.926	63.1243	56.064	89.0407	113.898	181.976	220.856	114.017	157.687
ADIR006503	glutaredoxin [Source:Projected from Anopheles gambiae (AGAP003178) VB Community Annotation%3BAcc:AGAP003178]	74.1182	61.0302	97.7474	108.491	106.557	117.791	147.35	75.6124	81.1395	139.462	42.8033	15.9858	89.0073	92.4614	100.652	95.1311	105.128	98.3431
ADIR005086	glutaredoxin [Source:Projected from Anopheles gambiae (AGAP009738) VB Community Annotation%3BAcc:AGAP009738]	106.461	54.7764	53.4998	116.097	123.622	120.874	62.9835	150.575	100.748	71.5546	48.8459	57.4305	88.9556	43.7798	54.1352	28.9273	69.0052	48.9619
ADIR001961	unknown function	75.6477	148.52	95.2692	128.775	91.9472	159.477	55.3024	81.1155	54.4709	132.294	14.8512	28.9925	88.8886	252.509	302.347	372.81	458.52	346.546
ADIR007965	thioredoxin [Source:Projected from Anopheles gambiae (AGAP007201) VB Community Annotation%3BAcc:AGAP007201]	117.103	127.36	97.1185	82.9823	109.641	90.3817	91.6612	105.457	86.3129	52.4186	70.6133	34.9988	88.8374	96.7943	104.77	117.357	129.394	112.079
ADIR006324	unknown function	110.041	147.657	60.1436	79.5011	81.6101	152.421	67.1206	108.461	79.0734	117.073	31.7663	26.7878	88.4713	155.465	184.349	171.422	269.139	195.094
ADIR006227	unknown function	94.9511	122.093	104.421	95.567	128.693	73.3911	98.2871	109.183	68.3423	106.394	28.0012	25.6296	87.9128	144.238	102.547	165.622	143.524	138.983
ADIR011486	Thioredoxin [Source:UniProtKB/TrEMBL%3BAcc:A0A182NUY5]	57.187	51.7798	62.3241	12.7668	75.9899	80.404	75.117	48.3799	75.3394	149.564	190.489	175.155	87.8747	236.943	402.222	375.47	227.87	310.626
ADIR000343	Tubulin beta chain [Source:UniProtKB/TrEMBL%3BAcc:A0A182MY88]	84.6682	48.9435	44.2513	87.2193	68.4269	53.6736	70.9078	65.7216	76.1036	109.83	194.238	145.986	87.4975	163.63	148.764	162.868	162.472	159.434
ADIR010530	Archease [Source:Projected from Anopheles gambiae (AGAP001976) VB External Description%3BAcc:AGAP001976]	75.1967	138.54	75.3489	78.998	97.0497	102.924	71.2709	141.965	83.776	93.6668	56.2286	34.5712	87.4613	69.6244	37.8705	63.626	45.8741	54.2488
ADIR001640	26S proteasome alpha 3 subunit [Source:VB External Description%3BAcc:ADIR001640]	99.2148	73.1839	97.1968	73.129	112.813	67.6817	71.1625	94.0433	106.825	83.044	88.0716	77.4077	86.9811	180.029	163.697	158.42	167.958	167.526
ADIR010534	26S proteasome alpha 7 subunit [Source:VB External Description%3BAcc:ADIR010534]	101.838	97.5023	104.782	56.9386	90.3602	80.9087	123.307	120.205	87.7035	68.7773	51.8045	57.7938	86.8267	149.497	177.348	142.794	156.743	156.596
ADIR006845	UDP-glucose 4-epimerase [Source:Projected from Anopheles gambiae (AGAP008664) VB External Description%3BAcc:AGAP008664]	46.1626	46.2411	51.1553	63.6703	71.9028	93.3749	101.463	173.686	136.201	78.4014	122.946	54.7576	86.6635	60.3424	98.9335	85.5798	92.2074	84.2658
ADIR009273	ornithine decarboxylase antizyme [Source:Projected from Anopheles gambiae (AGAP010131) VB External Description%3BAcc:AGAP010131]	0.959563	0	2.51535	0	1.78636	1.89707	2.39069	1.73127	3.3366	3.85237	261.18	754.461	86.1759	605.654	598.5	513.406	530.03	561.898
ADIR011272	unknown function	154.973	38.3928	135.914	40.2349	150.173	20.7976	142.249	24.5372	114.086	22.9123	148.396	40.3012	86.0806	45.3563	12.1101	21.1678	19.0871	24.4303
ADIR007870	Nucleolar GTP-binding protein 1 [Source:UniProtKB/TrEMBL%3BAcc:A0A182NJP6]	88.1618	71.2897	105.379	61.8532	141.531	78.3802	105.609	51.3261	94.5313	87.1542	82.1061	64.5247	85.9872	281.372	324.123	346.086	334.461	321.51
ADIR009876	myosin regulatory light chain%2C invertebrate [Source:Projected from Anopheles gambiae (AGAP000927) VB External Description%3BAcc:AGAP000927]	94.473	76.7633	52.905	101.19	69.3947	101.233	53.9667	122.845	75.2224	124.566	88.0774	64.6664	85.4419	95.932	231.538	156.115	201.305	171.223
ADIR001773	cytosolic prostaglandin-E synthase [Source:Projected from Anopheles gambiae (AGAP011157) VB External Description%3BAcc:AGAP011157]	42.5787	38.4405	74.6586	23.8269	56.3693	52.7495	48.5544	47.958	64.5705	85.6712	236.312	251.183	85.2394	268.302	300.143	307.646	290.948	291.76
ADIR002642	poly(U)-specific endoribonuclease [Source:Projected from Anopheles gambiae (AGAP002925) VB External Description%3BAcc:AGAP002925]	119.041	18.4225	200.42	33.2272	301.885	34.4296	163.999	11.8181	45.6252	9.99014	70.0283	10.8975	84.982	67.8366	2.35	18.0249	4.29082	23.1256
ADIR014805	unknown function	52.0978	45.9315	43.1274	60.0475	54.7818	51.9596	54.8656	82.5866	59.53	80.0231	196.606	236.428	84.8321	231.957	210.562	179.557	210.742	208.204
ADIR010336	unknown function	120.483	141.86	107.083	74.924	91.9422	90.7965	92.8969	73.4031	50.0126	68.2721	43.5357	54.5699	84.1483	122.212	101.029	91.62	116.001	107.715
ADIR000383	B-cell receptor-associated protein [Source:Projected from Anopheles gambiae (AGAP010557) VB External Description%3BAcc:AGAP010557]	70.5018	33.0343	63.1674	59.8402	90.5865	56.2401	84.2837	78.4649	83.2692	67.7603	151.763	162.954	83.4888	237.36	165.152	191.597	177.703	192.953
ADIR014062	unknown function	61.6952	57.6728	68.5057	97.5211	62.8827	33.0427	61.4646	62.3029	61.8676	69.4855	210.093	145.865	82.6999	21.8817	21.8914	18.3422	33.2663	23.8454
ADIR001897	20S proteasome subunit beta [Source:Projected from Anopheles gambiae (AGAP010718) VB External Description%3BAcc:AGAP010718]	92.0458	78.9146	68.1343	76.1243	121.531	71.461	107.605	95.1056	77.3536	84.0233	53.9276	64.7508	82.5814	112.54	133.412	130.07	125.438	125.365
ADIR004909	unknown function	76.6471	48.0991	85.1734	74.799	95.041	70.3673	96.4753	72.6557	78.1269	111.837	94.1756	81.5334	82.0776	376.026	443.517	439.024	414.762	418.332
ADIR009256	unknown function	85.421	6.85304	157.201	27.7307	243.696	47.877	144.268	21.8877	55.6606	6.62979	133.58	47.3974	81.5169	70.6985	3.12685	11.6765	3.78943	22.3228
ADIR008990	ATP-binding cassette transporter (ABC transporter) family E member [Source:Projected from Anopheles gambiae (AGAP002182) VB Community Annotation%3BAcc:AGAP002182]	84.8213	74.2519	64.4231	74.2391	78.2418	75.5133	92.2167	74.8187	109.169	75.6395	93.0535	79.4323	81.3184	220.376	208.464	219.296	211.253	214.847
ADIR009655	glutamate--cysteine ligase regulatory subunit [Source:Projected from Anopheles gambiae (AGAP012038) VB External Description%3BAcc:AGAP012038]	62.5447	33.2872	40.714	40.1393	76.7765	62.3701	73.6586	93.6449	171.476	82.9042	146.84	90.1184	81.2062	41.9008	49.0427	45.9035	45.6389	45.6215
ADIR000337	unknown function	42.2098	58.3256	40.7188	62.3789	51.2182	68.4641	94.4732	96.5455	116.596	91.6563	139.121	112.135	81.1535	60.2864	98.021	73.9747	86.2788	79.6402
ADIR010149	small nuclear ribonucleoprotein G [Source:Projected from Anopheles gambiae (AGAP002706) VB External Description%3BAcc:AGAP002706]	119.092	107.252	58.8994	104.206	74.4447	88.7202	104.813	80.3981	81.4801	70.0283	45.3805	32.1096	80.5687	110.708	105.906	88.4617	109.79	103.716
ADIR001035	unknown function	52.3032	37.8154	52.7356	61.9227	65.3138	64.9795	49.3136	79.9632	112.744	97.3401	160.913	121	79.6953	55.5159	58.1501	51.3912	62.7652	56.9556
ADIR010375	rRNA adenine N(6)-methyltransferase [Source:UniProtKB/TrEMBL%3BAcc:A0A182NRT5]	120.918	23.1679	114.454	49.6596	202.833	54.056	124.798	34.4228	92.9251	33.416	77.9723	24.6144	79.4364	30.914	11.7891	10.0833	10.2528	15.7598
ADIR011151	unknown function	32.0727	34.3329	27.0523	68.8466	69.7725	112.958	72.2489	161.919	62.5058	70.4873	115.029	122.825	79.1708	55.1847	56.5895	60.3397	62.3136	58.6069
ADIR000147	unknown function	94.6	21.4111	165.337	55.1355	216.497	81.8305	171.85	37.3349	77.0885	11.8694	12.0287	0	78.7485	9.94003	0	12.555	1.69018	6.0463
ADIR002477	unknown function	43.366	72.3064	87.699	70.4552	84.1256	128.896	74.7104	108.226	60.7305	161.038	31.6818	21.4496	78.7237	170.576	265.767	263.011	339.251	259.651
ADIR007964	unknown function	51.2548	128.052	46.7019	83.0937	66.3836	121.211	44.128	81.6872	78.5221	166.686	11.2907	63.5333	78.5454	85.167	98.7956	100.972	158.117	110.763
ADIR008083	leucine-rich immune protein (Long) [Source:Projected from Anopheles gambiae (AGAP006348) VB Community Annotation%3BAcc:AGAP006348]	119.531	7.724	112.224	46.7437	229.775	20.2964	123.843	7.04546	67.9927	14.2152	145.681	47.3755	78.5372	50.1093	2.00721	11.5114	6.10338	17.4328
ADIR008815	unknown function	104.486	70.9724	116.536	126.629	98.8153	82.1862	78.3901	56.7748	77.0022	57.541	40.6196	27.556	78.1257	123.718	93.127	101.543	107.773	106.54
ADIR010805	diphthamide biosynthesis protein [Source:Projected from Anopheles gambiae (AGAP011288) VB External Description%3BAcc:AGAP011288]	107.699	82.4241	43.0376	70.6456	61.224	53.9108	133.099	48.2476	101.353	131.343	32.4555	70.6792	78.0099	61.6343	32.2202	100.588	45.0367	59.8698
ADIR008186	unknown function	80.4604	59.7324	87.6365	93.5987	104.594	36.5715	81.638	42.4094	73.1092	122.834	60.5665	79.4893	76.8867	10.2624	0	4.02632	2.446	4.18368
ADIR006869	unknown function	61.0706	52.518	48.9409	55.3315	60.9381	57.5182	64.2962	60.4088	87.7247	88.5427	149.884	134.629	76.8169	254.39	189.757	270.152	262.519	244.204
ADIR009534	Prefoldin [Source:Projected from Anopheles gambiae (AGAP012235) VB External Description%3BAcc:AGAP012235]	92.6399	115.08	63.991	78.0732	79.9144	63.2464	83.9462	74.4673	64.4549	81.1194	69.4242	53.7825	76.6783	106.806	124.72	119.135	114.2	116.215
ADIR008415	unknown function	63.177	81.5058	44.3132	75.8779	65.1986	93.6332	41.5073	77.9161	56.9387	122.26	80.1238	117.564	76.668	260.349	332.899	339.115	334.171	316.634
ADIR011502	syntenin-1 isoform [Source:Projected from Anopheles gambiae (AGAP009569) VB External Description%3BAcc:AGAP009569]	52.0571	31.8941	34.036	41.261	60.7705	77.8269	53.1083	80.4683	72.8388	93.2627	119.547	200.734	76.4837	65.3783	54.3348	51.2074	55.6353	56.639
ADIR010677	unknown function	72.9236	69.8888	82.8554	74.8637	78.2289	94.0924	76.7443	86.6839	69.1841	85.0767	61.7118	64.8838	76.4281	164.125	145.594	151.927	176.355	159.5
ADIR003415	Eukaryotic translation initiation factor 3 subunit F [Source:UniProtKB/TrEMBL%3BAcc:A0A182N6Z2]	98.7765	73.5272	100.516	48.8838	98.7135	79.0451	56.9614	60.3993	92.3045	85.1761	69.5579	49.5147	76.1147	236.472	275.788	318.679	263.461	273.6
ADIR006019	Malate dehydrogenase [Source:UniProtKB/TrEMBL%3BAcc:A0A182NEF4]	90.8409	33.5495	104.23	65.8747	108.557	50.9323	105.948	49.5677	79.162	51.0701	106.227	66.492	76.0376	174.296	118.92	106.958	123.72	130.974
ADIR014876	unknown function	475.462	164.09	0	0	0	0	9.77341	0	173.534	0	13.1268	75.9801	75.9972	0	0	0	30.1772	7.5443
ADIR009000	unknown function	75.1328	93.7208	78.7886	71.5167	74.1079	73.5734	94.8602	80.2455	81.3747	69.434	50.0621	67.0821	75.8249	85.7785	74.6144	72.8126	88.7723	80.4945
ADIR006363	salivary gland protein [Source:Projected from Anopheles gambiae (AGAP008216) VB Community Annotation%3BAcc:AGAP008216]	51.4493	131.796	46.6616	136.154	26.5267	101.982	66.2106	118.296	70.7201	57.1142	37.1347	62.7958	75.5701	329.628	310.375	305.124	251.549	299.169
ADIR007966	unknown function	115.151	66.1714	81.0878	69.9015	81.423	69.585	63.7421	73.089	92.6476	68.5095	78.1943	40.9296	75.036	145.954	131.975	147.98	157.208	145.779
ADIR014241	unknown function	48.3518	30.393	33.6164	40.6559	38.4431	37.1151	33.2723	56.7843	50.663	62.0277	231.293	233.079	74.6412	177.877	162.396	146.788	168.143	163.801
ADIR008508	ADP-ribosylation factor 2 [Source:VB External Description%3BAcc:ADIR008508]	65.6942	63.5307	69.7808	74.1065	74.7833	70.7315	71.1606	69.4853	64.7912	91.2341	87.1796	92.32	74.5665	140.743	121.304	124.402	126.165	128.154
ADIR003275	Rwd domain-containing protein [Source:Projected from Anopheles gambiae (AGAP003063) VB External Description%3BAcc:AGAP003063]	82.7448	98.2841	74.9978	82.7575	74.1902	82.8202	101.794	84.7748	99.4352	45.1212	38.3911	22.8668	74.0148	88.3216	60.269	65.0881	136.642	87.5802
ADIR000708	NADH dehydrogenase (ubiquinone) 1 beta subcomplex [Source:Projected from Anopheles gambiae (AGAP007780) VB External Description%3BAcc:AGAP007780]	71.3938	68.7976	125.087	48.7677	85.9137	97.4302	122.406	68.6377	71.5433	57.4286	45.1418	25.4865	74.0028	91.4144	97.3573	123.909	105.801	104.62
ADIR009210	28S ribosomal protein S16%2C mitochondrial [Source:Projected from Anopheles gambiae (AGAP004818) VB Community Annotation%3BAcc:AGAP004818]	82.4295	107.456	43.8839	71.3452	57.8892	80.3619	77.3544	79.7226	70.5535	100.786	66.4127	45.9083	73.6753	115.325	123.058	93.1141	122.81	113.577
ADIR015017	unknown function	66.7157	52.941	42.1273	71.283	71.7772	61.7567	84.8998	62.3048	102.591	101.451	82.2327	83.4769	73.6298	109.435	101.689	105.884	137.687	113.674
ADIR010305	glucose dehydrogenase (acceptor) [Source:Projected from Anopheles gambiae (AGAP002557) VB External Description%3BAcc:AGAP002557]	93.901	29.0981	133.553	38.2889	152.982	21.7156	126.969	22.1381	61.2187	22.4705	139.814	36.2928	73.2035	60.8007	25.8138	31.343	27.9045	36.4655
ADIR005336	Prenylated Rab acceptor protein [Source:Projected from Anopheles gambiae (AGAP003662) VB External Description%3BAcc:AGAP003662]	26.5483	20.5765	48.7882	48.5423	47.036	28.9016	3.30512	43.0867	25.3502	48.0135	210.592	327.683	73.202	495.317	446.453	463.08	422.74	456.897
ADIR007123	mRNA turnover protein [Source:Projected from Anopheles gambiae (AGAP007644) VB External Description%3BAcc:AGAP007644]	124.229	91.5191	87.6154	52.3087	71.1036	72.3833	51.5989	60.3586	62.3426	99.0628	38.0155	66.0863	73.052	71.1558	80.0837	87.8465	86.1337	81.3049
ADIR006495	Isocitrate dehydrogenase [NADP] [Source:UniProtKB/TrEMBL%3BAcc:A0A182NFS3]	88.4138	19.4243	161.329	26.9819	235.165	24.6615	116.218	19.0859	72.8161	15.4117	66.3697	29.0643	72.9118	88.6582	35.4089	41.3868	32.2259	49.42
ADIR003085	unknown function	83.8799	90.0983	103.528	78.8593	111.947	101.775	115.008	77.131	56.3837	27.5497	13.0159	11.0111	72.5156	14.794	32.8825	29.1888	20.4768	24.3355
ADIR003081	39S ribosomal protein L33%2C mitochondrial [Source:Projected from Anopheles gambiae (AGAP001937) VB Community Annotation%3BAcc:AGAP001937]	106.257	0	57.2452	97.3095	101.521	42.9574	78.1379	113.459	179.583	0	56.2547	35.0219	72.3122	105.032	65.1261	76.4157	103.662	87.559
ADIR007840	nuclear transport factor [Source:Projected from Anopheles gambiae (AGAP007024) VB External Description%3BAcc:AGAP007024]	88.0676	102.927	69.0334	63.662	102.615	75.6326	112.401	59.9988	37.0409	115.136	25.163	15.3906	72.2557	71.9548	92.2463	91.613	89.1705	86.2462
ADIR000680	unknown function	87.6828	68.9392	103.71	47.5698	133.524	65.9802	79.961	66.8188	47.1864	54.5817	48.9061	59.343	72.0169	149.464	179.138	154.045	114.238	149.221
ADIR014688	unknown function	50.523	29.0902	39.3116	55.0203	69.3147	44.6612	51.3662	41.7675	109.105	67.2451	183.669	120.184	71.7715	70.1021	76.2835	71.667	73.3852	72.8595
ADIR008266	nucleosome-remodeling factor 38 kDa subunit [Source:Projected from Anopheles gambiae (AGAP003398) VB External Description%3BAcc:AGAP003398]	78.3247	46.994	105.021	52.3807	125.487	58.8467	87.2521	51.6896	83.1303	62.1514	70.9856	34.151	71.3678	84.8249	86.2974	77.4386	82.0799	82.6602
ADIR011617	Translocating chain-associated membrane protein [Source:Projected from Anopheles gambiae (AGAP010386) VB External Description%3BAcc:AGAP010386]	32.9144	48.3631	34.461	41.6807	50.0465	43.7253	14.9189	42.1311	34.3831	45.6018	168.06	299.4	71.3072	449.403	369.205	400.769	410.367	407.436
ADIR003541	28S ribosomal protein S33%2C mitochondrial [Source:Projected from Anopheles gambiae (AGAP002777) VB Community Annotation%3BAcc:AGAP002777]	92.9281	57.2662	73.7131	47.1084	81.5472	104.806	130.716	61.282	90.8094	100.088	15.0586	0	71.2769	102.461	84.7587	88.573	120.839	99.1579
ADIR015507	aquaporin [Source:Projected from Anopheles gambiae (AGAP008842) VB External Description%3BAcc:AGAP008842]	42.8262	35.9901	33.576	55.6651	41.7062	38.8545	32.0499	44.4764	33.9763	72.0584	173.508	238.066	70.2294	312.729	267.304	266.914	318.217	291.291
ADIR002984	Ras-related protein Rab-1A [Source:Projected from Anopheles gambiae (AGAP004146) VB External Description%3BAcc:AGAP004146]	5.10136	0	6.6949	7.36662	28.5344	20.1914	0	20.6997	17.7168	25.6239	330.909	375.995	69.9028	418.941	401.85	397.784	412.817	407.848
ADIR007570	glycine cleavage system H protein [Source:Projected from Anopheles gambiae (AGAP006548) VB External Description%3BAcc:AGAP006548]	114.397	20.8361	97.3067	41.9874	176	26.6694	133.961	36.3858	90.418	27.0722	43.1496	27.0464	69.6025	79.965	9.69075	21.5107	17.2514	32.1045
ADIR014859	unknown function	149.414	101.609	73.7436	62.1766	52.4509	44.3364	123.068	118.97	56.786	22.5053	27.8466	0	69.4089	87.0574	44.193	39.7643	110.977	70.4979
ADIR009275	unknown function	82.6805	30.5099	100.798	34.7882	141.633	25.883	124.441	38.409	74.0495	29.5667	97.3506	52.2675	69.3647	92.0219	41.9513	50.9467	35.1323	55.0131
ADIR011467	unknown function	45.9778	21.8614	49.5423	46.0647	67.3318	68.3497	66.0817	63.4735	107.384	91.0984	105.375	98.2032	69.2286	67.0529	66.4869	77.164	55.7935	66.6243
ADIR004709	unknown function	59.9783	35.0551	51.3296	50.7199	61.4039	45.9062	73.4313	53.1686	67.1459	71.3868	143.917	116.766	69.184	132.053	104.238	129.265	123.844	122.35
ADIR000309	28 kDa heat-and acid-stable phosphoprotein [Source:Projected from Anopheles gambiae (AGAP011521) VB External Description%3BAcc:AGAP011521]	78.6919	61.16	64.353	87.7838	74.1171	63.6583	58.5852	59.1923	64.71	113.949	59.0917	43.516	69.0674	77.1938	94.0448	82.59	116.488	92.5791
ADIR006033	V-type H+-transporting ATPase 54 kD subunit [Source:Projected from Anopheles gambiae (AGAP009486) VB External Description%3BAcc:AGAP009486]	46.8496	38.2813	36.9428	52.7882	33.5068	64.0198	45.6995	60.0315	46.5402	79.6987	134.291	187.967	68.8847	238.849	249.018	252.495	289.277	257.41
ADIR001618	20S proteasome subunit beta [Source:Projected from Anopheles gambiae (AGAP004991) VB External Description%3BAcc:AGAP004991]	78.9088	61.8758	80.2653	68.0983	99.7415	74.1695	72.5543	42.8609	61.3157	82.9976	50.8888	46.4487	68.3438	108.204	113.339	123.497	122.341	116.845
ADIR007271	unknown function	111.481	19.769	126.498	37.3895	208.828	27.6467	121.837	15.4276	52.318	25.4456	50.7676	20.1766	68.1321	84.6245	56.4995	62.3856	54.6857	64.5488
ADIR001860	succinate dehydrogenase (ubiquinone) cytochrome b560 subunit [Source:Projected from Anopheles gambiae (AGAP010672) VB External Description%3BAcc:AGAP010672]	63.4016	57.6429	99.2373	71.7127	70.4672	88.6064	94.421	80.9321	59.1906	52.7421	39.0667	39.4788	68.075	104.747	143.731	133.391	111.52	123.347
ADIR002569	Alpha-tocopherol transfer protein-like protein [Source:Projected from Anopheles gambiae (AGAP003733) VB External Description%3BAcc:AGAP003733]	34.5488	62.5269	55.3191	72.8693	41.1898	69.2244	44.9987	78.1992	68.2524	80.6349	98.0095	105.092	67.5721	282.448	305.106	263.617	379.456	307.657
ADIR003752	C-Type Lectin (CTL) - mannose binding. [Source:Projected from Anopheles gambiae (AGAP005334) VB Community Annotation%3BAcc:AGAP005334]	72.831	12.7787	147.941	18.5078	239.674	21.763	171.064	7.43356	88.2564	0	25.9739	0	67.1853	21.777	5.25533	5.84764	2.35229	8.80806
ADIR011388	aquaporin [Source:Projected from Anopheles gambiae (AGAP008843) VB Community Annotation%3BAcc:AGAP008843]	76.6544	99.8408	43.3674	101.264	65.4263	53.1709	71.0249	77.61	67.6519	64.3785	42.9499	42.8833	67.1852	16.4246	24.478	39.4986	29.6072	27.5021
ADIR007759	Translocon-associated protein subunit beta [Source:UniProtKB/TrEMBL%3BAcc:A0A182NJD5]	59.2121	79.2645	98.9302	59.5648	80.3187	103.889	70.3631	60.6667	60.7411	54.0872	39.4076	38.835	67.1067	104.694	198.067	192.768	85.2457	145.194
ADIR007010	unknown function	105.419	143.277	109.357	98.5314	33.3322	23.4783	130.169	83.8988	60.0398	0	17.7532	0	67.1046	33.4758	35.1516	50.5166	68.379	46.8807
ADIR005950	endoplasmic reticulum lectin [Source:Projected from Anopheles gambiae (AGAP009546) VB External Description%3BAcc:AGAP009546]	67.738	67.4103	64.9717	60.3466	53.6723	83.7862	48.4207	64.413	62.9341	77.845	59.2628	93.4234	67.0187	132.796	174.853	116.032	165.434	147.279
ADIR001768	unknown function	77.5359	74.2495	77.6353	61.1694	85.3119	69.0897	99.6268	86.6126	87.7405	43.1447	30.9833	8.6624	66.8135	53.8654	36.3989	68.6928	72.7304	57.9219
ADIR001319	unknown function	55.5665	69.0511	83.4363	63.0046	63.3791	52.6939	46.1638	54.8229	64.4599	80.2597	102.544	66.1836	66.7971	93.9659	95.5235	116.274	139.96	111.431
ADIR008195	unknown function	51.1084	33.584	97.6708	56.5473	167.704	67.4889	69.3857	58.6306	24.1786	74.7395	45.5066	54.7177	66.7718	84.7772	47.495	26.3857	42.38	50.2595
ADIR009227	Transmembrane 9 superfamily member [Source:UniProtKB/TrEMBL%3BAcc:A0A182NNJ2]	51.0259	60.7973	36.3204	57.3613	50.2533	47.8842	48.7235	54.0278	62.9022	69.776	131.886	130.185	66.7619	148.909	118.872	136.678	139.705	136.041
ADIR007427	unknown function	55.9357	69.54	44.5825	68.9494	43.3876	66.9484	48.7089	69.8974	61.9631	104.985	67.1453	96.632	66.5563	131.873	143.332	128.95	152.993	139.287
ADIR009978	UTP--glucose-1-phosphate uridylyltransferase [Source:Projected from Anopheles gambiae (AGAP001257) VB External Description%3BAcc:AGAP001257]	80.8734	22.82	133.55	40.945	152.495	25.4166	98.6538	29.2937	64.6938	32.9338	73.1339	43.7597	66.5474	47.4071	35.1433	40.1025	40.9358	40.8972
ADIR005185	SP14D1 [Source:Projected from Anopheles gambiae (AGAP009849) VB External Description%3BAcc:AGAP009849]	72.3934	12.681	73.3664	64.1515	173.306	42.2712	95.3347	42.3387	100.334	18.397	74.5674	29.2209	66.5302	18.3717	7.70931	5.03969	3.50626	8.65674
ADIR010180	unknown function	105.565	49.2667	25.3847	79.0015	90.2684	114.636	111.151	97.7913	27.5722	51.6958	24.9217	20.8002	66.5045	96.5956	118.926	96.0782	146.41	114.502
ADIR014592	unknown function	69.5378	50.278	62.9092	43.7016	47.4491	41.537	69.3677	69.9099	72.7034	90.3914	92.5926	84.8861	66.272	108.371	92.9101	99.1947	129.345	107.455
ADIR000019	Sn1-specific diacylglycerol lipase beta [Source:Projected from Anopheles gambiae (AGAP012171) VB External Description%3BAcc:AGAP012171]	67.7079	56.0776	58.4603	72.2136	59.4875	47.2443	55.3144	42.9098	83.1979	68.2051	108.446	75.4546	66.2266	110.175	140.499	124.216	137.4	128.072
ADIR002153	Pacifastin-related peptide [Source:Projected from Anopheles gambiae (AGAP011319) VB External Description%3BAcc:AGAP011319]	84.3745	19.6376	149.351	4.06772	257.329	20.8576	97.2083	20.9289	69.6539	12.7062	37.6755	16.868	65.8882	22.7963	4.01625	22.4037	5.42503	13.6603
ADIR002228	Citrate synthase [Source:UniProtKB/TrEMBL%3BAcc:A0A182N3L6]	68.8052	41.6778	78.7195	57.3723	88.2941	40.7077	70.0506	52.062	73.6119	61.8284	103.567	48.4264	65.4269	187.138	158.551	140.527	134.513	155.182
ADIR004219	Mitochondrial ribosomal protein%2C S34 [Source:Projected from Anopheles gambiae (AGAP006953) VB External Description%3BAcc:AGAP006953]	98.0569	49.6902	91.8159	59.8385	119.238	59.3527	74.7813	74.012	83.4882	32.1402	28.1927	12.7964	65.2836	77.8595	91.3794	82.1612	90.9512	85.5878
ADIR008057	DnaJ homolog subfamily B member [Source:Projected from Anopheles gambiae (AGAP007107) VB External Description%3BAcc:AGAP007107]	1.93803	2.00763	0	3.7482	3.60245	7.65535	1.61035	6.99643	12.3697	20.7297	223.783	496.314	65.0629	50.28	40.3696	42.9077	34.4089	41.9916
ADIR010512	26S proteasome alpha 2 subunit [Source:VB External Description%3BAcc:ADIR010512]	70.9614	71.6349	100.017	48.1065	89.0467	75.4563	89.2065	59.1207	79.1939	55.9472	22.0715	19.3283	65.0076	87.4196	112.495	95.1194	93.8072	97.2103
ADIR014617	unknown function	45.3377	90.9474	45.5109	92.3901	37.304	81.8227	89.644	81.7561	60.1903	96.4662	35.2623	21.3761	64.834	90.2931	79.0014	92.6628	127.853	97.4526
ADIR008245	unknown function	69.0228	37.4172	107.726	38.3486	45.9778	32.4105	120.726	51.0352	104.66	131.543	12.0168	26.5209	64.7837	17.4835	24.0392	34.9254	54.7757	32.806
ADIR006180	TMCO1 [Source:Projected from Anopheles gambiae (AGAP009081) VB External Description%3BAcc:AGAP009081]	82.9256	67.5172	84.3647	74.6557	71.8893	70.0002	82.2618	63.928	60.2255	48.4624	42.9618	20.5595	64.146	100.946	102.364	77.4305	96.7531	94.3734
ADIR000256	unknown function	71.6206	23.0108	105.681	36.573	229.731	61.8191	102.574	35.6538	65.8728	0	25.4401	10.5127	64.0407	43.8969	9.37554	31.4394	9.89216	23.651
ADIR002800	unknown function	75.8378	12.0456	149.919	30.7436	209.635	24.4759	114.7	15.1137	51.0042	11.5287	58.0977	14.8445	63.9955	29.444	1.52195	6.84566	4.18535	10.4992
ADIR005364	unknown function	90.8434	12.7003	108.32	26.2476	174.486	19.0607	104.468	10.8608	74.5178	8.60358	109.907	23.8766	63.6576	22.912	0.404361	8.1763	2.5887	8.52034
ADIR001339	unknown function	85.7731	43.105	89.8206	65.6047	89.4571	76.7174	110.961	50.9942	50.6161	48.0284	25.7057	26.2418	63.5854	52.2275	53.7021	55.6047	50.4434	52.9944
ADIR006477	unknown function	60.8799	36.5852	69.6077	62.3942	47.5173	46.4592	57.4007	54.4938	73.0625	61.5381	96.7552	96.1159	63.5675	174.035	170.202	184.955	192.637	180.457
ADIR004277	signal recognition particle subunit SRP19 [Source:Projected from Anopheles gambiae (AGAP009948) VB External Description%3BAcc:AGAP009948]	65.5676	82.2102	86.1504	53.9951	75.7838	86.5858	58.283	45.0277	81.2366	62.7836	32.5603	30.088	63.356	89.9526	119.708	130.776	109.461	112.474
ADIR002635	L-iditol 2-dehydrogenase [Source:Projected from Anopheles gambiae (AGAP003584) VB External Description%3BAcc:AGAP003584]	86.7084	13.4746	165.368	15.5747	187.63	20.7931	111.164	13.4158	60.3801	17.3885	47.9771	13.8177	62.8077	23.21	9.37929	14.0021	11.7072	14.5746
ADIR006522	Translation machinery-associated protein [Source:Projected from Anopheles gambiae (AGAP003344) VB External Description%3BAcc:AGAP003344]	83.0058	67.6897	76.5022	78.4072	73.3734	89.3917	76.1272	47.2596	50.5394	76.1118	20.6722	14.0209	62.7584	56.6421	58.5412	49.596	69.7685	58.6369
ADIR003150	unknown function	62.094	115.322	51.3278	40.8462	46.4218	56.2661	75.0387	51.1552	49.1966	107.089	57.39	39.961	62.6757	35.7736	85.268	73.1289	90.9213	71.273
ADIR006886	unknown function	61.551	63.8315	64.1981	41.7237	63.0511	65.0359	58.7202	69.2413	103.168	59.3081	59.9908	39.5706	62.4492	116.37	131.301	130.505	205.481	145.914
ADIR005293	Histone H2A [Source:UniProtKB/TrEMBL%3BAcc:A0A182NCC9]	57.7436	48.5135	49.8137	69.9763	46.6102	43.2877	43.2082	46.4056	64.4189	64.7859	127.032	86.2618	62.3381	192.298	166.509	159.648	202.272	180.182
ADIR011021	40S ribosomal protein S27a [Source:VB Community Annotation%3BAcc:ADIR011021]	46.2345	37.3211	65.4368	28.5573	74.0094	71.2889	43.7749	51.7214	75.5706	29.6959	120.567	103.411	62.2991	426.415	444.663	497.275	415.667	446.005
ADIR010923	transcription initiation factor TFIID subunit [Source:Projected from Anopheles gambiae (AGAP008612) VB External Description%3BAcc:AGAP008612]	94.3679	39.7802	107.341	57.4586	84.3293	114.919	79.9917	42.4931	44.5418	51.8389	22.5854	6.92153	62.214	52.4983	128.447	91.6211	127.987	100.138
ADIR002703	lipophorin [Source:Projected from Anopheles gambiae (AGAP001826) VB Community Annotation%3BAcc:AGAP001826]	85.2684	13.0187	114.263	23.5784	165.373	14.7884	129.459	9.72457	84.7244	7.56724	87.3757	10.7185	62.1549	117	4.30393	30.2563	9.17824	40.1846
ADIR002195	unknown function	78.1051	5.8389	106.395	24.9922	176.005	19.7131	87.4287	10.4959	45.2637	16.0157	127.959	41.2085	61.6184	130.4	4.11208	25.1192	3.12544	40.6892
ADIR007774	unknown function	44.8322	56.6217	31.681	60.379	35.5044	48.1363	46.5698	56.1959	43.9631	71.5747	97.3889	144.372	61.4349	106.042	117.671	106.831	120.368	112.728
ADIR004760	unknown function	7.35854	3.81928	4.5518	4.70089	9.93077	7.25316	4.02653	4.54775	6.58794	6.84971	212.431	462.305	61.1969	920.827	1061.57	650.462	876.223	877.27
ADIR005974	unknown function	14.0138	9.78218	13.251	13.4216	17.2861	13.4313	13.8666	13.0949	22.3428	25.7352	247.434	330.645	61.192	131.06	132.547	100.011	134.087	124.426
ADIR011236	unknown function	94.1433	14.1889	127.095	74.6187	81.7442	59.2666	91.3255	49.6184	59.5744	18.5076	33.0559	29.6757	61.0678	69.4205	48.892	45.8084	62.5899	56.6777
ADIR002403	nucleolar protein [Source:Projected from Anopheles gambiae (AGAP002063) VB External Description%3BAcc:AGAP002063]	68.3627	50.5635	70.8674	52.4878	69.6585	52.6514	40.5403	50.4286	39.2177	50.1273	89.182	96.822	60.9091	189.282	208.545	243.004	233.045	218.469
ADIR001744	NADH dehydrogenase [ubiquinone] 1 alpha subcomplex subunit 10%2C mitochondrial [Source:UniProtKB/TrEMBL%3BAcc:A0A182N286]	62.3392	54.8521	82.5952	52.4388	79.9556	69.6084	74.6607	71.0918	51.4487	80.5533	24.7946	26.0975	60.8697	65.6245	64.2592	70.6238	56.4421	64.2374
ADIR002293	thioredoxin peroxidase [Source:Projected from Anopheles gambiae (AGAP011054) VB Community Annotation%3BAcc:AGAP011054]	51.4192	32.701	41.5343	35.5285	127.854	133.089	62.3738	30.9082	68.672	68.8822	42.3255	33.8123	60.7583	79.7792	103.288	115.917	110.619	102.401
ADIR001873	unknown function	75.1748	60.4864	77.3246	55.8093	79.8591	51.7044	86.9998	47.2486	51.4035	70.004	48.9039	21.4015	60.5267	99.643	82.6446	92.9682	83.0234	89.5698
ADIR000403	Mitochondrial ribosomal protein L30 [Source:Projected from Anopheles gambiae (AGAP010590) VB External Description%3BAcc:AGAP010590]	71.0842	30.2409	58.5628	58.9905	44.2041	102.099	90.2213	67.8562	53.2227	56.0274	57.9782	35.7676	60.5212	80.3197	85.3095	96.8862	100.198	90.6783
ADIR007128	oligosaccharyltransferase complex subunit delta (ribophorin II) [Source:Projected from Anopheles gambiae (AGAP007638) VB External Description%3BAcc:AGAP007638]	65.448	59.9938	41.0041	59.5664	62.3673	49.513	49.2021	47.3637	75.8147	56.5708	92.0698	65.5068	60.3684	143.151	163.341	144.441	165.57	154.126
ADIR011195	26S proteasome beta 1 subunit [Source:VB External Description%3BAcc:ADIR011195]	63.7314	61.7937	79.5769	58.8276	89.0942	96.9828	87.4585	65.4398	54.9733	37.5175	11.9984	16.7667	60.3467	51.4086	71.9097	61.1252	58.2856	60.6823
ADIR006791	Anamorsin homolog [Source:UniProtKB/TrEMBL%3BAcc:A0A182NGL8]	52.3468	32.5008	47.4014	25.7142	44.2942	35.7504	54.5395	84.1433	99.287	68.7773	117.9	60.8356	60.2909	100.122	103.151	75.4385	119.19	99.4754
ADIR010930	26S proteasome regulatory subunit N11 [Source:Projected from Anopheles gambiae (AGAP008617) VB External Description%3BAcc:AGAP008617]	76.1707	74.9545	55.4955	64.4092	79.6919	51.389	57.6994	60.0574	61.2996	50.2532	45.7901	44.5081	60.1432	91.7299	102.024	101.426	85.3892	95.1423
ADIR002618	signal peptidase complex subunit [Source:Projected from Anopheles gambiae (AGAP004296) VB External Description%3BAcc:AGAP004296]	53.4947	64.5705	57.4243	79.6651	52.624	83.5108	55.7512	73.5266	43.8218	68.8067	46.0337	40.6415	59.9892	98.4082	89.6665	92.4059	92.0303	93.1277
ADIR000101	eukaryotic translation initiation factor 2 subunit alpha [Source:Projected from Anopheles gambiae (AGAP011190) VB External Description%3BAcc:AGAP011190]	65.4776	41.5247	83.9679	38.7597	67.0724	55.4269	68.2831	57.8867	60.4728	69.6837	57.4152	53.2581	59.9357	149.264	165.793	163.365	189.396	166.954
ADIR007432	Dolichyl-diphosphooligosaccharide--protein glycosyltransferase 48 kDa subunit [Source:UniProtKB/TrEMBL%3BAcc:A0A182NIF8]	55.944	46.0927	70.0524	62.033	84.3677	67.958	64.3818	76.8328	58.301	67.095	30.7206	30.4435	59.5185	87.5344	98.475	94.5193	106.894	96.8557
ADIR014356	unknown function	90.4693	65.9939	94.3066	51.2122	94.2872	84.2693	102.691	33.5879	50.8151	32.082	13.8208	0	59.4613	38.3353	66.1059	62.2627	63.7819	57.6215
ADIR006860	1%2C2-dihydroxy-3-keto-5-methylthiopentene dioxygenase [Source:UniProtKB/TrEMBL%3BAcc:A0A182NGT7]	83.8361	53.7525	83.5251	38.9161	97.1012	54.3806	50.3763	49.5163	40.1336	34.8671	75.2229	51.0246	59.3877	85.3753	82.9985	114.86	74.2021	89.359
ADIR000525	unknown function	55.8463	6.76	51.2831	30.842	111.94	60.1779	39.7692	87.703	82.0373	52.3767	71.1993	62.4672	59.3668	71.0809	61.8693	83.0544	79.7217	73.9316
ADIR005448	nucleophosmin [Source:Projected from Anopheles gambiae (AGAP004395) VB External Description%3BAcc:AGAP004395]	59.3248	15.3452	57.0275	38.1521	101.252	60.6035	51.7288	53.5155	60.1595	55.5782	66.8491	91.6677	59.267	220.844	274.615	282.746	293.385	267.897
ADIR002331	enoyl-CoA hydratase [Source:Projected from Anopheles gambiae (AGAP011833) VB External Description%3BAcc:AGAP011833]	63.9362	25.9977	124.815	52.3727	136.114	32.0389	107.914	22.1985	61.677	19.7186	41.6826	21.9218	59.1989	70.8937	32.5299	44.4466	42.2851	47.5388
ADIR007889	Bax inhibitor [Source:Projected from Anopheles gambiae (AGAP005775) VB External Description%3BAcc:AGAP005775]	9.09857	9.41313	13.2531	11.7008	39.5325	45.977	10.074	36.4771	47.447	44.6521	183.285	258.603	59.1261	324.862	365.51	340.657	345.017	344.012
ADIR009554	unknown function	50.9994	50.2494	45.1505	52.4902	67.8265	71.4543	41.5556	44.3487	62.2345	72.6881	64.5863	82.6322	58.8513	298.954	474.036	471.726	395.86	410.144
ADIR007695	Serine protease SP24D [Source:Projected from Anopheles gambiae (AGAP006416) VB External Description%3BAcc:AGAP006416]	218.252	100.135	0	0	4.61417	1.63373	2.06017	1.49186	301.994	3.31775	3.87112	65.9849	58.6129	0	0	0	12.7722	3.19305
ADIR001003	cytochrome c oxidase subunit VIIa [Source:Projected from Anopheles gambiae (AGAP000109) VB External Description%3BAcc:AGAP000109]	66.3723	40.7353	176.313	41.6977	50.1681	70.7104	65.7389	63.5271	37.9722	35.8762	39.4927	14.4736	58.5898	133.262	175.212	152.365	134.012	148.713
ADIR008782	unknown function	65.5812	53.4669	57.9867	49.0881	74.7288	71.2784	63.3291	59.1735	67.0228	65.7961	30.7051	44.4901	58.5539	113.416	135.368	106.675	92.8786	112.084
ADIR010678	DDRGK domain-containing protein [Source:Projected from Anopheles gambiae (AGAP013398) VB External Description%3BAcc:AGAP013398]	45.6628	72.1968	63.08	41.6932	57.1512	68.9095	53.792	65.921	43.325	66.6382	46.6539	74.2199	58.2703	169.903	137.115	177.331	189.544	168.473
ADIR003695	unknown function	44.7853	19.7067	59.231	42.5393	90.2684	31.8434	47.636	40.267	66.1732	90.4676	80.9955	83.2008	58.0928	101.195	100.149	64.0521	173.523	109.73
ADIR000169	unknown function	0	0	0	0	0	0	20.9668	15.2155	14.4721	0	363.576	281.003	57.9361	0	0	0	14.0105	3.50263
ADIR006904	acyl-CoA dehydrogenase [Source:Projected from Anopheles gambiae (AGAP005662) VB External Description%3BAcc:AGAP005662]	67.3084	21.2536	121.086	20.3574	153.371	35.2976	97.0193	24.6827	50.3677	27.4105	41.6516	35.1679	57.9145	114.454	18.8895	46.7876	34.3542	53.6213
ADIR004879	Guanine nucleotide exchange factor MSS4 [Source:Projected from Anopheles gambiae (AGAP008798) VB External Description%3BAcc:AGAP008798]	67.8836	100.129	72.9748	66.4994	49.7582	52.8287	60.9811	46.1699	83.1469	35.7578	40.8389	14.2455	57.6011	110.642	86.9413	86.703	93.4677	94.4385
ADIR009043	unknown function	41.0193	24.0778	52.3418	47.0157	97.072	76.7489	38.6594	33.9965	53.9379	48.9801	79.624	93.4239	57.2414	210.861	266.158	241.843	220.437	234.825
ADIR011033	unknown function	84.4452	0	177.067	22.5299	137.373	36.2847	148.912	10.7983	41.2029	0	6.10765	19.8219	57.0452	51.6922	0	8.67257	0	15.0912
ADIR008191	unknown function	46.6278	52.2741	28.9127	56.734	42.5096	47.1485	45.3448	55.6698	64.4254	68.8584	86.9835	88.4793	56.9973	183.158	190.051	173.271	205.173	187.913
ADIR010550	unknown function	66.367	48.099	56.4291	60.7312	50.7089	38.6806	63.2592	47.5906	72.8906	48.4108	67.5724	60.4046	56.762	71.6909	67.5003	57.2617	78.47	68.7307
ADIR009128	unknown function	88.0119	85.2409	73.8787	61.036	70.0713	37.0318	34.3965	49.8618	71.5037	56.3695	23.0347	30.3278	56.7304	39.8392	18.3736	59.8374	46.7045	41.1887
ADIR007446	unknown function	10.7236	6.63003	5.6495	20.5209	48.1882	255.375	31.9967	139.068	29.6945	51.8389	18.4789	62.2938	56.7048	74.1153	91.1561	88.5671	87.7628	85.4003
ADIR014351	unknown function	52.1512	45.9346	50.7937	63.457	46.0944	43.1853	41.7262	45.317	37.312	55.1927	97.6625	100.828	56.6379	139.732	138.083	113.792	148.238	134.961
ADIR007768	mitochondrial ribosomal protein L42 [Source:Projected from Anopheles gambiae (AGAP005852) VB External Description%3BAcc:AGAP005852]	64.2656	44.1116	43.9303	90.9457	62.4614	61.4515	65.0744	55.7132	28.8096	86.3521	27.4505	46.1717	56.3948	130.204	193.717	139.116	174.288	159.331
ADIR006039	unknown function	56.3897	30.2143	54.3001	43.8736	50.6025	55.046	43.6236	67.8566	76.7209	49.397	70.8102	72.3196	55.9295	66.3285	41.7324	66.8661	63.4775	59.6011
ADIR014593	unknown function	53.0452	11.3582	67.1152	88.2715	71.4939	34.3494	36.4604	41.2551	36.5782	69.7542	84.9175	75.9728	55.881	36.9033	29.5477	19.4135	28.2464	28.5277
ADIR007375	U6 snRNA-associated Sm-like protein LSm5 [Source:Projected from Anopheles gambiae (AGAP006604) VB External Description%3BAcc:AGAP006604]	74.235	94.0311	44.3587	74.4971	50.4318	56.8368	58.7763	48.6539	61.4263	67.8765	22.4402	16.2753	55.8199	53.4635	71.275	71.9109	54.7855	62.8587
ADIR010488	unknown function	40.0607	33.798	47.3062	51.9574	50.1438	48.0777	40.333	35.7404	45.8613	62.8468	104.532	108.113	55.7309	104.377	104.091	115.374	114.681	109.631
ADIR003971	unknown function	81.3231	8.36342	78.7247	25.8344	213.733	21.5559	60.6021	34.1483	60.858	10.937	60.2453	8.78494	55.4258	74.1144	89.6647	69.6572	46.0782	69.8786
ADIR007594	unknown function	0	0	35.3623	0	0	0	0	0	0	0	155.07	473.967	55.3666	55.1345	80.7394	37.5996	42.0948	53.8921
ADIR006475	unknown function	69.1442	61.8816	48.4483	44.2948	54.5015	51.7377	49.7182	74.7897	47.9786	37.0741	43.6829	78.9544	55.1838	104.031	97.1708	109.067	81.4695	97.9346
ADIR008749	ubiquinol-cytochrome c reductase core subunit [Source:Projected from Anopheles gambiae (AGAP006099) VB External Description%3BAcc:AGAP006099]	61.7732	47.0479	70.659	48.0235	81.2072	40.6258	90.6763	38.9278	62.8045	42.5473	47.5107	29.6641	55.1223	71.4281	67.3368	62.6405	55.9259	64.3328
ADIR014403	unknown function	79.3959	10.6148	92.434	17.4364	95.543	9.79006	79.6747	5.04073	54.5975	7.45684	179.703	29.5783	55.1054	56.7826	4.0928	13.5635	4.80418	19.8108
ADIR011283	all-trans-retinol dehydrogenase (NAD+) [Source:Projected from Anopheles gambiae (AGAP008125) VB External Description%3BAcc:AGAP008125]	72.1914	42.3954	40.9192	54.5878	85.3653	65.5791	58.3315	36.9619	54.2722	90.0859	27.4763	31.1846	54.9459	37.9569	31.5437	48.334	25.1004	35.7338
ADIR002077	peptidyl-tRNA hydrolase%2C PTH2 family [Source:Projected from Anopheles gambiae (AGAP010871) VB External Description%3BAcc:AGAP010871]	43.6938	89.809	69.2691	77.6223	49.2591	28.9718	36.1656	83.8474	65.347	82.3139	14.1193	18.906	54.9437	58.6662	28.4064	33.2942	59.35	44.9292
ADIR007660	NADH dehydrogenase (ubiquinone) Fe-S protein [Source:Projected from Anopheles gambiae (AGAP006456) VB External Description%3BAcc:AGAP006456]	63.8206	59.4453	88.4105	49.279	115.39	82.9019	86.324	32.9014	41.2209	29.2785	6.84032	2.91286	54.8938	42.0439	41.5828	39.9957	39.1094	40.6829
ADIR007845	glucosyl/glucuronosyl transferases [Source:Projected from Anopheles gambiae (AGAP007029) VB External Description%3BAcc:AGAP007029]	56.9578	74.1992	65.1601	57.2625	67.4004	58.3018	56.8205	64.9261	55.8331	54.215	24.8104	20.3781	54.6887	44.1339	61.7802	67.8142	52.6803	56.6021
ADIR004596	39S ribosomal protein L32%2C mitochondrial [Source:Projected from Anopheles gambiae (AGAP000759) VB Community Annotation%3BAcc:AGAP000759]	75.8434	53.7673	62.6342	60.5095	85.8875	48.8735	69.8486	44.6299	57.3611	43.009	23.1604	28.951	54.5396	54.6514	73.5463	71.1302	66.512	66.46
ADIR007484	unknown function	53.099	30.4636	31.4356	49.8131	51.4664	40.4918	44.4238	42.0157	43.9242	59.116	95.8439	110.529	54.3852	96.4469	107.753	107.417	111.357	105.743
ADIR009265	Pleckstrin homology domain containing%2C family F (with FYVE domain) member [Source:Projected from Anopheles gambiae (AGAP010307) VB External Description%3BAcc:AGAP010307]	5.44489	5.6352	11.8916	10.511	28.7127	21.5257	11.3057	27.8362	34.7175	36.4274	199.985	258.029	54.3352	95.4666	68.9783	86.0383	113.671	91.0386
ADIR014454	unknown function	48.881	56.4639	43.1079	65.7642	59.6138	39.3599	58.2544	51.5596	51.2015	69.5047	53.6716	52.5401	54.1602	18.8502	28.1593	22.4432	31.2065	25.1648
ADIR001341	unknown function	73.5723	79.7055	68.9568	24.4846	81.7541	103.714	53.5909	62.1435	44.5822	35.0798	21.43	0	54.0845	55.8728	34.2456	68.2895	43.7174	50.5313
ADIR010718	dynein light chain roadblock-type [Source:Projected from Anopheles gambiae (AGAP003360) VB External Description%3BAcc:AGAP003360]	60.2726	53.1015	22.7467	10.9292	59.31	79.9191	35.637	61.9658	49.5363	92.6801	66.7314	55.8688	54.0582	132.133	145.471	114.799	175.476	141.97
ADIR006274	nucleolar protein [Source:Projected from Anopheles gambiae (AGAP009179) VB External Description%3BAcc:AGAP009179]	59.6393	58.2082	46.8799	34.5525	58.6552	74.088	67.938	55.3471	75.5764	64.9694	22.3504	29.9273	54.011	68.7588	88.9796	62.6749	90.6644	77.7694
ADIR015583	unknown function	43.2608	40.1996	52.0399	51.9864	32.3272	46.136	52.0729	67.3307	54.5624	69.7784	53.2625	83.9104	53.9056	106.081	93.976	103.921	127.398	107.844
ADIR000712	enoyl-CoA hydratase / long-chain 3-hydroxyacyl-CoA dehydrogenase [Source:Projected from Anopheles gambiae (AGAP007784) VB External Description%3BAcc:AGAP007784]	58.6319	16.4035	78.6233	40.4695	97.3562	31.1843	84.3596	28.1598	49.7751	42.2276	91.0118	27.2055	53.784	96.5606	34.7333	50.4733	31.0068	53.1935
ADIR010508	unknown function	48.7089	51.8834	35.3113	61.7583	37.5931	48.4788	38.3771	49.4666	58.1323	92.8729	51.9892	69.9026	53.7062	121.136	143.524	130.071	140.534	133.816
ADIR001623	15 kDa selenoprotein [Source:Projected from Anopheles gambiae (AGAP004986) VB Community Annotation%3BAcc:AGAP004986]	64.4839	47.2866	35.6942	97.7269	50.7267	43.7169	63.3388	82.5785	35.303	34.1361	40.3108	49.1129	53.7013	166.208	78.2158	110.908	153.701	127.258
ADIR000384	ER membrane protein complex subunit 4 [Source:UniProtKB/TrEMBL%3BAcc:A0A182MYC9]	47.2118	43.8722	53.7642	51.4023	61.7076	74.8182	50.9183	82.2696	40.944	63.2924	32.8299	40.4452	53.623	160.953	144.833	143.013	174.924	155.931
ADIR002337	unknown function	30.36	20.0977	47.2882	42.5739	43.7578	22.9404	39.4716	40.2446	54.0401	72.4807	120.588	108.848	53.5576	75.4289	63.3352	69.7181	90.0489	74.6328
ADIR009002	protein LSM12 homolog [Source:Projected from Anopheles gambiae (AGAP002167) VB External Description%3BAcc:AGAP002167]	42.9015	51.4756	47.2428	47.9259	67.1233	52.0554	58.5733	59.8896	28.8257	61.1911	58.8655	66.5829	53.5544	135.576	185.266	147.236	130.287	149.591
ADIR004885	Ras suppressor protein [Source:Projected from Anopheles gambiae (AGAP008785) VB External Description%3BAcc:AGAP008785]	33.1935	24.45	27.4186	38.0681	38.9295	74.9966	49.01	110.403	47.1749	66.5313	65.0243	66.7158	53.493	29.5908	37.9394	35.7603	44.3229	36.9034
ADIR005501	Phosphate transporter [Source:UniProtKB/TrEMBL%3BAcc:A0A182NCY7]	43.9322	19.8925	45.9642	34.3046	51.4697	23.9003	51.2316	32.0285	45.4872	34.4538	155.168	103.811	53.4703	43.2315	30.866	29.2969	31.2272	33.6554
ADIR011261	Ubiquitin-fold modifier-conjugating enzyme 1 [Source:UniProtKB/TrEMBL%3BAcc:A0A182NUB9]	47.7791	54.5791	44.1578	46.1843	69.2407	63.8469	47.2858	65.9452	42.7986	45.1007	55.1606	58.2648	53.362	102.282	85.2193	101.31	94.1385	95.7374
ADIR004466	ubiquitin-like modifier-activating enzyme [Source:Projected from Anopheles gambiae (AGAP009012) VB External Description%3BAcc:AGAP009012]	19.9954	13.4408	19.7986	30.3329	32.1287	26.6744	14.821	36.0977	20.7041	45.5071	141.544	235.813	53.0715	329.502	317.819	323.636	349.318	330.069
ADIR004743	proton-coupled amino acid transporter [Source:Projected from Anopheles gambiae (AGAP009897) VB External Description%3BAcc:AGAP009897]	30.801	28.6957	21.3551	29.6745	33.4247	29.7541	34.4977	37.0876	39.8233	50.3639	120.819	180.364	53.0551	67.6669	81.659	81.2474	81.5454	78.0297
ADIR004038	ER lumen protein-retaining receptor [Source:UniProtKB/TrEMBL%3BAcc:A0A182N8R4]	15.4671	22.1423	24.9741	22.9218	26.6088	23.5394	5.92619	25.751	28.9338	23.8988	159.178	255.269	52.8842	298.283	301.836	311.921	285.399	299.36
ADIR002602	unknown function	68.2107	35.1744	39.8873	32.6898	56.694	45.0864	61.2718	51.21	49.2349	83.9009	37.9334	73.2333	52.8772	76.4053	69.3213	86.233	84.1041	79.0159
ADIR000283	unknown function	25.8274	19.1205	32.5059	38.8164	31.2488	36.0238	26.7167	35.2733	26.6416	55.5105	129.386	176.506	52.7981	56.5368	57.7775	60.6057	64.2902	59.8026
ADIR014085	unknown function	9.63908	4.28502	4.31942	2.13617	2.55504	4.88955	4.12163	6.46584	7.20129	6.62095	169.707	411.371	52.776	233.06	265.187	218.312	183.474	225.008
ADIR002058	Succinate dehydrogenase assembly factor 2%2C mitochondrial [Source:UniProtKB/TrEMBL%3BAcc:A0A182N346]	47.1046	46.8812	92.8837	58.1364	53.4285	66.6735	66.9804	45.4822	37.9172	67.6805	17.5795	32.4557	52.767	75.1186	83.9865	100.383	117.884	94.343
ADIR007364	Transcription factor BTF3 [Source:UniProtKB/TrEMBL%3BAcc:A0A182NI91]	30.2816	10.418	39.8073	16.149	65.9999	56.6725	41.8627	51.5465	17.5003	47.3763	129.449	124.413	52.623	339.245	342.406	411.094	316.275	352.255
ADIR004366	Fas apoptotic inhibitory molecule [Source:Projected from Anopheles gambiae (AGAP011987) VB External Description%3BAcc:AGAP011987]	49.4034	35.2065	44.0447	47.4674	32.9762	34.6062	40.8869	48.7833	43.0679	33.296	119.033	101.212	52.4986	96.5196	98.691	83.9922	95.0029	93.5514
ADIR003352	26S proteasome alpha 1 subunit [Source:VB External Description%3BAcc:ADIR003352]	85.7312	55.0572	67.1682	36.1233	78.8931	50.657	78.5599	48.002	30.8354	59.3469	20.3562	18.9013	52.4693	59.6402	63.7332	53.0098	84.5092	65.2231
ADIR006289	Eukaryotic translation initiation factor 3 subunit H [Source:UniProtKB/TrEMBL%3BAcc:A0A182NF67]	64.5599	39.6771	70.5966	37.0297	80.4677	81.2852	47.7439	56.3404	51.8551	39.8467	39.787	20.3653	52.4629	96.1156	137.148	165.479	149.884	137.157
ADIR000392	protein LTV1 [Source:Projected from Anopheles gambiae (AGAP010572) VB External Description%3BAcc:AGAP010572]	60.7714	38.3477	59.8995	36.6763	66.2385	46.0663	56.0041	42.1413	50.6335	45.8987	69.2546	57.4598	52.4493	165.683	130.567	139.254	153.76	147.316
ADIR003561	acetyl-CoA acyltransferase [Source:Projected from Anopheles gambiae (AGAP006821) VB External Description%3BAcc:AGAP006821]	65.7735	12.1296	116.699	10.7871	163.635	30.8161	101.446	15.0938	50.4718	11.1761	33.2604	14.205	52.1245	64.2754	15.8143	22.0459	10.5397	28.1688
ADIR005164	unknown function	62.7585	44.5136	50.0119	47.4829	72.2891	82.1937	59.5121	65.2565	67.6747	30.1014	21.6689	21.7528	52.1013	57.0249	72.374	62.6724	72.655	66.1816
ADIR005009	unknown function	58.2635	11.0697	64.7458	23.9668	88.4263	12.6553	88.4542	11.5953	57.8807	11.8645	160.829	30.7119	51.7053	81.7272	2.04215	21.988	7.14636	28.2259
ADIR005876	unknown function	56.7559	24.2471	105.895	20.5721	108.17	22.4235	65.4268	11.5242	41.9779	14.231	100.794	47.5191	51.6281	87.9355	8.06752	20.0581	12.1857	32.0617
ADIR006517	thioredoxin [Source:Projected from Anopheles gambiae (AGAP003338) VB Community Annotation%3BAcc:AGAP003338]	60.1863	32.4499	53.0511	58.214	57.0705	48.5133	50.5229	45.4528	55.5976	54.1899	54.4479	48.9324	51.5524	82.3237	69.7493	58.1398	62.2679	68.1202
ADIR007088	Ribosome maturation protein SBDS [Source:Projected from Anopheles gambiae (AGAP007882) VB External Description%3BAcc:AGAP007882]	78.0443	47.2738	77.3392	38.5713	60.2401	63.9743	75.881	53.2335	31.4409	45.8515	19.65	24.3342	51.3195	113.837	88.6738	84.8684	106.128	98.3768
ADIR006126	unknown function	75.9148	42.4491	53.6856	39.6097	67.7708	43.4966	70.0043	35.6217	70.0067	51.7822	26.9858	36.3349	51.1385	42.67	35.9933	50.4514	66.4835	48.8996
ADIR010733	Haloacid dehalogenase-like hydrolase domain-containing protein 1A [Source:Projected from Anopheles gambiae (AGAP003372) VB External Description%3BAcc:AGAP003372]	94.6446	40.2526	58.0072	43.7021	59.0217	48.8788	68.229	33.3797	75.3763	37.0438	30.5832	19.99	50.7591	57.0265	50.9197	45.9116	52.7983	51.664
ADIR009637	unknown function	56.1764	62.7431	53.0485	43.3114	52.3317	73.3393	72.7591	54.719	54.6597	49.6405	20.0904	14.3835	50.6002	46.9477	49.2472	74.807	63.5484	58.6376
ADIR010568	unknown function	39.4846	27.8242	27.9566	48.8202	38.7205	22.7399	37.0729	32.8475	44.407	39.1165	131.064	116.735	50.5657	103.522	90.8399	80.831	106.343	95.384
ADIR011327	unknown function	26.5082	19.3238	27.0828	32.8974	49.9878	69.4817	38.2164	157.801	41.1332	36.5256	57.4039	50.0784	50.5367	70.4541	99.304	89.4487	94.7628	88.4924
ADIR010686	hepatitis B virus X-interacting protein [Source:Projected from Anopheles gambiae (AGAP003567) VB External Description%3BAcc:AGAP003567]	76.0633	40.7314	43.7559	6.27793	37.3445	52.6883	65.6492	53.5127	56.9861	93.554	45.1635	32.2759	50.3336	47.5437	45.3493	52.0467	28.0119	43.2379
ADIR010623	LSM domain containing [Source:Projected from Anopheles gambiae (AGAP013238) VB External Description%3BAcc:AGAP013238]	71.7531	79.6522	37.9111	65.5752	80.8773	39.9595	71.2739	51.6382	44.5827	11.585	16.6828	27.9344	49.9521	57.808	95.1154	45.0994	63.3665	65.3473
ADIR003855	U6 snRNA-associated Sm-like protein LSm6 [Source:Projected from Anopheles gambiae (AGAP005314) VB External Description%3BAcc:AGAP005314]	59.941	71.1827	56.9066	44.1997	68.958	45.4306	66.6906	41.3995	44.2921	25.6239	37.3025	36.7821	49.8924	79.0107	58.4509	65.092	61.1581	65.9279
ADIR003824	DNA-directed RNA polymerases I%2C II%2C and III subunit RPABC2 [Source:Projected from Anopheles gambiae (AGAP005873) VB External Description%3BAcc:AGAP005873]	59.8857	53.9704	37.9803	44.7318	59.341	64.9276	64.9741	43.5671	55.416	50.4124	35.3598	27.7859	49.8627	79.338	91.8449	79.2992	67.9317	79.6035
ADIR000285	protein transport protein SEC61 subunit beta [Source:Projected from Anopheles gambiae (AGAP011504) VB External Description%3BAcc:AGAP011504]	45.8785	0	70.9498	21.6992	72.0969	76.2484	56.8663	68.6795	32.8783	46.4188	18.7937	87.3081	49.8181	93.3407	165.632	175.298	103.307	134.394
ADIR002998	UDP-sugar diphosphatase [Source:Projected from Anopheles gambiae (AGAP004158) VB External Description%3BAcc:AGAP004158]	68.2333	44.5552	78.5252	71.4899	60.2394	52.1057	56.6436	30.2269	62.3798	19.2368	30.4557	23.0016	49.7578	74.1656	54.8062	108.574	73.8358	77.8454
ADIR009306	Iron--sulfur cluster insertion protein erpA [Source:Projected from Anopheles gambiae (AGAP010072) VB External Description%3BAcc:AGAP010072]	42.8945	33.1502	79.093	12.3126	104.408	55.3313	95.99	57.9451	25.9827	25.9194	49.2772	13.8431	49.6789	71.0272	58.0084	94.6751	65.8221	72.3832
ADIR014150	unknown function	43.6495	25.0709	43.0176	48.1602	31.1596	22.5246	31.8218	34.5611	29.2587	43.0589	129.443	114.236	49.6635	155.861	143.739	119.384	157.746	144.183
ADIR011375	unknown function	55.1726	59.6064	52.3665	54.0666	63.9591	53.7206	67.7517	56.2768	50.0779	54.548	20.2095	7.65681	49.6177	54.1617	89.5191	82.5537	118.059	86.0734
ADIR002081	Cytosolic Fe-S cluster assembly factor NUBP2 homolog [Source:Projected from Anopheles gambiae (AGAP010873) VB External Description%3BAcc:AGAP010873]	63.9727	23.16	50.3304	41.1185	79.4371	75.9109	82.3335	46.1615	61.1474	29.9729	21.0523	20.4648	49.5885	44.5542	42.6382	22.6499	63.9802	43.4556
ADIR009862	Mitochondrial 10 kDa heat shock protein [Source:Projected from Anopheles gambiae (AGAP001502) VB External Description%3BAcc:AGAP001502]	41.8035	10.7203	36.8971	26.4211	52.4871	55.5285	43.207	43.83	71.9871	28.1704	112.445	68.0661	49.2969	135.175	170.923	99.7361	153.277	139.778
ADIR010851	phosphoglycerate kinase [Source:VB Community Annotation%3BAcc:ADIR010851]	60.246	32.8555	96.1719	31.8351	87.8811	25.4766	64.3898	34.6136	73.6187	18.8163	44.7408	19.9119	49.2131	65.9819	42.0837	47.483	39.7098	48.8146
ADIR015656	RNase MRP	57.635	88.5097	43.6995	54.4173	46.6281	49.3013	30.5992	0	70.7327	83.3742	36.583	26.8975	49.0315	70.9002	73.1607	5.90284	13.8801	40.961
ADIR003932	unknown function	48.6837	46.7447	48.6558	62.5419	41.0397	50.4482	57.7389	39.7243	48.3293	55.8753	54.5775	33.3984	48.9798	81.8377	112.715	91.9734	143.019	107.386
ADIR004235	ubiquitin-conjugating enzyme E2 variant [Source:Projected from Anopheles gambiae (AGAP006937) VB External Description%3BAcc:AGAP006937]	39.0209	18.0492	28.2772	36.8825	54.062	39.3769	45.5163	41.9497	46.2134	43.3148	104.194	90.1241	48.9151	125.632	118.203	115.089	125.413	121.084
ADIR014879	unknown function	7.95607	110.008	21.1035	45.111	165.128	23.8109	59.1516	0	6.8382	112.746	19.5994	12.9873	48.7033	11.422	15.6901	0	13.4237	10.1339
ADIR001669	eukaryotic translation elongation factor 1 epsilon-1 [Source:Projected from Anopheles gambiae (AGAP004929) VB External Description%3BAcc:AGAP004929]	41.3928	50.3876	73.7854	48.3184	38.6263	40.9853	44.159	50.6397	38.4758	65.3826	47.5848	42.7082	48.5372	134.166	101.908	119.59	134.048	122.428
ADIR000005	unknown function	49.3139	48.8987	49.0416	38.5202	70.024	50.7835	45.7228	42.5632	50.6012	48.0789	45.7222	42.9751	48.5204	156.034	193.105	177.535	182.984	177.415
ADIR009934	succinyl-CoA synthetase alpha subunit [Source:Projected from Anopheles gambiae (AGAP001312) VB External Description%3BAcc:AGAP001312]	45.6694	21.6093	72.7319	19.2217	102.349	40.1779	59.411	28.6791	48.4178	21.8931	72.1281	48.996	48.4404	118.781	70.3616	71.4995	74.2608	83.7257
ADIR009565	unknown function	15.6191	12.8929	20.8345	12.3584	37.2692	25.7846	8.7452	25.3279	29.4451	21.7152	172.288	196.6	48.24	302.827	352.785	356.618	348.911	340.285
ADIR010039	unknown function	263.054	78.7016	0	0	7.94315	0	10.55	0	165.23	0	12.1806	41.0701	48.2275	3.05462	0	6.04098	14.4699	5.89138
ADIR008129	E3 ubiquitin-protein ligase RNF5 [Source:Projected from Anopheles gambiae (AGAP006041) VB External Description%3BAcc:AGAP006041]	44.0778	50.051	51.3119	38.6683	40.6036	29.8346	57.776	37.1847	57.7577	33.5221	73.8059	62.397	48.0826	64.007	61.2705	46.7534	65.8929	59.4809
ADIR006829	Enterokinase light chain [Source:Projected from Anopheles gambiae (AGAP008649) VB External Description%3BAcc:AGAP008649]	65.2718	13.5281	86.8277	16.8438	105.099	11.8132	101.709	8.83761	89.9844	8.7245	64.3918	3.46503	48.0413	72.915	0	9.98754	1.87013	21.1932
ADIR000058	rRNA adenine N(6)-methyltransferase [Source:UniProtKB/TrEMBL%3BAcc:A0A182MXF5]	68.4638	31.5948	54.3037	41.0642	92.6864	34.0004	79.3031	33.4958	55.403	24.7894	31.6498	29.5198	48.0229	64.3084	65.0647	62.3553	79.7707	67.8748
ADIR011097	signal recognition particle subunit SRP14 [Source:Projected from Anopheles gambiae (AGAP008339) VB External Description%3BAcc:AGAP008339]	31.9895	39.4133	33.8463	30.3852	48.1431	82.7928	47.636	57.5243	44.1155	25.8479	68.5347	62.4006	47.7191	128.794	181.519	100.653	124.72	133.922
ADIR006717	CDGSH iron sulfur domain-containing protein 2 homolog [Source:Projected from Anopheles gambiae (AGAP004484) VB External Description%3BAcc:AGAP004484]	29.328	21.7959	35.0505	22.1965	33.182	35.2569	39.7328	31.0727	24.4168	58.8173	116.663	123.972	47.6237	106.597	96.5754	91.8975	106.264	100.333
ADIR004004	Serine/threonine-protein phosphatase [Source:UniProtKB/TrEMBL%3BAcc:A0A182N8N0]	31.063	16.1148	20.2934	23.18	26.2226	20.4209	17.3857	30.9299	27.0828	47.0627	131.961	177.081	47.3998	170.525	169.052	160.871	150.539	162.747
ADIR010167	ubiquitin fusion degradation protein [Source:Projected from Anopheles gambiae (AGAP001307) VB External Description%3BAcc:AGAP001307]	47.8115	52.7005	38.378	38.7426	61.675	45.7098	61.5004	44.5347	45.618	64.98	29.5826	36.9132	47.3455	75.5748	78.9876	68.7	72.8272	74.0224
ADIR009130	large subunit ribosomal protein L18 [Source:Projected from Anopheles gambiae (AGAP004709) VB External Description%3BAcc:AGAP004709]	55.5285	54.0553	33.3565	42.6717	74.0635	37.7149	47.3828	51.4783	52.2817	51.0476	37.6182	30.5838	47.3152	61.7047	54.7635	60.8281	86.8114	66.0269
ADIR015506	FK506-binding protein [Source:Projected from Anopheles gambiae (AGAP008822) VB External Description%3BAcc:AGAP008822]	44.1124	31.2415	53.6946	43.9897	61.6383	23.2747	57.7227	36.2753	44.8922	42.0196	78.4356	50.0367	47.2778	81.8467	24.7431	30.8277	36.8104	43.557
ADIR009881	U6 snRNA-associated Sm-like protein LSm3 [Source:Projected from Anopheles gambiae (AGAP013519) VB External Description%3BAcc:AGAP013519]	24.8741	63.6596	33.0079	7.82704	70.4401	91.0272	41.0831	66.9895	35.611	67.173	36.8552	27.0897	47.1365	83.2919	98.2578	83.2252	153.725	104.625
ADIR008016	unknown function	64.4839	31.5244	71.3885	29.3181	72.9197	57.1682	46.4485	45.8769	58.8383	34.1361	37.086	16.371	47.13	65.9945	78.2158	94.031	60.9005	74.7855
ADIR006623	Hemomucin [Source:Projected from Anopheles gambiae (AGAP004065) VB External Description%3BAcc:AGAP004065]	44.3147	31.1892	37.2467	36.2866	43.7875	25.0354	32.219	37.8068	38.0506	49.0675	102.416	86.3048	46.9771	81.8675	73.3828	58.7211	72.0886	71.515
ADIR014212	unknown function	58.1321	39.828	39.9567	49.599	48.4982	32.0929	45.4493	43.5823	45.4774	69.1313	66.5301	25.0959	46.9478	41.8977	39.102	34.0869	33.0377	37.0311
ADIR004515	unknown function	4.69015	11.6485	0	5.43122	8.73046	3.70874	7.01138	6.76988	8.15498	22.5941	117.933	365.702	46.8645	82.4573	99.8611	78.3277	99.7763	90.1056
ADIR001787	cystathionine gamma-lyase [Source:Projected from Anopheles gambiae (AGAP011172) VB External Description%3BAcc:AGAP011172]	42.1667	31.4596	54.441	48.9599	68.9466	51.065	57.4688	64.9568	54.8232	22.5459	37.7445	26.8657	46.787	47.0024	49.9831	45.2683	54.1193	49.0933
ADIR009903	T-complex protein 1 subunit gamma [Source:UniProtKB/TrEMBL%3BAcc:A0A182NQG8]	48.3615	25.081	32.3585	44.0948	43.8016	44.2956	38.7726	41.5898	43.6556	76.1293	57.1818	64.9624	46.6904	48.5551	56.966	46.2911	51.0383	50.7126
ADIR009615	unknown function	61.3176	9.0031	53.4102	14.9652	64.7327	8.36613	44.2544	13.931	47.0736	14.6761	196.039	31.2321	46.5834	75.0597	17.4216	28.0019	20.2567	35.185
ADIR002622	histone-lysine N-methyltransferase SUV39H [Source:Projected from Anopheles gambiae (AGAP003597) VB External Description%3BAcc:AGAP003597]	47.6488	44.5486	48.177	48.1021	47.3247	41.0157	53.3656	47.6976	49.6563	51.9966	45.9033	33.2521	46.5574	79.1206	72.4302	85.6718	88.1781	81.3502
ADIR003096	Pyruvate dehydrogenase E1 component subunit alpha [Source:UniProtKB/TrEMBL%3BAcc:A0A182N625]	59.5297	20.1528	89.4758	30.7902	109.529	34.9163	80.8157	24.4715	52.3366	16.5464	28.5907	11.2683	46.5352	93.4506	80.3006	56.6231	74.9618	76.334
ADIR003883	unknown function	42.804	49.6267	59.0239	54.285	46.9573	33.0199	41.7279	48.4824	33.9017	51.4694	43.7777	53.2276	46.5253	77.4109	77.108	77.435	86.3621	79.579
ADIR008809	Transcription elongation factor SPT4 [Source:UniProtKB/TrEMBL%3BAcc:A0A182NMC4]	54.6571	26.7448	41.556	52.5577	34.8908	48.416	46.5486	31.12	42.4335	121.433	47.6281	9.23104	46.4347	74.5955	60.5606	65.3093	93.5307	73.499
ADIR002882	heat shock protein 90kDa beta [Source:Projected from Anopheles gambiae (AGAP001424) VB External Description%3BAcc:AGAP001424]	7.79264	6.46685	5.43166	10.5789	29.8801	28.1814	6.47925	12.6663	12.2266	12.489	140.985	283.12	46.3581	219.82	306.835	221.279	207.944	238.969
ADIR011476	sodium/potassium-transporting ATPase subunit beta [Source:Projected from Anopheles gambiae (AGAP009595) VB External Description%3BAcc:AGAP009595]	37.1506	34.6246	23.4384	35.1054	21.9696	34.9697	24.6753	33.4143	38.3389	55.0038	85.5036	131.242	46.2863	66.2018	60.628	60.1638	75.8747	65.7171
ADIR003527	MICOS complex subunit [Source:UniProtKB/TrEMBL%3BAcc:A0A182N7A3]	67.1366	39.0647	41.2624	46.5291	76.1953	49.7881	52.2629	47.3103	51.049	46.3381	23.6648	13.4212	46.1685	75.5791	85.8784	54.9636	70.1482	71.6423
ADIR007726	2-oxoglutarate dehydrogenase E1 component [Source:Projected from Anopheles gambiae (AGAP006366) VB External Description%3BAcc:AGAP006366]	42.7838	45.7417	35.0128	51.3409	31.4877	34.2105	26.3437	33.1705	48.0481	52.9455	68.8927	83.3242	46.1085	53.8766	64.3743	56.2795	68.1831	60.6784
ADIR000439	blocked early in transport [Source:Projected from Anopheles gambiae (AGAP012272) VB External Description%3BAcc:AGAP012272]	62.2284	52.3399	44.8273	48.4831	42.5022	56.2514	42.1482	61.0725	68.3571	34.2479	21.907	18.3481	46.0594	32.5567	44.0905	56.5589	86.4879	54.9235
ADIR004789	dihydrodiol dehydrogenase / D-xylose 1-dehydrogenase (NADP) [Source:Projected from Anopheles gambiae (AGAP009945) VB External Description%3BAcc:AGAP009945]	56.9484	34.0598	33.2301	37.3332	65.8907	52.7415	57.8956	45.0844	51.8949	50.9261	45.6543	20.9113	46.0475	30.9423	56.2533	56.275	41.4414	46.228
ADIR008040	cytochrome b5 protein [Source:Projected from Anopheles gambiae (AGAP007121) VB External Description%3BAcc:AGAP007121]	7.31916	7.53421	51.4738	9.31809	41.1692	14.5384	36.3789	13.1772	16.8704	29.5086	143.17	181.497	45.9962	358.211	255.485	320.054	382.097	328.962
ADIR014685	unknown function	40.6676	42.3913	27.786	62.6227	40.8279	33.4883	30.7157	19.8803	54.3275	33.6265	88.9641	76.6179	45.993	134.091	164.878	111.284	174.792	146.261
ADIR001619	multiprotein bridging factor [Source:Projected from Anopheles gambiae (AGAP004990) VB Community Annotation%3BAcc:AGAP004990]	43.3694	42.6841	15.5673	52.8778	66.3836	19.5502	53.9342	31.9645	47.7961	23.8123	95.9708	57.18	45.9242	107.878	113.995	120.605	134.568	119.262
ADIR003067	protein disulfide-isomerase A6 [Source:Projected from Anopheles gambiae (AGAP001919) VB External Description%3BAcc:AGAP001919]	34.9262	21.7196	61.3558	34.7754	102.874	94.5571	37.3217	42.3377	33.0227	30.0072	19.984	38.1273	45.9174	89.9011	190.483	165.574	104.667	137.656
ADIR005943	unknown function	45.5299	20.0308	51.6238	30.8793	73.4312	51.8044	40.3528	29.2378	16.8151	26.2815	69.732	95.1875	45.9088	163.654	108.24	218.646	137.776	157.079
ADIR002053	ubiquitin-like protein [Source:Projected from Anopheles gambiae (AGAP011251) VB External Description%3BAcc:AGAP011251]	68.4035	23.1678	20.3587	14.0868	0	0	74.855	81.4635	77.5555	62.1865	78.3128	50.0581	45.8707	54.0559	76.749	87.4829	163.142	95.3575
ADIR007520	NFkappaB essential modulator [Source:Projected from Anopheles gambiae (AGAP005933) VB External Description%3BAcc:AGAP005933]	21.129	12.5211	24.5533	20.1522	37.9711	62.8642	31.7854	60.564	91.1828	57.794	60.441	69.3162	45.8562	43.5137	61.3506	66.7213	55.985	56.8927
ADIR009665	copper chaperone [Source:Projected from Anopheles gambiae (AGAP012028) VB External Description%3BAcc:AGAP012028]	57.376	49.9255	43.9665	15.1524	46.8551	82.5366	40.325	43.8917	0	134.351	8.49607	27.0036	45.8233	93.1316	49.7933	23.5873	67.449	58.4903
ADIR009814	solute carrier family 50 (sugar transporter) [Source:Projected from Anopheles gambiae (AGAP005236) VB External Description%3BAcc:AGAP005236]	39.0253	7.80756	23.1281	60.6032	53.9806	54.8067	21.9439	45.4068	26.2339	85.9927	81.9339	48.4032	45.7722	114.267	76.9116	76.7387	79.7796	86.9242
ADIR004699	Sodium/hydrogen exchanger [Source:UniProtKB/TrEMBL%3BAcc:A0A182NAM3]	46.0447	39.0458	39.671	43.8779	30.2997	32.8702	36.6434	39.3488	37.1281	38.3414	72.4657	93.2757	45.751	69.2405	67.3853	67.2362	68.7912	68.1633
ADIR000088	eukaryotic translation initiation factor [Source:Projected from Anopheles gambiae (AGAP011203) VB External Description%3BAcc:AGAP011203]	39.2044	30.5099	35.854	37.6919	48.2526	22.1399	23.5619	30.5781	28.9009	33.5499	119.873	98.465	45.7151	121.267	127.103	131.142	125.223	126.184
ADIR009849	vesicle transport protein SEC22 [Source:Projected from Anopheles gambiae (AGAP012717) VB External Description%3BAcc:AGAP012717]	44.3917	25.5318	36.6131	38.1098	30.5876	48.7358	34.8263	54.8891	37.1803	42.8879	80.8305	73.485	45.6724	148.092	145.114	113.952	162.287	142.361
ADIR008403	unknown function	21.2845	8.26125	27.8886	29.1084	72.6185	43.8228	17.6785	38.406	43.1849	42.7166	78.149	124.644	45.6469	201.932	146.577	159.363	150.668	164.635
ADIR008814	26S proteasome alpha 4 subunit [Source:VB External Description%3BAcc:ADIR008814]	55.3302	36.1587	76.3401	31.8416	63.2521	53.7367	62.8785	50.789	50.6279	38.9723	18.2249	9.30844	45.6217	50.3574	86.7694	71.4514	81.5887	72.5417
ADIR004227	Eukaryotic translation initiation factor 3 subunit E [Source:UniProtKB/TrEMBL%3BAcc:A0A182N9A3]	38.5109	29.9352	39.775	32.3725	56.4763	42.0146	31.5858	29.2746	43.2443	60.9511	63.2545	79.0616	45.538	238.115	251.897	246.875	260.508	249.349
ADIR008480	heat shock 70kDa protein [Source:Projected from Anopheles gambiae (AGAP004192) VB External Description%3BAcc:AGAP004192]	7.9689	5.95056	6.66703	9.2688	15.9725	16.9801	4.77011	9.78577	11.6669	15.3284	140.317	300.981	45.4714	181.053	328.144	236.996	206.823	238.254
ADIR002879	Phosphoglycerate mutase [Source:UniProtKB/TrEMBL%3BAcc:A0A182N5G0]	47.1281	14.6308	69.1771	27.2864	87.7284	54.0374	49.3164	39.1147	49.1655	37.8393	39.7986	30.1215	45.4453	71.9892	77.0543	124.065	72.7665	86.4688
ADIR010526	unknown function	32.0292	64.8878	25.3929	47.9216	26.1397	32.5711	13.3104	26.285	60.0149	107.011	57.3944	50.9845	45.3285	274.916	224.668	301.506	282.898	270.997
ADIR002470	unknown function	59.9311	9.29841	88.2274	24.3911	129.437	19.8964	80.4174	15.9974	32.3329	12.7843	49.6483	20.5883	45.2458	54.7854	4.83997	14.2216	5.67754	19.8811
ADIR002011	unknown function	24.6367	0	17.4334	21.8892	34.6592	14.4669	26.5562	20.4316	35.9284	5.34195	99.5079	242.023	45.2395	24.9523	0	5.64644	1.14395	7.93567
ADIR008676	mesoderm development candidate [Source:Projected from Anopheles gambiae (AGAP005081) VB External Description%3BAcc:AGAP005081]	49.095	47.659	54.2503	41.5052	42.8026	34.86	59.2665	42.917	74.7428	58.4824	24.4017	12.2395	45.1852	58.5952	49.4695	49.8979	47.4198	51.3456
ADIR002944	39S ribosomal protein L55%2C mitochondrial [Source:Projected from Anopheles gambiae (AGAP004113) VB External Description%3BAcc:AGAP004113]	71.5878	73.911	58.5337	33.6179	56.4425	47.2724	31.6742	54.4856	19.3137	44.7887	39.2321	10.2227	45.0902	73.3301	73.2207	63.2539	76.1648	71.4924
ADIR003714	nonsense-mediated mRNA decay protein [Source:Projected from Anopheles gambiae (AGAP005375) VB External Description%3BAcc:AGAP005375]	61.6499	47.2793	51.9093	34.3544	48.6115	34.1685	41.0664	44.9837	51.497	62.6277	29.4614	32.2468	44.988	62.0872	83.7103	75.6979	84.257	76.4381
ADIR008051	Pescadillo homolog [Source:UniProtKB/TrEMBL%3BAcc:A0A182NK71]	67.8823	37.7513	49.8383	39.206	50.3853	40.4598	51.1549	37.0384	43.8063	38.1963	44.2418	39.4797	44.9534	114.52	120.316	106.349	124.804	116.497
ADIR007989	unknown function	58.472	5.14461	76.5096	22.4189	126.063	13.0697	71.5144	7.96665	32.6593	4.42403	94.6232	24.5997	44.7888	19.8779	0	3.89583	2.84474	6.65462
ADIR008707	Transmembrane BAX inhibitor motif-containing protein [Source:Projected from Anopheles gambiae (AGAP005529) VB External Description%3BAcc:AGAP005529]	21.6642	15.4658	15.141	20.8916	24.5632	21.2229	21.0002	24.9254	53.4292	34.2661	160.351	123.091	44.6676	88.9303	77.6048	81.6887	78.4439	81.6669
ADIR002292	unknown function	54.9374	32.8261	42.4201	29.9556	68.0984	69.5662	59.6883	52.1203	42.9014	53.6863	17.1151	11.2319	44.5456	56.847	66.7393	71.6859	78.6369	68.4773
ADIR002769	Import inner membrane translocase subunit Tim16 [Source:Projected from Anopheles gambiae (AGAP013212) VB External Description%3BAcc:AGAP013212]	52.8121	49.6613	54.4694	26.336	64.5349	36.4717	79.9098	70.2927	35.7447	27.7614	28.6485	7.41892	44.5051	52.8918	62.2262	65.4405	54.7662	58.8312
ADIR000754	enolase [Source:Projected from Anopheles gambiae (AGAP007827) VB External Description%3BAcc:AGAP007827]	46.6185	18.9065	67.6174	20.6007	111.07	52.018	45.4835	35.6785	39.7141	36.5707	27.3788	32.27	44.4939	120.519	131.216	155.281	110.651	129.417
ADIR014590	unknown function	11.6428	13.2792	24.3588	30.8305	22.3355	21.4443	30.971	46.2515	48.0129	26.4441	168.87	88.888	44.4441	53.1487	35.1554	53.677	66.1024	52.0209
ADIR015267	unknown function	0	0	0	0	0	0	0	0	0	0	0	533.252	44.4377	0	0	0	0	0
ADIR015374	unknown function	0	0	0	0	0	0	0	0	0	0	0	533.252	44.4377	0	0	0	0	0
ADIR008996	Yip1 interacting factor homolog B [Source:Projected from Anopheles gambiae (AGAP002175) VB External Description%3BAcc:AGAP002175]	26.9497	34.6008	39.8683	22.6711	52.2574	52.0593	37.9745	32.7854	41.8224	58.7387	60.6599	72.8021	44.4325	139.334	118.613	130.773	118.818	126.885
ADIR006663	bud site selection protein [Source:Projected from Anopheles gambiae (AGAP002301) VB External Description%3BAcc:AGAP002301]	48.7913	12.574	58.8796	27.2537	38.0441	40.3307	65.7265	58.5972	45.7589	65.4963	36.9096	32.7758	44.2615	52.6952	50.9837	49.1868	52.0241	51.2225
ADIR014516	unknown function	8.88459	27.0328	47.7209	32.7566	50.8364	53.7414	65.4958	15.8446	45.1971	36.4774	27.8079	117.118	44.0761	188.961	126.291	102.267	131.125	137.161
ADIR008154	unknown function	19.3287	9.78543	24.6928	18.282	35.0598	27.5041	7.84614	13.7972	27.407	41.4459	102.915	200.289	44.0294	570.855	1087.55	1059.77	806.356	881.133
ADIR006396	unknown function	95.3105	67.074	19.6268	0	13.9506	29.4823	18.0596	52.4069	74.8623	149.855	7.53314	0	44.0134	20.8722	59.152	21.096	72.7424	43.4657
ADIR004428	Protein yellow [Source:Projected from Anopheles gambiae (AGAP004549) VB External Description%3BAcc:AGAP004549]	51.106	13.7519	60.4265	29.4944	94.9259	12.6108	52.6865	23.0671	63.3371	13.7914	63.1575	46.9358	43.7742	35.4171	6.50048	11.1023	7.60493	15.1562
ADIR000159	39S mitochondrial ribosomal protein L12 [Source:VB Community Annotation%3BAcc:ADIR000159]	34.598	47.1859	69.0472	34.6131	43.8883	43.8361	75.8007	52.4034	45.6407	44.5026	23.5462	8.87772	43.6617	45.8565	31.7599	35.3366	40.2706	38.3059
ADIR007274	YrdC domain-containing protein%2C mitochondrial [Source:Projected from Anopheles gambiae (AGAP007397) VB External Description%3BAcc:AGAP007397]	54.5578	32.2511	41.2818	33.1833	51.9148	34.7087	41.6002	43.1472	47.128	25.3058	71.7604	45.9219	43.5634	65.6459	66.4264	66.8382	72.896	67.9516
ADIR000229	Proteasome subunit beta type [Source:UniProtKB/TrEMBL%3BAcc:A0A182MXX6]	60.0766	45.3079	47.2249	33.1469	60.684	52.5822	62.0197	24.7789	37.318	62.0024	15.2792	21.9261	43.5289	74.2101	66.8222	64.3507	51.5552	64.2345
ADIR000671	unknown function	43.3058	42.5279	40.6246	42.5911	53.3559	51.0068	35.5305	39.1121	39.539	42.4906	46.1597	43.3671	43.3009	133.674	161.834	173.5	157.96	156.742
ADIR004374	phosphopantothenoylcysteine decarboxylase [Source:Projected from Anopheles gambiae (AGAP011994) VB External Description%3BAcc:AGAP011994]	49.1241	25.3794	89.5733	44.6362	53.4515	32.4151	54.3583	46.7505	47.3742	54.8469	12.894	8.7521	43.2963	53.079	33.9163	42.5806	37.3752	41.7378
ADIR010330	dihydropteridine reductase [Source:Projected from Anopheles gambiae (AGAP002534) VB External Description%3BAcc:AGAP002534]	33.0535	8.85769	43.2531	14.336	66.7125	68.6415	45.4646	63.7842	40.6845	36.566	51.0186	45.3894	43.1468	31.2144	9.70271	19.321	11.7546	17.9982
ADIR008578	unknown function	3.14747	0	16.6475	5.98131	29.5989	6.26524	15.6246	0	21.7069	38.1424	134.755	245.508	43.1148	298.727	350.839	288.047	266.845	301.115
ADIR005639	organic cation transporter [Source:Projected from Anopheles gambiae (AGAP010509) VB External Description%3BAcc:AGAP010509]	71.8747	8.97953	64.452	20.8573	88.5786	32.5991	51.6907	30.3199	39.7849	25.2245	46.4869	35.8439	43.0577	83.9545	58.8114	77.6945	64.5783	71.2597
ADIR001684	Mitochondrial pyruvate carrier [Source:UniProtKB/TrEMBL%3BAcc:A0A182N226]	52.9755	42.9998	44.1804	31.8695	89.012	44.3533	55.3992	10.0341	24.0684	45.007	75.5309	0	42.9525	124.363	48.8703	103.522	80.5351	89.3226
ADIR007149	cytosolic nonspecific dipeptidase [Source:Projected from Anopheles gambiae (AGAP007619) VB External Description%3BAcc:AGAP007619]	41.6818	24.2486	38.9864	54.5169	67.9294	38.1121	43.9489	45.2843	41.3413	42.1002	35.5744	39.8694	42.7995	72.3016	90.7526	78.4153	94.4736	83.9858
ADIR003443	unknown function	26.7418	9.44518	14.3179	27.0424	63.2532	42.0074	43.9382	53.7579	60.3121	51.1885	70.3233	50.3585	42.7239	66.5769	82.8228	80.7194	66.8455	74.2412
ADIR007354	unknown function	49.3446	14.1497	45.7322	51.346	32.4735	41.9968	22.7041	46.5823	30.3803	33.5061	56.8123	87.2038	42.686	195.844	177.087	210.393	212.487	198.953
ADIR009770	unknown function	27.1898	9.98447	21.4926	26.5233	27.1479	17.3214	25.3948	22.4161	36.2359	25.6899	124.723	144.302	42.3684	54.4804	49.3075	48.7413	55.9664	52.1239
ADIR000397	unknown function	23.8381	26.2143	29.3904	27.6761	40.1732	26.7846	25.996	23.0372	41.7314	42.3908	79.6534	119.808	42.2245	227.254	259.121	207.417	233.391	231.796
ADIR005875	unknown function	47.9233	13.8245	59.7426	44.2977	85.9945	31.3081	72.0329	25.218	34.8491	21.6209	42.1473	27.2429	42.1835	16.4711	7.18054	4.92528	2.73113	7.82701
ADIR007921	unknown function	44.0645	29.0892	33.2951	17.9439	59.1979	75.1829	46.8737	33.9619	21.7069	76.2848	27.5634	40.9179	42.1735	45.2616	67.7057	54.0087	58.706	56.4205
ADIR002581	Vacuolar protein sorting-associated protein 29 [Source:UniProtKB/TrEMBL%3BAcc:A0A182N4L6]	30.5811	40.6138	65.0269	22.402	35.328	51.9049	43.5012	52.5107	60.6472	46.838	33.0755	23.3682	42.1498	33.5657	39.0275	45.463	27.409	36.3663
ADIR014571	unknown function	47.9594	27.129	31.5685	48.7552	34.2362	23.1605	35.9677	29.0707	35.6548	34.9452	91.9078	63.9842	42.0283	71.5559	77.1626	50.6325	75.6086	68.7399
ADIR007862	unknown function	61.7756	10.1145	89.7437	21.7033	121.378	12.8313	88.2947	8.48058	49.1047	4.34361	31.5592	3.44682	41.898	27.6017	2.72608	12.7446	1.24324	11.0789
ADIR006819	unknown function	13.2445	0	0	12.3305	25.1685	39.8871	0	11.8456	33.8719	81.0505	67.517	217.835	41.8959	406.092	1224.38	914.407	791.668	834.137
ADIR001148	unknown function	51.9854	53.7714	51.9496	37.4152	57.4511	42.0448	52.4406	38.4895	45.1832	36.9293	13.0995	21.97	41.8941	39.8597	55.3657	64.1895	49.5761	52.2477
ADIR004708	unknown function	44.0524	34.2406	61.7522	33.4997	47.7384	44.5208	33.9963	44.4988	41.0994	67.2903	24.4345	25.0521	41.848	80.1292	75.3534	77.0284	81.1471	78.4145
ADIR005212	transmembrane emp24 domain-containing protein 3 precursor [Source:Projected from Anopheles gambiae (AGAP000949) VB External Description%3BAcc:AGAP000949]	41.9322	56.2266	40.646	42.7327	42.2737	64.1963	35.1594	43.7346	37.1662	40.5654	29.5631	27.5917	41.8157	59.4064	73.65	69.8836	74.6405	69.3951
ADIR010586	RalA-binding protein [Source:Projected from Anopheles gambiae (AGAP003146) VB External Description%3BAcc:AGAP003146]	21.5681	56.0879	31.9824	70.5148	36.4439	61.6074	33.7212	45.9251	30.8584	24.5104	37.9698	48.1029	41.6077	277.98	271.924	232.534	315.241	274.42
ADIR005256	Ras-related protein Rab-18 [Source:Projected from Anopheles gambiae (AGAP010875) VB External Description%3BAcc:AGAP010875]	47.8015	30.8047	33.5663	36.0939	38.9973	46.044	30.5191	31.5699	42.6295	65.4591	51.1113	44.577	41.5978	64.6989	73.899	63.4126	79.1525	70.2908
ADIR007519	Tumor susceptibility 101 protein [Source:Projected from Anopheles gambiae (AGAP005934) VB External Description%3BAcc:AGAP005934]	40.811	52.999	46.9256	40.823	49.1371	46.9148	35.7856	46.9646	32.0317	35.9569	27.5473	42.82	41.5597	43.3137	46.5864	70.2776	54.7651	53.7357
ADIR002798	CLIP-domain serine protease [Source:Projected from Anopheles gambiae (AGAP013184) VB Community Annotation%3BAcc:AGAP013184]	64.6819	11.3526	85.9897	38.3699	104.655	11.328	67.6293	16.0093	67.2249	4.18312	19.9282	4.98351	41.3613	18.7974	0.986152	9.57692	5.38095	8.68536
ADIR003094	unknown function	33.4628	54.9429	31.4037	37.8578	23.4705	38.6547	25.1824	42.168	28.5767	86.1016	40.6673	52.3247	41.2344	50.9613	50.2056	64.2369	46.6506	53.0136
ADIR005127	translocation protein SEC62 [Source:Projected from Anopheles gambiae (AGAP009788) VB External Description%3BAcc:AGAP009788]	34.815	35.194	25.3218	35.868	32.9502	33.6212	30.8912	25.2833	36.3025	40.9753	70.8363	91.752	41.1509	126.521	140.161	116.129	126.106	127.229
ADIR010084	unknown function	48.6216	36.2394	51.8785	34.4188	50.208	39.949	47.7269	38.7832	38.7379	41.2437	36.6801	28.8573	41.112	59.7868	50.1458	54.5614	60.2779	56.193
ADIR010546	solute carrier family 35 (UDP-galactose transporter)%2C member B1 [Source:Projected from Anopheles gambiae (AGAP001447) VB External Description%3BAcc:AGAP001447]	41.5684	39.6834	36.5991	41.4602	56.5482	38.1758	46.1854	45.3317	39.4391	23.0963	40.5774	44.5224	41.099	81.8741	79.2484	80.7484	78.5882	80.1148
ADIR007781	unknown function	16.8758	2.75792	27.9311	27.4374	89.2585	38.6228	24.3447	28.8481	149.831	42.7816	34.9714	8.51143	41.0143	1.27999	0	11.3107	3.04839	3.90977
ADIR009460	Eukaryotic peptide chain release factor subunit [Source:Projected from Anopheles gambiae (AGAP010310) VB External Description%3BAcc:AGAP010310]	23.2719	4.61882	25.9096	12.4625	26.6718	21.5041	12.3459	26.8184	12.9362	15.8818	119.445	189.179	40.9204	159.163	123.52	155.92	166.877	151.37
ADIR004887	23.4 kDa salivary protein [Source:Projected from Anopheles gambiae (AGAP008782) VB External Description%3BAcc:AGAP008782]	38.3064	29.7035	40.8331	53.0409	64.7016	71.0532	62.6061	21.5907	24.9519	48.092	22.5598	11.5008	40.745	251.818	280.882	234.113	295.343	265.539
ADIR006949	mediator of RNA polymerase II transcription subunit 10 [Source:VB External Description%3BAcc:ADIR006949]	45.2239	36.7597	62.7576	31.831	35.6923	42.5433	29.5793	29.9994	24.6939	67.1627	59.4762	23.0859	40.7338	75.3812	64.5724	91.613	85.1173	79.171
ADIR010395	Proteasome subunit beta type [Source:UniProtKB/TrEMBL%3BAcc:A0A182NRV5]	39.8761	42.8486	41.2465	52.8438	41.5218	42.4457	41.5018	37.3024	44.0061	55.1766	25.5632	23.7072	40.67	50.87	52.4445	50.988	58.7645	53.2668
ADIR009764	Probable 39S ribosomal protein L23%2C mitochondrial [Source:Projected from Anopheles gambiae (AGAP010338) UniProtKB/Swiss-Prot%3BAcc:Q5TUE9]	49.2633	23.4496	69.8028	29.0576	35.4338	52.6008	14.1396	47.796	39.3879	61.0188	41.5461	24.4111	40.6589	98.2354	51.0789	94.3173	109.982	88.4034
ADIR009196	unknown function	34.9036	98.2823	12.5087	57.9116	11.8502	47.1436	23.6914	42.8986	22.0133	70.1905	9.02837	56.0703	40.541	66.2754	69.9756	94.6216	62.3957	73.3171
ADIR014283	small nuclear ribonucleoprotein D2 [Source:Projected from Anopheles gambiae (AGAP003936) VB External Description%3BAcc:AGAP003936]	46.9129	17.4191	74.0636	21.5863	49.1257	85.5793	56.0162	47.3375	42.2627	7.55358	12.519	24.1728	40.3791	32.4306	25.2876	26.6861	51.2633	33.9169
ADIR008247	26S protease regulatory subunit [Source:Projected from Anopheles gambiae (AGAP007243) VB External Description%3BAcc:AGAP007243]	29.1262	42.711	43.1443	30.8436	69.4307	43.4018	38.3632	43.6521	48.8054	46.2775	18.9554	29.7584	40.3725	64.9545	77.9494	83.0567	85.9673	77.982
ADIR011213	protein kinase C and casein kinase substrate in neurons 2 protein [Source:Projected from Anopheles gambiae (AGAP008046) VB External Description%3BAcc:AGAP008046]	31.759	10.4317	14.4634	33.0831	22.1519	18.0979	25.4421	19.21	18.2942	27.4251	125.199	138.751	40.359	94.0991	87.1477	82.5511	77.796	85.3985
ADIR006238	unknown function	41.6315	7.5264	86.1212	8.43584	105.198	19.1118	68.8012	17.4799	24.4524	7.76328	49.1365	47.7752	40.2861	48.8458	0	6.15183	0	13.7494
ADIR000198	unknown function	10.3524	7.42047	148.112	0	54.8091	17.3091	59.5372	40.2391	42.9471	9.58672	21.6167	71.1698	40.2583	149.198	75.5507	39.4183	39.6488	75.954
ADIR002074	6-phosphogluconolactonase [Source:Projected from Anopheles gambiae (AGAP010866) VB External Description%3BAcc:AGAP010866]	33.9747	18.0793	40.7147	37.4607	57.8305	44.1409	38.6945	38.5296	30.3768	42.8695	33.7161	65.1591	40.1289	116.102	79.3848	90.6883	103.235	97.3525
ADIR005388	Annexin [Source:UniProtKB/TrEMBL%3BAcc:A0A182NCM4]	28.5859	11.102	35.5577	17.9591	39.8653	50.8234	23.156	39.9849	41.041	57.3418	66.1353	68.3848	39.9948	162.739	196.407	221.252	189.029	192.357
ADIR001771	dual specificity phosphatase [Source:Projected from Anopheles gambiae (AGAP011155) VB External Description%3BAcc:AGAP011155]	51.1852	9.90837	58.8558	21.5088	41.8183	25.3505	47.7703	28.833	52.7077	45.0346	65.2481	30.8379	39.9215	158.982	144.191	134.02	153.155	147.587
ADIR011443	Oligosaccharyltransferase complex subunit OSTC [Source:Projected from Anopheles gambiae (AGAP008475) VB External Description%3BAcc:AGAP008475]	32.8488	35.8665	50.8548	40.7349	39.7566	26.8247	43.2566	62.6661	33.4687	38.8965	23.9628	49.8043	39.9118	86.265	107.956	96.2039	62.6662	88.2728
ADIR008520	Stromal cell-derived factor [Source:Projected from Anopheles gambiae (AGAP001749) VB External Description%3BAcc:AGAP001749]	41.4909	31.3117	38.2391	22.6953	58.4986	37.7082	48.8788	39.4436	34.0971	33.7807	45.9067	46.6559	39.8922	72.7104	51.2884	41.3029	55.7392	55.2602
ADIR007972	unknown function	48.1286	43.4038	26.4334	55.4973	33.2086	30.6758	30.9539	60.2399	31.0633	65.4119	37.7715	14.8638	39.8043	109.639	70.6817	99.8942	109.296	97.3777
ADIR000860	Cell cycle control protein 50A [Source:Projected from Anopheles gambiae (AGAP000704) VB External Description%3BAcc:AGAP000704]	31.9932	14.087	26.0387	34.5247	25.7647	31.559	36.1346	35.9744	29.987	44.7495	73.4186	93.0651	39.7747	80.9319	80.2208	81.3239	90.9131	83.3474
ADIR007869	unknown function	41.8758	15.8878	45.3994	28.3748	109.32	12.0915	64.5318	7.99236	37.3801	6.82198	99.9479	7.57806	39.7668	66.2577	0.642091	4.80371	4.68704	19.0976
ADIR014196	unknown function	48.8956	50.6932	46.0515	47.9307	37.5587	46.3787	50.4056	16.4841	51.1034	39.2052	14.1436	27.6171	39.7056	92.9543	81.9827	123.232	116.262	103.608
ADIR000235	Casein kinase II subunit beta [Source:UniProtKB/TrEMBL%3BAcc:A0A182MXY2]	11.0863	6.87936	20.3552	12.8225	14.4575	8.7713	11.0455	17.9982	23.1163	0	154.38	195.126	39.6698	100.638	162.652	125.633	117.82	126.686
ADIR000996	Mannosyltransferase [Source:UniProtKB/TrEMBL%3BAcc:A0A182N041]	38.056	45.2528	28.1656	52.3006	22.4142	50.5673	22.0036	43.3679	37.5994	54.9552	33.1343	47.1928	39.5841	39.0902	49.7854	47.8913	60.7669	49.3835
ADIR000422	Clathrin light chain [Source:Projected from Anopheles gambiae (AGAP010608) VB External Description%3BAcc:AGAP010608]	12.1116	12.5155	42.3987	20.7182	50.1992	42.6212	20.1037	36.4	35.043	59.4959	52.1197	90.6149	39.5285	116.327	200.639	167.956	140.54	156.365
ADIR000287	unknown function	52.2245	4.10811	67.0018	17.5596	108.751	10.7828	75.7242	10.2161	40.4388	6.04197	63.9473	16.7653	39.4635	38.3266	1.06459	5.58208	4.22112	12.2986
ADIR009614	Proteasome subunit beta type [Source:UniProtKB/TrEMBL%3BAcc:A0A182NPM9]	49.2678	38.7462	59.0393	27.5626	47.433	59.7801	56.2324	36.4319	28.9374	45.2311	13.2903	11.3487	39.4417	41.9235	71.8892	67.0898	66.3109	61.8034
ADIR004329	unknown function	50.409	6.72359	89.7157	14.4334	132.261	24.1473	77.8409	11.2719	30.9693	6.73201	21.1507	6.86394	39.3766	18.6876	0.452116	7.10893	2.47979	7.18211
ADIR003999	replication factor A3 [Source:Projected from Anopheles gambiae (AGAP010177) VB External Description%3BAcc:AGAP010177]	31.6504	65.116	34.8071	60.3581	49.4974	26.2111	58.9723	33.2295	45.5615	31.9183	17.8189	17.0864	39.3523	45.5487	41.0187	75.2828	67.2769	57.2818
ADIR006982	unknown function	35.0963	50.6708	36.4662	40.1963	44.3157	49.6215	47.9945	36.2769	42.0259	52.513	20.7763	16.1177	39.3393	31.7005	42.5925	42.9288	50.6065	41.9571
ADIR011612	unknown function	56.7812	3.42675	57.8654	13.8188	124.837	13.0162	43.5651	7.68655	36.0915	4.40662	87.0599	20.4829	39.0865	50.1371	1.93017	11.8874	3.53972	16.8736
ADIR008079	Rab-like protein [Source:Projected from Anopheles gambiae (AGAP006354) VB External Description%3BAcc:AGAP006354]	40.9257	50.2284	32.4326	29.3876	38.9789	47.0399	37.9405	48.0819	39.7148	68.7773	25.9022	9.12534	39.0446	67.2051	65.1481	63.3145	60.4113	64.0198
ADIR009451	unknown function	67.7967	0	26.0483	17.7995	92.4495	19.5521	95.087	34.511	32.7941	39.8542	10.1763	31.9234	38.9993	68.532	118.353	41.8016	110.731	84.8544
ADIR014995	mitochondrial ribosomal protein L52%2C isoform CRA_d [Source:Projected from Anopheles gambiae (AGAP004839) VB External Description%3BAcc:AGAP004839]	56.8423	24.9448	96.9532	38.3486	45.9778	48.6157	40.2422	29.163	20.9321	16.4429	36.0503	13.2604	38.9811	52.4506	72.1176	52.3881	68.4696	61.3565
ADIR011330	Heat shock factor-binding protein [Source:Projected from Anopheles gambiae (AGAP009882) VB External Description%3BAcc:AGAP009882]	35.9514	24.656	33.2029	37.8646	39.2878	49.0587	23.7271	33.4067	34.9877	50.8787	62.5727	42.0945	38.9741	64.0148	70.9723	61.2291	85.4409	70.4143
ADIR009915	dynactin [Source:Projected from Anopheles gambiae (AGAP002742) VB External Description%3BAcc:AGAP002742]	43.0633	20.8591	45.9319	23.308	60.239	37.2936	36.8568	36.4	39.7154	48.6785	40.6788	34.52	38.962	48.4697	36.0122	38.1719	27.6473	37.5753
ADIR005462	lectin%2C mannose-binding [Source:Projected from Anopheles gambiae (AGAP004407) VB External Description%3BAcc:AGAP004407]	33.2148	37.7991	30.4497	42.3061	30.351	24.9355	31.5332	37.1567	42.3498	49.6552	56.103	50.4054	38.855	81.119	70.0365	74.8092	77.2437	75.8021
ADIR003219	60 kDa heat shock protein%2C mitochondrial precursor [Source:Projected from Anopheles gambiae (AGAP004002) VB External Description%3BAcc:AGAP004002]	32.7183	28.6279	25.4163	25.3959	39.0318	19.1824	41.0321	31.6249	54.5895	41.089	84.8812	40.4359	38.6688	36.4623	20.3023	22.1904	23.4544	25.6024
ADIR000084	hexokinase [Source:VB Community Annotation%3BAcc:ADIR000084]	43.5715	19.8621	37.4173	27.3381	40.17	12.1034	38.4386	17.8286	50.177	14.9439	96.2651	64.5645	38.5567	53.4502	56.5858	49.3649	54.7444	53.5363
ADIR005284	unknown function	42.3797	25.017	26.672	38.4178	42.8555	33.8924	22.7373	38.7386	23.3552	66.6837	43.999	56.3833	38.4276	89.6975	56.8051	84.1024	89.4574	80.0156
ADIR008280	Grx3p [Source:Projected from Anopheles gambiae (AGAP003415) VB External Description%3BAcc:AGAP003415]	49.3405	27.8326	50.0049	21.6145	43.874	44.3626	27.9308	66.7508	23.3809	58.5533	32.7151	14.3557	38.393	63.0157	44.8774	69.8971	59.5833	59.3434
ADIR011412	lupus La protein [Source:Projected from Anopheles gambiae (AGAP008952) VB External Description%3BAcc:AGAP008952]	34.5547	36.9281	33.909	29.26	39.1206	44.7716	32.3069	37.0392	41.37	47.63	38.75	44.7114	38.3626	106.62	102.097	116.676	130.874	114.067
ADIR010142	39S mitochondrial ribosomal protein L49 [Source:VB External Description%3BAcc:ADIR010142]	43.7547	47.6854	55.8493	31.8976	33.0583	28.0754	67.7389	29.861	47.2473	23.7534	20.0528	30.2933	38.2723	34.0777	49.6203	43.5701	52.6832	44.9878
ADIR009392	Coiled-coil domain-containing protein [Source:Projected from Anopheles gambiae (AGAP010007) VB External Description%3BAcc:AGAP010007]	46.0263	38.0861	37.5514	30.2646	38.4188	45.0024	41.0664	35.072	35.3122	38.9307	32.9968	40.3085	38.253	89.4787	98.0606	87.0228	103.142	94.426
ADIR002808	N-myc downstream regulated [Source:Projected from Anopheles gambiae (AGAP003238) VB External Description%3BAcc:AGAP003238]	24.6491	24.9005	32.8415	32.63	29.9698	24.4648	28.9145	28.8958	38.7172	43.1549	66.3828	82.4117	38.161	83.5498	71.5649	71.3366	76.4786	75.7325
ADIR002831	unknown function	46.0207	25.6636	53.6607	40.675	47.3879	49.375	39.9118	37.9307	39.6415	42.1179	14.6773	19.9091	38.0809	20.1895	19.8538	15.5404	21.5031	19.2717
ADIR008231	TMEM9 protein [Source:Projected from Anopheles gambiae (AGAP007259) VB External Description%3BAcc:AGAP007259]	27.9974	19.0177	22.9267	23.651	34.1905	55.3363	30.5216	34.7323	28.9111	45.6521	55.7616	78.2436	38.0785	128.608	147.905	108.932	172.673	139.53
ADIR009932	unknown function	31.7807	13.2854	30.7027	27.7273	26.7944	15.9643	26.5045	20.7623	23.0879	27.8951	111.167	100.846	38.0431	63.0214	60.5558	53.4952	60.1634	59.309
ADIR005932	Protein FAM36A [Source:Projected from Anopheles gambiae (AGAP007893) VB External Description%3BAcc:AGAP007893]	58.8203	16.4999	42.3465	30.5847	35.1284	42.5168	53.1343	24.059	32.3255	64.7171	38.7291	17.3248	38.0155	96.1883	93.5971	87.7741	136.369	103.482
ADIR011128	unknown function	52.9955	6.61639	82.931	14.4379	87.1826	10.9996	85.4949	8.39724	26.873	5.31974	68.128	6.32434	37.975	146.114	1.74867	20.5929	9.15251	44.402
ADIR000284	unknown function	50.7104	2.66907	78.8241	8.29883	108.753	23.7818	38.5514	7.75476	16.444	6.8993	79.7311	32.9378	37.9463	65.6485	17.9545	38.9106	11.8013	33.5787
ADIR001956	unknown function	16.8667	20.9731	4.41414	33.728	30.2947	45.5144	12.6151	38.5681	13.7058	78.9106	40.8899	118.209	37.8908	150.732	174.409	238.254	227.108	197.626
ADIR009132	Phospholipase A2%2C venom [Source:Projected from Anopheles gambiae (AGAP004730) VB External Description%3BAcc:AGAP004730]	29.8197	21.1666	20.0914	59.2328	23.7791	65.6689	25.4768	41.5103	22.2283	61.5499	25.5434	57.134	37.7668	106.822	113.247	150.661	108.212	119.736
ADIR010622	unknown function	25.5459	46.9522	27.2008	38.3613	38.6969	40.893	12.6347	18.3183	43.7473	83.0107	10.2278	67.0066	37.7163	51.2039	61.0199	22.0159	59.9228	48.5406
ADIR002570	unknown function	48.2971	29.625	34.936	39.3325	36.6171	40.1621	42.7718	35.5599	37.6124	45.8807	27.29	34.4364	37.7101	45.7975	51.7387	39.5125	57.873	48.7304
ADIR001168	5-hydroxyisourate hydrolase [Source:UniProtKB/TrEMBL%3BAcc:A0A182N0L3]	43.0519	35.401	45.4934	60.1106	53.9182	45.668	64.1466	10.3276	59.4436	23.17	11.1219	0	37.6544	28.904	27.9751	16.3998	19.4974	23.1941
ADIR014242	unknown function	42.8718	39.8092	27.4505	29.5264	51.4872	24.2755	47.2544	30.6454	42.1474	10.4032	51.3997	54.506	37.6481	54.2394	40.7871	39.123	41.2251	43.8436
ADIR003784	UBX domain-containing protein [Source:Projected from Anopheles gambiae (AGAP005122) VB External Description%3BAcc:AGAP005122]	41.4884	34.2644	37.4441	35.5748	29.9884	45.6431	33.8792	34.4754	33.9095	47.0885	46.0682	31.529	37.6127	77.8042	79.6597	78.2355	82.7582	79.6144
ADIR000799	NADPH--cytochrome P450 reductase [Source:UniProtKB/TrEMBL%3BAcc:A0A182MZJ4]	41.5995	27.5387	29.512	43.0979	34.5627	30.4402	26.7661	32.9789	42.9997	33.9314	61.7509	44.8346	37.501	57.8045	54.5607	48.0348	59.0008	54.8502
ADIR004024	Translocase of inner mitochondrial membrane 23 homolog [Source:Projected from Anopheles gambiae (AGAP010210) VB External Description%3BAcc:AGAP010210]	46.6587	14.9246	43.1194	29.1866	39.5464	25.7518	49.5988	32.2001	34.6323	41.2885	49.3647	41.5739	37.3205	72.1934	55.9017	50.4329	48.3267	56.7137
ADIR005786	Phenoloxidase inhibitor protein [Source:Projected from Anopheles gambiae (AGAP004674) VB External Description%3BAcc:AGAP004674]	31.2163	4.84829	57.2381	10.5552	113.223	20.0459	54.4579	5.63357	17.6509	3.13151	94.2086	34.8685	37.2565	124.845	1.48047	15.4506	5.35984	36.784
ADIR002667	Von Hippel-Lindau disease tumor suppressor [Source:Projected from Anopheles gambiae (AGAP002496) VB External Description%3BAcc:AGAP002496]	49.2447	22.5782	47.9803	55.9696	40.9161	36.1586	49.9122	52.5864	37.9251	29.3623	12.1571	11.7424	37.2111	23.6416	35.0872	20.7446	40.4941	29.9919
ADIR005255	molecular chaperone DnaK [Source:Projected from Anopheles gambiae (AGAP010876) VB External Description%3BAcc:AGAP010876]	23.7215	9.71153	28.5607	21.7834	44.023	23.4004	24.1332	32.1289	41.8899	23.7646	97.9654	75.4125	37.2079	109.342	122.985	158.962	120.335	127.906
ADIR004039	ER lumen protein retaining receptor [Source:Projected from Anopheles gambiae (AGAP012755) VB External Description%3BAcc:AGAP012755]	27.5465	17.8031	30.1103	22.1191	47.051	24.9758	25.7282	18.6325	13.9584	27.6628	105.903	84.5064	37.1664	150.495	144.414	191.889	178.998	166.449
ADIR007612	Small calcium-binding mitochondrial carrier protein [Source:Projected from Anopheles gambiae (AGAP006508) VB External Description%3BAcc:AGAP006508]	52.5006	12.0135	28.9252	16.4707	33.9011	12.1837	31.4553	22.7748	58.7743	20.6226	99.0874	56.427	37.0947	20.4063	10.1815	19.2373	13.7351	15.8901
ADIR001878	unknown function	0	18.9981	16.5996	11.6	23.6091	62.3587	0	11.1273	10.6118	50.6691	75.7107	163.505	37.0658	159.766	162.057	143.046	175.908	160.194
ADIR010446	26S proteasome regulatory subunit N9 [Source:Projected from Anopheles gambiae (AGAP001651) VB External Description%3BAcc:AGAP001651]	42.3092	29.2251	27.6845	27.287	46.9554	40.6128	29.2991	35.0056	24.555	35.3496	35.0815	71.1501	37.0429	99.0982	104.519	77.2064	110.085	97.7272
ADIR011533	unknown function	17.812	6.59508	16.639	15.6086	35.4363	15.0661	24.3239	22.9725	25.8603	10.2001	155.843	95.813	36.8475	87.4223	54.4494	69.4427	73.68	71.2486
ADIR002252	lactoylglutathione lyase [Source:Projected from Anopheles gambiae (AGAP012071) VB External Description%3BAcc:AGAP012071]	52.9447	9.37337	75.5127	5.81535	59.2973	23.9677	33.8878	40.9068	34.1169	60.8276	14.3294	29.1429	36.6769	47.9407	52.1635	42.945	67.2776	52.5817
ADIR001086	Mitochondrial import inner membrane translocase subunit Tim9 [Source:Projected from Anopheles gambiae (AGAP000781) VB External Description%3BAcc:AGAP000781]	34.6223	26.5685	22.9856	48.9692	49.0525	60.4996	21.4364	23.3038	22.2911	52.6197	34.2879	42.452	36.5907	43.4567	51.3685	74.4976	65.5761	58.7247
ADIR003986	stress-induced-phosphoprotein [Source:Projected from Anopheles gambiae (AGAP010188) VB External Description%3BAcc:AGAP010188]	8.92591	0	8.34537	3.69942	7.11042	7.55506	3.17863	9.20672	26.6365	17.9009	142.853	203.233	36.5537	94.6511	90.5395	101.808	88.7356	93.9335
ADIR002196	unknown function	49.6188	5.77304	66.3553	13.2677	115.06	15.5492	88.2031	6.28152	37.5959	7.43138	27.5231	5.89298	36.546	29.7506	0.873325	7.84732	0	9.61781
ADIR003235	complement component 1 Q subcomponent-binding protein%2C mitochondrial [Source:Projected from Anopheles gambiae (AGAP003987) VB External Description%3BAcc:AGAP003987]	27.4924	8.26125	25.5646	13.6981	37.9597	33.3053	44.1961	44.807	61.6927	46.2763	58.1961	36.8265	36.523	81.7952	80.87	86.5832	65.4415	78.6725
ADIR010655	unknown function	41.3302	22.7867	29.6707	34.8047	43.3735	35.5502	41.5413	39.7066	25.5265	26.7402	43.5849	53.1361	36.4793	117.217	73.2359	95.157	135.139	105.187
ADIR015409	unknown function	0	67.3959	0	0	0	0	0	0	0	197.077	26.6407	145.781	36.4079	0	0	0	67.6018	16.9004
ADIR006581	Coiled-coil-helix-coiled-coil-helix domain containing [Source:Projected from Anopheles gambiae (AGAP002940) VB External Description%3BAcc:AGAP002940]	40.5637	32.4234	39.433	32.5165	38.765	51.4912	26.004	42.8893	35.314	34.8587	37.8333	24.0017	36.3411	56.7973	43.8547	48.2993	34.8598	45.9528
ADIR006991	carbonic anhydrase [Source:Projected from Anopheles gambiae (AGAP007550) VB External Description%3BAcc:AGAP007550]	34.0536	24.2471	29.7249	32.9153	26.3829	33.6352	15.9146	24.3288	24.6929	37.0005	48.4076	104.089	36.2827	58.2829	68.574	99.2876	85.2997	77.8611
ADIR010003	DNA-directed RNA polymerase II subunit RPB4 [Source:Projected from Anopheles gambiae (AGAP001228) VB External Description%3BAcc:AGAP001228]	46.7816	33.4846	44.0647	32.3514	49.1852	40.3463	35.8481	45.4332	31.2535	28.9145	28.2587	19.2077	36.2608	88.144	68.6505	64.5987	94.538	78.9828
ADIR000049	Mitochondrial 28S ribosomal protein S25 [Source:Projected from Anopheles gambiae (AGAP012136) VB External Description%3BAcc:AGAP012136]	47.16	40.2905	34.1964	49.9734	24.2978	54.7727	28.3294	20.5189	36.6607	32.7065	33.9546	31.359	36.185	58.5615	71.764	53.1234	88.9645	68.1034
ADIR008445	unknown function	35.9484	13.3949	39.8217	24.006	76.8132	43.137	38.0194	35.2993	48.463	22.9825	25.75	30.3661	36.1668	74.4468	49.2641	68.2481	54.3486	61.5769
ADIR004261	unknown function	44.1493	10.197	55.7869	29.499	104.453	26.3483	45.4323	13.2521	24.6782	11.0188	36.3875	32.437	36.1366	21.3439	8.13098	7.57064	2.48259	9.88203
ADIR001129	elongation factor 1-gamma [Source:Projected from Anopheles gambiae (AGAP000883) VB External Description%3BAcc:AGAP000883]	19.4067	7.93946	33.4067	11.8639	47.4342	34.2794	14.0068	13.8302	32.9098	26.6199	109.907	81.3114	36.0763	334.212	390.97	402.438	370.554	374.543
ADIR007154	chromosome 3 open reading frame [Source:Projected from Anopheles gambiae (AGAP007614) VB External Description%3BAcc:AGAP007614]	28.3197	0	18.9422	52.6142	26.9313	28.4561	17.4469	50.6253	12.0565	115.687	58.0402	23.3029	36.0352	70.5918	199.677	61.1113	117.243	112.156
ADIR002073	Transporter [Source:UniProtKB/TrEMBL%3BAcc:A0A182N361]	36.9553	32.7886	26.5899	41.2251	21.5217	38.3758	22.7142	43.2101	26.7744	54.3502	28.4518	58.3936	35.9459	87.2559	92.3946	91.1119	99.009	92.4429
ADIR006373	trehalose 6-phosphate synthase/phosphatase [Source:Projected from Anopheles gambiae (AGAP008227) VB External Description%3BAcc:AGAP008227]	49.7849	4.74287	67.0551	4.92624	117.343	2.50519	46.252	4.58743	22.1411	0	92.6076	16.9493	35.7412	97.041	1.4355	27.5841	5.68498	32.9364
ADIR011466	unknown function	31.3838	12.1856	14.3865	25.7707	36.4849	46.5085	41.0622	53.8057	30.0305	56.6701	30.1049	50.081	35.7062	35.0535	34.2354	41.0537	32.3308	35.6684
ADIR008922	ubiquitin-conjugating enzyme E2 G1 [Source:Projected from Anopheles gambiae (AGAP002251) VB External Description%3BAcc:AGAP002251]	33.4566	14.2275	16.2424	14.1901	28.8214	21.9933	32.8383	28.3988	36.026	30.7586	80.1303	89.991	35.5895	57.9883	61.2467	53.6121	58.2512	57.7746
ADIR001184	unknown function	48.0022	18.6595	66.4092	28.6029	47.1456	31.887	43.7346	26.6672	27.3366	14.8031	42.9657	30.8521	35.5888	78.5094	74.1111	67.1202	51.5967	67.8344
ADIR006806	Actin-related protein 2/3 complex subunit 5 [Source:UniProtKB/TrEMBL%3BAcc:A0A182NGN3]	24.3972	15.0684	6.43423	32.6133	22.8718	24.2306	54.5684	35.1391	46.3937	68.8533	32.8586	63.1295	35.5465	38.6306	52.0432	41.7462	41.5322	43.4881
ADIR004161	peptide alpha-N-acetyltransferase [Source:Projected from Anopheles gambiae (AGAP005410) VB External Description%3BAcc:AGAP005410]	59.3299	32.701	34.6119	50.755	46.716	41.7533	39.394	26.1531	48.0704	26.4932	7.4692	12.6796	35.5106	41.7891	30.2306	46.7408	29.348	37.0271
ADIR003899	ubiquitin-conjugating enzyme E2 M [Source:Projected from Anopheles gambiae (AGAP005916) VB External Description%3BAcc:AGAP005916]	17.3609	21.7836	19.7633	27.1484	21.3027	14.9145	13.9687	19.7223	24.4059	41.5135	95.1173	108.574	35.4646	116.261	93.3995	94.3981	118.095	105.538
ADIR000681	actin-related protein 2/3 complex subunit 1A [Source:Projected from Anopheles gambiae (AGAP008908) VB External Description%3BAcc:AGAP008908]	44.2849	29.7619	31.3282	18.5247	47.8222	35.453	35.8054	32.4086	43.7604	50.402	33.5003	20.9771	35.3357	45.7167	69.0844	55.8033	66.8517	59.364
ADIR015180	unknown function	10.373	31.3231	56.5537	18.4984	19.8837	21.149	25.1775	0	51.9711	131.555	23.2408	34.0459	35.3143	0	0	0	0	0
ADIR015334	unknown function	10.373	31.3231	56.5537	18.4984	19.8837	21.149	25.1775	0	51.9711	131.555	23.2408	34.0459	35.3143	0	0	0	0	0
ADIR010230	S-formylglutathione hydrolase [Source:UniProtKB/TrEMBL%3BAcc:A0A182NRE0]	44.1857	40.1342	48.0572	28.9167	50.5518	28.1974	35.583	18.4045	36.6776	40.904	25.403	26.0118	35.2522	71.5228	59.2411	50.9234	61.8926	60.895
ADIR007365	Eukaryotic translation initiation factor 3 subunit J [Source:UniProtKB/TrEMBL%3BAcc:A0A182NI92]	10.2692	15.9354	5.38531	1.98071	9.56189	24.3681	7.67464	16.6736	16.0645	41.2359	109.036	164.202	35.1989	127.26	125.09	133.773	110.943	124.267
ADIR007015	unknown function	40.89	23.0056	39.1214	32.075	59.0791	51.5924	73.9788	30.142	35.4225	14.9624	15.9377	5.98475	35.1826	34.7988	14.309	31.7154	22.216	25.7598
ADIR010337	eukaryotic translation initiation factor 2A [Source:Projected from Anopheles gambiae (AGAP002525) VB External Description%3BAcc:AGAP002525]	36.9065	18.2285	27.566	26.1243	36.9605	32.9375	25.5704	32.7965	38.2927	43.4268	66.8894	36.3102	35.1674	119.502	136.915	144.202	148.735	137.339
ADIR005572	choline-phosphate cytidylyltransferase [Source:Projected from Anopheles gambiae (AGAP002263) VB External Description%3BAcc:AGAP002263]	1.57754	1.63489	4.12793	2.03574	10.7458	3.11449	6.55536	10.4427	11.9051	14.7595	183.757	170.815	35.1226	83.377	88.4823	83.9206	81.3653	84.2863
ADIR005865	unknown function	66.2369	79.2194	9.75066	6.96829	69.3561	29.3439	36.499	13.2239	25.3292	44.6599	28.8804	11.996	35.122	68.7224	57.8904	73.7886	105.739	76.5351
ADIR000399	aminoacyl tRNA synthase complex-interacting multifunctional protein [Source:Projected from Anopheles gambiae (AGAP010586) VB External Description%3BAcc:AGAP010586]	34.3855	23.2223	56.7757	49.1184	50.0461	36.9209	40.9869	24.2836	46.8249	32.9914	13.9827	11.9248	35.1219	32.3201	35.4361	42.2767	19.2554	32.3221
ADIR006534	unknown function	46.7031	35.4296	27.2143	28.0229	36.7238	22.5759	28.4393	41.1907	54.1157	58.3464	21.458	19.9157	35.0113	74.7754	69.1469	70.5414	80.0835	73.6368
ADIR003788	28S ribosomal protein S17%2C mitochondrial [Source:Projected from Anopheles gambiae (AGAP005118) VB Community Annotation%3BAcc:AGAP005118]	32.8298	62.09	33.5862	20.9886	37.5064	36.1586	77.1371	26.2932	25.2834	29.3623	31.2612	5.8712	34.864	47.2832	49.1221	38.8961	37.3791	43.1701
ADIR006643	fatty acyl-CoA reductase [Source:Projected from Anopheles gambiae (AGAP002279) VB External Description%3BAcc:AGAP002279]	20.5937	18.6584	12.9462	22.2441	23.2155	34.4525	18.2065	18.8318	45.4449	57.4453	68.9308	77.0384	34.834	72.5324	99.2063	55.8848	113.094	85.1794
ADIR007295	L-gulonate 3-dehydrogenase [Source:Projected from Anopheles gambiae (AGAP013544) VB External Description%3BAcc:AGAP013544]	45.2438	6.6938	86.5109	11.1057	112.173	17.0245	60.8589	3.88848	28.7444	11.5248	20.1406	13.7445	34.8044	21.736	1.36125	7.10681	7.4008	9.40122
ADIR002799	unknown function	35.5695	6.91783	65.3765	17.7821	124.781	14.8011	76.9378	4.51672	31.0024	5.56728	28.8848	5.29904	34.7863	22.034	0.523657	8.23129	2.87019	8.41478
ADIR010392	Small ubiquitin-related modifier [Source:UniProtKB/TrEMBL%3BAcc:A0A182NRV2]	46.583	65.0117	56.2125	55.9359	47.9841	16.9102	20.9796	30.4089	50.9116	0	12.5652	13.8413	34.7787	54.6847	41.8539	72.8835	57.0706	56.6232
ADIR002185	Transaldolase [Source:UniProtKB/TrEMBL%3BAcc:A0A182N3H3]	27.003	4.19548	72.4693	15.6641	92.8715	29.3352	77.4048	20.7142	22.3246	27.0802	15.1351	12.9154	34.7594	23.3516	19.1828	25.7619	22.0349	22.5828
ADIR008936	Diamine acetyltransferase [Source:Projected from Anopheles gambiae (AGAP002239) VB External Description%3BAcc:AGAP002239]	61.2164	19.773	23.4321	56.4774	54.6909	30.2871	44.4604	11.4999	37.6483	40.9983	32.4893	4.0869	34.755	9.18729	7.30636	9.04055	4.36843	7.47566
ADIR002324	unknown function	22.4665	30.965	36.0325	48.0726	34.9026	32.1084	27.9734	36.016	39.0168	55.1659	34.1361	19.9942	34.7375	59.3438	35.7396	38.9246	44.8965	44.7261
ADIR004914	syntaxin [Source:Projected from Anopheles gambiae (AGAP008756) VB External Description%3BAcc:AGAP008756]	31.5174	15.3827	25.0425	27.5557	33.8324	35.3576	30.8273	34.5968	30.6987	48.2901	49.6364	54.0259	34.7303	57.9091	51.2614	64.0792	44.6735	54.4808
ADIR000410	Alkaline phosphatase [Source:UniProtKB/TrEMBL%3BAcc:A0A182MYF5]	19.6192	28.7882	22.2643	30.1279	31.6098	62.8194	16.6172	34.7588	16.7714	60.8287	25.8052	64.7555	34.5638	82.7129	169.017	150.447	129.933	133.027
ADIR002830	unknown function	49.5223	20.9975	45.8079	28.0851	52.0337	34.5625	38.6646	39.7369	41.384	34.0955	14.6773	15.1309	34.5582	26.679	18.9084	12.7149	17.2024	18.8762
ADIR003712	unknown function	35.4841	24.3909	36.3237	52.8778	40.5677	27.3702	49.0311	35.5162	37.5541	23.8123	24.4631	25.4133	34.4004	39.7446	11.3995	39.2669	50.463	35.2185
ADIR007760	phosphoglucomutase [Source:Projected from Anopheles gambiae (AGAP005860) VB External Description%3BAcc:AGAP005860]	40.4473	13.8884	72.9179	22.177	86.438	13.757	70.9691	10.0754	30.6343	19.001	19.9344	10.6386	34.2399	20.9115	18.3981	14.5581	11.5245	16.3481
ADIR005189	unknown function	24.4631	28.5128	25.614	28.3943	22.7325	41.0636	32.0166	35.3272	39.3949	41.6986	38.2379	52.6249	34.1734	84.6242	99.5526	112.335	119.813	104.081
ADIR006822	unknown function	28.9842	23.911	35.5984	44.4381	43.3708	53.6493	9.61258	20.8887	20.0812	54.4551	31.336	43.5788	34.1587	47.3066	85.6204	98.9526	79.1573	77.7592
ADIR001759	Protein canopy homolog [Source:Projected from Anopheles gambiae (AGAP011140) VB External Description%3BAcc:AGAP011140]	34.5034	29.5231	53.0699	11.4609	84.2613	37.663	44.4465	27.8969	22.7337	28.6786	20.1775	15.2399	34.1379	70.285	63.5444	53.9538	38.7327	56.629
ADIR001551	acetyl-CoA carboxylase / biotin carboxylase [Source:Projected from Anopheles gambiae (AGAP005175) VB External Description%3BAcc:AGAP005175]	42.6375	5.91064	43.5526	16.0603	55.1608	7.8843	32.6438	9.06183	46.1219	10.5864	109.59	29.8938	34.092	62.1608	19.9992	22.3497	16.471	30.2452
ADIR006926	Ras-related protein Rab-2A [Source:Projected from Anopheles gambiae (AGAP005393) VB External Description%3BAcc:AGAP005393]	24.8129	26.3183	19.6911	23.1819	24.5439	19.936	23.8431	26.5585	25.0002	35.3404	77.8344	81.7169	34.0648	103.611	99.9721	96.9139	105.728	101.556
ADIR005363	threonine aldolase [Source:Projected from Anopheles gambiae (AGAP003688) VB External Description%3BAcc:AGAP003688]	60.6055	21.5305	48.341	12.2854	76.1506	22.7945	56.1198	22.9231	44.22	9.25892	30.6844	3.67794	34.0493	26.6227	9.82807	14.6771	16.8653	16.9983
ADIR000652	threonyl-tRNA synthetase [Source:Projected from Anopheles gambiae (AGAP008929) VB External Description%3BAcc:AGAP008929]	25.9531	14.5668	22.7933	20.6348	43.406	26.4327	30.7789	31.8904	41.1727	28.9755	60.3488	61.4914	34.037	50.9115	55.6734	66.2913	56.7801	57.4141
ADIR004002	Dolichyl-diphosphooligosaccharide--protein glycosyltransferase subunit 1 [Source:UniProtKB/TrEMBL%3BAcc:A0A182N8M8]	15.1892	25.0924	13.6596	24.8165	27.3291	24.361	16.5698	25.7098	17.3629	20.9329	73.3637	123.903	34.0242	241.529	259.176	262.717	237.536	250.24
ADIR003717	unknown function	23.9764	11.3442	24.56	13.3981	31.6628	21.9404	16.7477	20.787	25.0858	35.3452	88.5266	93.8134	33.9323	174.221	188.103	182.815	179.373	181.128
ADIR010594	Mitochondrial ribosomal protein S26 [Source:Projected from Anopheles gambiae (AGAP004481) VB External Description%3BAcc:AGAP004481]	51.4742	25.9905	34.5511	41.5103	44.6218	59.211	41.7374	17.2725	27.0312	33.6644	18.0478	11.5008	33.8844	50.0186	45.6719	54.287	63.5809	53.3896
ADIR009737	UDP-N-acetyl-alpha-D-galactosamine:polypeptide N-acetylgalactosaminyltransferase [Source:Projected from Anopheles gambiae (AGAP010367) VB External Description%3BAcc:AGAP010367]	25.835	14.2527	23.9248	26.3381	20.9231	23.216	15.5013	23.0372	22.2427	30.7831	61.4959	118.893	33.8702	149.699	145.524	157.204	164.197	154.156
ADIR002730	alpha-soluble NSF attachment protein [Source:Projected from Anopheles gambiae (AGAP003192) VB External Description%3BAcc:AGAP003192]	19.4925	18.8281	22.8364	20.862	29.9249	19.4441	21.2382	21.8518	25.0015	29.621	99.3057	77.5816	33.8323	84.3071	72.1461	66.6639	64.0422	71.7898
ADIR004641	unknown function	50.1873	25.7999	44.1804	31.8695	73.304	33.265	27.6996	30.1022	38.5094	45.007	5.39507	0	33.7766	8.02345	5.43004	23.8896	23.6868	15.2575
ADIR002180	ornithine decarboxylase [Source:Projected from Anopheles gambiae (AGAP011805) VB External Description%3BAcc:AGAP011805]	42.2193	12.3947	24.9865	16.4779	64.5393	26.1896	43.0511	32.6094	60.1763	19.1503	28.3339	34.5964	33.7271	16.4607	8.50492	15.7295	11.428	13.0308
ADIR002620	unknown function	35.771	40.1513	43.3956	22.868	52.7116	43.6616	34.9482	33.9615	35.3441	26.6042	14.0532	21.1123	33.7152	57.4144	45.2246	68.1731	51.3964	55.5521
ADIR014331	Ribosomal protein [Source:UniProtKB/TrEMBL%3BAcc:A0A182NWS0]	28.8323	41.1264	58.4391	21.2099	49.8489	35.2194	44.1116	35.9489	23.024	44.6815	14.8807	7.16163	33.707	44.7054	68.6214	60.0265	64.2606	59.4035
ADIR007500	ubiquitin-conjugating enzyme E2 J2 [Source:Projected from Anopheles gambiae (AGAP005954) VB External Description%3BAcc:AGAP005954]	23.8264	19.775	25.5011	31.2526	26.9406	21.9309	19.8118	25.4101	26.1124	38.1821	68.5972	76.4136	33.6461	84.7315	80.3365	76.4777	87.5229	82.2672
ADIR008309	unknown function	27.5625	18.8205	25.0908	20.7038	30.6708	27.0023	15.5266	19.2714	26.6687	39.1769	62.2801	90.9144	33.6407	108.19	157.62	149.665	167.528	145.751
ADIR003537	pre-mRNA branch site protein p14 [Source:Projected from Anopheles gambiae (AGAP002780) VB External Description%3BAcc:AGAP002780]	40.0365	30.903	33.0044	33.435	32.8512	14.9141	49.7436	58.5597	47.5721	10.0901	12.0485	40.4863	33.637	86.4402	24.2816	39.2595	38.3246	47.0765
ADIR011549	protein mago nashi [Source:Projected from Anopheles gambiae (AGAP010755) VB External Description%3BAcc:AGAP010755]	35.2844	36.5627	21.986	27.0962	33.3004	29.858	41.8895	52.5755	39.0099	33.6891	28.7212	23.194	33.5972	45.208	52.9684	51.4236	56.8009	51.6002
ADIR010119	Carboxylic ester hydrolase [Source:UniProtKB/TrEMBL%3BAcc:A0A182NR34]	23.1636	31.2637	18.9677	41.6693	19.6779	30.2799	15.3143	42.841	21.892	43.6113	29.0093	85.1494	33.5699	232.551	266.638	228.711	279.121	251.755
ADIR004138	Eukaryotic translation initiation factor 2%2C subunit 2 beta%2C 38kDa [Source:Projected from Anopheles gambiae (AGAP007218) VB External Description%3BAcc:AGAP007218]	21.6776	19.5548	27.4663	21.6304	66.3083	30.3892	34.8593	25.2424	38.9437	28.053	45.7449	40.1432	33.3344	58.4553	90.1086	89.951	70.8682	77.3458
ADIR003398	peptidyl-tRNA hydrolase%2C PTH2 family [Source:Projected from Anopheles gambiae (AGAP003883) VB External Description%3BAcc:AGAP003883]	43.1663	76.9417	36.5599	33.1509	33.0375	31.3425	45.8903	24.0629	33.1515	28.0078	12.4448	2.02346	33.315	22.8739	54.086	26.911	38.1767	35.5119
ADIR009629	unknown function	28.5306	22.7574	23.9124	29.771	23.7648	34.6451	42.8744	38.3092	37.6069	38.1157	38.7553	40.7172	33.3133	39.0199	32.4339	41.2935	46.5739	39.8303
ADIR002651	39S ribosomal protein L34%2C mitochondrial [Source:Projected from Anopheles gambiae (AGAP002917) VB Community Annotation%3BAcc:AGAP002917]	41.6898	42.6205	24.6262	8.71943	43.7945	37.0318	80.2585	41.5515	15.8897	18.7898	13.8208	30.3278	33.26	13.2797	36.7473	19.9458	62.2727	33.0614
ADIR005951	unknown function	35.4305	22.6381	33.9096	26.3699	36.3996	30.5823	24.4591	34.848	40.2499	39.2983	38.4846	36.2057	33.2396	57.462	61.4322	50.4317	60.9792	57.5763
ADIR010019	COMM domain-containing protein [Source:Projected from Anopheles gambiae (AGAP001207) VB External Description%3BAcc:AGAP001207]	35.4776	11.7871	29.9303	26.8371	44.8841	42.6269	41.0171	45.7012	28.6038	40.731	26.2971	24.3605	33.1878	36.5107	36.2905	30.5369	39.0622	35.6001
ADIR005711	pyruvate dehydrogenase E1 component subunit beta [Source:Projected from Anopheles gambiae (AGAP010421) VB External Description%3BAcc:AGAP010421]	38.7108	15.1746	40.6404	38.4113	53.1713	18.0405	36.4921	21.4679	29.7522	19.5428	51.791	34.8823	33.1731	59.3221	30.4535	29.67	33.5768	38.2556
ADIR004026	unknown function	34.7799	31.2134	33.2269	35.6519	34.1382	34.9713	30.0265	35.0268	27.9762	36.1855	29.5124	35.0905	33.15	73.762	63.0665	53.3186	63.8825	63.5074
ADIR005376	Transcription elongation factor 1 homolog [Source:Projected from Anopheles gambiae (AGAP003707) VB External Description%3BAcc:AGAP003707]	26.2179	48.1719	69.8179	29.5052	49.6618	20.9911	12.9639	65.7871	26.9276	21.3069	26.2883	0	33.1366	60.0377	20.8954	45.1983	35.1136	40.3113
ADIR005605	methylenetetrahydrofolate dehydrogenase(NAD+) / 5%2C10-methenyltetrahydrofolate [Source:Projected from Anopheles gambiae (AGAP004677) VB External Description%3BAcc:AGAP004677]	46.4644	9.31265	47.1075	10.1384	87.8059	13.3257	56.0342	8.11524	24.7763	6.01383	59.5804	28.6934	33.114	96.1286	25.58	40.2661	43.7569	51.4329
ADIR003170	unknown function	22.6884	28.155	32.7342	28.4231	31.7051	24.6842	25.4295	32.7398	25.6226	18.2266	60.8665	65.3589	33.0528	86.6321	95.1391	70.7149	99.1576	87.9109
ADIR001581	odorant binding protein [Source:Projected from Anopheles gambiae (AGAP005208) VB Community Annotation%3BAcc:AGAP005208]	34.8475	37.5637	26.0727	28.8705	25.1248	57.6002	19.4984	47.4922	30.9409	28.5312	21.2719	38.5619	33.0313	32.7997	14.8268	30.1606	57.4113	33.7996
ADIR003305	unknown function	43.8343	7.83386	70.232	16.709	117.62	10.7061	67.0714	5.26274	26.332	5.83449	23.6641	1.26114	33.0301	25.2035	1.24537	2.98651	1.59698	7.75809
ADIR003206	unknown function	25.2053	23.0339	21.9458	34.5777	22.5169	15.6641	16.8616	21.2814	20.3918	36.5726	68.5266	89.2572	32.9862	154.057	181.282	141.432	168.059	161.207
ADIR001880	H/ACA ribonucleoprotein complex subunit [Source:Projected from Anopheles gambiae (AGAP012204) VB External Description%3BAcc:AGAP012204]	46.1269	27.4575	60.6601	20.4231	39.7901	31.6497	48.5544	31.972	18.4487	14.2785	50.6382	5.70871	32.9757	102.21	95.5001	100.867	90.9213	97.3746
ADIR015571	Alpha-amylase [Source:UniProtKB/TrEMBL%3BAcc:A0A182NZ71]	43.2372	8.40586	101.968	9.72408	82.4193	18.2837	79.9074	4.18251	28.2523	3.09463	13.6388	2.45604	32.9642	79.5807	2.18556	28.3311	1.32837	27.8564
ADIR008890	phosphotransferase LOC123688 [Source:Projected from Anopheles gambiae (AGAP004612) VB External Description%3BAcc:AGAP004612]	27.6665	26.9514	18.7652	27.8611	28.9894	27.0748	16.8589	32.8046	30.933	41.4573	54.038	61.7176	32.9265	60.2875	51.2941	53.9006	60.7349	56.5543
ADIR001250	dynein intermediate chain%2C cytosolic [Source:Projected from Anopheles gambiae (AGAP000320) VB External Description%3BAcc:AGAP000320]	29.0488	15.9959	19.2714	28.6087	30.2593	29.9696	30.1	26.6364	42.4669	48.341	48.0693	46.1404	32.909	66.6855	70.2695	60.8138	77.338	68.7767
ADIR003836	cysteine dioxygenase [Source:Projected from Anopheles gambiae (AGAP005153) VB External Description%3BAcc:AGAP005153]	56.406	8.61256	72.7075	3.56966	101.548	5.48376	25.3433	8.34216	28.9419	14.848	39.0324	29.546	32.8651	3.99764	0	1.30862	0	1.32656
ADIR002599	vesicle transport protein GOT1B [Source:Projected from Anopheles gambiae (AGAP002357) VB External Description%3BAcc:AGAP002357]	31.7112	13.0517	32.9393	29.8013	27.715	20.2512	37.2104	34.5211	29.244	43.0003	45.5849	48.986	32.8347	72.6003	66.9548	49.3815	61.754	62.6726
ADIR009142	H/ACA ribonucleoprotein complex subunit [Source:Projected from Anopheles gambiae (AGAP004739) VB External Description%3BAcc:AGAP004739]	40.3608	15.0356	33.4354	25.3519	27.9528	30.8393	32.6116	24.6389	24.773	26.1946	47.7504	65.0435	32.8323	79.0839	59.9935	72.9687	70.9439	70.7475
ADIR007694	unknown function	23.5693	45.1204	21.8083	40.7567	18.1735	47.2233	11.7561	54.0191	22.7478	53.7706	16.8496	38.0564	32.8209	163.612	140.918	146.341	155.982	151.713
ADIR003782	Aldehyde dehydrogenase [Source:UniProtKB/TrEMBL%3BAcc:A0A182N808]	28.4722	11.4038	28.0028	22.4115	40.2776	13.903	21.7975	29.0192	29.4844	24.8503	66.7192	77.0531	32.7829	95.9118	98.8131	84.2995	108.215	96.8099
ADIR004378	unknown function	23.3618	23.3762	18.3122	22.0207	17.33	17.1116	22.064	27.7299	32.8845	35.4259	71.1096	82.6576	32.782	67.364	71.9042	65.1617	66.9688	67.8497
ADIR009312	DNA-directed RNA polymerases I%2C II%2C and III subunit RPABC1 [Source:Projected from Anopheles gambiae (AGAP010064) VB External Description%3BAcc:AGAP010064]	61.4278	33.6219	25.284	44.0846	38.1641	42.8962	17.9977	34.758	29.2895	29.034	13.6211	23.145	32.777	38.1793	43.6605	52.9172	53.6531	47.1025
ADIR008623	calnexin [Source:Projected from Anopheles gambiae (AGAP005032) VB External Description%3BAcc:AGAP005032]	32.5832	18.234	23.4375	29.8364	25.802	25.6308	33.7927	33.7245	22.9833	25.6642	61.0637	59.8754	32.719	39.5869	39.9636	43.0983	35.6249	39.5684
ADIR002127	unknown function	49.8509	26.6907	36.0339	33.1953	55.9756	28.8778	36.4097	37.2228	38.8675	34.4965	11.2751	2.74481	32.6367	22.2957	21.219	19.4553	26.5529	22.3807
ADIR006930	unknown function	4.4855	0	20.5903	6.48436	31.3385	8.87251	5.58615	16.182	50.6586	22.5205	141.414	82.545	32.5565	46.8578	51.2884	42.8914	49.9731	47.7527
ADIR009184	Pyruvate dehydrogenase E1 component subunit alpha [Source:UniProtKB/TrEMBL%3BAcc:A0A182NNE9]	35.9848	22.1402	41.3674	35.243	44.7836	18.729	33.5289	22.135	24.8045	25.36	50.7433	35.2237	32.5036	54.1541	50.0044	56.9272	59.1869	55.0682
ADIR002099	Selenophosphate synthetase [Source:Projected from Anopheles gambiae (AGAP011375) VB External Description%3BAcc:AGAP011375]	45.1804	17.0169	41.2258	15.8829	61.0894	28.3957	51.1892	18.5336	27.4029	16.4767	34.5375	32.7443	32.4729	38.4789	31.1273	51.2821	36.4545	39.3357
ADIR005901	unknown function	29.1578	20.7222	28.2017	34.292	27.2581	24.0006	25.772	25.709	19.2142	30.3536	60.4656	64.1858	32.4444	59.5797	71.7729	59.2483	64.042	63.6607
ADIR009257	CLIP-domain serine protease [Source:Projected from Anopheles gambiae (AGAP004855) VB Community Annotation%3BAcc:AGAP004855]	49.519	5.56333	57.7794	15.0055	100.895	9.42516	35.696	5.38492	30.1233	4.78548	57.8878	17.1103	32.4313	71.3751	1.12904	10.1149	8.20282	22.7055
ADIR009158	unknown function	29.263	17.6125	17.2867	18.2792	22.7915	21.4282	14.1226	27.269	28.775	51.0902	55.3688	85.6398	32.4105	129.948	103.438	116.621	127.434	119.36
ADIR002191	unknown function	39.8898	9.7767	61.3682	16.7071	116.221	17.6562	58.3217	4.41164	19.0685	4.19193	25.7275	14.7648	32.3421	37.3919	1.74948	7.37568	1.80327	12.0801
ADIR009412	4-nitrophenylphosphatase [Source:Projected from Anopheles gambiae (AGAP009985) VB External Description%3BAcc:AGAP009985]	31.0942	11.9229	24.5106	20.6271	43.5005	36.1487	40.3627	25.38	50.4619	22.1967	50.3268	31.1741	32.3088	39.2969	28.9528	34.8733	37.3669	35.1225
ADIR006159	Ras-related protein Rab-14 [Source:Projected from Anopheles gambiae (AGAP008419) VB External Description%3BAcc:AGAP008419]	18.7996	16.5212	24.2767	24.4558	22.9755	31.8446	22.6206	29.5604	20.4385	37.2147	67.8792	70.9621	32.2957	91.8332	83.7103	75.4745	89.4984	85.1291
ADIR010479	proline synthetase co-transcribed homolog [Source:Projected from Anopheles gambiae (AGAP001621) VB External Description%3BAcc:AGAP001621]	42.335	5.7147	55.4784	7.10585	65.0937	25.4698	32.1032	8.30285	27.2055	22.1666	54.3836	41.1677	32.2106	135.279	78.7125	95.0764	83.6906	98.1896
ADIR014008	unknown function	41.0941	0	33.3024	77.9264	95.0172	12.581	15.7084	34.2138	32.6134	25.5666	6.05161	11.6839	32.1466	1.63349	0	4.50635	0.487613	1.65686
ADIR003591	peritrophin [Source:Projected from Anopheles gambiae (AGAP006795) VB Community Annotation%3BAcc:AGAP006795]	264.523	62.428	0	0.971762	1.86474	0	1.25152	0	41.9628	0	0.935116	11.1875	32.0937	0	0	2.12644	9.49372	2.90504
ADIR007532	gamma-glutamyl hydrolase [Source:Projected from Anopheles gambiae (AGAP006670) VB External Description%3BAcc:AGAP006670]	57.8067	10.5776	26.6771	35.1414	73.6462	17.1481	31.0939	10.2336	58.5943	18.1718	32.3124	13.2195	32.0519	28.8667	32.0814	16.5291	29.2527	26.6825
ADIR006684	isochorismatase domain-containing protein [Source:Projected from Anopheles gambiae (AGAP002320) VB External Description%3BAcc:AGAP002320]	20.4055	23.7276	36.8219	22.0999	28.5344	42.9067	47.6362	45.9994	17.7168	51.2478	22.8628	24.5214	32.04	56.9612	53.58	43.3947	41.5001	48.859
ADIR004752	unknown function	42.2791	26.2511	27.0891	47.1456	36.7271	20.4309	53.84	25.4278	45.741	11.3153	17.6306	30.024	31.9918	52.8032	44.6533	47.8703	46.7441	48.0177
ADIR004419	Ras-related protein [Source:Projected from Anopheles gambiae (AGAP004559) VB External Description%3BAcc:AGAP004559]	1.27534	3.9546	3.34745	2.45554	9.51145	2.52392	6.35149	6.89992	11.073	5.12478	163.65	167.563	31.9775	97.3853	136.385	104.87	80.816	104.864
ADIR015585	Hydroxypyruvate isomerase [Source:UniProtKB/TrEMBL%3BAcc:A0A182NZ85]	40.5014	26.5989	53.746	11.0384	60.4179	11.2637	56.8862	17.5062	48.6702	18.3009	26.0664	12.7215	31.9765	27.1337	19.4245	20.1457	25.4931	23.0493
ADIR003068	solute carrier family 38 (sodium-coupled neutral amino acid transporter) [Source:Projected from Anopheles gambiae (AGAP001923) VB External Description%3BAcc:AGAP001923]	31.4707	50.0168	24.4992	42.4311	31.8808	31.6961	31.1791	26.6059	32.3002	29.5079	25.2488	26.2344	31.9226	63.0696	67.2469	71.1304	77.2496	69.6741
ADIR002045	unknown function	22.7669	30.2179	21.3727	31.2333	39.4839	25.7754	36.4235	11.7251	33.8407	65.4129	27.781	36.5855	31.8849	46.8492	59.2833	50.8137	47.2624	51.0521
ADIR004997	Aspartate aminotransferase [Source:UniProtKB/TrEMBL%3BAcc:A0A182NBG9]	36.1969	12.3038	38.9653	28.8961	47.4159	21.6036	26.5535	22.5219	38.1733	19.5021	49.9882	39.6443	31.8137	61.8298	39.5643	40.7649	39.2661	45.3563
ADIR003475	Alpha-tocopherol transfer protein-like protein [Source:Projected from Anopheles gambiae (AGAP002835) VB External Description%3BAcc:AGAP002835]	23.3311	30.8704	14.2866	39.4044	19.3633	24.4987	23.5169	45.7073	29.3965	53.7376	22.6556	53.7376	31.7088	20.0354	30.021	31.5439	44.3858	31.4965
ADIR004212	Multiple inositol polyphosphate phosphatase [Source:Projected from Anopheles gambiae (AGAP006962) VB External Description%3BAcc:AGAP006962]	28.754	28.891	15.0429	17.1359	31.2161	26.1937	19.8557	16.7732	44.6976	42.5605	48.1646	60.5371	31.6519	88.6374	94.4038	76.8132	86.7388	86.6483
ADIR015598	unknown function	47.1227	30.8107	45.4844	30.3397	19.9947	53.9131	26.7822	34.3128	37.3897	26.542	16.2587	10.5576	31.6257	40.5086	25.1086	40.9282	35.4783	35.5059
ADIR010469	triosephosphate isomerase [Source:VB Community Annotation%3BAcc:ADIR010469]	36.2772	15.2171	71.9699	11.3504	107.702	31.0164	65.9523	14.1514	13.636	7.87304	0.920556	3.13426	31.6	9.8901	16.7846	18.0433	10.0904	13.7021
ADIR001186	unknown function	3.56877	0	6.22733	2.30153	22.1069	22.3164	7.41402	11.8107	17.6048	11.9272	116.529	157.312	31.5932	230.619	372.563	381.511	267.826	313.13
ADIR008957	unknown function	45.6231	21.0926	12.7234	28.0956	54.2161	32.6259	41.1129	29.7729	32.0644	38.9723	20.9587	21.7197	31.5815	46.161	59.0771	54.9626	69.9332	57.5335
ADIR003017	14 kDa phosphohistidine phosphatase [Source:Projected from Anopheles gambiae (AGAP002078) VB External Description%3BAcc:AGAP002078]	36.0001	46.8992	34.9014	32.6898	21.2603	22.5432	23.5661	20.484	32.8233	45.7641	30.708	30.5139	31.5128	40.9314	58.3758	59.2852	67.9302	56.6307
ADIR009129	arginyl-tRNA synthetase [Source:Projected from Anopheles gambiae (AGAP004708) VB External Description%3BAcc:AGAP004708]	29.7043	15.4066	25.1998	20.2129	33.3574	26.7274	19.4983	25.4116	15.8986	28.1879	53.1859	85.2841	31.5062	92.4094	76.5806	81.9524	91.0626	85.5012
ADIR003797	Eukaryotic translation initiation factor 3 subunit L [Source:UniProtKB/TrEMBL%3BAcc:A0A182N823]	34.5666	21.0094	30.1341	20.0143	34.6697	29.0113	14.8624	27.9796	24.2299	41.4061	52.0944	48.0316	31.5008	182.135	191.225	178.885	195.491	186.934
ADIR009736	2-hydroxyacyl-CoA lyase [Source:Projected from Anopheles gambiae (AGAP010368) VB External Description%3BAcc:AGAP010368]	23.0595	27.1953	28.5487	31.0727	26.1183	27.7694	31.4849	40.3318	37.2404	40.8447	34.6719	29.3063	31.4703	57.0406	49.3771	52.7167	63.9419	55.7691
ADIR008111	unknown function	30.2423	53.4526	37.2501	36.713	24.2434	26.9323	36.9575	36.395	34.0703	45.1852	7.19155	7.55812	31.3493	12.8207	8.97697	15.9176	18.3445	14.0149
ADIR009645	unknown function	23.9364	30.3838	28.5357	37.7577	16.2141	34.4306	16.2608	43.1788	51.0486	30.5878	28.6542	34.8119	31.3167	51.7359	33.1603	60.101	65.2814	52.5696
ADIR006179	26S proteasome non-ATPase regulatory subunit [Source:Projected from Anopheles gambiae (AGAP009082) VB External Description%3BAcc:AGAP009082]	33.9656	17.6058	46.7004	32.051	44.4737	43.8325	30.4044	33.0225	30.345	33.1665	16.2074	13.8576	31.3027	34.5244	50.1604	51.0215	46.4382	45.5361
ADIR002633	unknown function	28.8805	13.2392	40.957	17.3717	42.3611	30.9101	22.339	17.7916	39.4253	24.2168	53.3514	44.0952	31.2449	143.632	142.917	167.006	130.299	145.963
ADIR010060	pre-rRNA-processing protein TSR2 [Source:Projected from Anopheles gambiae (AGAP001167) VB External Description%3BAcc:AGAP001167]	43.9734	38.336	25.2582	13.2199	51.2672	27.2037	27.3702	22.3007	23.8531	38.6644	32.4674	30.8506	31.2304	45.5337	39.415	38.9843	54.1026	44.5089
ADIR004671	Leptin receptor overlapping transcript-like [Source:Projected from Anopheles gambiae (AGAP008693) VB External Description%3BAcc:AGAP008693]	22.5198	0	22.3048	32.1698	37.0086	27.9894	13.9822	25.3252	14.5783	0	59.9418	118.679	31.2082	101.253	98.7111	92.4668	129.118	105.387
ADIR002532	39S ribosomal protein L51%2C mitochondrial [Source:Projected from Anopheles gambiae (AGAP003770) VB Community Annotation%3BAcc:AGAP003770]	33.9389	26.2703	53.5413	55.3786	50.7267	23.5398	33.7807	30.5846	23.5353	20.4816	16.1243	5.45699	31.1133	51.329	68.4388	62.6874	43.5004	56.4889
ADIR003265	stearoyl-CoA desaturase (delta-9 desaturase) [Source:Projected from Anopheles gambiae (AGAP003051) VB External Description%3BAcc:AGAP003051]	27.5489	27.9641	29.4276	25.024	44.9198	48.8447	37.8453	25.3738	38.1805	29.3096	15.7269	21.4925	30.9715	14.587	12.7616	21.4429	13.5298	15.5803
ADIR005399	unknown function	22.7388	17.5588	10.1328	22.5755	22.8837	22.2473	25.5051	23.2421	32.5838	60.017	76.7598	35.264	30.9591	24.6512	33.8354	36.7785	38.8601	33.5313
ADIR005172	unknown function	33.8238	24.2338	34.344	31.622	44.6926	39.8382	29.1355	21.9741	31.3939	24.373	26.2948	29.3796	30.9254	67.7074	66.4593	76.5273	72.0616	70.6889
ADIR008219	unknown function	28.9036	50.5394	41.7347	38.9668	25.0276	36.3828	32.2709	64.1309	23.5132	14.3386	6.1311	8.74846	30.8907	3.57164	1.55614	2.71791	2.84322	2.67223
ADIR002982	RNA-binding protein PNO1 [Source:Projected from Anopheles gambiae (AGAP004145) VB External Description%3BAcc:AGAP004145]	48.478	22.5533	25.4419	16.3417	38.4026	33.5718	24.1457	45.9028	27.3656	24.3458	36.5532	27.172	30.8562	76.8327	48.5611	68.7072	58.1371	63.0595
ADIR003721	ribosome biogenesis protein BRX1 [Source:Projected from Anopheles gambiae (AGAP005365) VB External Description%3BAcc:AGAP005365]	38.2491	28.6618	34.9605	25.8807	47.927	30.0174	28.7275	23.2971	49.7708	24.0171	19.3039	19.0687	30.8235	33.2143	40.0436	39.688	50.7231	40.9173
ADIR000533	protein aurora borealis [Source:Projected from Anopheles gambiae (AGAP012375) VB External Description%3BAcc:AGAP012375]	34.7877	25.8629	32.1938	32.826	39.9921	25.5094	49.1422	27.242	26.8296	29.6075	15.4361	30.3386	30.814	33.7299	30.1788	31.2699	33.382	32.1401
ADIR005863	cortactin [Source:Projected from Anopheles gambiae (AGAP004625) VB External Description%3BAcc:AGAP004625]	25.626	28.2188	17.7646	23.0035	25.8643	26.4711	27.8335	27.0794	26.4487	34.9148	48.131	58.1246	30.79	41.4703	45.2716	41.0422	49.2413	44.2563
ADIR008894	unknown function	15.7307	32.1146	41.8908	0	0	52.4778	12.9639	56.389	107.711	0	15.773	34.3983	30.7874	45.0283	0	15.0661	0	15.0236
ADIR000617	Coatomer subunit gamma [Source:UniProtKB/TrEMBL%3BAcc:A0A182MZ12]	29.6604	23.7736	31.0934	34.1198	27.9984	21.3655	24.3694	31.7592	21.0613	35.5721	46.5709	41.7359	30.7567	64.5282	74.2019	76.6195	72.4974	71.9617
ADIR014532	unknown function	27.8305	17.9752	18.5295	25.9677	29.228	13.4657	27.5058	12.3285	23.8008	24.1952	92.0831	55.0658	30.6646	56.0199	39.5727	36.6603	42.0361	43.5723
ADIR000023	Rho GDP-dissociation inhibitor [Source:Projected from Anopheles gambiae (AGAP012168) VB External Description%3BAcc:AGAP012168]	28.1223	13.7436	21.26	22.0904	20.6955	23.3795	11.0154	29.8033	35.2541	30.7276	71.7742	59.8089	30.6396	49.9259	51.2117	52.1125	63.629	54.2198
ADIR007792	presqualene diphosphate phosphatase [Source:Projected from Anopheles gambiae (AGAP005824) VB External Description%3BAcc:AGAP005824]	37.4358	35.1938	29.7584	24.0503	31.7051	33.6603	42.3825	38.8786	29.5646	45.5666	8.54267	10.8932	30.636	35.9605	38.9205	36.9646	33.0525	36.2245
ADIR009157	unknown function	26.6657	30.563	23.8536	29.2403	18.8866	22.8463	27.1266	29.7786	36.6872	33.7478	50.2068	37.9365	30.6282	68.2833	56.2544	56.4399	70.0365	62.7535
ADIR004472	Innexin [Source:UniProtKB/TrEMBL%3BAcc:A0A182N9Z6]	34.2615	15.1303	39.3266	35.4745	28.3437	21.4605	22.5212	21.3234	19.7773	9.27452	61.6138	58.8364	30.612	71.422	50.5725	67.2495	58.5943	61.9596
ADIR004558	ubiquitin-like 4A [Source:Projected from Anopheles gambiae (AGAP002389) VB External Description%3BAcc:AGAP002389]	31.355	38.9702	36.4906	39.0658	27.2056	34.4095	26.0512	33.9556	29.1037	36.3383	22.7898	11.1108	30.5705	52.2211	44.8919	40.3821	62.2378	49.9332
ADIR000542	DNA-directed RNA polymerases I%2C II%2C and III subunit RPABC3 [Source:Projected from Anopheles gambiae (AGAP012397) VB External Description%3BAcc:AGAP012397]	41.4824	3.57459	42.3212	22.2055	40.7959	36.472	54.5286	18.7058	24.0226	23.1434	33.6343	25.8216	30.559	58.1104	50.5273	71.8354	45.4184	56.4729
ADIR006445	unknown function	51.2619	40.4045	30.06	20.6986	41.2672	22.6752	38.1366	30.3777	30.6179	27.6296	11.4527	21.9731	30.5463	47.4153	33.3763	35.7023	48.61	41.276
ADIR000588	unknown function	0	0	2.35631	5.20735	6.69337	5.33167	2.24032	1.62235	7.81786	7.21814	132.357	195.315	30.5133	150.303	181.087	160.305	166.627	164.581
ADIR005034	DnaJ homolog subfamily C member [Source:Projected from Anopheles gambiae (AGAP008985) VB External Description%3BAcc:AGAP008985]	25.3443	24.381	24.0865	20.5586	24.7903	14.9968	28.7369	22.0549	22.8976	13.846	76.9191	67.3415	30.4961	105.298	100.666	91.2996	92.4357	97.4248
ADIR008314	protein arginine N-methyltransferase [Source:Projected from Anopheles gambiae (AGAP003462) VB External Description%3BAcc:AGAP003462]	32.2171	29.6398	21.9697	30.964	33.7887	30.9486	25.1558	26.3089	31.7428	25.8181	42.6414	34.7247	30.4933	72.294	72.327	81.0079	78.607	76.059
ADIR001782	Serine/threonine-protein phosphatase [Source:UniProtKB/TrEMBL%3BAcc:A0A182N2C4]	24.5101	14.7907	17.6185	19.7368	21.3104	17.4187	17.7774	20.0788	22.704	22.0663	84.3874	83.2065	30.4671	113.414	96.4378	89.6964	109.673	102.305
ADIR004971	ATP-dependent Clp protease proteolytic subunit [Source:UniProtKB/TrEMBL%3BAcc:A0A182NBE3]	34.9438	39.4687	49.9296	16.8777	41.3641	28.2468	35.6255	22.9314	37.3044	19.1213	24.5306	15.209	30.4627	67.5291	40.6855	61.7742	74.9928	61.2454
ADIR010296	Serine incorporator [Source:Projected from Anopheles gambiae (AGAP002569) VB External Description%3BAcc:AGAP002569]	20.5871	16.7658	24.3662	15.1848	31.8658	33.8666	18.3329	24.7791	24.7591	39.3048	26.4772	88.953	30.4369	184.413	185.258	179.958	177.004	181.658
ADIR010087	Tetratricopeptide repeat protein [Source:Projected from Anopheles gambiae (AGAP001136) VB External Description%3BAcc:AGAP001136]	41.5684	17.9215	32.2933	27.9059	32.8591	21.9308	32.843	32.6983	20.0781	18.1471	41.7258	44.5224	30.3745	67.0418	55.94	54.0259	63.0121	60.005
ADIR007008	Membrane bound O-acyltransferase domain containing 2a [Source:Projected from Anopheles gambiae (AGAP007567) VB External Description%3BAcc:AGAP007567]	27.2785	23.4432	17.0745	22.3371	20.2857	17.0892	23.0399	22.8405	36.1784	30.16	77.3593	47.3587	30.3704	73.1284	64.9418	66.0865	83.4579	71.9036
ADIR007409	unknown function	55.5447	34.1623	9.81282	14.0222	62.8187	36.9131	27.5453	26.6132	25.4865	0	47.2424	24.146	30.3589	79.7901	72.8349	31.8247	56.324	60.1934
ADIR006569	unknown function	32.9801	12.7787	18.0416	23.7958	43.5771	35.3648	41.0552	34.69	42.9356	38.6644	22.0778	17.6289	30.2992	23.7567	36.7873	40.9335	21.1706	30.662
ADIR010193	unknown function	21.7091	14.0777	18.9475	21.6776	22.9638	17.9322	19.0776	13.7114	25.6076	29.7216	76.7887	81.2619	30.2897	103.882	94.7902	84.6042	89.4461	93.1806
ADIR006225	unknown function	24.6789	32.9037	19.3593	28.6976	23.5587	21.5652	17.5853	28.0121	20.2751	39.5624	57.6573	49.3316	30.2656	31.0026	35.9111	31.8385	35.1867	33.4847
ADIR001251	unknown function	15.5788	3.51356	8.85107	16.205	36.8574	30.282	37.172	34.2539	58.6553	26.2315	59.4587	35.1458	30.1838	13.3458	20.4083	15.9192	22.9374	18.1527
ADIR003768	U6 snRNA-associated Sm-like protein LSm2 [Source:Projected from Anopheles gambiae (AGAP005136) VB External Description%3BAcc:AGAP005136]	24.8741	76.3916	0	23.4811	46.96	57.9264	10.2708	14.8866	42.7333	0	36.8552	27.0897	30.1224	47.5954	32.7526	23.7786	20.9625	31.2723
ADIR010580	serine protease inhibitor (serpin) [Source:Projected from Anopheles gambiae (AGAP003139) VB Community Annotation%3BAcc:AGAP003139]	21.8381	33.1984	17.775	11.2757	52.2794	28.7392	15.7305	9.63784	34.6565	40.8588	37.9617	57.1645	30.093	93.7374	114.627	127.455	97.6374	108.364
ADIR009494	V-type proton ATPase proteolipid subunit [Source:UniProtKB/TrEMBL%3BAcc:A0A182NPA9]	5.65606	0	11.1407	10.8795	5.27639	0	3.52024	7.64867	14.7246	11.3686	77.56	213.217	30.0826	189.448	284.057	236.725	176.66	221.722
ADIR006592	translation initiation factor 4E [Source:Projected from Anopheles gambiae (AGAP002948) VB External Description%3BAcc:AGAP002948]	33.7007	29.9193	39.6192	26.5953	29.4101	25.8124	29.1434	24.8275	23.9404	30.3495	34.7017	32.8991	30.0765	47.5812	48.2156	66.1063	69.7062	57.9023
ADIR008292	vacuolar H+ ATPase M8.9 accessory subunit [Source:VB External Description%3BAcc:ADIR008292]	5.02093	6.68562	15.0269	15.2518	22.6737	26.9223	7.1511	7.76745	12.4823	23.0212	71.7456	146.427	30.0147	171.608	222.968	230.18	182.33	201.772
ADIR002583	Eukaryotic translation initiation factor 3 subunit A [Source:UniProtKB/TrEMBL%3BAcc:A0A182N4L8]	33.7707	25.8229	32.8931	24.1483	38.178	20.737	32.149	21.9388	35.9076	33.8161	34.7044	25.8631	29.9941	46.9812	48.2041	51.5697	46.6913	48.3616
ADIR002278	ATP synthase subunit beta [Source:UniProtKB/TrEMBL%3BAcc:A0A182N3R6]	28.27	14.7656	33.868	15.0481	54.498	41.7403	21.5253	15.5859	24.8134	31.1425	30.5195	46.6974	29.8728	110.745	140.992	152.316	104.677	127.183
ADIR007948	unknown function	27.5632	10.3877	27.2887	15.2048	25.0176	18.3077	19.906	26.4662	22.7714	26.1474	78.5903	60.7927	29.8703	54.1718	43.117	46.8271	46.9808	47.7742
ADIR009566	Developmentally regulated GTP-binding protein [Source:Projected from Anopheles gambiae (AGAP010624) VB External Description%3BAcc:AGAP010624]	34.2484	20.9094	43.2236	20.1126	42.0551	39.8559	27.4428	24.2874	37.2654	26.9815	22.2579	19.4907	29.8442	50.2456	49.7763	65.673	66.2124	57.9768
ADIR000167	unknown function	40.6248	3.66402	36.1702	7.99079	57.9052	1.74228	36.7129	7.44291	27.7093	3.53882	116.692	17.7788	29.831	49.2297	1.66459	10.3817	2.53359	15.9524
ADIR014870	unknown function	17.2558	8.94305	17.5562	18.5627	10.6832	93.6722	11.9518	49.3284	6.67931	23.0606	36.1526	64.089	29.8279	31.7833	13.5851	26.3952	16.4856	22.0623
ADIR003047	unknown function	6.4793	6.71023	1.88531	5.56646	13.3868	8.53324	1.79437	6.49674	72.6636	57.7659	68.6484	107.932	29.8219	16.6015	21.834	16.2843	13.6014	17.0803
ADIR002834	unknown function	25.945	20.7537	24.231	19.3924	34.4021	22.6729	28.6548	28.1099	32.2936	29.7102	45.475	45.9759	29.8014	43.2789	25.8743	30.3367	26.7848	31.5687
ADIR001194	alpha 1%2C3-glucosidase [Source:Projected from Anopheles gambiae (AGAP000862) VB External Description%3BAcc:AGAP000862]	31.977	31.6718	28.0103	39.4859	31.338	27.9478	36.7138	24.9408	42.7729	24.7451	25.2531	12.1165	29.7477	34.5769	39.6651	33.8116	35.9856	36.0098
ADIR008720	26S proteasome regulatory subunit N5 [Source:Projected from Anopheles gambiae (AGAP005535) VB External Description%3BAcc:AGAP005535]	28.9187	20.2416	29.3029	19.615	34.8926	37.0912	42.3715	22.1937	29.607	31.8729	26.2037	33.3399	29.6376	61.4908	66.1486	62.7422	73.3965	65.9445
ADIR008912	unknown function	23.0225	14.6365	13.54	12.8698	21.2314	13.7845	16.5404	15.677	34.0602	28.9654	85.3021	75.7528	29.6152	29.3705	41.254	29.5597	34.0569	33.5603
ADIR011052	unknown function	18.5387	56.3796	0	34.1241	35.3751	74.8031	22.7644	49.5684	15.7056	38.098	9.70416	0	29.5884	26.2616	0	13.3364	0	9.8995
ADIR005667	phosducin-like [Source:Projected from Anopheles gambiae (AGAP010477) VB External Description%3BAcc:AGAP010477]	27.7215	39.7028	13.9807	18.5033	55.606	33.7382	53.1184	25.0041	27.7943	17.1274	22.0548	20.4648	29.568	38.4088	34.5166	51.3399	49.3561	43.4053
ADIR006128	V-type H+-transporting ATPase 21kDa proteolipid subunit [Source:Projected from Anopheles gambiae (AGAP009334) VB External Description%3BAcc:AGAP009334]	13.4148	26.4759	22.4015	11.745	20.4587	41.0216	6.07409	17.5959	19.0633	34.298	43.6838	97.6558	29.4907	193.282	230.385	283.472	223.547	232.672
ADIR011413	Pin2-interacting protein X1 [Source:Projected from Anopheles gambiae (AGAP008951) VB External Description%3BAcc:AGAP008951]	34.4259	24.6333	30.6051	26.3559	33.2271	28.5291	19.7475	28.5966	24.5983	42.7695	35.5029	22.989	29.3317	62.5316	41.5552	56.8327	71.09	58.0024
ADIR004788	Retinal dehydrogenase [Source:Projected from Anopheles gambiae (AGAP009944) VB External Description%3BAcc:AGAP009944]	30.5235	22.0122	33.5573	14.5655	61.6107	27.0668	39.7115	19.9681	47.0095	33.6937	9.87991	11.2627	29.2385	31.2463	27.5692	21.8574	20.5434	25.3041
ADIR008493	threonine dehydratase [Source:Projected from Anopheles gambiae (AGAP003571) VB External Description%3BAcc:AGAP003571]	38.9664	15.1517	51.9297	21.055	79.9875	1.47871	58.8674	9.47191	45.7024	0	24.7279	2.38348	29.1435	19.4444	0.706956	5.28751	0.64466	6.52088
ADIR007292	NADH dehydrogenase (ubiquinone) 1 beta subcomplex [Source:Projected from Anopheles gambiae (AGAP007380) VB External Description%3BAcc:AGAP007380]	35.3141	17.2542	48.9017	32.075	48.6534	55.2776	36.9894	23.4438	25.7618	14.9624	10.6252	0	29.1049	24.0915	42.9269	37.0013	34.9109	34.7326
ADIR007333	Mitochondrial 28S ribosomal protein S28 [Source:Projected from Anopheles gambiae (AGAP006650) VB External Description%3BAcc:AGAP006650]	26.1092	29.8169	28.8665	10.5759	33.3237	43.526	41.0552	42.1235	33.3943	11.047	27.2726	22.0362	29.0956	69.2904	52.5533	66.2733	44.6935	58.2026
ADIR003960	unknown function	66.5242	33.5666	5.48371	24.9821	81.1877	33.6972	17.9379	2.16464	40.2187	1.20077	4.17307	37.149	29.0238	0.431999	2.25939	0	9.79991	3.12282
ADIR002717	unknown function	60.8031	0	20.3587	14.0868	43.4062	15.2897	37.4275	27.1545	12.9259	93.2798	23.4938	0	29.0188	21.6224	15.3498	54.6768	25.0988	29.1869
ADIR005963	unknown function	3.48363	32.1609	0	19.8158	6.56088	13.8821	8.64141	18.7843	5.99893	28.1704	85.1852	124.788	28.956	200.259	143.576	104.723	194.543	160.775
ADIR002284	Ubiquitin carboxyl-terminal hydrolase [Source:UniProtKB/TrEMBL%3BAcc:A0A182N3S2]	30.3516	26.9081	11.3718	10.4497	34.3266	34.3026	24.3011	23.4649	33.9069	39.1811	29.5656	48.5544	28.8904	81.2213	94.9776	90.5833	111.499	94.5703
ADIR003154	alpha-centractin [Source:Projected from Anopheles gambiae (AGAP002127) VB External Description%3BAcc:AGAP002127]	25.4075	21.7475	16.5995	20.1272	23.9573	30.9017	22.7115	19.8856	32.488	23.7499	61.2417	47.7507	28.8807	32.3569	25.5129	24.7795	29.1682	27.9544
ADIR001036	Anoctamin [Source:UniProtKB/TrEMBL%3BAcc:A0A182N081]	24.3064	17.833	19.4158	30.0471	28.1355	25.339	29.7406	29.0833	37.531	34.7265	33.2671	36.3739	28.8166	33.4817	37.5735	33.8267	38.4015	35.8209
ADIR000310	unknown function	26.0163	33.0129	34.1301	20.5056	44.0777	37.4338	55.9582	31.994	26.705	23.7534	7.79829	3.78666	28.7643	22.1505	13.5328	28.4881	12.1577	19.0823
ADIR001926	unknown function	28.4589	14.5428	37.837	17.8447	44.8586	0	35.213	17.0157	56.9253	38.4917	37.7955	15.5332	28.7097	27.1882	0	27.2365	47.7904	25.5538
ADIR008886	signal recognition particle subunit SRP54 [Source:Projected from Anopheles gambiae (AGAP004610) VB External Description%3BAcc:AGAP004610]	17.929	30.5362	25.6809	21.499	25.3649	21.0627	19.161	26.2063	14.8742	25.6677	57.9835	58.4099	28.6979	150.762	145.082	130.761	163.745	147.588
ADIR011329	unknown function	30.7824	10.6393	20.8703	24.3005	31.042	22.4979	28.4323	24.0179	37.7457	35.033	39.9215	38.6822	28.6638	52.5923	45.8948	48.8052	44.462	47.9386
ADIR003118	unknown function	31.6364	12.2932	34.0055	19.6781	31.4911	37.9262	32.3941	24.4763	24.5925	47.5753	18.9642	28.7957	28.6524	55.3722	47.0202	57.4578	66.0326	56.4707
ADIR001359	SUMO-conjugating enzyme [Source:UniProtKB/TrEMBL%3BAcc:A0A182N151]	25.3906	16.1858	37.4979	17.6272	33.8856	19.2877	14.6059	28.2034	30.5979	44.3944	36.4763	39.4348	28.6323	93.836	101.1	89.2462	83.8935	92.0189
ADIR015503	Piopio protein [Source:Projected from Anopheles gambiae (AGAP007051) VB External Description%3BAcc:AGAP007051]	18.9105	23.7951	12.6171	28.8831	20.8962	17.4575	20.5761	21.4381	30.519	32.2362	49.4147	66.4524	28.5997	67.5791	81.4236	82.2588	76.9111	77.0431
ADIR011104	Methionine aminopeptidase 2 [Source:UniProtKB/TrEMBL%3BAcc:A0A182NTW3]	33.7959	21.8618	42.8698	22.0519	41.6104	23.7677	31.7127	18.1277	30.3248	24.1374	25.1777	27.6629	28.5917	57.4032	82.0336	63.7358	78.3152	70.3719
ADIR015255	unknown function	0	52.8961	0	31.4253	100.612	0	42.577	0	0	0	57.9742	57.5167	28.5834	48.7907	36.3538	25.1061	27.7195	34.4925
ADIR002371	sugar transporter ERD6-like [Source:Projected from Anopheles gambiae (AGAP001027) VB External Description%3BAcc:AGAP001027]	22.0606	18.8342	21.4974	20.1085	35.3418	17.0747	20.4944	13.2774	21.854	36.4136	56.7481	59.1899	28.5746	104.755	103.734	110.522	88.5398	101.888
ADIR010129	iron-sulfur cluster assembly protein [Source:Projected from Anopheles gambiae (AGAP002730) VB External Description%3BAcc:AGAP002730]	39.2353	9.87195	47.2747	28.6277	51.352	14.6799	31.6981	19.1295	22.115	21.2925	29.9083	27.1367	28.5268	48.8962	50.4799	63.0732	70.9067	58.339
ADIR010917	ATP-dependent RNA helicase DDX18/HAS1 [Source:Projected from Anopheles gambiae (AGAP008601) VB External Description%3BAcc:AGAP008601]	29.8802	13.8905	28.737	20.6359	35.0614	22.3631	17.988	31.6306	35.3145	22.0227	38.61	45.8698	28.5003	70.3067	75.789	75.1142	59.1029	70.0782
ADIR007556	multifunctional methyltransferase subunit TRM112 [Source:Projected from Anopheles gambiae (AGAP006575) VB External Description%3BAcc:AGAP006575]	31.6504	40.6975	27.8456	30.1791	34.6482	36.6956	19.6574	14.2412	18.2246	42.5577	28.0012	17.0864	28.4571	26.5701	46.1461	41.4055	44.8513	39.7433
ADIR005978	serine palmitoyltransferase [Source:Projected from Anopheles gambiae (AGAP007941) VB External Description%3BAcc:AGAP007941]	25.3474	21.9621	12.583	19.2813	22.0325	23.4223	16.0049	30.7092	22.928	33.4302	54.5314	59.1652	28.4498	83.2586	96.1899	83.7441	96.6361	89.9572
ADIR000156	unknown function	27.6129	25.5096	23.2747	29.0382	24.4494	16.8634	19.1104	18.0195	31.0667	28.5444	42.9166	53.7433	28.3458	85.2721	106.614	94.936	92.048	94.7175
ADIR009070	coiled-coil domain-containing protein [Source:Projected from Anopheles gambiae (AGAP004668) VB External Description%3BAcc:AGAP004668]	27.8787	48.546	36.6576	43.4692	9.7683	34.5346	34.6833	34.5424	21.1416	35.0554	13.2552	0	28.2944	55.2126	60.2706	56.9535	65.495	59.4829
ADIR014702	cytochrome c heme-lyase [Source:Projected from Anopheles gambiae (AGAP003843) VB External Description%3BAcc:AGAP003843]	24.0058	13.4366	28.8898	18.593	32.1024	23.6935	26.3371	36.4068	40.9778	21.1736	32.6358	39.7395	28.166	63.6708	78.0167	62.3681	70.1785	68.5585
ADIR000373	unknown function	24.4558	0	58.1828	15.0591	90.8783	29.6307	33.2572	12.0407	28.0677	13.3731	9.8458	23.017	28.1507	16.0231	4.20503	11.7766	5.7326	9.43433
ADIR008581	unknown function	0	123.184	0	37.1943	19.3595	0	24.8623	54.1465	34.2917	0	10.6901	33.4091	28.0948	42.9875	41.3506	43.7425	33.0377	40.2796
ADIR000120	Dihydrolipoyl dehydrogenase [Source:UniProtKB/TrEMBL%3BAcc:A0A182MXL7]	26.4918	19.9855	30.0772	24.9087	41.7061	18.4753	35.376	29.4799	30.3218	21.4437	35.756	22.9605	28.0819	58.6387	47.3941	55.8593	54.3591	54.0628
ADIR007017	Histidine triad nucleotide binding protein [Source:Projected from Anopheles gambiae (AGAP007577) VB External Description%3BAcc:AGAP007577]	39.0323	6.03714	15.4103	7.47944	21.9044	38.7067	14.5627	10.5486	16.9005	70.7182	44.6961	50.3103	28.0256	39.3476	71.4559	61.0819	66.6177	59.6258
ADIR002192	unknown function	41.0422	1.74776	73.569	7.61599	96.1075	7.77076	44.8537	1.01495	23.4957	11.2729	20.9692	5.37313	27.9027	17.8285	2.12694	1.58836	0	5.38595
ADIR003690	signal recognition particle receptor subunit beta [Source:Projected from Anopheles gambiae (AGAP006688) VB External Description%3BAcc:AGAP006688]	32.8507	12.3594	41.7579	28.8074	31.5102	33.461	27.2801	35.9194	34.6099	7.99392	19.6325	28.6438	27.9022	54.5106	71.9679	63.4188	66.5865	64.1209
ADIR008971	unknown function	36.0217	0.789451	33.8154	5.90382	71.0669	6.50501	32.271	6.41405	23.8813	6.09821	88.2506	23.3757	27.8661	46.0803	0.955753	9.65977	4.36738	15.2658
ADIR006328	Class B Scavenger Receptor (CD36 domain). [Source:Projected from Anopheles gambiae (AGAP008179) VB Community Annotation%3BAcc:AGAP008179]	30.337	22.2782	35.266	15.5078	21.9061	39.0841	25.2171	34.9963	36.7043	32.0906	22.7339	17.4292	27.7959	17.0067	28.6383	16.6532	34.7898	24.272
ADIR014536	unknown function	14.8945	20.342	13.2994	11.9681	32.3687	42.2935	29.8979	42.6397	40.5158	23.2955	27.7289	33.0823	27.6939	18.2212	9.59486	14.4794	18.7063	15.2504
ADIR014349	N(6)-adenine-specific DNA methyltransferase 2 homolog [Source:Projected from Anopheles gambiae (AGAP010213) VB External Description%3BAcc:AGAP010213]	31.9863	9.92571	11.1845	30.8389	31.7748	31.6296	34.527	28.8509	46.3238	25.6911	29.0722	20.4648	27.6891	44.5542	60.9117	61.9098	29.2481	49.1559
ADIR009933	Transgelin [Source:UniProtKB/TrEMBL%3BAcc:A0A182NQJ8]	1.33651	0	10.5266	0	12.4632	2.6455	3.32772	9.64029	16.2419	0	108.558	167.119	27.6549	161.743	240.11	261.569	205.943	217.341
ADIR004801	Tetraspanin [Source:UniProtKB/TrEMBL%3BAcc:A0A182NAX5]	31.0507	27.3164	27.6012	17.0033	15.2417	21.9806	32.1323	10.5759	20.4012	23.4955	44.8118	59.735	27.6121	135.112	94.2255	100.149	118.818	112.076
ADIR000960	Peptidoglycan-recognition protein [Source:UniProtKB/TrEMBL%3BAcc:A0A182N005]	50.4592	25.6358	33.6632	24.793	76.8419	16.3219	41.1463	16.5537	19.1439	14.7313	9.46532	0	27.3963	1.32211	1.74361	1.29831	0	1.09101
ADIR002680	Ras-related protein Rap-1A [Source:Projected from Anopheles gambiae (AGAP001874) VB External Description%3BAcc:AGAP001874]	25.0841	14.7199	19.2134	20.3943	28.004	13.2067	20.9701	16.1316	20.1578	23.6701	64.5652	62.533	27.3875	58.3199	41.7434	44.0552	45.4756	47.3985
ADIR004742	proton-coupled amino acid transporter [Source:Projected from Anopheles gambiae (AGAP009896) VB External Description%3BAcc:AGAP009896]	5.93938	7.104	10.7565	3.53919	16.9695	14.4287	10.2532	7.42407	15.1216	20.1474	81.6505	135.239	27.3811	289.118	278.747	336.057	319.803	305.931
ADIR000675	unknown function	15.7877	17.528	5.90257	16.367	32.4779	17.8132	19.6802	25.447	29.4543	13.5667	60.4623	73.646	27.3444	60.1419	57.5946	68.4976	59.1213	61.3389
ADIR007120	unknown function	41.8527	4.44053	55.3147	18.45	60.8794	5.15952	59.3182	6.01279	26.9488	5.71632	37.4935	6.04414	27.3025	33.9405	0	11.402	3.27552	12.1545
ADIR002897	Peptidyl-prolyl cis-trans isomerase [Source:UniProtKB/TrEMBL%3BAcc:A0A182N5H8]	38.7588	45.5771	31.5799	15.4332	22.4338	26.455	39.9326	31.3309	34.8041	26.8576	10.0985	4.2851	27.2956	21.1806	17.8805	22.7451	41.1887	25.7487
ADIR003428	Mitochondrial ribosomal protein%2C S23 [Source:Projected from Anopheles gambiae (AGAP002893) VB External Description%3BAcc:AGAP002893]	27.5039	29.3598	36.0339	21.577	27.1881	28.8778	19.2757	32.57	25.4134	34.4965	17.718	27.4481	27.2885	58.2166	29.3802	48.6382	45.73	45.4913
ADIR005304	28S ribosomal protein S10%2C mitochondrial [Source:Projected from Anopheles gambiae (AGAP001998) VB Community Annotation%3BAcc:AGAP001998]	25.2346	57.2993	8.84606	41.9874	18.8571	30.0031	29.3039	18.1929	37.9172	33.8402	14.3832	10.8186	27.2236	26.655	25.842	26.2909	25.877	26.1662
ADIR006081	Kynurenine formamidase [Source:UniProtKB/TrEMBL%3BAcc:A0A182NEL5]	41.2536	1.40981	65.2238	20.1932	47.1456	8.948	44.0864	14.7332	30.799	9.08686	30.8019	12.9858	27.2223	23.5254	1.71253	5.76013	2.33905	8.33428
ADIR009867	unknown function	30.3356	11.383	52.0062	9.11188	114.653	12.3911	50.8578	7.55397	17.3066	4.19435	13.1589	3.33128	27.1903	46.7424	2.96644	12.5573	4.49612	16.6906
ADIR007805	protein phosphatase inhibitor [Source:Projected from Anopheles gambiae (AGAP005809) VB External Description%3BAcc:AGAP005809]	20.5116	10.1246	11.4357	14.8102	23.6538	16.0295	18.7227	19.6554	28.1418	22.5415	81.8598	57.9615	27.1207	27.5899	29.1661	28.7333	30.8123	29.0754
ADIR006821	unknown function	23.2148	34.9725	27.6319	20.3998	19.6201	26.4033	29.8083	17.7758	26.9343	50.7995	18.4092	29.1676	27.0948	25.3476	26.6633	36.7941	35.0421	30.9618
ADIR008944	unknown function	15.7066	21.7291	16.7214	26.3364	17.2635	13.7672	14.5121	23.8162	27.7269	46.6068	40.6154	59.7374	27.0449	60.6655	70.4452	59.6003	74.8038	66.3787
ADIR010297	Nat13 protein [Source:Projected from Anopheles gambiae (AGAP002568) VB External Description%3BAcc:AGAP002568]	33.7064	34.9336	22.7165	19.7732	21.8197	19.1561	17.8268	26.7384	31.1309	32.763	37.5872	26.0196	27.0143	53.739	45.3718	46.1578	46.5388	47.9519
ADIR004445	unknown function	52.2985	21.8511	5.27378	21.3417	22.4729	29.8299	25.0554	29.0314	13.9862	24.2298	30.2299	48.236	26.9864	24.6376	15.3095	21.3587	29.3227	22.6571
ADIR001898	unknown function	17.8975	17.5493	20.5057	18.5454	19.5585	17.4096	26.9089	21.697	18.8073	26.5215	56.399	59.9821	26.8152	72.106	78.5073	75.722	65.8504	73.0464
ADIR003871	charged multivesicular body protein [Source:Projected from Anopheles gambiae (AGAP005100) VB External Description%3BAcc:AGAP005100]	26.6883	11.8624	17.4439	7.39094	31.2511	25.0737	26.1502	26.3929	25.473	26.7372	52.8155	43.4341	26.7261	45.8028	51.5167	40.7898	51.9477	47.5143
ADIR003333	unknown function	22.099	8.3239	31.5602	14.2443	26.1436	17.1953	16.6925	25.3834	15.1527	42.9806	47.5397	53.3806	26.7247	94.589	92.6019	80.4505	78.2321	86.4684
ADIR003188	Sjogren's syndrome nuclear autoantigen [Source:Projected from Anopheles gambiae (AGAP002098) VB External Description%3BAcc:AGAP002098]	23.3034	44.9045	15.3931	44.3556	21.8929	52.1493	7.23312	31.4428	20.1068	23.5183	16.9432	18.906	26.6791	25.1427	51.1315	33.2942	54.4041	40.9931
ADIR011344	dolichol-phosphate mannosyltransferase [Source:Projected from Anopheles gambiae (AGAP009866) VB External Description%3BAcc:AGAP009866]	26.9689	27.1744	28.633	35.2214	23.0421	31.6792	27.2503	17.1017	21.5625	38.0165	17.7192	25.5771	26.6622	55.6772	66.3259	47.4025	56.3325	56.4345
ADIR003557	unknown function	29.5595	29.4019	18.5685	22.3045	34.0573	21.0134	33.1611	29.348	19.0423	20.1531	30.6084	32.0242	26.6035	19.5989	25.7299	21.7158	19.3051	21.5874
ADIR004071	kinesin light chain [Source:Projected from Anopheles gambiae (AGAP010258) VB External Description%3BAcc:AGAP010258]	20.335	10.9552	7.6642	18.9686	20.6718	17.3528	14.1455	16.9518	24.2078	23.4982	64.3332	80.1093	26.5995	62.0179	51.5281	52.1039	54.2139	54.9659
ADIR004516	protein N-terminal asparagine amidohydrolase [Source:Projected from Anopheles gambiae (AGAP010963) VB External Description%3BAcc:AGAP010963]	8.93589	2.31339	9.75143	10.0742	18.003	13.2407	9.27969	5.37577	15.5489	17.9265	89.8397	118.79	26.5899	142.739	124.254	127.397	125.323	129.928
ADIR010263	Peptidyl-prolyl cis-trans isomerase [Source:UniProtKB/TrEMBL%3BAcc:A0A182NRH3]	22.4337	20.7978	41.382	17.16	25.2141	48.9873	27.8855	12.1203	31.0486	27.1191	30.1164	14.4908	26.563	41.9885	47.7354	44.744	34.4069	42.2187
ADIR003107	Serine/threonine-protein phosphatase [Source:UniProtKB/TrEMBL%3BAcc:A0A182N636]	25.1498	9.46989	17.9653	16.2	36.8531	24.0921	24.6921	31.6345	13.2603	39.7532	42.7778	36.4778	26.5272	84.5748	102.624	102.376	104.694	98.5672
ADIR003713	unknown function	33.3624	22.5046	27.3328	24.9198	30.5977	18.2449	30.0717	23.9513	27.3138	22.5562	34.3902	21.7396	26.4154	38.8224	34.1417	41.415	47.0221	40.3503
ADIR008737	peptidase (mitochondrial processing) beta [Source:Projected from Anopheles gambiae (AGAP005558) VB External Description%3BAcc:AGAP005558]	30.3524	23.2066	37.1039	23.4216	38.1864	29.4034	27.8971	29.1751	28.1679	20.6193	14.966	14.0914	26.3826	37.3627	56.4527	47.7955	47.6909	47.3254
ADIR014732	unknown function	20.4576	23.7062	27.2765	21.7602	20.853	33.184	26.2455	28.2479	26.5588	34.9849	14.1585	38.4859	26.3266	23.6255	18.4841	31.9703	33.8054	26.9713
ADIR010464	unknown function	13.7475	24.3571	13.2652	18.4641	44.3317	20.8569	26.9077	12.988	28.765	37.2808	42.548	31.5753	26.2573	38.1153	35.0421	41.4532	37.1491	37.9399
ADIR001588	unknown function	20.7882	19.8862	15.343	42.3007	15.8443	28.4141	17.2766	47.1524	23.2066	34.1976	23.3483	27.1623	26.2434	33.8063	35.2752	39.1474	42.1534	37.5956
ADIR001365	HIG1 domain family member 2A [Source:Projected from Anopheles gambiae (AGAP000491) VB External Description%3BAcc:AGAP000491]	28.3272	29.0892	41.6189	11.9626	59.1979	50.1219	23.4368	11.3206	27.1336	25.4283	6.12521	0	26.1469	4.52616	0	27.0044	16.0107	11.8853
ADIR003194	long-chain acyl-CoA synthetase [Source:Projected from Anopheles gambiae (AGAP003623) VB External Description%3BAcc:AGAP003623]	15.6565	6.49972	14.5421	12.6082	21.5024	15.5492	27.1992	25.7679	23.2637	16.7212	83.0869	50.797	26.0995	44.4783	26.6054	22.8829	21.1797	28.7866
ADIR014629	unknown function	0	0	5.88894	0	0	0	0	0	7.73278	9.00496	102.847	187.649	26.0936	148.009	129.676	76.408	129.491	120.896
ADIR005977	unknown function	0.920326	0	0	3.55293	1.71299	1.81927	2.29309	1.66057	3.20065	0	138.98	158.79	26.0775	88.8596	92.7058	85.9595	85.2696	88.1986
ADIR014257	unknown function	16.6645	7.47823	6.27588	11.0726	13.9199	7.99316	10.1129	13.8303	14.9248	11.4254	95.3822	103.431	26.0426	57.7934	57.6163	45.0762	60.5149	55.2502
ADIR014552	unknown function	8.9735	0	70.9406	0	100.856	17.8136	39.0397	0	42.6919	18.0794	12.907	0	25.9418	22.6092	0	15.98	22.9379	15.3818
ADIR008449	unknown function	17.3679	10.0386	8.42159	16.5571	29.5	12.9179	25.1697	18.0352	27.3935	27.9057	68.0448	49.8382	25.9325	56.5302	57.8764	51.2971	70.2417	58.9864
ADIR001338	Small ubiquitin-related modifier [Source:UniProtKB/TrEMBL%3BAcc:A0A182N130]	1.92592	11.9164	25.343	11.0735	25.2156	7.63881	14.3716	17.3501	10.0078	0	80.8295	105.481	25.9294	205.246	241.154	183.55	138.074	192.006
ADIR008807	unknown function	11.3473	28.0504	35.8867	26.0346	42.5175	13.5167	11.2834	12.2608	15.7033	45.7275	39.1884	29.3245	25.9034	55.5453	52.6983	77.6056	73.4715	64.8302
ADIR006244	actin-related protein 2/3 complex subunit [Source:Projected from Anopheles gambiae (AGAP009154) VB External Description%3BAcc:AGAP009154]	23.5407	11.0284	13.8938	21.6006	16.9064	20.4714	21.4675	27.4293	27.8013	32.4534	48.3737	45.8458	25.901	36.1276	30.5177	33.9145	39.2215	34.9453
ADIR001748	Inosine-5'-monophosphate dehydrogenase [Source:UniProtKB/TrEMBL%3BAcc:A0A182N290]	31.07	15.2698	33.1184	19.4322	28.436	20.157	19.3768	17.3521	21.0291	22.1093	40.927	42.2012	25.8732	49.5094	35.7879	34.0092	40.4808	39.9468
ADIR004206	unknown function	25.9213	20.0246	14.8324	15.0521	16.4935	15.2989	25.0165	17.4291	19.1365	28.0435	61.1946	51.6767	25.8433	24.0052	25.9973	21.074	29.6529	25.1823
ADIR010340	unknown function	35.2486	15.6151	26.4321	38.786	32.8578	22.4209	18.809	24.9737	21.8616	20.2336	28.4988	24.2016	25.8282	77.9917	55.2802	44.6155	94.8731	68.1901
ADIR004066	26S proteasome alpha 6 subunit [Source:VB External Description%3BAcc:ADIR004066]	23.9604	39.861	8.96881	8.26265	28.6606	27.0596	23.456	18.5299	31.2557	27.4758	23.2517	49.1884	25.8275	91.2583	77.9995	69.004	88.123	81.5962
ADIR009153	translation initiation factor 4G [Source:Projected from Anopheles gambiae (AGAP004750) VB External Description%3BAcc:AGAP004750]	4.54675	0.456618	0.766385	1.13869	2.99172	4.62742	1.82959	4.76876	5.37189	6.46209	114.095	162.507	25.7968	59.4213	52.9742	52.0989	50.783	53.8194
ADIR005456	Solute carrier family 17 member [Source:Projected from Anopheles gambiae (AGAP004402) VB External Description%3BAcc:AGAP004402]	20.5714	14.8158	10.0274	15.4935	18.7892	6.96269	16.852	17.7472	38.5549	31.9752	70.9508	45.3289	25.6724	13.2803	17.0402	13.8498	18.5108	15.6703
ADIR005889	Alpha-1%2C4 glucan phosphorylase [Source:UniProtKB/TrEMBL%3BAcc:A0A182NE25]	17.3203	7.15767	33.2387	7.4371	46.6149	10.881	15.6783	7.75219	11.2275	4.91153	91.8494	53.5304	25.6332	84.86	33.7384	42.5644	39.8678	50.2576
ADIR003744	vacuolar protein sorting-associated protein 28 homolog [Source:Projected from Anopheles gambiae (AGAP005344) VB External Description%3BAcc:AGAP005344]	10.8402	11.2073	6.321	13.9215	17.9596	30.9806	26.9965	30.4132	27.1974	29.034	40.8633	61.7201	25.6212	59.0044	55.1501	35.8472	72.2254	55.5568
ADIR008819	aminoacyl tRNA synthase complex-interacting multifunctional protein [Source:Projected from Anopheles gambiae (AGAP005418) VB External Description%3BAcc:AGAP005418]	18.8194	13.6476	26.2747	14.5608	26.817	18.5833	21.893	21.5147	19.6569	25.1608	60.3117	39.9896	25.6025	110.309	76.0076	92.1879	90.5471	92.2629
ADIR008255	unknown function	27.2816	25.9537	33.1615	28.1203	23.5705	29.1486	10.4369	37.8016	18.163	25.3585	14.0525	33.8509	25.575	21.1527	32.415	26.889	25.0528	26.3774
ADIR009359	Golgi phosphoprotein [Source:Projected from Anopheles gambiae (AGAP012632) VB External Description%3BAcc:AGAP012632]	18.2477	13.7702	16.8572	8.94135	16.7509	13.086	15.1741	18.9766	19.9283	23.6271	71.7361	69.6565	25.5627	64.8409	55.852	52.7523	53.6486	56.7734
ADIR011658	xylulokinase [Source:Projected from Anopheles gambiae (AGAP000220) VB External Description%3BAcc:AGAP000220]	37.6573	8.1772	37.1913	14.0158	37.7699	11.2273	39.869	7.90861	24.0496	11.4024	58.8683	18.0826	25.5183	32.1958	9.0695	15.7449	14.7031	17.9283
ADIR008982	isocitrate dehydrogenase (NAD+) [Source:Projected from Anopheles gambiae (AGAP002192) VB External Description%3BAcc:AGAP002192]	20.4707	29.5661	25.8093	24.7937	20.3571	18.7544	20.968	22.4431	14.6512	32.2316	38.7309	37.2038	25.4983	59.5472	60.6891	68.0917	66.6724	63.7501
ADIR007444	U3 small nucleolar ribonucleoprotein protein IMP3 [Source:Projected from Anopheles gambiae (AGAP006372) VB External Description%3BAcc:AGAP006372]	30.8111	9.09282	30.8324	25.3899	57.5005	52.2971	21.9138	37.0334	28.0045	0	8.33261	4.70923	25.4931	16.909	8.42717	12.493	17.5723	13.8504
ADIR008797	Ras-related C3 botulinum toxin substrate [Source:Projected from Anopheles gambiae (AGAP005445) VB External Description%3BAcc:AGAP005445]	12.2455	9.22173	7.74186	9.19701	7.69311	7.01146	13.7959	9.98864	12.3986	14.2417	94.4595	107.896	25.4909	61.7915	62.0896	56.5306	61.2249	60.4091
ADIR002375	Interferon-related developmental regulator [Source:Projected from Anopheles gambiae (AGAP001032) VB External Description%3BAcc:AGAP001032]	16.841	5.09579	15.8943	23.5925	39.9204	25.3745	19.2543	39.2878	33.0325	13.1194	42.5167	31.9538	25.4902	29.3378	24.2283	33.3149	23.3588	27.56
ADIR002573	Uncharacterized methyltransferase WBSCR22 [Source:Projected from Anopheles gambiae (AGAP003728) VB External Description%3BAcc:AGAP003728]	33.0831	26.3436	33.3395	31.1266	26.832	36.8824	23.2523	24.4919	17.7056	13.6181	25.4307	13.5438	25.4708	58.68	48.3209	42.0008	46.5919	48.8984
ADIR001408	4a-hydroxytetrahydrobiopterin dehydratase [Source:Projected from Anopheles gambiae (AGAP000439) VB External Description%3BAcc:AGAP000439]	36.5233	17.9018	45.3509	22.2565	45.6274	32.3034	45.4976	13.8729	36.7626	0	6.31486	3.07199	25.4569	5.54017	1.82773	5.44183	4.94624	4.43899
ADIR003270	unknown function	36.4063	12.2542	40.4847	14.8033	63.6252	14.7932	50.6326	7.77609	31.1072	6.40383	17.0788	9.75995	25.4271	20.7479	2.31299	6.06722	4.87359	8.50042
ADIR002645	secretory carrier-associated membrane protein [Source:Projected from Anopheles gambiae (AGAP002922) VB External Description%3BAcc:AGAP002922]	19.9682	14.3423	9.17539	20.4324	20.3521	16.8788	15.3266	18.2307	16.4517	21.977	54.9322	76.6757	25.3953	52.5149	53.7134	44.5564	52.1431	50.7319
ADIR009226	muskelin [Source:Projected from Anopheles gambiae (AGAP004884) VB External Description%3BAcc:AGAP004884]	15.8344	14.0587	14.6066	15.179	16.7364	16.8697	22.0245	26.0489	15.8697	19.9668	62.7549	64.5601	25.3758	36.3348	33.8076	29.9059	37.5056	34.3885
ADIR000334	unknown function	33.4543	6.26848	61.1415	10.9324	83.8146	14.318	47.242	5.82237	18.9616	4.84681	13.4944	3.847	25.3453	18.0121	0.760805	10.809	2.08021	7.91553
ADIR015531	unknown function	21.9477	6.99774	36.8199	13.0685	44.9631	10.0006	57.524	9.14333	43.1167	6.77028	51.9491	1.79277	25.3411	54.3481	3.1935	7.15452	4.83671	17.3832
ADIR010425	unknown function	16.1015	10.7183	9.86259	20.0492	15.0292	10.9471	13.5757	12.8379	19.7572	24.9048	84.8931	64.8478	25.2937	65.1626	65.77	62.599	61.4137	63.7363
ADIR002588	anaphase-promoting complex subunit [Source:Projected from Anopheles gambiae (AGAP002345) VB External Description%3BAcc:AGAP002345]	29.1459	30.2429	32.309	32.9063	29.1566	26.8229	31.7284	20.1006	34.5009	12.7364	13.2569	10.0967	25.2503	45.8411	38.2286	51.798	46.8523	45.68
ADIR005232	signal recognition particle receptor subunit alpha [Source:Projected from Anopheles gambiae (AGAP010894) VB External Description%3BAcc:AGAP010894]	23.3992	16.864	19.9569	28.6633	22.8479	24.7779	25.8046	24.4665	25.3355	28.6181	34.0424	28.1737	25.2458	50.7788	70.0569	58.7048	67.0031	61.6359
ADIR009663	39S ribosomal protein L21%2C mitochondrial [Source:Projected from Anopheles gambiae (AGAP012030) VB Community Annotation%3BAcc:AGAP012030]	28.513	14.7608	24.897	24.4833	27.9922	34.4302	31.5815	40.0215	20.6687	25.4259	20.0155	10.1117	25.2418	47.9415	52.5961	41.4442	38.0752	45.0142
ADIR000654	unknown function	35.185	49.6286	27.9613	16.4474	23.8311	29.5209	29.2151	21.1573	27.7943	21.4092	7.01744	13.6432	25.2342	49.1633	40.6078	31.7099	51.1841	43.1663
ADIR002829	28S ribosomal protein S6 [Source:Projected from Anopheles gambiae (AGAP003217) VB External Description%3BAcc:AGAP003217]	30.6132	23.678	30.2112	22.0041	35.7845	30.3542	19.0372	31.0266	19.8857	23.1077	18.2464	18.4906	25.2033	41.3323	29.4815	38.1005	55.5252	41.1099
ADIR003299	ATP-dependent RNA helicase [Source:Projected from Anopheles gambiae (AGAP003089) VB External Description%3BAcc:AGAP003089]	30.337	11.7943	18.7351	23.6698	21.9061	28.2736	19.9635	29.6708	20.5544	23.6457	33.317	40.2211	25.174	60.131	62.0497	59.4756	58.7078	60.091
ADIR007596	charged multivesicular body protein [Source:Projected from Anopheles gambiae (AGAP006518) VB External Description%3BAcc:AGAP006518]	22.6598	27.3265	16.5201	7.27238	32.8578	24.9122	40.7529	34.0551	30.6062	20.2336	16.6243	28.2352	25.1713	32.6477	21.6314	17.8462	25.8745	24.4999
ADIR010977	choline/ethanolamine kinase [Source:Projected from Anopheles gambiae (AGAP007957) VB External Description%3BAcc:AGAP007957]	31.6675	14.0824	17.0223	25.9841	20.1367	17.1295	15.8002	16.3425	25.2451	20.2963	47.3682	50.5695	25.137	46.7	55.1712	53.8299	50.8008	51.6255
ADIR006315	unknown function	26.4441	17.0654	25.4561	12.5578	40.7788	25.6092	30.4794	15.3136	25.2015	20.0048	29.2789	33.3614	25.1293	39.5565	34.8905	38.7514	42.0385	38.8092
ADIR005581	CLIP-domain serine protease [Source:Projected from Anopheles gambiae (AGAP002270) VB Community Annotation%3BAcc:AGAP002270]	40.0724	1.6393	48.2897	15.3092	89.1376	4.1639	42.0676	2.85569	25.7109	2.11421	24.0764	5.03762	25.0395	25.8407	0	7.44673	1.81299	8.7751
ADIR008339	nucleotide exchange factor SIL1 [Source:Projected from Anopheles gambiae (AGAP003488) VB External Description%3BAcc:AGAP003488]	20.639	4.58398	24.4277	22.8344	33.7717	41.7125	22.0548	43.4726	19.6859	21.6722	17.3912	28.1615	25.034	33.292	44.5747	36.0825	36.3347	37.571
ADIR009223	ubiquitin-conjugating enzyme (huntingtin interacting protein 2) [Source:Projected from Anopheles gambiae (AGAP004889) VB External Description%3BAcc:AGAP004889]	30.3236	20.0445	24.7812	16.1585	31.6651	17.2037	30.2493	17.7957	31.0431	12.1538	33.4748	34.9647	24.9882	51.9097	40.7687	31.5608	35.2167	39.864
ADIR001065	thioredoxin domain-containing protein [Source:Projected from Anopheles gambiae (AGAP000044) VB External Description%3BAcc:AGAP000044]	23.741	25.6746	27.0088	26.9754	40.2675	43.8129	28.3098	20.4988	29.662	28.9714	2.8852	1.64351	24.9542	23.0621	49.7578	48.1054	47.9174	42.2107
ADIR010166	Actin-related protein 2/3 complex subunit 4 [Source:UniProtKB/TrEMBL%3BAcc:A0A182NR76]	13.0097	30.2179	4.27455	12.4933	30.3722	45.107	8.09411	14.6563	16.9203	26.1652	29.3244	67.9445	24.8816	70.2738	56.1631	53.1234	41.7021	55.3156
ADIR001624	39S ribosomal protein L16%2C mitochondrial [Source:Projected from Anopheles gambiae (AGAP004985) VB Community Annotation%3BAcc:AGAP004985]	28.982	21.9632	18.5105	34.1631	34.173	20.9457	19.3808	31.8957	33.215	14.1793	15.8565	24.8002	24.8388	49.9213	52.2471	50.9622	43.71	49.2102
ADIR004728	Glia maturation factor beta [Source:Projected from Anopheles gambiae (AGAP009059) VB External Description%3BAcc:AGAP009059]	20.026	8.89828	13.8959	10.2929	19.7293	15.3248	17.3261	26.5664	24.9226	31.1257	52.4558	57.2134	24.8148	29.4574	20.0587	21.3437	14.7644	21.4061
ADIR009938	coiled-coil domain-containing protein [Source:Projected from Anopheles gambiae (AGAP001308) VB External Description%3BAcc:AGAP001308]	16.8889	15.927	7.35737	19.3549	15.1924	25.743	14.6808	23.5697	33.9044	31.7832	49.3796	43.9087	24.8075	30.251	30.8525	33.9248	43.1741	34.5506
ADIR007771	ficolin A [Source:Projected from Anopheles gambiae (AGAP005848) VB External Description%3BAcc:AGAP005848]	26.4032	0	63.3379	12.7748	86.8701	6.51639	42.5135	0	22.0309	2.20577	32.8188	1.75215	24.7686	13.4788	0	6.99266	1.89116	5.59065
ADIR000357	CLIP-domain serine protease [Source:Projected from Anopheles gambiae (AGAP010530) VB Community Annotation%3BAcc:AGAP010530]	35.2792	5.16749	48.8088	19.3254	60.0498	5.3208	36.2383	6.74681	35.4619	2.49407	35.9743	5.9325	24.7333	48.1699	0.781401	8.19317	1.42948	14.6435
ADIR003796	Proliferation-associated 2G4 [Source:Projected from Anopheles gambiae (AGAP005108) VB External Description%3BAcc:AGAP005108]	12.8631	14.9965	14.025	10.3737	26.8846	12.698	4.0088	13.5461	16.8004	15.0438	64.9385	90.4717	24.7208	139.058	169.245	139.285	125.31	143.224
ADIR005562	ubiquilin [Source:Projected from Anopheles gambiae (AGAP004294) VB External Description%3BAcc:AGAP004294]	19.1682	6.08827	23.0003	9.48749	17.7764	9.64369	12.6864	15.8976	22.1695	21.1554	72.1498	67.0907	24.6928	59.2187	53.0181	51.294	61.9795	56.3776
ADIR005178	unknown function	29.0044	17.7137	31.1703	15.0392	33.6753	21.4729	34.8668	26.1817	29.7668	26.9974	18.8207	11.5455	24.6879	29.8629	30.3528	34.3784	34.7292	32.3308
ADIR003771	ATP synthase subunit alpha [Source:UniProtKB/TrEMBL%3BAcc:A0A182N7Z7]	17.0648	9.65121	21.2998	9.0176	48.9614	24.4915	15.4752	14.7067	22.9769	21.763	41.4681	49.3494	24.6855	149.277	173.464	188.84	154.804	166.596
ADIR007698	Solute carrier family 37 (glycerol-3-phosphate transporter)%2C member [Source:Projected from Anopheles gambiae (AGAP006413) VB External Description%3BAcc:AGAP006413]	22.7465	18.3508	25.6929	21.7811	26.0538	19.9433	31.5201	30.4293	23.497	34.8818	23.4571	17.8504	24.6837	23.0762	33.34	25.3511	30.9381	28.1763
ADIR015557	Valacyclovir hydrolase [Source:Projected from Anopheles gambiae (AGAP009434) VB External Description%3BAcc:AGAP009434]	23.4679	16.3822	26.3127	18.5475	33.8025	39.7072	31.0494	25.9411	37.5404	11.5209	22.744	9.14805	24.6803	24.1631	26.2429	29.7548	33.7679	28.4822
ADIR008638	unknown function	24.8812	14.063	35.5183	15.3199	31.5216	24.5642	25.3763	24.4999	21.6623	20.4091	27.4195	30.6251	24.655	77.433	85.5745	78.2823	96.2283	84.3795
ADIR009433	unknown function	29.7224	33.1446	37.9268	17.6727	26.9311	24.0921	20.8933	22.0066	31.8246	21.4056	13.5463	14.5911	24.4798	26.361	28.9083	51.727	28.7908	33.9468
ADIR011082	U3 small nucleolar RNA-associated protein [Source:Projected from Anopheles gambiae (AGAP008325) VB External Description%3BAcc:AGAP008325]	31.7176	44.7545	20.156	20.4018	26.8397	24.7026	19.1569	31.214	25.0654	30.8697	6.31486	12.288	24.4568	27.7008	25.5882	24.4882	32.975	27.688
ADIR014868	unknown function	38.7297	13.8464	50.8726	22.9099	38.9234	41.2998	18.5397	26.8556	10.3381	5.98946	15.5156	9.56409	24.4487	51.5009	94.1431	76.1114	68.8063	72.6404
ADIR006120	FK506-binding protein 4/5 [Source:Projected from Anopheles gambiae (AGAP009347) VB External Description%3BAcc:AGAP009347]	26.1902	27.1618	23.6703	23.8175	20.4029	22.9658	17.7415	28.6111	42.829	20.7317	23.7239	15.42	24.4388	30.7643	31.7027	35.1257	25.5976	30.7976
ADIR007336	unknown function	6.74763	5.7301	3.2047	4.36692	10.9934	5.84552	4.08135	6.46393	9.27372	14.7399	72.9448	148.601	24.4161	151.681	183.753	189.751	177.562	175.687
ADIR005717	unknown function	10.8079	12.8553	13.324	12.2586	11.0328	10.0565	9.3924	11.6262	13.98	22.3728	61.0409	104.072	24.4016	66.8836	66.4546	71.1998	80.966	71.376
ADIR007095	unknown function	7.57483	7.17257	8.61088	10.8526	12.8362	11.0466	4.92841	8.32634	13.2018	15.8378	86.5727	105.762	24.3936	163.324	185.691	173.784	198.376	180.294
ADIR001072	vesicle transport protein SEC20 [Source:Projected from Anopheles gambiae (AGAP000242) VB External Description%3BAcc:AGAP000242]	22.9287	26.8929	23.591	21.1224	22.329	26.7024	15.9358	23.077	20.3045	15.0652	38.7841	35.8674	24.3834	67.1902	65.2498	56.228	89.895	69.6407
ADIR005157	anterior pharynx defective [Source:Projected from Anopheles gambiae (AGAP009816) VB External Description%3BAcc:AGAP009816]	20.1361	29.2003	19.3312	24.6599	19.9648	31.8181	23.423	29.076	17.5239	21.5397	19.4362	36.3826	24.3743	39.6637	36.8722	41.7408	32.2869	37.6409
ADIR003902	ubiquitin-conjugating enzyme E2 L3 [Source:Projected from Anopheles gambiae (AGAP001056) VB External Description%3BAcc:AGAP001056]	24.2892	18.3818	28.3202	13.9974	29.241	21.3711	25.3778	21.9313	18.8781	28.9382	30.1827	31.3084	24.3514	41.6401	42.7069	43.9943	35.0228	40.841
ADIR003117	26S proteasome regulatory subunit T3 [Source:Projected from Anopheles gambiae (AGAP003008) VB External Description%3BAcc:AGAP003008]	23.5823	23.3278	35.0625	15.5606	36.8418	52.9083	24.0528	20.3191	26.1339	10.7456	11.4891	11.9491	24.3311	59.4861	66.8871	66.6145	76.4761	67.3659
ADIR004877	unknown function	22.4919	12.1163	19.7816	10.0692	26.4772	16.2088	22.1192	12.4995	27.5275	38.1217	50.5285	33.6624	24.3003	29.3088	42.3496	35.0698	43.1994	37.4819
ADIR002078	unknown function	0	0	63.3654	21.4254	22.4579	47.5344	0	20.8682	39.6144	0	37.6136	38.6927	24.2977	66.1613	120.347	50.6467	75.9872	78.2856
ADIR005278	Calcineurin beta subunit [Source:Projected from Anopheles gambiae (AGAP004298) VB External Description%3BAcc:AGAP004298]	17.2515	11.0473	15.0225	17.1011	16.7872	16.4045	16.7893	17.46	15.1522	25.9714	56.5177	66.0204	24.2938	58.9195	53.8406	46.9043	49.9568	52.4053
ADIR003926	unknown function	22.5092	13.3882	27.6953	19.8906	24.5746	19.5933	35.5	22.1173	31.7301	22.5512	23.9832	27.3648	24.2415	53.9232	39.9498	46.7034	50.7005	47.8192
ADIR003598	MIT domain-containing protein [Source:Projected from Anopheles gambiae (AGAP006789) VB External Description%3BAcc:AGAP006789]	14.5416	18.0713	19.0411	12.6484	22.9846	34.473	19.934	26.245	25.3048	37.9218	22.4332	37.1101	24.2257	23.0539	15.1616	18.5026	21.2285	19.4867
ADIR011073	dolichyl-phosphate beta-glucosyltransferase [Source:Projected from Anopheles gambiae (AGAP008315) VB External Description%3BAcc:AGAP008315]	25.1233	20.4962	22.6212	23.9362	36.7058	21.1334	15.406	27.5156	29.4207	33.0179	19.5369	15.7249	24.2198	84.3065	82.4144	69.1787	68.7244	76.156
ADIR006416	DnaJ homolog subfamily B [Source:Projected from Anopheles gambiae (AGAP001810) VB External Description%3BAcc:AGAP001810]	20.7287	23.857	19.2994	17.0684	23.1835	18.4856	14.1652	18.4612	15.8393	21.618	46.6497	50.5402	24.158	92.9255	85.0864	87.7177	106.068	92.9494
ADIR004143	Mitogen-activated protein-binding protein-interacting protein [Source:Projected from Anopheles gambiae (AGAP007213) VB External Description%3BAcc:AGAP007213]	17.7435	7.8252	20.0624	33.8615	33.2828	25.1821	62.9835	13.6886	39.4232	10.2221	17.0961	8.20435	24.1313	10.9449	29.5283	32.5432	25.877	24.7233
ADIR008988	developmentally-regulated GTP-binding protein [Source:Projected from Anopheles gambiae (AGAP002185) VB External Description%3BAcc:AGAP002185]	23.1387	17.3725	21.9107	18.5501	17.7762	23.619	18.9027	18.0089	23.6337	28.7832	31.9047	45.6904	24.1076	71.3117	64.7566	68.1309	77.5548	70.4385
ADIR000194	Calcium channel flower [Source:Projected from Anopheles gambiae (AGAP011546) VB External Description%3BAcc:AGAP011546]	19.4427	9.07638	12.0689	16.9698	22.9947	18.2164	15.7621	17.5574	16.9485	21.4215	44.4086	73.3572	24.0187	70.0757	49.8966	49.3551	65.2768	58.651
ADIR009786	protein phosphatase [Source:Projected from Anopheles gambiae (AGAP005270) VB External Description%3BAcc:AGAP005270]	24.8307	6.61285	14.8624	19.2006	26.3829	18.2191	26.5244	16.646	29.6315	22.7695	25.8616	56.5704	24.0093	108.386	76.6415	89.2586	106.015	95.0753
ADIR004040	unknown function	0	0	0	0	50.0844	53.037	0	0	0	0	98.6807	86.1758	23.9982	73.5126	107.653	206.798	63.1423	112.776
ADIR007050	Histidine triad nucleotide binding protein [Source:Projected from Anopheles gambiae (AGAP007702) VB External Description%3BAcc:AGAP007702]	23.9342	11.395	24.2183	3.53069	44.7479	18.2509	50.3819	16.5879	35.0905	22.2307	31.5654	5.92743	23.9884	42.4256	35.4265	41.8844	59.7369	44.8683
ADIR000363	M-phase phosphoprotein [Source:Projected from Anopheles gambiae (AGAP010538) VB External Description%3BAcc:AGAP010538]	35.8463	18.4786	31.4551	11.445	22.3559	3.9502	4.953	50.2288	27.5887	24.0568	24.7212	32.0961	23.9313	28.6783	38.3965	22.6695	37.3801	31.7811
ADIR001957	unknown function	13.6697	36.2061	18.5456	34.3049	18.8091	36.9807	13.8857	28.3353	16.7537	36.539	8.9611	24.1815	23.931	39.4083	44.0196	51.4771	66.159	50.266
ADIR000691	Zinc finger CCCH domain-containing protein [Source:Projected from Anopheles gambiae (AGAP008634) VB External Description%3BAcc:AGAP008634]	22.3264	11.3858	17.2277	28.3711	33.2915	20.2223	24.6454	23.1321	32.528	24.9374	31.9762	16.2971	23.8617	34.2957	41.431	40.2864	52.2709	42.071
ADIR014025	unknown function	24.3069	1.98793	35.1658	16.0831	55.8815	18.9497	36.674	6.92766	28.9506	10.2627	38.8175	12.2342	23.8535	18.4391	0	0.90392	2.19816	5.3853
ADIR010014	Peptidoglycan-recognition protein [Source:UniProtKB/TrEMBL%3BAcc:A0A182NQS9]	23.4644	15.3198	6.48189	19.0279	41.4385	34.212	15.3771	22.2729	42.8967	34.7338	18.6309	11.8686	23.8104	3.55868	18.8566	1.75051	19.0396	10.8013
ADIR008560	unknown function	18.7623	14.3362	9.35909	16.55	20.2448	15.1363	14.8932	13.8639	15.4677	23.2297	66.3684	57.4107	23.8019	53.8553	43.0091	45.4462	47.5925	47.4758
ADIR002290	aldehyde reductase [Source:Projected from Anopheles gambiae (AGAP011050) VB External Description%3BAcc:AGAP011050]	23.5461	22.9957	33.4672	19.5129	26.2642	47.8372	28.5076	29.1428	24.5897	18.8907	4.39902	6.4353	23.799	35.8763	58.6226	45.6405	48.5413	47.1702
ADIR014105	unknown function	18.3539	4.07978	6.16817	6.61033	11.6755	9.30986	18.3125	13.7325	20.1121	16.8088	83.6874	76.6549	23.7921	78.6249	85.4605	59.5391	82.6052	76.5574
ADIR000499	Translocase of outer mitochondrial membrane 20 homolog [Source:Projected from Anopheles gambiae (AGAP012339) VB External Description%3BAcc:AGAP012339]	11.48	0	10.0704	7.33469	21.4707	26.5599	4.7593	10.3422	23.2	7.70258	63.8623	98.6167	23.7832	154.307	173.204	138.795	199.238	166.386
ADIR000358	fibrinogen-related protein [Source:Projected from Anopheles gambiae (AGAP010531) VB External Description%3BAcc:AGAP010531]	28.5717	5.07084	40.6341	9.46138	80.4895	6.45266	32.5494	1.47315	35.5017	3.276	36.6899	5.21207	23.7819	25.8825	1.54937	4.61854	0	8.0126
ADIR004322	ADP-ribosylation factor-like protein [Source:Projected from Anopheles gambiae (AGAP005267) VB External Description%3BAcc:AGAP005267]	23.6955	27.62	20.1567	29.7993	16.5128	23.3956	23.6289	18.1791	12.3767	14.2545	31.4999	43.415	23.7112	36.7155	56.0488	45.1936	55.996	48.4885
ADIR008756	unknown function	2.19234	0	0	0	2.04202	2.16809	0	1.97735	3.80959	17.6101	57.7456	196.42	23.6638	143.734	200.475	145.95	163.48	163.41
ADIR014005	unknown function	1.42916	0	3.73709	5.53944	5.96892	5.64006	0.89107	2.58075	2.49055	1.43194	81.2072	172.984	23.6583	68.2476	64.0296	60.8534	48.5693	60.425
ADIR000608	timeless [Source:Projected from Anopheles gambiae (AGAP008288) VB Community Annotation%3BAcc:AGAP008288]	11.3338	8.03616	9.67352	9.80348	11.859	12.1688	6.99944	10.5408	18.0081	19.7745	72.7035	92.9562	23.6548	79.6022	96.2156	87.9309	91.4482	88.7992
ADIR003931	unknown function	12.9283	57.1534	19.4363	49.5836	20.7187	29.2942	27.5675	23.2962	16.0002	22.3012	5.27801	0	23.6298	39.8994	53.3116	44.6439	66.2314	51.0216
ADIR003368	unknown function	25.6186	14.2895	22.3573	29.2178	30.5275	16.8665	32.7486	21.3424	27.4418	31.6191	18.4037	12.5655	23.5832	38.8181	31.1025	25.9939	40.6293	34.136
ADIR006412	unknown function	25.4984	23.9189	23.288	18.8188	24.0466	23.9625	26.2423	16.8087	23.9765	30.824	24.843	20.6028	23.5692	33.8398	29.7952	32.5619	38.9913	33.797
ADIR014005	unknown function	0	0	3.73709	5.53944	5.96892	5.64006	0.89107	2.58075	2.49055	1.43194	81.2072	172.984	23.5393	68.2476	64.0296	60.8534	48.5693	60.425
ADIR006703	sodium-independent sulfate anion transporter [Source:Projected from Anopheles gambiae (AGAP002331) VB External Description%3BAcc:AGAP002331]	15.1763	3.93493	14.8791	3.67754	21.1238	14.971	4.73147	7.42262	11.0214	8.86901	90.1402	86.4446	23.5327	147.224	132.336	185.559	144.748	152.467
ADIR006516	unknown function	19.3191	17.7848	13.1163	12.4483	30.6009	19.7889	35.6682	28.4111	32.3748	22.9648	25.4167	22.823	23.3931	15.4688	29.8365	25.288	19.6633	22.5641
ADIR009050	pyruvate kinase [Source:VB Community Annotation%3BAcc:ADIR009050]	8.87352	5.01824	10.5489	3.90711	14.2284	11.1439	9.05258	8.73956	11.2442	11.317	60.7667	125.756	23.383	135.474	147.698	133.783	102	129.739
ADIR004616	26S proteasome non-ATPase regulatory subunit [Source:Projected from Anopheles gambiae (AGAP000201) VB External Description%3BAcc:AGAP000201]	23.7319	24.5257	17.3059	20.302	34.4223	36.5342	13.1313	23.7755	20.6016	26.4932	9.95894	29.5858	23.364	47.4876	20.1537	43.0015	54.1809	41.2059
ADIR006470	toll-interacting protein [Source:Projected from Anopheles gambiae (AGAP003615) VB External Description%3BAcc:AGAP003615]	20.0929	6.04286	23.7563	13.7888	27.7109	23.0425	14.5412	28.0786	16.9237	49.397	21.7878	35.1266	23.3574	49.5128	62.5985	58.6223	66.8185	59.388
ADIR000615	Derlin [Source:UniProtKB/TrEMBL%3BAcc:A0A182MZ10]	18.3498	4.50468	13.8968	16.83	15.2472	28.5967	15.6527	29.6423	21.0276	25.1681	49.0139	41.5073	23.2864	100.93	92.1569	67.5021	82.2082	85.6993
ADIR005789	unknown function	1.89768	1.18062	0.992534	2.94171	2.81833	0.748957	0	2.05601	7.27483	7.60598	104.084	147.284	23.2404	22.4322	21.4852	20.8893	16.9782	20.4462
ADIR009440	unknown function	21.7997	20.5285	36.3201	17.8846	30.7004	18.2666	23.0533	23.8475	13.7981	31.798	19.7426	21.0614	23.2334	46.6541	45.0426	36.4108	52.2072	45.0787
ADIR008097	unknown function	18.4038	22.863	13.9484	26.476	13.0817	18.236	11.1823	22.7379	18.9631	38.5699	26.2936	47.8113	23.2139	32.0344	50.7302	37.76	46.1694	41.6735
ADIR006221	Mitochondrial carnitine/acylcarnitine carrier protein [Source:Projected from Anopheles gambiae (AGAP009128) VB External Description%3BAcc:AGAP009128]	34.9232	0.823326	43.568	9.23537	42.2158	5.21895	38.276	2.8669	44.7385	3.18016	39.0324	14.2929	23.1976	60.646	1.49542	25.3746	3.64376	22.7899
ADIR011084	DnaJ homolog subfamily B member [Source:Projected from Anopheles gambiae (AGAP008327) VB External Description%3BAcc:AGAP008327]	15.6828	9.74826	14.7795	13.3474	31.4808	34.6889	7.81893	18.1176	10.9205	25.1608	36.3041	59.9843	23.1695	75.9505	83.1334	81.5508	92.703	83.3344
ADIR002807	unknown function	27.3649	5.49061	34.6358	5.12917	61.471	12.196	53.9295	1.59383	37.6764	5.30801	21.7684	11.2371	23.1501	31.1756	15.0035	14.3309	14.4238	18.7334
ADIR006948	Survival of motor neuron-related-splicing factor [Source:Projected from Anopheles gambiae (AGAP006247) VB External Description%3BAcc:AGAP006247]	22.1812	22.231	31.8538	19.3641	30.6009	8.48095	21.4009	29.7025	23.6585	20.0942	27.4233	20.5407	23.1277	44.3439	18.9869	22.2535	40.5556	31.535
ADIR004872	Tetraspanin [Source:UniProtKB/TrEMBL%3BAcc:A0A182NB46]	17.8897	6.40039	16.1208	9.57457	21.7406	12.1665	13.337	12.6276	11.4737	25.5364	66.1426	64.0072	23.0848	61.96	41.8091	40.3012	36.8272	45.2244
ADIR009699	ATP-citrate synthase [Source:UniProtKB/TrEMBL%3BAcc:A0A182NPW4]	24.9469	5.22201	32.3091	7.52971	41.9755	7.85316	21.1836	7.00585	12.9819	6.71659	77.3123	31.9351	23.081	53.6508	24.0427	31.1687	25.2839	33.5365
ADIR004845	28S ribosomal protein S7%2C mitochondrial precursor [Source:Projected from Anopheles gambiae (AGAP009613) VB External Description%3BAcc:AGAP009613]	29.2299	19.462	36.4471	21.5281	40.1127	16.4969	20.8162	16.3296	32.7028	30.7112	8.4546	4.43902	23.0608	29.0887	42.2005	28.5289	29.8866	32.4262
ADIR006521	unknown function	29.4833	16.1619	19.866	23.0275	63.6242	22.3071	27.2927	8.70808	21.6649	16.3415	12.8874	15.3108	23.0563	42.7746	49.2091	52.8087	54.9294	49.9304
ADIR005867	unknown function	26.1693	13.5437	22.8581	32.0027	14.6092	29.3095	17.389	37.777	10.6198	14.0048	23.7087	33.4323	22.952	77.9405	54.6759	67.8789	71.8584	68.0884
ADIR000814	unknown function	24.8666	22.8811	37.5476	10.8606	53.9576	17.2767	55.9028	9.48675	29.2971	5.61453	6.50859	1.11377	22.9428	12.6224	9.24871	7.41294	4.82145	8.52637
ADIR007804	unknown function	21.2802	18.5238	21.5187	25.5428	16.1212	21.4299	21.6942	28.5204	21.7526	17.8702	32.2984	28.3237	22.9063	37.775	38.7235	29.8299	43.168	37.3741
ADIR009020	protein-tyrosine sulfotransferase [Source:Projected from Anopheles gambiae (AGAP000900) VB External Description%3BAcc:AGAP000900]	16.4247	12.5006	14.1435	19.6032	14.6627	9.35564	12.1419	13.9556	18.781	19.0037	63.7457	60.4361	22.8962	24.7336	35.6919	26.407	30.1832	29.2539
ADIR008036	Glutamate-rich WD repeat-containing protein [Source:Projected from Anopheles gambiae (AGAP007125) VB External Description%3BAcc:AGAP007125]	29.7184	16.3956	32.6044	18.5627	40.0621	28.3855	21.5133	13.8466	31.7267	23.0606	12.4972	6.10371	22.8731	29.0195	30.7929	40.6081	40.3897	35.2026
ADIR007166	unknown function	39.7336	20.2199	17.6986	12.3305	12.5843	39.8871	16.3317	23.6911	22.5813	27.0168	20.2551	21.7835	22.8428	37.776	133.085	133.351	153.936	114.537
ADIR014726	unknown function	16.3531	50.2309	0	0	23.1504	16.3187	0	7.3409	0	16.5581	76.6645	66.7697	22.7822	129.092	80.7061	70.3391	96.5047	94.1605
ADIR008342	Solute carrier family 2%2C facilitated glucose transporter member [Source:Projected from Anopheles gambiae (AGAP003492) VB External Description%3BAcc:AGAP003492]	29.5283	14.6472	22.4672	18.2623	31.2913	7.35862	25.5	11.1362	19.8065	8.44835	49.1444	35.5451	22.7613	18.2455	3.96849	8.91982	5.58915	9.18074
ADIR008358	unknown function	24.351	16.8017	30.7268	19.1521	28.5349	19.6099	17.9777	32.5469	18.8205	25.3415	10.1481	28.812	22.7353	42.8903	39.4151	39.5622	43.3321	41.2999
ADIR011133	39S mitochondrial ribosomal protein L28 [Source:VB External Description%3BAcc:ADIR011133]	21.586	12.8923	17.4014	12.8287	44.7942	32.8141	22.7581	28.4659	17.33	13.3276	26.4372	21.2057	22.6534	81.3618	70.9217	72.8113	74.1075	74.8006
ADIR006743	Innexin [Source:UniProtKB/TrEMBL%3BAcc:A0A182NGH0]	12.1806	7.35695	9.97596	9.87759	20.2306	10.0388	14.5132	27.2549	24.4115	11.652	100.654	23.6708	22.6514	20.4445	12.3175	13.8406	10.3327	14.2338
ADIR014961	unknown function	21.9492	0	44.7236	3.14073	98.3005	11.245	26.3363	2.93404	22.6267	3.26232	19.0286	18.1657	22.6427	14.0589	9.25705	18.3968	11.1646	13.2193
ADIR007180	pre-rRNA-processing protein TSR4 [Source:Projected from Anopheles gambiae (AGAP005582) VB External Description%3BAcc:AGAP005582]	32.0962	35.2067	23.0647	21.9113	24.5643	24.8579	28.2389	19.312	24.1025	17.6695	12.3366	8.02385	22.6154	33.5623	44.0849	34.6824	47.582	39.9779
ADIR011717	WD repeat and SOF domain-containing protein [Source:Projected from Anopheles gambiae (AGAP010305) VB External Description%3BAcc:AGAP010305]	39.281	18.3107	23.9961	20.2575	24.3398	25.8611	26.111	18.9074	19.3729	18.3825	18.9526	16.6975	22.5392	83.0374	76.8731	84.1957	97.859	85.4913
ADIR001443	ubiquitin-conjugating enzyme E2D [Source:Projected from Anopheles gambiae (AGAP000145) VB External Description%3BAcc:AGAP000145]	1.89004	0	0	0	4.68397	1.24423	3.14102	1.13722	3.29023	0	92.3314	162.659	22.5314	119.865	93.0366	99.7082	112.587	106.299
ADIR009304	peroxin-13 [Source:Projected from Anopheles gambiae (AGAP010074) VB External Description%3BAcc:AGAP010074]	22.9518	10.1933	21.451	19.0375	31.4744	20.5001	23.1616	18.7442	25.6937	24.1046	22.4141	29.5909	22.4431	48.8369	46.5057	48.6278	55.4256	49.849
ADIR001775	syntaxin [Source:Projected from Anopheles gambiae (AGAP011160) VB External Description%3BAcc:AGAP011160]	17.6743	42.2465	28.4783	21.0303	29.0673	22.8265	22.0276	15.9506	11.8315	27.2693	22.2276	8.67061	22.4417	40.1703	42.499	33.6287	52.5503	42.2121
ADIR008540	zinc finger HIT domain-containing protein [Source:Projected from Anopheles gambiae (AGAP007853) VB External Description%3BAcc:AGAP007853]	41.1791	27.7079	0	44.651	33.4654	24.8437	22.2722	35.4912	21.7197	14.4103	3.40779	0	22.429	0	27.5422	20.3603	9.17482	14.2693
ADIR006994	unknown function	21.1362	16.9764	24.3528	25.5699	23.1881	10.3101	26.6457	12.3143	26.1529	29.1364	30.7694	22.3821	22.4112	43.906	48.7906	47.1117	52.4387	48.0617
ADIR004814	DNA-directed RNA polymerases I and III subunit RPAC2 [Source:Projected from Anopheles gambiae (AGAP009644) VB External Description%3BAcc:AGAP009644]	18.0602	11.111	9.56875	20.5289	40.8367	7.1995	17.9157	32.4543	18.6515	43.8289	24.7795	23.5417	22.3731	36.3278	35.4911	77.5883	67.1867	54.1485
ADIR006136	prohibitin [Source:Projected from Anopheles gambiae (AGAP009323) VB External Description%3BAcc:AGAP009323]	17.814	2.63436	22.2263	11.4677	29.9887	33.5295	31.7077	9.18445	25.0829	17.0227	27.0201	40.6313	22.3591	33.0075	38.6567	34.8006	30.576	34.2602
ADIR002229	Cell differentiation protein RCD1 homolog [Source:Projected from Anopheles gambiae (AGAP012050) VB External Description%3BAcc:AGAP012050]	19.5405	30.3979	19.5843	25.8833	21.1552	22.4895	25.1802	17.0555	21.5692	23.492	23.2915	18.6383	22.3564	28.6393	20.2652	31.7044	35.3109	28.98
ADIR003455	unknown function	11.2591	0	39.5006	3.59772	45.6167	14.8834	18.6721	3.38125	13.0039	15.1072	84.0562	18.1296	22.2673	10.8102	0	26.6861	3.20396	10.1751
ADIR003998	unknown function	36.8676	9.63963	39.6883	13.2136	51.1706	4.27861	45.5906	5.59489	24.2999	2.48298	27.3295	5.90938	22.1721	42.8768	7.59283	10.9267	6.3988	16.9488
ADIR010445	Lipase [Source:Projected from Anopheles gambiae (AGAP001652) VB External Description%3BAcc:AGAP001652]	20.9447	1.27828	22.5375	5.57734	47.2289	15.7943	26.6366	20.0274	30.4342	9.04859	39.7819	26.7409	22.1692	21.0191	3.47919	8.10683	3.53611	9.03531
ADIR001709	guanylate kinase [Source:Projected from Anopheles gambiae (AGAP011105) VB External Description%3BAcc:AGAP011105]	0	0	3.1605	0	2.24495	0	0	0	4.18421	0	113.509	142.728	22.1522	71.1523	25.2771	52.9172	45.3988	48.6863
ADIR011254	GDP-L-fucose synthase [Source:Projected from Anopheles gambiae (AGAP008092) VB External Description%3BAcc:AGAP008092]	25.0317	18.2981	19.2814	25.6133	16.4293	33.4532	9.17475	23.9173	23.06	23.6307	22.0304	25.8361	22.1464	53.054	54.4375	61.4132	69.5412	59.6115
ADIR008413	THAP domain-containing protein [Source:Projected from Anopheles gambiae (AGAP003313) VB External Description%3BAcc:AGAP003313]	21.5401	23.2599	17.1831	21.6903	19.1761	20.3653	23.3339	30.4158	9.77037	41.3561	16.6946	20.949	22.1445	26.9919	24.9248	15.9054	35.3481	25.7926
ADIR008675	Ribulose-phosphate 3-epimerase [Source:UniProtKB/TrEMBL%3BAcc:A0A182NLZ4]	33.2589	6.87936	43.6182	23.5078	35.1111	21.9283	38.6594	5.99938	21.1899	13.3582	11.4742	10.6432	22.1357	52.7153	61.2586	58.1052	58.9098	57.7472
ADIR015546	Sodium-dependent dicarboxylate transporter sdcS [Source:Projected from Anopheles gambiae (AGAP007055) VB External Description%3BAcc:AGAP007055]	22.1094	2.10651	25.3535	13.1291	36.4104	17.3542	30.39	8.96435	25.9615	18.0768	42.6767	22.9346	22.1223	42.2834	28.8893	30.5412	29.5238	32.8094
ADIR008856	Electron transfer flavoprotein-ubiquinone oxidoreductase%2C mitochondrial [Source:UniProtKB/TrEMBL%3BAcc:A0A182NMH1]	22.9169	7.50757	42.8733	9.35784	59.5212	16.6537	26.4764	13.0704	24.8138	9.66476	13.2009	18.3946	22.0376	38.6035	17.2657	21.4324	18.6903	23.998
ADIR006906	Protein-lysine N-methyltransferase AgaP_AGAP005673 [Source:Projected from Anopheles gambiae (AGAP005673) UniProtKB/TrEMBL%3BAcc:Q7Q6T8]	37.4358	17.5969	20.8309	43.7278	21.1367	29.1723	14.1275	18.4162	15.7678	18.2266	17.0853	10.8932	22.0347	63.7481	32.4338	57.8576	58.328	53.0919
ADIR004349	unknown function	10.7197	4.44079	28.0719	9.67028	15.9461	19.7647	16.0311	7.73902	24.8733	8.60127	52.1066	66.1053	22.0058	39.1398	23.0271	26.2673	24.5493	28.2459
ADIR001780	unknown function	14.8938	25.7231	11.5486	5.33784	18.4482	16.3371	23.3797	14.9375	26.8959	28.7562	38.5692	38.6567	21.957	35.7801	47.9905	35.0625	37.9299	39.1908
ADIR001729	unknown function	18.0623	22.4878	22.7685	23.9104	18.1318	12.5733	14.3125	14.9683	20.7492	17.8771	37.4305	39.8245	21.9247	58.8215	62.014	64.4212	61.8413	61.7745
ADIR014704	unknown function	17.3993	17.8971	14.3945	22.6266	16.3458	12.5722	13.7509	17.7781	21.9757	18.2863	47.5575	41.2181	21.8168	38.1413	43.2074	33.836	45.8556	40.2601
ADIR001125	suppressor of cytokine signaling%2C invertebrate [Source:Projected from Anopheles gambiae (AGAP000880) VB External Description%3BAcc:AGAP000880]	18.5471	13.3184	6.71319	20.4711	17.4725	15.7613	13.5225	21.1278	30.3408	30.8702	50.8509	21.7659	21.7301	44.8382	41.407	35.4194	49.1174	42.6955
ADIR006278	protein transport protein SEC61 subunit alpha [Source:Projected from Anopheles gambiae (AGAP009182) VB External Description%3BAcc:AGAP009182]	15.4975	11.3399	15.5007	15.8893	30.4735	36.8871	5.6829	14.8135	20.6444	23.7548	28.0013	42.0722	21.7131	88.044	115.369	107.467	79.9605	97.7101
ADIR006372	Protein YIPF [Source:UniProtKB/TrEMBL%3BAcc:A0A182NFF0]	25.7801	16.7565	15.0939	21.6211	27.1445	16.7049	18.232	25.0126	16.7617	26.2178	25.041	25.7034	21.6725	34.9448	40.6622	35.2972	49.6504	40.1386
ADIR001789	26S proteasome regulatory subunit T1 [Source:Projected from Anopheles gambiae (AGAP011174) VB External Description%3BAcc:AGAP011174]	22.7434	9.42878	17.1911	13.6983	33.7978	22.9483	23.943	21.8991	21.1261	32.4229	15.0661	25.7489	21.6678	70.6668	75.4675	81.3643	93.8535	80.338
ADIR006515	Tetratricopeptide repeat domain 1 variant [Source:Projected from Anopheles gambiae (AGAP003336) VB External Description%3BAcc:AGAP003336]	19.9901	9.9344	27.2306	18.5371	31.2359	26.8603	31.8831	27.4169	19.4747	22.4609	17.2155	7.65681	21.658	26.5047	16.69	16.9631	21.9645	20.5306
ADIR008132	Cop-coated vesicle membrane protein P24 [Source:Projected from Anopheles gambiae (AGAP006043) VB External Description%3BAcc:AGAP006043]	16.1488	12.5155	21.1993	12.9489	22.5896	21.3106	10.0519	16.9867	14.0172	27.0436	33.0515	51.7799	21.637	127.96	156.91	103.064	101.373	122.327
ADIR001034	translation initiation factor 4B [Source:Projected from Anopheles gambiae (AGAP000526) VB External Description%3BAcc:AGAP000526]	27.2351	11.0266	22.5683	20.1881	25.8768	10.0446	20.4369	14.397	26.6388	20.4026	36.9552	23.212	21.5818	75.9761	60.0399	67.4422	76.2552	69.9284
ADIR002946	unknown function	10.5706	15.7012	10.0464	10.2514	18.7189	18.0069	12.5846	32.9758	23.8743	27.9127	40.5537	37.4011	21.5498	103.905	96.8325	93.1697	111.682	101.397
ADIR005150	MAX-like protein X [Source:Projected from Anopheles gambiae (AGAP009806) VB External Description%3BAcc:AGAP009806]	22.3059	16.366	16.7033	36.4011	29.5065	5.60303	30.1291	13.8583	30.479	6.82868	38.5481	11.7269	21.538	14.9534	10.1555	8.61127	11.0135	11.1834
ADIR015500	unknown function	116.812	57.6143	0	0	2.47558	0	3.30512	0	53.005	0	3.76058	21.2781	21.5209	0	0	1.88244	4.54559	1.60701
ADIR003312	vesicle transport through interaction with t-SNAREs [Source:Projected from Anopheles gambiae (AGAP003112) VB External Description%3BAcc:AGAP003112]	12.3904	38.1775	8.19035	35.3313	11.6496	6.16508	7.68919	38.9977	26.7086	12.511	30.1172	30.1929	21.5101	80.1869	42.3794	57.5724	73.5541	63.4232
ADIR005065	geranylgeranyl transferase type-2 subunit alpha [Source:Projected from Anopheles gambiae (AGAP009724) VB External Description%3BAcc:AGAP009724]	11.2163	11.2139	6.28595	8.53696	14.8745	18.9729	19.9792	19.5295	32.1062	20.8733	42.8396	50.9763	21.4504	30.0277	28.7315	29.9653	19.2959	27.0051
ADIR004536	39S ribosomal protein L45%2C mitochondrial [Source:Projected from Anopheles gambiae (AGAP002412) VB Community Annotation%3BAcc:AGAP002412]	24.7799	11.0035	26.2522	7.99066	21.928	24.4661	10.296	20.2359	23.6265	44.957	11.558	30.0793	21.4311	36.5675	42.4239	40.0096	26.3644	36.3413
ADIR009856	unknown function	14.1803	10.1881	10.6864	17.7323	17.1921	10.7542	9.52491	13.7924	18.5495	24.0288	54.0343	56.2685	21.411	37.5478	41.0333	38.8212	44.1586	40.3902
ADIR001356	low density lipoprotein-related protein 2] [Source:Projected from Anopheles gambiae (AGAP000331) VB External Description%3BAcc:AGAP000331]	18.9481	24.1915	14.5477	22.3268	14.0327	17.5539	17.3266	16.6551	20.1241	30.788	32.0594	28.3711	21.4104	39.7649	68.1661	53.112	66.2625	56.8264
ADIR007648	cell growth-regulating nucleolar protein [Source:Projected from Anopheles gambiae (AGAP006469) VB External Description%3BAcc:AGAP006469]	32.1253	26.7724	30.7868	10.5974	39.3507	23.2231	15.6218	19.7966	23.1744	9.43234	10.9991	15.004	21.407	55.3329	47.5674	45.4308	53.8129	50.536
ADIR003995	obelix [Source:Projected from Anopheles gambiae (AGAP010181) VB External Description%3BAcc:AGAP010181]	16.1276	4.99491	21.1949	6.19561	15.0596	12.7806	32.1095	43.6063	27.9688	38.9218	16.8331	20.7309	21.377	27.8774	37.1258	45.8091	33.0881	35.9751
ADIR005405	unknown function	38.4884	14.435	27.7983	23.0984	23.4385	19.6603	31.4283	31.1422	16.1707	13.3094	13.0155	4.2315	21.3514	20.0853	22.6244	16.8815	34.2021	23.4483
ADIR004345	transcription elongation factor B%2C polypeptide [Source:Projected from Anopheles gambiae (AGAP011535) VB External Description%3BAcc:AGAP011535]	22.758	0	10.8962	3.96121	23.2339	24.6289	20.5797	3.72687	10.7449	16.6652	45.4971	73.4019	21.3412	80.4375	95.8327	64.79	67.0494	77.0274
ADIR003431	Chloride channel protein [Source:UniProtKB/TrEMBL%3BAcc:A0A182N708]	38.3413	7.70993	35.8206	12.9434	39.7236	6.75919	33.9783	7.91348	25.4174	5.33937	33.3088	8.46186	21.3098	32.9539	10.0254	14.7622	11.9786	17.43
ADIR004834	CTP synthase [Source:VB Community Annotation%3BAcc:ADIR004834]	24.6036	12.5825	19.2863	19.7795	20.2075	11.7834	17.0985	14.6017	20.2271	19.7109	42.335	33.4837	21.3083	63.85	66.475	63.9211	59.6287	63.4687
ADIR008193	unknown function	22.8687	2.22039	29.9433	2.76294	46.5095	18.3529	42.7496	10.3187	31.0917	5.73418	26.7213	15.9564	21.2691	16.4799	0	2.02056	2.45493	5.23885
ADIR005878	unknown function	11.4003	10.7026	14.6581	11.2364	13.4245	16.4158	15.8002	15.3619	21.7739	16.672	51.9792	55.7414	21.2639	50.8743	36.0997	36.2267	38.3343	40.3837
ADIR004133	unknown function	14.4026	8.96876	8.42772	18.3421	14.5266	11.8133	15.811	11.0311	18.8921	18.4583	58.4434	55.5864	21.2253	38.7072	48.5313	43.1948	50.0247	45.1145
ADIR015028	unknown function	25.2029	29.9871	30.6148	18.5764	10.879	26.9141	4.82216	24.4507	6.71575	31.2209	25.8944	18.7394	21.1681	33.5034	41.088	27.5788	72.7988	43.7422
ADIR000294	unknown function	22.2539	0	36.0097	0	70.3665	13.57	29.8168	0	32.6432	6.88742	42.3017	0	21.1541	12.3283	0	9.72959	0	5.51447
ADIR002119	Phosphomannomutase [Source:UniProtKB/TrEMBL%3BAcc:A0A182N3A7]	17.2157	20.7834	10.0284	29.5308	32.0489	30.2536	26.2118	20.7074	31.5945	23.0385	6.2834	6.11362	21.1508	35.8346	63.6529	16.2451	31.1734	36.7265
ADIR000278	Vacuolar protein sorting protein [Source:Projected from Anopheles gambiae (AGAP011497) VB External Description%3BAcc:AGAP011497]	19.548	20.2184	31.3308	20.9379	18.2068	32.2186	27.0512	13.7132	28.3079	17.4462	13.2786	10.424	21.0568	40.686	26.892	41.5307	27.9261	34.2587
ADIR002222	Sorting nexin [Source:UniProtKB/TrEMBL%3BAcc:A0A182N3L0]	15.8449	19.4678	17.4347	14.5611	17.4024	19.7371	19.7633	25.2294	33.8083	19.2098	28.7972	21.1912	21.0373	21.9422	23.5509	21.7538	29.0808	24.0819
ADIR011173	T-complex protein%2C epsilon subunit [Source:Projected from Anopheles gambiae (AGAP008249) VB External Description%3BAcc:AGAP008249]	11.6583	13.2968	18.2934	11.2944	20.2008	23.0065	16.4752	25.9633	14.897	32.7097	20.9563	43.267	21.0016	42.5755	74.0715	66.9114	63.5157	61.7685
ADIR006710	Transcription elongation factor B polypeptide [Source:Projected from Anopheles gambiae (AGAP003154) VB External Description%3BAcc:AGAP003154]	22.6285	0	14.9424	5.38701	37.1894	0	0	5.08937	9.7653	11.416	90.3666	55.0444	20.9857	61.0439	71.647	72.7185	67.2684	68.1694
ADIR000489	unknown function	26.7002	21.5827	25.1527	13.4368	23.8099	25.3031	19.9709	22.1731	20.459	19.2713	12.9399	20.4091	20.9341	37.7167	35.34	41.4817	43.1481	39.4216
ADIR000461	N4-(beta-N-acetylglucosaminyl)-L-asparaginase [Source:Projected from Anopheles gambiae (AGAP012301) VB External Description%3BAcc:AGAP012301]	25.1424	21.7183	21.9245	26.1475	31.1296	20.2189	22.0586	17.6534	21.8982	24.2658	8.66892	10.3744	20.9334	27.5174	27.2668	26.2948	31.2283	28.0768
ADIR006895	Nitric oxide synthase-interacting protein homolog [Source:UniProtKB/TrEMBL%3BAcc:A0A182NGX2]	16.7801	20.8574	22.8459	12.9789	34.9384	17.2348	35.1345	20.5955	16.3556	18.8472	13.1664	21.4015	20.928	26.12	22.8862	26.5623	42.6648	29.5583
ADIR009244	V-type H+-transporting ATPase subunit G [Source:Projected from Anopheles gambiae (AGAP004867) VB External Description%3BAcc:AGAP004867]	8.36455	0	7.3634	0	0	0	6.92491	0	0	0	83.6235	144.65	20.9105	192.563	130.321	147.319	194.232	166.109
ADIR006945	CTL-like protein [Source:Projected from Anopheles gambiae (AGAP006244) VB External Description%3BAcc:AGAP006244]	20.5063	11.6612	16.4881	19.8933	12.4345	17.888	18.1996	11.7525	20.2857	30.8051	33.0781	37.5745	20.8806	40.0826	37.4878	32.5268	36.3336	36.6077
ADIR002327	unknown function	29.5701	0	15.6288	5.62666	55.5712	17.6485	36.7101	0	20.4077	35.8156	14.3431	19.1977	20.8766	25.5215	23.0808	16.9019	25.0971	22.6503
ADIR003680	unknown function	19.6431	17.1469	16.0162	13.0097	15.7412	17.0099	14.3409	17.028	24.2236	16.3156	39.3199	40.4358	20.8526	43.9546	36.4505	39.3194	43.72	40.8611
ADIR000113	50S ribosomal protein L35 [Source:UniProtKB/TrEMBL%3BAcc:A0A182MXL0]	11.825	24.4699	23.2505	19.0122	34.8597	19.4835	36.8249	19.5564	27.4092	27.6952	5.55169	0	20.8282	28.4001	29.9921	36.2699	30.4233	31.2714
ADIR000064	rRNA 2'-O-methyltransferase fibrillarin [Source:Projected from Anopheles gambiae (AGAP011244) VB External Description%3BAcc:AGAP011244]	32.2824	13.0833	29.4031	10.8539	45.67	11.0905	20.9907	24.0665	15.8776	22.5233	10.494	13.4295	20.8137	35.4016	49.2078	59.5225	47.013	47.7862
ADIR000185	unknown function	26.6358	20.5257	23.8697	20.6634	22.5908	25.0193	25.3106	19.7003	19.0166	25.4092	13.6494	7.25454	20.8038	13.1658	19.1151	17.5307	13.1021	15.7284
ADIR001575	peptidoglycan recognition protein (long) [Source:Projected from Anopheles gambiae (AGAP005203) VB Community Annotation%3BAcc:AGAP005203]	24.1386	7.15247	21.4667	14.0053	28.0384	8.42365	22.1157	11.8614	30.9087	17.1094	37.2158	27.1492	20.7988	42.1369	19.198	27.8015	18.6516	26.947
ADIR002764	Protein unc-50 homolog [Source:Projected from Anopheles gambiae (AGAP002901) VB External Description%3BAcc:AGAP002901]	20.2138	19.1031	34.5455	27.1508	19.6258	13.8966	13.1395	22.2019	13.7562	31.748	17.2992	16.8426	20.7936	49.395	36.7275	47.2519	54.2967	46.9178
ADIR006979	autocrine motility factor receptor [Source:Projected from Anopheles gambiae (AGAP007538) VB External Description%3BAcc:AGAP007538]	17.1575	16.5256	15.4781	15.8148	16.4783	15.8198	14.1664	16.0539	23.2526	20.2692	38.8509	39.5717	20.7866	63.7127	63.8356	61.2378	78.0442	66.7076
ADIR006144	unknown function	18.0553	17.3823	21.8874	10.8353	40.3917	49.9238	21.3603	12.7758	14.9312	11.1845	10.0044	20.6895	20.7851	24.9576	53.9518	63.5076	30.7752	43.2981
ADIR008198	unknown function	14.9963	20.8098	17.4681	15.0756	19.7705	9.26414	15.7758	18.2753	16.6991	24.6075	42.1886	34.4259	20.7797	28.3935	36.7239	30.0574	40.7646	33.9849
ADIR001670	lipopolysaccharide-induced tumor necrosis factor-alpha factor homolog [Source:Projected from Anopheles gambiae (AGAP004928) VB External Description%3BAcc:AGAP004928]	20.4315	5.38671	16.2987	14.7659	24.4253	14.3491	24.1827	20.011	13.8806	11.1027	42.4709	41.846	20.7626	30.4523	22.2075	22.9656	20.8571	24.1206
ADIR002929	39S ribosomal protein L43%2C mitochondrial [Source:Projected from Anopheles gambiae (AGAP012837) VB Community Annotation%3BAcc:AGAP012837]	20.4684	16.9196	32.2464	15.7539	20.3625	21.6101	37.3713	24.6055	23.6871	16.4541	6.44701	13.1282	20.7545	25.5565	33.9163	34.8387	39.7111	33.5057
ADIR008183	unknown function	26.3753	24.4185	62.6527	0	14.8492	10.4844	39.3148	9.49414	18.2246	10.6394	15.2734	17.0864	20.7344	41.753	41.0187	41.4055	26.9108	37.772
ADIR004547	V-type H+-transporting ATPase subunit E [Source:Projected from Anopheles gambiae (AGAP002401) VB External Description%3BAcc:AGAP002401]	1.03235	0	2.70697	1.99112	0	0	0	5.58722	0	12.4364	69.848	155.173	20.7313	160.661	222.048	190.033	171.716	186.114
ADIR008060	unknown function	12.6355	15.6257	10.8544	26.5352	16.0504	15.3603	12.5225	10.0045	19.3185	21.4934	40.4116	47.818	20.7192	93.0826	69.7043	69.0564	75.1268	76.7425
ADIR004001	Adenylyl cyclase-associated protein [Source:UniProtKB/TrEMBL%3BAcc:A0A182N8M7]	12.0308	14.7777	9.51471	8.99989	12.0735	15.2333	10.4646	19.7387	15.5949	22.9862	51.486	55.6984	20.7166	44.5588	42.544	42.9325	50.9645	45.2499
ADIR015158	unknown function	0	0	0	0	248.227	0	0	0	0	0	0	0	20.6856	0	0	0	0	0
ADIR010639	Nitrilase homolog [Source:Projected from Anopheles gambiae (AGAP013231) VB External Description%3BAcc:AGAP013231]	37.041	14.5539	44.8664	7.55461	56.4616	3.07777	32.0877	1.4081	21.7404	1.5628	24.6518	2.48066	20.6239	18.5483	0	4.95256	2.01243	6.37832
ADIR007843	Usher syndrome type-1G protein-like protein [Source:Projected from Anopheles gambiae (AGAP007027) VB External Description%3BAcc:AGAP007027]	24.1164	17.4118	19.1494	19.1858	21.591	22.099	18.2562	20.9945	27.0095	24.1684	19.6333	13.7041	20.6099	25.4524	56.1089	40.1225	42.9637	41.1619
ADIR004482	cyclic AMP-responsive element-binding protein [Source:Projected from Anopheles gambiae (AGAP001464) VB External Description%3BAcc:AGAP001464]	1.14215	1.33344	1.49199	0.554221	0.529475	2.81519	1.06857	2.0631	2.24105	0.571834	90.6939	142.77	20.6062	80.8955	71.9731	78.886	70.5842	75.5847
ADIR010616	unknown function	24.1127	25.0166	3.40625	35.3989	16.1183	21.8509	8.67032	27.0721	19.6959	31.3295	21.5505	12.421	20.5536	77.0434	61.3541	61.5693	93.1424	73.2773
ADIR005343	unknown function	24.4774	24.6042	32.0503	32.0071	12.0482	24.1775	10.7662	10.3948	16.2867	20.2181	25.5749	13.7785	20.532	33.203	36.845	40.7106	53.1691	40.9819
ADIR009728	COP9 signalosome complex subunit [Source:Projected from Anopheles gambiae (AGAP008857) VB External Description%3BAcc:AGAP008857]	16.36	25.3977	21.4382	12.2817	21.991	25.1524	11.3232	31.1593	22.1271	21.8904	24.718	11.615	20.4545	53.7015	32.8162	36.0124	56.1434	44.6684
ADIR005514	T-complex protein 1 subunit alpha [Source:Projected from Anopheles gambiae (AGAP004238) VB External Description%3BAcc:AGAP004238]	19.1657	12.6003	14.8178	14.6572	23.0395	21.2999	22.8928	16.0879	21.6464	16.2238	35.5697	27.4515	20.4544	43.9753	49.8454	54.8266	68.7759	54.3558
ADIR002363	NADH dehydrogenase (ubiquinone) Fe-S protein [Source:Projected from Anopheles gambiae (AGAP001653) VB External Description%3BAcc:AGAP001653]	15.2269	8.93992	20.2782	8.91308	22.924	7.93487	9.31583	15.0467	15.0241	20.7217	39.7349	61.1819	20.4368	118.871	87.1757	71.7317	83.0836	90.2155
ADIR009673	unknown function	17.904	16.6248	42.3838	3.43469	50.1981	10.6473	35.6355	19.3588	12.4113	7.20514	11.9273	17.2856	20.418	20.6295	3.44277	5.09008	3.05827	8.05515
ADIR000413	unknown function	21.0672	3.4056	29.3226	4.24443	36.5514	3.23834	20.4733	0.988236	6.67726	2.19253	100.292	16.5208	20.4145	26.4273	1.0311	7.7182	0	8.79415
ADIR008800	unknown function	7.50685	23.1772	6.60088	4.77643	14.0791	19.8854	0	31.5322	25.9484	20.1803	50.6037	40.4863	20.3981	118.855	67.9885	78.519	97.9406	90.8258
ADIR003733	biogenesis of lysosome-related organelles complex 1 subunit [Source:Projected from Anopheles gambiae (AGAP005353) VB External Description%3BAcc:AGAP005353]	30.151	16.1329	21.8103	22.0568	23.2354	24.6722	18.1298	15.005	10.8423	29.2252	23.451	9.97568	20.3906	26.9669	27.7086	29.4447	49.9178	33.5095
ADIR005415	Succinate-CoA ligase subunit beta [Source:UniProtKB/TrEMBL%3BAcc:A0A182NCQ1]	23.5995	4.89151	39.7959	7.106	56.5067	11.3891	24.8434	10.4146	13.6998	6.30846	25.9006	20.0417	20.3748	50.6477	22.8043	28.145	23.4425	31.2599
ADIR006497	nucleolar protein [Source:Projected from Anopheles gambiae (AGAP003171) VB External Description%3BAcc:AGAP003171]	29.0131	18.6645	19.632	13.5583	19.5127	16.7875	33.6756	18.0622	18.2961	18.0505	18.1719	20.7055	20.3442	36.0526	29.308	36.7319	31.8245	33.4793
ADIR009759	CTL-like protein [Source:Projected from Anopheles gambiae (AGAP010343) VB External Description%3BAcc:AGAP010343]	2.20946	0	0	0.535552	3.58719	2.17929	2.75553	7.4817	6.25877	2.21324	114.571	101.818	20.3008	48.9737	44.7572	45.1887	43.7399	45.6649
ADIR005985	ubiquitin-conjugating enzyme E2 D/E [Source:Projected from Anopheles gambiae (AGAP007952) VB External Description%3BAcc:AGAP007952]	14.0988	12.3165	20.6878	15.3516	14.2256	12.1974	8.63788	21.4428	16.8179	24.7751	36.2519	46.3691	20.2644	43.1483	36.3418	34.5347	54.5101	42.1337
ADIR001329	unknown function	21.0355	13.4604	21.054	15.5583	13.7986	17.1056	9.25389	20.1024	19.3874	37.2216	29.4484	25.6341	20.255	53.505	45.6753	42.8358	51.0323	48.2621
ADIR008644	coiled-coil domain-containing protein [Source:Projected from Anopheles gambiae (AGAP005049) VB External Description%3BAcc:AGAP005049]	22.0931	17.0924	24.2183	21.1841	44.7479	18.2509	18.3207	6.63518	22.3303	29.6409	12.2754	5.92743	20.2264	42.4256	38.9692	26.1777	28.2964	33.9672
ADIR005458	28S ribosomal protein S24%2C mitochondrial [Source:Projected from Anopheles gambiae (AGAP012833) VB Community Annotation%3BAcc:AGAP012833]	13.1787	44.2979	11.5219	8.46872	8.18351	13.0331	21.8842	9.9053	36.2588	44.1082	10.3314	21.0849	20.1881	22.1544	31.3838	34.223	13.1781	25.2348
ADIR002271	solute carrier family 25 (mitochondrial oxoglutarate transporter)%2C member [Source:Projected from Anopheles gambiae (AGAP012097) VB External Description%3BAcc:AGAP012097]	24.5014	4.7656	26.684	14.3545	24.1495	9.06198	25.4651	11.5236	30.7012	13.2935	33.3857	24.3298	20.1847	31.2757	29.3291	24.1171	25.0459	27.442
ADIR007186	vinculin [Source:Projected from Anopheles gambiae (AGAP007532) VB External Description%3BAcc:AGAP007532]	21.4147	7.54049	10.9891	16.0836	15.1263	10.8075	9.22272	13.1245	19.7876	19.4001	61.3646	37.2245	20.1738	12.681	12.7055	8.08466	9.88192	10.8383
ADIR001599	Pyrroline-5-carboxylate reductase [Source:UniProtKB/TrEMBL%3BAcc:A0A182N1U1]	20.9981	2.71681	41.268	6.75744	74.8934	6.91704	45.7824	9.47246	13.6947	0	13.9404	5.58883	20.1691	22.6955	1.66186	1.23787	3.00301	7.14956
ADIR004715	UPF0640 protein [Source:Projected from Anopheles gambiae (AGAP009045) VB External Description%3BAcc:AGAP009045]	24.1272	0	32.194	11.2649	22.8955	36.2847	0	32.3949	0	0	42.7535	39.6438	20.1299	51.6922	108.727	52.0354	60.3004	68.1887
ADIR008378	unknown function	25.837	6.08842	23.5472	32.6148	28.3443	10.043	27.3352	7.77559	16.3706	10.9835	27.6633	24.9065	20.1258	20.3157	17.7314	16.5749	17.5109	18.0332
ADIR008072	unknown function	11.7596	7.00793	5.8857	12.1316	9.28389	10.3642	8.73755	11.297	20.0653	40.0981	35.5116	69.1658	20.109	24.5285	25.4511	25.0536	31.877	26.7276
ADIR009038	ADP-ribosylation factor related protein [Source:Projected from Anopheles gambiae (AGAP004586) VB External Description%3BAcc:AGAP004586]	16.5794	23.7276	23.4321	4.91108	7.13359	25.2392	9.52723	25.2997	26.5753	35.8735	26.4727	16.3476	20.0933	42.2616	38.9672	41.5865	58.9739	45.4473
ADIR005213	Protein YIPF [Source:UniProtKB/TrEMBL%3BAcc:A0A182NC49]	23.8735	12.7838	34.508	15.9013	26.0362	34.1632	18.4633	22.2836	10.0241	19.8223	4.62547	18.3973	20.0735	20.1689	28.1266	27.9461	14.1317	22.5933
ADIR004228	Acetyl-coenzyme A transporter [Source:Projected from Anopheles gambiae (AGAP006943) VB External Description%3BAcc:AGAP006943]	18.4918	15.3997	13.6154	16.6683	14.98	16.4403	22.7379	23.5188	18.1618	21.9141	28.9975	29.7947	20.06	39.05	44.652	42.6109	43.4933	42.4515
ADIR011461	bis(5'-nucleosidyl)-tetraphosphatase [Source:Projected from Anopheles gambiae (AGAP008495) VB External Description%3BAcc:AGAP008495]	18.8872	6.48843	27.6346	16.0688	31.4274	24.9845	15.6554	18.9008	18.163	16.9057	18.0675	27.0807	20.022	33.24	44.5706	41.8274	21.4739	35.278
ADIR015505	N-myc downstream regulated [Source:Projected from Anopheles gambiae (AGAP008821) VB External Description%3BAcc:AGAP008821]	16.277	9.42639	15.8264	15.4242	23.1686	16.7969	13.6927	11.965	13.8619	21.229	36.3077	46.2837	20.0216	51.3004	68.7549	51.2345	53.4576	56.1869
ADIR010082	unknown function	31.0858	5.34653	27.2481	6.62908	16.1352	47.918	17.1886	3.11249	14.9683	34.7435	24.6272	11.1099	20.0094	39.7995	66.3607	56.4448	56.0675	54.6681
ADIR006677	unknown function	27.6021	13.0934	14.6866	15.4011	32.1481	14.7753	19.8312	19.4274	26.8926	18.7557	19.5993	17.8703	20.0069	51.2524	35.3527	39.6318	47.4689	43.4264
ADIR009167	periodic tryptophan protein [Source:Projected from Anopheles gambiae (AGAP004768) VB External Description%3BAcc:AGAP004768]	25.7817	10.3116	22.152	12.8471	21.8785	15.2623	22.9633	11.9713	13.4781	16.2376	36.2866	30.4571	19.9689	50.9708	36.8288	49.3762	45.6283	45.701
ADIR008699	cytochrome b-561 [Source:Projected from Anopheles gambiae (AGAP005520) VB External Description%3BAcc:AGAP005520]	3.86359	2.99836	7.59606	1.86383	10.7893	3.81927	0	5.22805	10.0756	11.6336	73.4396	108.056	19.9469	112.744	99.1925	150.395	135.863	124.549
ADIR000854	Adenosylhomocysteinase [Source:UniProtKB/TrEMBL%3BAcc:A0A182MZP9]	29.9745	12.6371	50.5131	10.8188	43.4116	12.0355	35.4681	4.58607	27.4297	6.11101	4.73289	1.61772	19.9447	14.6463	3.84118	7.17449	3.49411	7.28902
ADIR003036	30S ribosomal protein S12 [Source:Projected from Anopheles gambiae (AGAP013102) VB External Description%3BAcc:AGAP013102]	22.0323	9.69641	16.6475	17.9439	41.4385	25.061	46.8737	0	5.42672	50.8565	3.0626	0	19.9199	13.5785	6.15507	18.0029	0	9.43412
ADIR010593	V-type proton ATPase catalytic subunit A [Source:Projected from Anopheles gambiae (AGAP003153) VB Community Annotation%3BAcc:AGAP003153]	1.72332	4.28909	0	0	3.83842	1.36013	0	3.11199	6.00664	6.90644	66.6068	144.673	19.8763	152.041	185.27	147.356	142.94	156.902
ADIR014781	RAC serine/threonine-protein kinase [Source:Projected from Anopheles gambiae (AGAP002161) VB External Description%3BAcc:AGAP002161]	9.51372	10.3334	4.91264	10.5237	8.61422	8.72452	9.3843	7.99334	10.6131	15.0636	62.2512	80.4019	19.8608	41.3103	37.6486	39.6	44.4091	40.742
ADIR014151	unknown function	14.55	10.4173	38.1656	8.62941	20.8522	19.9248	13.9387	18.17	21.3917	22.4773	21.0654	28.6559	19.8532	49.9937	29.8602	39.6379	44.1229	40.9037
ADIR011384	minor histocompatibility antigen H13 [Source:Projected from Anopheles gambiae (AGAP008838) VB External Description%3BAcc:AGAP008838]	20.5928	8.42378	25.5262	15.7328	26.1773	21.3989	14.8621	21.5231	21.7052	15.2112	20.7102	25.891	19.8129	96.0788	107.602	113.282	109.93	106.723
ADIR006260	unknown function	18.9906	38.1243	11.7207	6.4598	37.4619	24.3059	27.8243	26.1955	9.705	17.9474	4.20489	14.3003	19.77	30.5828	27.6736	31.6494	28.7212	29.6567
ADIR002182	28S ribosomal protein S27%2C mitochondrial [Source:Projected from Anopheles gambiae (AGAP011803) VB Community Annotation%3BAcc:AGAP011803]	27.7306	13.615	25.4564	19.7815	18.0724	19.2073	14.5567	13.1753	27.9637	27.3072	19.0285	10.842	19.728	37.1677	35.8533	32.9738	47.6853	38.42
ADIR006865	mitochondrial inner membrane protein COX18 [Source:Projected from Anopheles gambiae (AGAP005624) VB External Description%3BAcc:AGAP005624]	19.2593	26.0053	15.3574	16.1727	28.043	14.8934	16.6933	19.6437	26.2175	10.0818	14.9023	29.4099	19.7233	26.5488	25.4355	17.7675	24.4346	23.5466
ADIR002273	unknown function	25.7603	19.1877	39.1276	12.8134	47.377	12.1592	40.0939	9.54388	21.8819	4.4103	2.85802	1.39883	19.7177	4.76139	2.90208	5.27796	3.03301	3.99361
ADIR011702	unknown function	24.0383	21.9122	25.9949	13.5994	29.0202	16.7977	21.1214	22.946	36.8114	5.6843	9.36069	9.07306	19.6966	18.3337	24.3478	32.0983	21.78	24.1399
ADIR009264	alpha-1%2C2-Mannosidase [Source:UniProtKB/TrEMBL%3BAcc:A0A182NNM9]	14.7426	18.0236	13.0745	19.9111	21.0033	15.5793	15.1033	13.7881	15.1451	16.8769	31.2661	41.8293	19.6953	81.9794	72.4157	79.4597	82.486	79.0852
ADIR007705	C-type lectin (CTL) [Source:Projected from Anopheles gambiae (AGAP006267) VB Community Annotation%3BAcc:AGAP006267]	0.949327	1.47603	0	1.83826	7.93425	5.62176	2.36712	2.57098	6.61442	5.70896	75.1315	125.414	19.6356	102.633	140.798	142.082	119.176	126.172
ADIR011126	Cytochrome b5 outer mitochondrial membrane isoform [Source:Projected from Anopheles gambiae (AGAP008363) VB External Description%3BAcc:AGAP008363]	15.3066	0	35.2464	0	60.8337	7.58856	14.2779	0	29.8286	15.4052	56.5638	0	19.5876	35.8213	0	21.7717	9.79857	16.8479
ADIR004996	U6 snRNA-associated Sm-like protein LSm4 [Source:Projected from Anopheles gambiae (AGAP009687) VB External Description%3BAcc:AGAP009687]	24.6526	19.0583	43.2763	11.8014	7.68974	28.5307	0	18.5039	14.2268	49.6426	3.92754	13.2506	19.5467	20.708	35.6782	26.3171	17.522	25.0563
ADIR010774	unknown function	11.6224	29.5093	24.937	12.225	31.4865	22.9849	7.89596	24.7787	16.5266	21.2154	10.9261	20.2784	19.5322	22.8374	36.2124	26.9332	32.6086	29.6479
ADIR003881	unknown function	21.9278	18.8167	9.88681	15.3843	17.5462	8.9526	25.4569	19.1151	35.5746	25.76	18.9783	16.8357	19.5196	15.2602	15.6944	24.0094	25.3687	20.0832
ADIR003266	small glutamine-rich tetratricopeptide repeat-containing protein alpha [Source:Projected from Anopheles gambiae (AGAP003052) VB External Description%3BAcc:AGAP003052]	13.3822	8.75362	20.2879	17.701	27.5013	15.3046	12.2888	16.5259	15.9348	14.128	36.205	35.942	19.4963	76.1344	105.448	112.507	82.2663	94.0889
ADIR004422	ribosome biogenesis protein SSF1/2 [Source:Projected from Anopheles gambiae (AGAP004556) VB External Description%3BAcc:AGAP004556]	26.4448	18.876	23.8132	11.7559	20.9303	14.5458	15.1347	15.6551	21.1472	26.0676	20.1685	19.3141	19.4878	53.1189	45.843	39.7786	41.7582	45.1247
ADIR006746	nuclear GTP-binding protein [Source:Projected from Anopheles gambiae (AGAP004514) VB External Description%3BAcc:AGAP004514]	17.885	18.548	16.4534	17.9758	15.3678	16.337	19.8252	13.1583	13.8537	19.9094	30.7651	33.6988	19.4815	58.7284	50.5902	67.291	61.559	59.5421
ADIR007539	phenylalanine-4-hydroxylase [Source:Projected from Anopheles gambiae (AGAP005712) VB External Description%3BAcc:AGAP005712]	37.4606	0	33.0933	8.47777	73.1934	4.80183	42.4569	3.51341	19.4898	0	7.70203	3.09771	19.4406	10.5192	0	4.12173	0.836584	3.86938
ADIR008092	Protein spinster homolog [Source:Projected from Anopheles gambiae (AGAP006346) VB External Description%3BAcc:AGAP006346]	9.81585	8.24586	7.32747	13.3051	19.6474	15.3621	17.8806	17.7303	19.5647	16.8502	60.1779	26.7129	19.385	26.5072	36.6416	29.2111	36.2313	32.1478
ADIR003539	eukaryotic translation initiation factor 2-alpha kinase [Source:Projected from Anopheles gambiae (AGAP013266) VB External Description%3BAcc:AGAP013266]	16.8257	20.6773	16.9668	21.7714	18.611	19.7906	16.9383	17.3291	20.3359	24.2379	24.8768	14.0573	19.3682	39.5803	51.0877	50.3472	54.1539	48.7923
ADIR006702	unknown function	78.637	53.8785	1.44678	0.806181	5.39102	0.81897	4.49027	1.75055	60.8502	1.66353	3.84583	18.4589	19.3365	6.18785	5.98941	7.61052	20.0336	9.95535
ADIR006196	unknown function	27.0747	5.37204	34.6765	13.376	35.3241	6.82487	50.2649	10.3991	22.0666	2.31016	18.8039	5.50599	19.3332	8.30323	0	7.32405	1.98026	4.40189
ADIR010202	phosphorylase kinase gamma subunit [Source:Projected from Anopheles gambiae (AGAP002647) VB External Description%3BAcc:AGAP002647]	10.1453	2.42415	8.17687	4.52365	17.419	3.08399	1.94492	7.04197	1.35776	18.789	74.4905	82.19	19.2989	68.6084	63.6603	73.9424	56.2784	65.6224
ADIR011217	cell division cycle 123 homolog [Source:Projected from Anopheles gambiae (AGAP008049) VB External Description%3BAcc:AGAP008049]	27.658	19.9643	25.8439	21.0372	17.4303	22.4245	20.9349	23.1838	18.0649	9.90095	15.64	9.43489	19.2931	17.7982	23.3343	22.3173	23.7793	21.8073
ADIR007864	leucine-rich immune protein (TM) [Source:Projected from Anopheles gambiae (AGAP007045) VB Community Annotation%3BAcc:AGAP007045]	24.2552	4.83772	41.4621	11.4541	49.0528	8.58908	38.0041	7.3004	20.0541	0	18.4803	7.90855	19.2832	34.5187	5.27621	10.5287	6.42257	14.1865
ADIR010262	elongation factor 1 alpha-like protein [Source:Projected from Anopheles gambiae (AGAP002603) VB External Description%3BAcc:AGAP002603]	18.5787	14.8669	16.6501	14.9264	18.2204	21.9893	13.9025	16.2973	22.2089	15.9513	28.8135	28.6767	19.2568	55.8643	56.507	55.0284	74.4771	60.4692
ADIR007727	RNA-binding protein 8A [Source:UniProtKB/TrEMBL%3BAcc:A0A182NJA3]	30.2816	15.6271	13.2691	16.149	25.1428	50.0051	20.9314	18.1929	8.75013	6.76805	9.58881	16.2278	19.2445	26.655	32.3025	54.9718	28.7523	35.6704
ADIR009016	myosin-light-chain kinase [Source:Projected from Anopheles gambiae (AGAP002154) VB External Description%3BAcc:AGAP002154]	13.0123	11.0474	9.71409	8.52655	22.5648	18.3289	25.2954	21.3668	19.1561	19.6304	32.5636	29.5129	19.2266	28.0189	36.251	36.926	34.055	33.8127
ADIR008715	cappuccino [Source:Projected from Anopheles gambiae (AGAP005539) VB External Description%3BAcc:AGAP005539]	17.3769	22.7164	11.9849	24.716	27.2358	19.8865	27.3453	18.1522	20.6746	14.6851	17.1551	8.76609	19.2246	31.6314	36.5001	49.181	37.6618	38.7436
ADIR003885	unknown function	4.89493	13.0365	12.8176	9.46332	10.4013	13.8133	3.48593	16.4076	19.4718	5.61059	69.9244	51.2941	19.2184	75.5888	49.0297	60.2968	68.4659	63.3453
ADIR010042	odorant binding protein [Source:Projected from Anopheles gambiae (AGAP001189) VB Community Annotation%3BAcc:AGAP001189]	27.4006	7.72484	29.4181	11.9928	48.759	12.323	49.6248	4.49244	25.9561	5.00437	3.52365	3.99023	19.1842	7.1779	0	8.82754	2.13341	4.53471
ADIR007278	epsin [Source:Projected from Anopheles gambiae (AGAP007396) VB External Description%3BAcc:AGAP007396]	12.7339	6.2059	6.65281	10.9636	11.7018	11.5709	12.9847	8.40095	21.8258	21.2863	59.1332	46.7405	19.1834	39.1143	28.9398	31.8348	31.4782	32.8418
ADIR000093	unknown function	10.4956	7.67546	1.61611	52.5483	49.3403	31.7003	10.7734	27.8612	9.6733	4.95239	5.76189	17.7091	19.1756	2.66961	5.84335	2.61705	7.42656	4.63914
ADIR002884	unknown function	16.5799	29.2078	21.6947	29.9481	18.4831	12.0032	20.6681	23.945	25.0219	17.7296	5.15237	8.80229	19.103	19.1188	14.6336	17.1741	26.601	19.3819
ADIR010195	unknown function	6.84392	0	18.3007	0	13.0111	68.7357	50.616	0	0	27.939	20.9851	22.5195	19.0793	29.2633	27.5408	9.84489	0	16.6622
ADIR001733	unknown function	20.7005	4.60084	40.9734	9.74714	41.1573	7.58426	29.5038	5.34053	14.9485	8.29484	37.6108	8.45994	19.0768	14.9213	0	6.67456	3.05411	6.16249
ADIR003696	unknown function	10.9102	5.61768	8.97554	14.3458	13.8552	14.0574	11.5748	18.1572	15.8857	18.5776	52.217	44.4333	19.0506	30.9659	29.0656	26.148	26.6454	28.2062
ADIR003101	unknown function	27.8728	11.5379	19.4814	8.96637	34.5877	25.7131	32.4085	11.7346	17.7707	18.6486	13.9453	5.93756	19.0504	24.1	21.1924	40.7613	41.445	31.8747
ADIR000607	Programmed cell death protein [Source:Projected from Anopheles gambiae (AGAP008287) VB External Description%3BAcc:AGAP008287]	11.6903	14.7739	10.5083	10.6193	6.78144	10.8131	13.6663	20.45	12.0956	17.5699	38.0275	61.5802	19.048	67.4096	60.6511	55.6765	72.9167	64.1635
ADIR008711	dehydrogenase/reductase SDR family protein 7-like [Source:Projected from Anopheles gambiae (AGAP005532) VB External Description%3BAcc:AGAP005532]	15.18	5.24327	8.82828	16.32	18.8036	19.9819	14.0168	18.2691	24.4747	24.8005	32.5022	28.6567	18.9231	39.709	35.0945	41.2974	34.791	37.723
ADIR000034	Solute carrier family 15 member [Source:Projected from Anopheles gambiae (AGAP012154) VB External Description%3BAcc:AGAP012154]	12.5013	16.4164	10.7191	14.4018	19.2019	13.4831	22.4152	10.9371	20.4368	35.212	25.5264	25.4356	18.8906	89.2727	117.66	105.756	90.4904	100.795
ADIR008956	GTPase KRas [Source:Projected from Anopheles gambiae (AGAP002219) VB External Description%3BAcc:AGAP002219]	7.41578	6.3693	7.34846	9.92783	14.2243	11.849	11.1649	15.2433	14.4958	21.5078	55.1607	51.9492	18.888	24.3335	25.2485	20.9042	25.7715	24.0644
ADIR003148	Cytochrome c oxidase assembly protein COX16 homolog%2C mitochondrial precursor [Source:Projected from Anopheles gambiae (AGAP002981) VB External Description%3BAcc:AGAP002981]	6.29493	19.3928	33.2951	17.9439	17.7594	31.3262	15.6246	11.3206	0	25.4283	27.5634	20.459	18.8674	45.2616	12.3101	45.0073	32.0215	33.6501
ADIR009468	unknown function	12.3994	5.84802	7.8547	16.404	12.544	12.5972	17.8097	13.234	20.6395	30.8557	36.2129	39.975	18.8645	31.4197	42.0791	24.8981	32.6792	32.769
ADIR010781	unknown function	20.3904	17.9618	0	16.6334	43.7859	5.79436	28.9325	26.2023	15.0801	23.5183	18.3551	9.453	18.8423	33.5236	17.0438	37.4559	29.675	29.4246
ADIR009052	Phosphoserine aminotransferase [Source:UniProtKB/TrEMBL%3BAcc:A0A182NN17]	19.7563	3.83773	30.7061	8.35996	59.6674	10.9732	15.3906	7.80113	19.3466	7.42858	27.0809	15.7414	18.8408	42.7137	16.3614	9.59585	26.5234	23.7986
ADIR003192	unknown function	19.4013	8.27062	18.7569	23.7085	16.2728	22.0192	22.5395	21.1194	24.5557	15.9731	15.2896	17.7362	18.8036	19.924	19.0283	18.3678	17.8439	18.791
ADIR014691	unknown function	18.709	13.8314	9.33883	13.7602	18.2379	17.6094	17.7591	11.2528	18.5921	21.4561	39.2556	25.6126	18.7846	16.6905	25.3887	16.3876	36.6915	23.7896
ADIR001797	unknown function	26.5615	4.04924	36.266	12.6191	63.9515	8.12545	41.6486	2.34973	12.0981	4.34326	7.43817	5.51018	18.7467	15.6302	5.71574	5.19769	3.73374	7.56934
ADIR014921	unknown function	25.1133	10.8798	23.2711	14.1737	17.109	18.8155	15.8572	12.6296	16.6218	16.5606	28.6363	25.2661	18.7445	26.1218	14.9839	26.4605	27.3557	23.7305
ADIR008811	actin-binding LIM protein [Source:Projected from Anopheles gambiae (AGAP005425) VB External Description%3BAcc:AGAP005425]	14.0069	10.8025	11.4141	13.9691	11.6752	8.86828	14.4274	8.82075	13.6724	17.4991	56.0347	43.6459	18.7364	56.1386	50.7524	54.517	59.5516	55.2399
ADIR010114	unknown function	8.04991	3.34007	9.81956	7.80533	10.9531	10.0571	7.36237	4.36145	13.5654	24.7281	34.6098	89.537	18.6824	68.4711	55.1087	52.2286	62.8233	59.6579
ADIR007197	28S ribosomal protein S22%2C mitochondrial [Source:Projected from Anopheles gambiae (AGAP007519) VB Community Annotation%3BAcc:AGAP007519]	27.4036	10.6513	33.2874	16.107	29.9945	20.2859	24.403	11.4854	22.1607	11.7717	8.65895	7.78979	18.6666	28.2152	30.5161	35.2403	36.1832	32.5387
ADIR007234	Peptidylprolyl isomerase [Source:UniProtKB/TrEMBL%3BAcc:A0A182NHW1]	16.5914	8.89226	16.4707	4.42827	23.3878	12.4265	15.6895	17.5575	12.9503	32.1206	30.4119	32.8088	18.6446	73.3932	79.0098	98.6001	90.4703	85.3683
ADIR004605	unknown function	21.4469	25.7963	12.6809	10.7007	28.2982	23.2321	6.89777	23.7254	14.4489	24.9785	11.6364	19.8568	18.6416	29.9139	26.218	35.205	22.58	28.4792
ADIR004766	unknown function	11.1476	6.19183	5.20616	7.71349	20.6965	19.6423	9.92849	29.4744	17.3423	17.5538	40.7245	37.9973	18.6349	10.9045	27.0518	13.4859	17.8081	17.3126
ADIR006705	39S ribosomal protein L11%2C mitochondrial [Source:Projected from Anopheles gambiae (AGAP002332) VB Community Annotation%3BAcc:AGAP002332]	27.6873	20.4381	27.6895	7.61325	19.6699	20.8767	9.84849	23.7755	27.4688	15.8959	9.95894	12.6796	18.6335	41.7891	30.2306	31.7837	29.348	33.2878
ADIR014956	unknown function	21.3314	25.4068	13.7178	17.5076	16.9013	13.4083	5.63951	14.1146	27.7578	31.6312	15.9462	19.9747	18.6114	31.0819	10.8016	19.5568	9.38929	17.7074
ADIR007279	Peptidyl-prolyl cis-trans isomerase [Source:UniProtKB/TrEMBL%3BAcc:A0A182NI06]	17.5935	25.5208	23.0241	10.2122	22.8856	20.8446	14.6202	14.8211	18.3794	28.2229	15.8641	11.2116	18.6	34.6571	41.0572	39.7683	47.373	40.7139
ADIR005056	alanyl-tRNA synthetase [Source:VB External Description%3BAcc:ADIR005056]	14.2219	9.2496	16.6417	12.354	29.5305	17.1647	17.474	18.0191	22.5772	12.7555	26.7631	26.296	18.5873	28.4606	30.7733	35.0189	38.3803	33.1583
ADIR005176	Phosphatase 1 regulatory subunit [Source:Projected from Anopheles gambiae (AGAP009839) VB External Description%3BAcc:AGAP009839]	11.8918	8.22755	9.3201	10.2593	14.6999	16.1531	12.5269	26.2543	32.9559	24.3437	28.7486	27.263	18.5537	15.6214	12.6741	14.3401	16.389	14.7561
ADIR007309	unknown function	15.2928	35.2585	0	0	28.8387	7.62484	0	34.3397	13.1513	46.4188	41.3462	0	18.5226	109.813	112.931	54.7805	96.8507	93.5938
ADIR015026	unknown function	14.585	7.80202	13.103	16.3562	16.9101	10.7877	14.2119	11.1131	13.1121	6.39097	52.1975	45.6105	18.515	43.3686	46.7782	35.3499	47.0879	43.1461
ADIR000764	Sodium-coupled monocarboxylate transporter [Source:Projected from Anopheles gambiae (AGAP007836) VB External Description%3BAcc:AGAP007836]	18.6713	17.0943	19.1327	23.0877	14.5985	10.4689	8.21984	12.564	21.3873	31.5303	30.8711	14.5329	18.5132	24.0161	22.0489	14.4521	18.9159	19.8582
ADIR008604	unknown function	0	0	0	0	7.20969	7.62484	9.47772	6.86795	190.694	0	0	0	18.4895	0	0	0	0	0
ADIR002472	Eukaryotic translation initiation factor 6 [Source:UniProtKB/TrEMBL%3BAcc:A0A182N4A7]	29.7126	3.07421	15.5794	7.64324	23.9731	13.7079	27.1418	17.8686	8.60871	15.9064	26.9717	31.6635	18.4876	55.6612	45.2196	65.8994	47.5642	53.5861
ADIR003785	PRA1 family protein [Source:UniProtKB/TrEMBL%3BAcc:A0A182N811]	16.49	17.0382	3.60832	26.4397	17.9435	19.0426	10.2638	9.91141	11.9265	33.1409	20.7791	35.2579	18.4868	41.5742	55.181	64.3241	35.2843	49.0909
ADIR005547	unknown function	4.28828	3.32669	8.4347	18.6043	5.9907	6.3608	2.67049	7.7358	7.45238	21.5273	39.3158	96.0319	18.4783	91.1427	83.7101	60.7336	66.1679	75.4386
ADIR005925	Ras-related protein Rab-5C [Source:Projected from Anopheles gambiae (AGAP007901) VB External Description%3BAcc:AGAP007901]	0	0	2.75083	0	1.95373	2.0745	0	0	0	0	83.813	130.856	18.454	51.3938	85.8784	87.6447	66.5508	72.8669
ADIR015526	adipokinetic hormone 1 [Source:VB Community Annotation%3BAcc:ADIR015526]	5.88278	0	48.8367	28.376	38.3346	0	0	0	47.726	7.87304	0	43.8796	18.4091	169.545	11.1898	0	0	45.1837
ADIR014395	unknown function	21.4331	13.6036	20.5947	16.9444	17.8694	22.4463	21.8147	15.7955	15.2404	19.2879	17.5016	18.096	18.3856	23.3297	20.6503	20.3768	20.3136	21.1676
ADIR001114	unknown function	36.4301	7.5433	19.0874	17.2027	22.5902	4.79922	30.2621	26.2969	25.3497	6.49749	16.6747	7.75278	18.3739	26.8345	35.3365	32.0603	26.4063	30.1594
ADIR009899	Sodium-coupled monocarboxylate transporter [Source:Projected from Anopheles gambiae (AGAP001550) VB External Description%3BAcc:AGAP001550]	13.9612	20.3918	13.4067	27.0708	11.1026	23.0453	9.23876	18.5241	13.4099	25.1167	13.223	31.6955	18.3489	18.8949	19.8677	30.5447	14.2233	20.8826
ADIR007102	tRNA-splicing endonuclease subunit Sen15 [Source:Projected from Anopheles gambiae (AGAP007591) VB External Description%3BAcc:AGAP007591]	25.6274	6.09773	15.5673	22.6619	25.8158	35.1903	0	7.10323	34.1401	23.8123	11.2907	12.7067	18.3345	8.5167	34.1985	39.2669	47.0988	32.2702
ADIR005726	unknown function	24.1396	16.8503	11.6003	14.3074	16.4711	14.5877	12.2836	9.78379	19.7355	11.8511	30.7415	37.6438	18.333	29.8255	28.861	39.6521	38.1205	34.1148
ADIR003102	syntaxin-binding protein [Source:Projected from Anopheles gambiae (AGAP003023) VB External Description%3BAcc:AGAP003023]	13.323	8.21792	8.20876	12.4434	7.45749	11.6478	11.2891	9.5357	14.25	18.1223	48.1722	57.0512	18.3099	30.6257	26.2376	25.5095	25.9841	27.0892
ADIR002644	bystin [Source:Projected from Anopheles gambiae (AGAP002923) VB External Description%3BAcc:AGAP002923]	27.2668	12.2918	19.6362	14.5471	20.5425	10.9179	14.7822	17.8388	12.3939	19.0072	22.7822	27.6571	18.3053	54.1176	44.0038	41.8299	59.8269	49.9445
ADIR004583	unknown function	0	0	0	0	20.3043	85.9148	26.046	75.6394	0	0	11.2509	0	18.263	15.0045	0	15.2831	0	7.5719
ADIR010410	U6 snRNA-associated Sm-like protein LSm1 [Source:Projected from Anopheles gambiae (AGAP001686) VB External Description%3BAcc:AGAP001686]	18.1557	14.0252	23.9244	8.67819	8.5035	22.5278	22.5669	16.3477	27.4808	18.291	23.9485	14.6623	18.2593	55.5453	39.5237	42.0364	27.0684	41.0434
ADIR009879	unknown function	23.2352	28.7131	24.4996	22.2038	17.4165	13.8409	17.3266	25.1036	16.074	0	15.6169	15.0176	18.254	20.0701	26.9954	16.557	31.663	23.8214
ADIR004094	Yellow protein [Source:Projected from Anopheles gambiae (AGAP010280) VB External Description%3BAcc:AGAP010280]	9.26542	19.2053	25.5905	18.9327	38.2485	24.3891	15.401	14.8689	12.5507	10.3196	11.9897	18.0307	18.2327	109.813	48.6526	143.934	68.1468	92.6366
ADIR008194	unknown function	19.4092	12.3796	10.4168	13.4894	14.7907	28.4911	23.5768	16.1731	22.5369	19.9537	19.9326	17.4302	18.215	27.9776	24.4547	18.272	28.2396	24.736
ADIR009484	unknown function	22.5982	12.7055	21.6382	15.7352	19.2243	16.3033	5.10894	18.5039	14.2268	16.5475	29.4565	26.5012	18.2125	56.2074	23.7854	58.4824	63.0793	50.3886
ADIR009896	Neither inactivation nor afterpotential protein G [Source:Projected from Anopheles gambiae (AGAP001546) VB External Description%3BAcc:AGAP001546]	23.1217	19.2334	22.3976	13.9222	22.1826	16.5106	18.8952	16.2008	19.4639	21.5592	12.9325	12.0285	18.204	37.071	50.2798	46.3716	52.8626	46.6462
ADIR004722	unknown function	28.5625	14.7039	6.27576	9.09457	4.46153	18.9081	11.8317	38.5707	45.2722	19.1894	13.7253	7.69529	18.1909	0	13.837	3.39307	8.10641	6.33412
ADIR005993	unknown function	0	0	0	0	11.5346	20.3791	0	11.1023	21.3402	24.8213	49.0942	79.5036	18.1479	38.4577	47.5709	58.4824	49.0617	48.3932
ADIR010381	stearoyl-CoA desaturase (delta-9 desaturase) [Source:Projected from Anopheles gambiae (AGAP001713) VB External Description%3BAcc:AGAP001713]	6.35488	1.975	13.309	2.45828	15.3556	6.27533	6.33657	10.3238	11.0625	2.54893	74.7509	66.8471	18.1332	210.669	26.471	84.413	26.2066	86.9399
ADIR003174	solute carrier family 31 (copper transporter)%2C member [Source:Projected from Anopheles gambiae (AGAP002109) VB External Description%3BAcc:AGAP002109]	14.3586	9.47982	14.7824	9.28491	16.5459	10.2981	10.3113	10.6092	10.6212	13.0734	53.2506	44.9203	18.128	46.1066	33.5902	40.8005	47.9516	42.1122
ADIR010610	solute carrier family 30 (zinc transporter)%2C member 5/7 [Source:Projected from Anopheles gambiae (AGAP004461) VB External Description%3BAcc:AGAP004461]	17.8776	7.36337	12.3696	26.5125	14.1459	10.8908	17.0503	9.02143	18.7913	17.9075	34.6389	30.9119	18.1234	39.4184	30.7103	32.2601	29.4196	32.9521
ADIR005695	transcription factor MAFF/G/K [Source:Projected from Anopheles gambiae (AGAP010405) VB External Description%3BAcc:AGAP010405]	13.2632	5.8624	14.9577	29.0576	7.08675	18.786	9.42643	34.14	36.1056	22.8821	7.22541	18.3083	18.0918	10.915	18.2425	32.3374	38.8173	25.0781
ADIR006476	Palmitoyltransferase [Source:UniProtKB/TrEMBL%3BAcc:A0A182NFQ4]	15.0076	11.102	9.35729	19.3406	22.5903	14.1176	19.5936	16.7679	13.6803	28.6709	18.7049	27.3539	18.0239	30.8999	35.2179	31.3187	31.914	32.3376
ADIR009174	unknown function	22.9001	17.0639	12.0037	10.6091	18.754	10.8642	18.2587	26.4445	12.7427	22.0622	20.6188	23.4131	17.9779	42.2412	45.2622	32.4068	39.2922	39.8006
ADIR005745	ribosome biogenesis protein NSA1 [Source:Projected from Anopheles gambiae (AGAP010453) VB External Description%3BAcc:AGAP010453]	21.7371	13.5155	11.3766	18.9318	22.2119	23.6045	9.48403	21.583	18.9265	15.2537	18.2357	20.7708	17.9693	31.3322	31.8575	47.5885	41.1047	37.9707
ADIR001871	ubiquitin-conjugating enzyme E2 F [Source:Projected from Anopheles gambiae (AGAP012193) VB External Description%3BAcc:AGAP012193]	19.1439	21.2623	10.7313	12.3583	11.0043	20.6928	21.595	14.8135	18.2624	25.5821	21.2131	18.86	17.9599	22.9966	19.8022	25.097	28.2213	24.0293
ADIR008364	unknown function	16.7228	13.5535	30.4657	8.43225	39.2091	5.7455	21.7462	18.3715	8.85667	8.7512	31.9503	11.5969	17.9501	50.2994	19.2965	33.9214	37.462	35.2448
ADIR003708	unknown function	12.4284	15.417	13.0468	14.3611	16.2183	31.9715	24.7598	11.2073	19.4259	24.9685	23.4401	7.96334	17.934	16.116	21.3511	40.5199	40.4492	29.609
ADIR014415	unknown function	18.9838	25.9178	12.1127	12.5532	20.6379	21.9347	23.091	11.7038	16.1312	22.275	16.379	13.2643	17.9154	45.3859	31.4882	28.1099	28.6669	33.4127
ADIR008479	mediator of RNA polymerase II transcription subunit [Source:Projected from Anopheles gambiae (AGAP004191) VB Community Annotation%3BAcc:AGAP004191]	23.8542	0	11.4257	16.5965	16.2431	17.2156	26.9592	7.81162	7.50547	69.8915	10.3843	6.99976	17.9072	49.9584	50.2898	49.4134	81.3333	57.7487
ADIR002085	ribosome assembly protein SQT1 [Source:Projected from Anopheles gambiae (AGAP011387) VB External Description%3BAcc:AGAP011387]	27.2106	17.2106	14.4778	21.4353	29.978	13.6551	16.1001	12.4904	28.9219	14.7914	6.86905	11.7439	17.907	16.6203	20.0377	20.8364	19.8293	19.3309
ADIR009459	unknown function	136.51	27.1082	2.86427	0	0	0	0	0	17.0794	0	3.08176	27.9544	17.8832	0	0	0	20.5932	5.1483
ADIR011718	unknown function	4.59633	3.17578	0	2.96599	3.79473	9.07395	0	0.922013	3.55782	8.19074	70.8924	107.331	17.8751	72.8789	83.0207	70.6792	83.4186	77.4993
ADIR004453	Sideroflexin [Source:UniProtKB/TrEMBL%3BAcc:A0A182N9X7]	24.9214	2.21231	26.1045	6.88226	56.9309	4.21979	24.8463	12.8513	11.1523	5.7132	27.2882	11.3556	17.8732	44.1282	2.69908	5.0329	2.446	13.5765
ADIR009380	RWD domain-containing protein 4A [Source:Projected from Anopheles gambiae (AGAP010019) VB External Description%3BAcc:AGAP010019]	22.6598	11.7113	16.5201	16.9689	21.1229	12.4561	21.9439	22.7034	19.6754	25.292	18.9992	4.0336	17.8406	50.7853	45.6662	42.8309	62.53	50.4531
ADIR000370	unknown function	23.4475	2.14737	35.5133	7.65132	45.844	5.43865	32.2011	2.66953	18.217	3.55095	34.2779	3.12648	17.8404	29.5456	0.926058	7.49715	2.03701	10.0015
ADIR005967	F-actin capping protein subunit beta [Source:Projected from Anopheles gambiae (AGAP007864) VB External Description%3BAcc:AGAP007864]	5.17981	2.68085	11.3106	3.33413	0	1.70624	4.30242	1.55781	9.00899	3.46495	63.9094	107.525	17.8317	90.8215	90.1746	78.1671	97.7895	89.2382
ADIR009342	unknown function	14.9389	9.56535	20.6877	8.51022	37.532	22.5476	24.1042	12.6933	15.309	21.1363	11.4481	15.3812	17.8212	44.9694	61.4017	57.6849	53.6573	54.4283
ADIR011514	protein transport protein SEC24 [Source:Projected from Anopheles gambiae (AGAP005263) VB External Description%3BAcc:AGAP005263]	12.3743	6.81934	7.72355	8.71661	8.52713	9.49996	10.3824	16.4186	13.9443	13.5956	49.763	55.6078	17.781	36.4721	36.2381	30.0942	32.0743	33.7197
ADIR003580	regulator of ribosome biosynthesis [Source:Projected from Anopheles gambiae (AGAP006808) VB External Description%3BAcc:AGAP006808]	26.2325	25.3179	14.1976	15.7668	25.1979	11.6054	20.3004	14.6991	15.7578	14.5052	13.8916	15.8346	17.7756	25.4268	26.4823	34.4805	19.447	26.4592
ADIR011131	Inosine triphosphate pyrophosphatase [Source:UniProtKB/TrEMBL%3BAcc:A0A182NTZ0]	13.9381	12.9604	25.6212	21.4511	33.8031	19.316	38.1705	7.53958	19.3537	5.60274	6.58843	8.9419	17.7739	6.02398	15.9955	17.7954	14.314	13.5322
ADIR000039	Endoplasmic reticulum-Golgi intermediate compartment protein [Source:Projected from Anopheles gambiae (AGAP012144) VB External Description%3BAcc:AGAP012144]	16.0775	18.5858	11.4051	18.2665	21.7298	14.4966	16.6151	20.7412	11.6131	22.084	20.4471	21.1604	17.7685	44.3712	34.1704	38.5427	37.9657	38.7625
ADIR005174	unknown function	21.0653	30.0869	7.45016	17.6273	23.2737	20.2351	12.7745	16.4444	22.8008	18.2652	9.5566	12.6966	17.6897	22.1571	9.69319	24.9319	16.6363	18.3546
ADIR014500	unknown function	14.1061	30.6036	14.8182	16.2803	15.7908	13.9642	17.5589	15.2605	17.1375	28.3527	14.6734	13.5764	17.6769	32.5148	18.8906	26.0166	53.1127	32.6337
ADIR014041	unknown function	35.604	6.1182	10.4136	30.3166	11.1017	15.6933	29.5178	7.12717	17.1273	7.96442	28.3253	12.7503	17.6716	17.0909	19.0651	33.7722	40.5055	27.6084
ADIR000801	nuclear transport factor [Source:Projected from Anopheles gambiae (AGAP000498) VB External Description%3BAcc:AGAP000498]	14.2812	0	6.27576	4.54728	8.92306	28.3622	0	21.4282	12.347	9.59468	59.4762	46.1717	17.6173	58.2491	55.3478	91.613	72.9577	69.5419
ADIR008714	Ubiquitin carboxyl-terminal hydrolase [Source:UniProtKB/TrEMBL%3BAcc:A0A182NM32]	22.9721	16.2324	12.2952	20.2126	21.3377	18.5534	23.431	20.7364	17.2758	14.654	13.6218	9.97594	17.6082	34.618	42.4426	25.8071	30.5192	33.3467
ADIR004248	dynactin [Source:Projected from Anopheles gambiae (AGAP006924) VB External Description%3BAcc:AGAP006924]	14.8184	17.2523	21.8469	25.0269	18.9627	25.6315	4.61516	10.0264	12.8834	26.0252	19.1132	14.7965	17.5832	20.0198	31.6868	17.0391	25.4243	23.5425
ADIR014256	unknown function	13.6487	9.13709	12.8634	9.10944	17.9818	16.7997	13.9159	11.8401	36.3413	22.3562	20.7437	26.1271	17.572	22.8931	23.7699	26.8008	23.8387	24.3256
ADIR002405	26S proteasome regulatory subunit N7 [Source:Projected from Anopheles gambiae (AGAP002061) VB External Description%3BAcc:AGAP002061]	15.4471	12.4492	16.4707	13.2848	25.5139	15.8155	18.5422	16.5248	20.9197	16.0603	17.0733	21.8725	17.4978	48.6539	50.8693	46.0673	61.9525	51.8858
ADIR006527	NADH dehydrogenase (ubiquinone) 1 alpha subcomplex assembly factor [Source:Projected from Anopheles gambiae (AGAP003819) VB External Description%3BAcc:AGAP003819]	30.4462	17.1585	7.26812	13.3127	28.3983	8.21928	24.1184	19.9632	16.815	22.2513	13.0812	8.87772	17.4925	33.8939	23.8199	27.484	21.3197	26.6294
ADIR011029	Dynactin 5 (p25) [Source:Projected from Anopheles gambiae (AGAP013747) VB External Description%3BAcc:AGAP013747]	18.3822	17.5298	25.9949	24.4788	26.382	16.7977	17.6012	10.1982	7.36229	22.7372	13.3724	9.07306	17.4925	6.11124	29.7584	30.0922	19.36	21.3305
ADIR005719	serine palmitoyltransferase [Source:Projected from Anopheles gambiae (AGAP010427) VB External Description%3BAcc:AGAP010427]	11.0158	5.35809	5.39685	12.6925	14.3645	16.9715	16.3172	22.3845	18.3101	16.547	44.8097	25.6881	17.488	16.1302	12.9559	10.6766	16.6016	14.0911
ADIR009634	ADP-ribosylation factor-like protein [Source:Projected from Anopheles gambiae (AGAP011730) VB External Description%3BAcc:AGAP011730]	14.0076	6.80688	8.01506	7.63064	18.6957	17.2793	15.2817	19.7591	15.2518	12.2833	36.6589	37.6122	17.4402	46.0632	39.6783	48.1995	55.7158	47.4142
ADIR004608	Ras-related protein Rab-10 [Source:Projected from Anopheles gambiae (AGAP000671) VB External Description%3BAcc:AGAP000671]	18.083	7.1743	13.8971	13.4167	16.4397	12.2366	23.8828	16.0109	14.8398	18.4639	30.5527	24.2078	17.4338	22.4927	17.349	20.7446	18.6258	19.803
ADIR004504	unknown function	14.2792	11.2869	11.2548	10.1123	18.9206	19.2231	17.5272	20.8775	20.9447	9.08042	30.4755	25.2015	17.432	26.1415	40.5483	37.0757	32.783	34.1371
ADIR009105	unknown function	20.7757	1.21931	44.0821	6.07599	59.6757	0.773571	28.3493	4.24691	11.6114	0	30.981	1.247	17.4198	7.91113	0	2.21296	1.34879	2.86822
ADIR002211	protein farnesyltransferase/geranylgeranyltransferase type-1 subunit alpha [Source:Projected from Anopheles gambiae (AGAP011767) VB External Description%3BAcc:AGAP011767]	18.7722	10.4168	21.0643	12.9641	23.6809	27.8089	20.0539	15.7315	14.0031	18.8256	10.6462	14.9638	17.4109	26.0901	40.6395	22.7415	34.5536	31.0062
ADIR009195	Coatomer protein complex%2C subunit beta [Source:Projected from Anopheles gambiae (AGAP004798) VB External Description%3BAcc:AGAP004798]	7.25656	1.3286	7.80866	6.21074	5.54255	10.5236	2.12965	5.78224	11.5364	9.40523	49.8627	91.5235	17.4092	89.2337	112.115	100.215	110.257	102.955
ADIR010681	unknown function	6.96725	32.1609	0	0	13.1218	6.94107	0	18.7843	17.9968	14.0852	30.6667	68.0661	17.3992	65.0841	54.6955	59.8416	41.2668	55.222
ADIR007379	unknown function	24.6771	13.8652	23.6469	21.4499	0	26.7204	5.5771	8.08019	7.76216	45.1984	17.2094	14.4908	17.3898	16.1494	21.6979	19.176	15.2919	18.0788
ADIR001491	proteasome activator subunit 3 (PA28 gamma) [Source:Projected from Anopheles gambiae (AGAP000308) VB External Description%3BAcc:AGAP000308]	24.5955	10.4822	14.9761	15.0203	18.7605	20.6082	12.6046	13.9939	21.7262	16.2029	23.4746	16.0699	17.3762	27.1999	23.51	33.7523	30.7304	28.7981
ADIR006567	ubiquitin-conjugating enzyme E2 A [Source:Projected from Anopheles gambiae (AGAP003857) VB External Description%3BAcc:AGAP003857]	3.92877	0	3.43783	0	12.2106	7.77597	3.26084	2.36162	13.6427	21.0517	69.2343	71.3635	17.3557	39.622	40.0321	29.7119	22.4248	32.9477
ADIR005180	unknown function	20.3686	7.73045	20.1265	20.7161	47.0058	13.2292	21.0667	6.72931	12.5587	8.95692	19.3553	10.2604	17.342	8.95277	4.21114	5.25478	2.13833	5.13925
ADIR007291	unknown function	18.6682	11.9864	13.1691	18.3846	19.2457	15.1993	17.7381	20.8702	14.9788	15.4359	19.8065	22.6056	17.3407	53.8256	70.9333	67.299	54.0651	61.5308
ADIR002673	unknown function	13.1238	0	4.58534	0	45.5873	0	15.2608	3.15749	4.5649	0	57.4016	64.2716	17.3294	127.347	1.66186	23.5195	7.50754	40.009
ADIR005550	AP-1 complex subunit sigma 1/2 [Source:Projected from Anopheles gambiae (AGAP004283) VB External Description%3BAcc:AGAP004283]	10.7424	5.54159	4.70931	0	6.69308	14.1964	0	12.9059	18.6169	0	76.6754	57.6187	17.3083	67.0457	61.9699	58.5359	61.1654	62.1792
ADIR005959	mitochondrial import receptor subunit TOM40 [Source:Projected from Anopheles gambiae (AGAP007871) VB External Description%3BAcc:AGAP007871]	12.3219	10.6356	8.96212	10.5886	21.6358	4.05653	8.53154	12.3557	27.4029	24.715	39.6541	26.1954	17.2546	89.784	73.9273	68.6986	84.6686	79.2696
ADIR004220	unknown function	18.8488	14.136	15.4312	14.9776	21.0637	24.6355	10.7633	15.586	18.2137	22.7451	16.0045	14.4289	17.2362	28.484	32.9294	25.6191	31.6734	29.6765
ADIR003176	unknown function	10.2031	7.61647	8.53935	5.53461	12.8819	9.66532	7.12432	8.1062	36.9763	19.6309	42.8926	37.6561	17.2356	20.5914	14.6377	20.7379	25.9773	20.4861
ADIR008211	Ubiquitin-like protein ATG12 [Source:UniProtKB/TrEMBL%3BAcc:A0A182NKN1]	27.8826	7.8252	0	14.5121	9.50937	15.1093	18.895	18.2515	17.5214	51.1104	17.0961	8.20435	17.1598	36.4831	39.371	54.2387	38.8154	42.2271
ADIR004176	carboxylesterase [Source:Projected from Anopheles gambiae (AGAP006228) VB Community Annotation%3BAcc:AGAP006228]	16.393	8.50208	9.99856	11.6559	20.2778	16.708	12.9483	18.2568	18.0986	20.7998	26.1152	26.0489	17.1502	33.0863	31.9191	30.0588	27.7498	30.7035
ADIR010010	soluble calcium-activated nucleotidase [Source:Projected from Anopheles gambiae (AGAP001217) VB External Description%3BAcc:AGAP001217]	18.3117	13.6715	19.1539	14.1944	14.2767	12.2855	16.4405	17.1946	17.2315	19.0817	21.4444	22.1314	17.1181	30.6214	32.4747	23.7735	27.097	28.4916
ADIR007311	unknown function	18.7336	9.67179	12.3072	23.9978	29.1476	21.6464	27.1987	5.62846	2.70789	12.5567	26.6402	15.044	17.1067	65.2156	32.9196	48.764	72.084	54.7458
ADIR003789	polyadenylate-binding protein [Source:Projected from Anopheles gambiae (AGAP005117) VB External Description%3BAcc:AGAP005117]	18.454	6.8324	12.6425	12.7653	17.9501	5.20329	14.2434	11.1066	10.7163	10.5681	53.9696	30.7624	17.1012	25.3349	25.7224	23.5702	27.2065	25.4585
ADIR007332	peroxisomal 3%2C2-trans-enoyl-CoA isomerase [Source:Projected from Anopheles gambiae (AGAP006651) VB External Description%3BAcc:AGAP006651]	22.687	14.088	23.7832	22.7738	21.9567	12.5566	11.3057	21.2865	25.2491	10.9282	6.80802	11.5968	17.085	23.5397	17.2446	17.9782	28.0284	21.6977
ADIR001500	short caspase [Source:Projected from Anopheles gambiae (AGAP000830) VB Community Annotation%3BAcc:AGAP000830]	18.8016	22.3971	8.36979	18.6007	18.5677	15.7891	17.9567	11.5572	27.1833	16.0344	18.2283	11.4539	17.0783	17.3	15.1011	12.4214	17.205	15.5069
ADIR000519	Vanin-like protein [Source:Projected from Anopheles gambiae (AGAP012357) VB External Description%3BAcc:AGAP012357]	11.4156	9.42597	6.6977	11.7494	14.6944	13.326	11.0417	15.9892	14.6227	13.0671	40.6184	42.1885	17.0697	28.2134	30.7129	31.5394	30.0853	30.1378
ADIR000942	unknown function	32.462	6.67014	27.2213	18.999	25.0061	12.6879	22.9149	12.1671	12.2771	7.3631	15.3549	11.6823	17.0672	9.27134	12.7009	8.20854	5.79814	8.99473
ADIR000012	unknown function	0	0	0	0	0	9.25795	0	0	0	0	73.7111	121.311	17.0233	59.7589	36.7473	119.675	23.3523	59.8834
ADIR001460	unknown function	19.256	7.96101	26.9568	14.8293	33.5105	43.1903	22.3762	6.94524	13.3746	5.15863	2.42279	8.22818	17.0175	12.9468	22.0658	27.3013	35.176	24.3725
ADIR008476	6-phosphogluconate dehydrogenase%2C decarboxylating [Source:UniProtKB/TrEMBL%3BAcc:A0A182NLE5]	10.3386	4.19375	17.6377	6.96457	37.564	16.8573	11.2088	8.11599	19.5764	9.00998	26.7746	35.7658	17.0006	37.5818	33.1105	34.9027	30.9245	34.1299
ADIR015584	Mitochondrial ribosomal protein L54 [Source:Projected from Anopheles gambiae (AGAP006916) VB External Description%3BAcc:AGAP006916]	10.4767	16.2412	10.3135	30.2505	17.0949	23.3279	19.565	16.5314	20.464	15.7888	11.1269	12.5936	16.9812	35.8485	22.5181	33.4259	60.547	38.0849
ADIR004609	periplasmic divalent cation tolerance protein [Source:Projected from Anopheles gambiae (AGAP000670) VB External Description%3BAcc:AGAP000670]	15.8863	49.0882	35.8867	8.67819	21.2588	9.01113	0	8.17386	23.555	18.291	6.5314	7.33113	16.9743	19.6042	21.9576	16.1678	11.6008	17.3326
ADIR009438	unknown function	11.2728	5.38546	29.5388	11.721	11.2951	20.5661	8.64304	25.0356	13.5734	17.402	26.8167	22.1551	16.9504	64.9822	54.3481	45.3921	49.1112	53.4584
ADIR007092	unknown function	19.78	0	5.20678	22.7375	14.8022	7.84667	34.4374	24.9451	10.2764	39.8221	16.9952	6.37514	16.9354	25.6363	30.5041	16.8861	27.0036	25.0075
ADIR006001	SFT2 domain-containing protein [Source:Projected from Anopheles gambiae (AGAP009524) VB External Description%3BAcc:AGAP009524]	7.45703	19.2713	16.3085	16.7546	13.9014	17.2154	9.28493	15.6902	10.7922	19.9748	16.408	39.8167	16.9063	53.72	52.1917	45.8051	42.5781	48.5737
ADIR005892	unknown function	9.85668	12.1955	20.7564	18.8849	11.0639	15.6401	19.6125	17.7581	30.7261	15.8749	11.2907	19.06	16.8933	36.9057	37.9983	28.0478	23.5494	31.6253
ADIR015556	unknown function	15.0219	8.97987	18.1458	16.7693	18.2513	17.1128	15.8443	19.8167	22.1318	20.8532	16.7047	12.8856	16.8764	41.6391	41.5376	44.0748	41.7082	42.2399
ADIR002768	unknown function	13.9345	21.4406	18.4485	19.8158	0	27.7643	8.64141	12.5228	41.9925	14.0852	23.8519	0	16.8748	65.0841	54.6955	79.7889	53.0573	63.1565
ADIR002162	nuclear GTP-binding protein [Source:Projected from Anopheles gambiae (AGAP011309) VB External Description%3BAcc:AGAP011309]	15.6677	21.0293	25.7009	11.3161	30.7861	16.3645	9.96105	14.9794	12.8512	24.621	11.1248	7.81282	16.8512	38.5308	53.2807	50.2734	59.2213	50.3265
ADIR008441	mitochondrial 39S ribosomal protein L27 [Source:Projected from Anopheles gambiae (AGAP002470) VB External Description%3BAcc:AGAP002470]	15.1236	14.2869	19.0602	14.6639	11.5251	13.8513	20.8825	16.583	15.0653	19.4776	23.5571	18.0234	16.8417	24.5285	15.7747	26.6642	21.3861	22.0884
ADIR002485	N-acetylglucosaminylphosphatidylinositol deacetylase [Source:Projected from Anopheles gambiae (AGAP001955) VB External Description%3BAcc:AGAP001955]	19.7891	6.056	13.5709	15.0926	10.2354	14.7214	12.1367	19.3327	16.9623	19.5007	21.6941	33.0058	16.8415	27.1252	26.3033	28.3773	35.1741	29.245
ADIR008246	Ribosome biogenesis protein WDR12 homolog [Source:UniProtKB/TrEMBL%3BAcc:A0A182NKR6]	23.134	16.4109	21.2297	8.64913	17.3315	12.0145	18.2181	21.2524	21.9215	16.2682	13.966	11.6213	16.8348	24.5726	35.2411	26.351	23.7388	27.4759
ADIR009942	geranylgeranyl transferase type-2 subunit beta [Source:Projected from Anopheles gambiae (AGAP013277) VB External Description%3BAcc:AGAP013277]	18.548	19.2113	14.39	18.595	21.7123	18.9973	8.56155	16.1189	16.7386	30.3138	12.1954	6.57205	16.8295	27.7231	24.73	28.1592	24.7817	26.3485
ADIR006827	Tetraspanin [Source:UniProtKB/TrEMBL%3BAcc:A0A182NGQ4]	89.4701	32.2772	0	0	0	0	0	0.892438	48.2137	0	2.76235	28.3287	16.8287	0.712529	0.934167	0	10.1997	2.9616
ADIR010390	AP-2 complex subunit sigma [Source:Projected from Anopheles gambiae (AGAP001703) VB External Description%3BAcc:AGAP001703]	9.4719	6.20033	13.0433	8.68647	16.668	5.90477	9.94398	17.1007	15.629	15.9902	38.5407	44.4438	16.8019	38.0856	25.4388	23.9349	36.0024	30.8654
ADIR006983	vacuolar protein sorting-associated protein VTA1 [Source:Projected from Anopheles gambiae (AGAP007542) VB External Description%3BAcc:AGAP007542]	6.07318	7.07485	15.9068	11.7362	12.707	23.9981	18.9201	20.551	25.0967	15.23	14.9132	29.0679	16.7729	33.9171	28.7946	26.8359	27.3756	29.2308
ADIR011314	COP9 signalosome complex subunit [Source:Projected from Anopheles gambiae (AGAP008156) VB External Description%3BAcc:AGAP008156]	16.7454	18.2288	16.4243	14.5973	12.437	12.3932	22.967	12.0943	16.0461	23.4933	21.0289	14.6525	16.759	31.3807	33.1951	27.7732	38.8871	32.809
ADIR011132	mannose-P-dolichol utilization defect [Source:Projected from Anopheles gambiae (AGAP008375) VB External Description%3BAcc:AGAP008375]	17.8181	11.0651	23.3471	12.0402	38.1338	21.1313	15.5392	14.4679	15.4934	17.8801	8.35225	5.69169	16.7467	26.9616	27.0813	41.5994	35.1627	32.7013
ADIR002259	Trafficking protein particle complex [Source:Projected from Anopheles gambiae (AGAP012083) VB External Description%3BAcc:AGAP012083]	24.3914	16.8026	17.7895	13.038	5.05502	21.4593	0	19.5479	11.7617	38.1251	15.3629	17.3812	16.7262	37.0926	46.6289	49.9705	37.1173	42.7023
ADIR004534	carboxypeptidase D [Source:Projected from Anopheles gambiae (AGAP002414) VB External Description%3BAcc:AGAP002414]	12.4064	8.62256	13.8894	11.6129	18.2781	11.3569	10.2259	9.40462	16.6171	20.4071	32.2947	35.1566	16.6894	44.3996	48.7373	45.897	37.5973	44.1578
ADIR006466	unknown function	14.3807	6.35275	0	7.8676	19.2243	40.7582	25.5447	18.5039	42.6803	24.8213	0	0	16.6778	47.3326	87.2133	131.585	87.6101	88.4352
ADIR010608	ribosomal RNA-processing protein [Source:Projected from Anopheles gambiae (AGAP004463) VB External Description%3BAcc:AGAP004463]	23.2376	15.7929	15.2139	12.6328	24.3064	15.7805	12.6695	15.7275	18.9551	17.4806	14.2577	13.8989	16.6628	41.8641	27.5319	35.9324	32.427	34.4389
ADIR009616	Mitochondrial ribosomal protein L53 [Source:Projected from Anopheles gambiae (AGAP011716) VB External Description%3BAcc:AGAP011716]	17.6243	23.4227	23.1281	12.1206	28.1638	22.4209	21.9439	22.7034	13.117	0	7.12469	8.0672	16.653	16.3238	24.0349	14.277	19.4059	18.5104
ADIR004749	PHD finger-like domain-containing protein 5A [Source:Projected from Anopheles gambiae (AGAP009905) VB External Description%3BAcc:AGAP009905]	17.0093	26.3581	18.613	8.17918	21.157	14.0321	21.1725	10.2229	9.84003	28.4906	20.1084	4.54765	16.6442	46.9662	35.2558	40.2208	41.239	40.9205
ADIR014940	unknown function	5.7685	0	7.61996	10.9819	16.2561	57.3684	14.3246	5.18912	9.9555	34.9274	27.9479	9.35818	16.6415	41.4938	28.1174	45.3239	39.1836	38.5297
ADIR014180	unknown function	15.8708	38.2103	9.27567	13.5344	9.88706	13.9813	17.5501	34.9577	18.3383	7.09602	15.0972	5.67382	16.6227	33.0184	33.8968	32.5826	36.1513	33.9123
ADIR009410	Mitochondrial ribosomal protein%2C L10 [Source:Projected from Anopheles gambiae (AGAP009988) VB External Description%3BAcc:AGAP009988]	17.8597	15.1283	17.0139	18.8184	19.6327	17.6461	24.2768	21.9748	12.7099	22.8045	6.08059	5.18296	16.5941	21.0592	12.3254	21.8158	22.2983	19.3747
ADIR001769	ATP-dependent RNA helicase DDX56/DBP9 [Source:Projected from Anopheles gambiae (AGAP011147) VB External Description%3BAcc:AGAP011147]	20.5963	13.2968	17.2771	7.5296	14.4292	19.1721	11.6295	14.0342	20.314	20.2488	22.0402	18.543	16.5926	70.0254	67.4711	62.5237	69.533	67.3883
ADIR010574	transcription initiation factor TFIID subunit [Source:Projected from Anopheles gambiae (AGAP003135) VB External Description%3BAcc:AGAP003135]	23.5523	15.6271	22.1152	9.68941	15.7143	10.001	4.18627	30.3215	23.3337	13.5361	25.5702	5.40928	16.588	48.4636	35.5327	47.8016	54.6293	46.6068
ADIR011442	Calcium and integrin-binding protein [Source:Projected from Anopheles gambiae (AGAP008474) VB External Description%3BAcc:AGAP008474]	19.3245	15.7392	12.0364	19.6028	22.2167	11.8064	20.6513	14.1224	13.6254	12.9119	21.8431	14.6451	16.5438	32.4989	33.0272	37.6767	34.8174	34.505
ADIR004852	L-xylulose reductase [Source:Projected from Anopheles gambiae (AGAP008502) VB External Description%3BAcc:AGAP008502]	16.0918	6.24318	29.0058	7.76062	37.4549	5.96597	47.6053	3.62893	20.9792	4.0383	13.2256	6.43147	16.5359	21.7391	3.82737	7.11957	5.17459	9.46516
ADIR010683	UDP-glucose:glycoprotein glucosyltransferase [Source:Projected from Anopheles gambiae (AGAP003560) VB External Description%3BAcc:AGAP003560]	20.5985	18.3758	18.138	18.8711	25.3176	17.797	14.4362	11.7062	16.7538	11.5867	9.64021	14.6917	16.4927	26.6957	41.7795	39.6317	34.4917	35.6497
ADIR006976	unknown function	23.2955	2.26172	17.1584	14.0711	21.6596	14.3817	25.402	10.511	22.8026	11.6828	18.3775	16.256	16.4883	19.9349	15.1806	12.3504	15.0034	15.6173
ADIR002048	Longitudinals lacking protein-like [Source:Projected from Anopheles gambiae (AGAP011247) VB External Description%3BAcc:AGAP011247]	0	0	0	0	0	9.45407	5.91586	4.28563	8.2313	9.59468	52.6135	107.734	16.4858	123.351	64.5724	105.185	101.33	98.6096
ADIR005104	Dymeclin [Source:Projected from Anopheles gambiae (AGAP009765) VB External Description%3BAcc:AGAP009765]	8.75089	15.8901	16.6732	12.0278	13.5249	12.9432	10.4606	11.5253	16.214	18.2573	32.435	28.9478	16.4708	53.3574	49.4086	48.5781	46.7844	49.5321
ADIR002659	unknown function	19.8627	3.62434	39.8501	6.75399	65.32	6.93444	40.7394	0	4.05946	0	6.60262	3.74086	16.4573	10.1009	0	0	0	2.52522
ADIR010387	unknown function	7.33388	7.98502	11.5068	12.7909	20.421	15.9189	9.14507	7.9459	7.66801	19.1057	31.0142	46.6509	16.4572	158.585	223.458	223.027	181.714	196.696
ADIR009014	unknown function	19.7645	0	31.7124	1.23314	46.2177	7.55506	27.0183	2.30168	9.9887	0	43.4511	8.12931	16.4477	50.5419	0	16.2172	0	16.6898
ADIR003970	unknown function	31.1511	5.09209	19.3289	6.33394	30.5015	3.23993	34.7289	7.39669	25.6683	9.86941	16.1202	7.85119	16.4402	17.7213	3.1119	11.5951	16.887	12.3288
ADIR005942	unknown function	11.5251	7.67027	6.47025	14.3112	16.8469	11.3877	8.20593	14.8557	11.4561	6.60744	37.7747	49.9355	16.4206	72.3706	82.8172	65.2076	57.9398	69.5838
ADIR010570	enhancer of mRNA-decapping protein [Source:Projected from Anopheles gambiae (AGAP003131) VB External Description%3BAcc:AGAP003131]	22.3713	15.4059	18.6245	20.3581	18.3603	14.4466	17.7796	12.8729	17.9514	12.6893	13.3952	12.5758	16.4026	29.1136	30.9322	29.8676	37.8447	31.9395
ADIR003879	tRNA (guanine(37)-N1)-methyltransferase [Source:UniProtKB/TrEMBL%3BAcc:A0A182N8A5]	21.493	17.1326	30.2865	21.3313	12.2872	5.44057	12.3658	14.9234	14.395	13.2596	17.9819	15.7991	16.3913	23.831	31.2685	19.4608	36.9469	27.8768
ADIR005479	unknown function	16.6368	15.2284	24.2995	10.9142	32.2267	13.5125	18.9189	7.95367	14.076	15.6836	18.6089	8.55093	16.3842	25.7487	19.8161	22.0825	13.0583	20.1764
ADIR010442	ribosomal RNA-processing protein [Source:Projected from Anopheles gambiae (AGAP001656) VB External Description%3BAcc:AGAP001656]	36.4362	14.4488	14.2144	8.98771	15.8612	10.7223	28.9809	12.5917	29.6735	3.11072	18.8604	2.474	16.3635	18.9938	10.294	20.8293	23.9602	18.5193
ADIR008299	unknown function	5.98414	3.72268	14.6071	5.41045	11.1102	12.5968	7.95903	15.1275	7.64621	12.7925	38.2114	60.9205	16.3407	111.568	149.844	125.564	126.284	128.315
ADIR008328	unknown function	17.3456	11.735	13.7983	15.6017	22.3868	18.843	20.6929	21.3387	15.3391	19.1367	9.09492	10.3841	16.3081	26.8189	25.0982	34.3901	25.5354	27.9606
ADIR002671	serine/threonine-protein phosphatase 4 regulatory subunit [Source:Projected from Anopheles gambiae (AGAP002501) VB External Description%3BAcc:AGAP002501]	13.4293	8.04064	11.4695	12.5329	9.57708	11.4574	13.8531	11.6626	18.2433	14.481	41.8419	29.102	16.3076	46.73	30.3567	41.1319	37.15	38.8421
ADIR005158	Methyltransferase-like protein [Source:Projected from Anopheles gambiae (AGAP009818) VB External Description%3BAcc:AGAP009818]	13.2719	2.06214	5.21219	10.2659	12.336	15.7283	0	9.58221	6.93028	18.6331	40.2861	61.3567	16.3054	38.2577	33.9366	40.328	44.4628	39.2463
ADIR006167	ubiquitin thioesterase CYLD [Source:Projected from Anopheles gambiae (AGAP008412) VB External Description%3BAcc:AGAP008412]	10.8206	13.0757	6.32745	12.2307	9.87966	10.3478	9.67119	13.1288	14.6507	19.4025	36.7529	38.4334	16.2268	23.4022	31.8722	23.3262	27.1339	26.4336
ADIR010343	short-chain dehydrogenease/reductase [Source:Projected from Anopheles gambiae (AGAP002520) VB External Description%3BAcc:AGAP002520]	20.7364	8.77847	24.7061	9.09548	35.0914	7.45343	35.226	15.3057	16.3885	15.1357	6.19089	0	16.1757	20.3743	8.9598	22.6786	14.5533	16.6415
ADIR000217	odorant receptor [Source:VB External Description%3BAcc:ADIR000217]	17.9723	11.9415	10.1088	19.7724	21.5425	20.3248	15.983	13.8905	13.3746	25.7932	10.9026	12.3423	16.1624	22.1945	19.6141	21.8411	37.3745	25.256
ADIR007636	unknown function	9.59685	19.7067	0	18.2311	6.01789	31.8434	0	5.75243	0	25.8479	9.34564	67.6006	16.1619	220.79	256.631	233.333	238.594	237.337
ADIR000004	unknown function	6.35542	13.0597	11.9542	13.8175	11.5483	9.27318	9.19668	8.03616	19.2884	19.3453	39.5388	32.2777	16.1409	61.7599	74.8223	65.7486	82.5549	71.2214
ADIR004970	unknown function	8.39093	1.6305	10.9782	7.106	19.4851	8.28295	15.6906	8.52105	11.8731	10.5141	41.05	50.1042	16.1356	72.5698	67.4214	49.6241	52.2948	60.4775
ADIR014333	unknown function	7.44122	26.9228	13.019	16.7194	4.62391	12.2706	27.7959	29.0773	21.5388	9.96617	8.18628	15.8926	16.1212	21.4425	16.5707	10.5479	27.6175	19.0446
ADIR007822	pebble [Source:Projected from Anopheles gambiae (AGAP005796) VB External Description%3BAcc:AGAP005796]	13.7305	19.7986	8.68492	20.7591	12.5964	13.6799	12.9811	15.1421	14.3685	20.2615	23.4226	17.8949	16.11	32.7161	36.1599	35.8559	35.6031	35.0837
ADIR008753	unknown function	86.1771	26.0225	2.18834	1.62077	2.33027	0.825623	2.08641	0	53.2057	3.35378	3.50229	11.9798	16.1077	1.80913	0.78979	0.590496	2.87847	1.51697
ADIR011665	unknown function	11.3142	5.46484	23.4487	1.13547	33.6489	0.769437	15.0857	1.76169	8.504	0.781444	83.1662	8.05416	16.0946	42.7488	0	9.35129	0.335947	13.109
ADIR005161	DNA-binding protein rfxank [Source:Projected from Anopheles gambiae (AGAP009822) VB External Description%3BAcc:AGAP009822]	20.9941	15.6478	19.8021	11.3532	18.7492	11.6171	23.019	10.6077	16.0676	6.74051	19.6654	18.7695	16.0861	44.7784	28.698	24.9462	36.0359	33.6146
ADIR002533	importin beta-3 [Source:Projected from Anopheles gambiae (AGAP003769) VB External Description%3BAcc:AGAP003769]	15.2865	6.53988	12.803	13.1391	17.9574	10.8137	11.3545	9.27476	11.8055	16.8246	35.536	31.4816	16.068	54.175	53.979	56.7387	50.8638	53.9391
ADIR002903	unknown function	15.7321	5.87386	20.5653	9.14946	11.6786	17.3816	17.2648	8.52313	13.7102	12.6086	24.2516	36.0106	16.0625	85.2761	94.3203	74.1304	90.9778	86.1762
ADIR009783	60S ribosomal protein L7 [Source:Projected from Anopheles gambiae (AGAP007635) VB External Description%3BAcc:AGAP007635]	24.6256	14.7016	22.3439	10.9672	29.9732	33.7038	9.43914	6.83553	16.4678	0	11.5541	12.1076	16.06	25.9327	39.6169	71.0488	66.6187	50.8043
ADIR010595	DNA-directed RNA polymerase III subunit RPC4 [Source:Projected from Anopheles gambiae (AGAP004480) VB External Description%3BAcc:AGAP004480]	19.5726	7.84898	14.8754	14.6546	21.1235	11.2223	18.8868	19.3745	10.991	7.5972	22.3965	24.1499	16.0578	39.131	34.6658	36.5793	50.9902	40.3416
ADIR010603	Phosphatidylinositol transfer protein%2C beta%2C like [Source:Projected from Anopheles gambiae (AGAP004469) VB External Description%3BAcc:AGAP004469]	12.652	14.1307	16.1155	12.5771	13.2459	8.3208	12.9458	8.20177	22.8992	27.3009	24.1046	20.1129	16.0506	25.7221	25.0799	22.8849	29.5909	25.8194
ADIR006284	unknown function	15.7238	16.2922	28.9602	18.0291	24.8901	18.3992	21.7777	21.0256	14.1957	9.34199	3.80234	0	16.0365	35.2552	23.1392	58.413	43.0402	39.9619
ADIR006916	syntaxin [Source:Projected from Anopheles gambiae (AGAP005684) VB External Description%3BAcc:AGAP005684]	10.0529	12.2341	9.14636	5.07952	9.73966	13.8028	4.35969	18.1512	17.5134	19.2735	32.5366	40.3377	16.019	30.2429	31.3648	25.9147	27.0646	28.6467
ADIR002762	AP-3 complex subunit mu [Source:Projected from Anopheles gambiae (AGAP001484) VB External Description%3BAcc:AGAP001484]	15.2117	6.22566	13.6102	17.0623	10.405	15.7999	12.9776	24.5759	20.227	11.2318	19.3576	25.4706	16.0129	30.0072	25.6895	25.4248	26.1694	26.8227
ADIR014424	unknown function	22.2313	9.46015	25.0729	10.2431	34.4054	6.62321	21.9456	3.75561	20.6409	3.20316	29.4813	4.57034	15.9694	9.45428	9.02761	9.24386	6.61174	8.58437
ADIR000361	nucleolar complex protein [Source:Projected from Anopheles gambiae (AGAP010536) VB External Description%3BAcc:AGAP010536]	19.9962	14.5218	12.7744	11.206	20.1952	13.5847	17.7355	9.63082	25.1802	13.3515	17.923	15.5276	15.9689	35.5553	40.5821	39.1626	32.1365	36.8591
ADIR009044	unknown function	0	7.09447	6.05215	0	0	4.55897	5.70785	0	3.97163	0	52.8895	111.284	15.9632	142.147	97.784	75.2566	117.356	108.136
ADIR004542	unknown function	12.5989	14.2415	10.4916	16.6222	12.7695	14.7002	24.2712	21.7099	20.9401	27.5589	10.1473	5.47351	15.9604	23.1126	27.0848	29.9327	24.6083	26.1846
ADIR008475	unknown function	29.8875	0	26.5099	0	18.8572	0	12.3214	0	8.53384	0	29.8649	65.3031	15.9398	99.8761	69.3416	128.765	83.5263	95.3772
ADIR006711	UPF0483 protein AGAP003155 [Source:Projected from Anopheles gambiae (AGAP003155) VB External Description%3BAcc:AGAP003155]	12.9456	25.8377	24.2358	5.35449	29.2595	20.1071	16.1276	16.6843	16.0788	7.42398	11.276	5.9092	15.9367	18.6556	28.121	24.8638	26.9708	24.6528
ADIR010272	Apolipoprotein D [Source:Projected from Anopheles gambiae (AGAP002594) VB External Description%3BAcc:AGAP002594]	8.43745	9.81878	13.8288	26.4402	35.3582	33.3721	18.3908	15.221	7.33199	12.7062	6.94022	3.37359	15.9349	19.7568	16.065	23.8973	16.2751	18.9985
ADIR000247	RNA polymerase II subunit A C-terminal domain phosphatase SSU72 [Source:Projected from Anopheles gambiae (AGAP011470) VB External Description%3BAcc:AGAP011470]	17.0247	12.1809	24.0648	2.52087	17.0949	7.77597	22.8259	7.08487	6.82133	15.7888	28.4355	29.385	15.917	71.697	77.5622	51.9958	91.9417	73.2992
ADIR010447	Gamma-glutamylcyclotransferase [Source:UniProtKB/TrEMBL%3BAcc:A0A182NS07]	23.2519	3.13771	18.5543	9.75069	41.415	11.994	27.7036	3.64771	17.573	20.2964	10.4463	3.23254	15.9169	17.4813	19.2374	21.47	6.93502	16.2809
ADIR008557	F-type H+-transporting ATPase subunit delta [Source:Projected from Anopheles gambiae (AGAP007841) VB External Description%3BAcc:AGAP007841]	19.1666	10.788	13.7466	20.0627	35.8171	51.8018	13.0062	12.5609	9.06067	0	4.97071	0	15.9151	5.01933	20.0902	7.42871	17.8623	12.6001
ADIR002446	Brain protein [Source:Projected from Anopheles gambiae (AGAP001442) VB External Description%3BAcc:AGAP001442]	28.695	18.5152	18.4185	15.7183	16.0942	16.0343	17.5481	15.6387	17.9138	13.0261	8.07449	5.17339	15.9042	23.4122	26.6196	22.1765	20.4765	23.1712
ADIR001844	dynactin subunit [Source:Projected from Anopheles gambiae (AGAP011690) VB External Description%3BAcc:AGAP011690]	13.3545	10.8292	10.6377	14.6052	16.1842	25.2235	5.79011	13.626	22.2413	13.9712	14.6221	29.5995	15.8904	44.3563	53.8294	51.6765	44.9084	48.6927
ADIR011140	unknown function	15.9604	16.5608	15.3398	18.1547	16.672	10.8537	13.2721	11.9289	20.4744	17.637	16.9995	16.3126	15.8472	24.8622	26.2407	27.6745	27.1722	26.4874
ADIR008869	unknown function	0	0	0	0	0	0	0	0	0	0	30.5289	159.617	15.8455	54.8256	39.451	41.8016	79.0936	53.793
ADIR011127	unknown function	14.7108	4.12328	14.9832	4.57158	40.6264	14.3061	14.3158	9.74455	14.8867	7.26501	24.2562	26.2881	15.8398	13.5043	10.8708	12.7808	10.2259	11.8454
ADIR000197	unknown function	7.22477	8.99784	22.0192	5.14262	10.9397	8.78451	39.3557	20.2286	18.9029	6.26938	20.7323	21.403	15.8334	33.3333	31.4747	7.12776	12.6545	21.1476
ADIR004492	unknown function	22.9393	0	20.2714	43.3984	28.8387	22.8745	0	0	19.727	0	18.7937	12.4726	15.7763	10.9813	22.5862	10.9561	6.45671	12.7451
ADIR006025	U3 small nucleolar RNA-associated protein [Source:Projected from Anopheles gambiae (AGAP009504) VB External Description%3BAcc:AGAP009504]	24.3919	0	22.611	13.7974	18.7409	19.8869	14.2876	23.2829	22.41	23.0731	6.78693	0	15.7724	33.0723	27.4587	26.4664	9.82137	24.2047
ADIR005301	U1 small nuclear ribonucleoprotein C [Source:VB Community Annotation%3BAcc:ADIR005301]	15.0121	17.4191	14.8127	17.9886	31.5808	22.325	18.6721	6.7625	13.0039	0	7.15372	24.1728	15.7419	18.9178	32.5127	37.3606	51.2633	35.0136
ADIR002724	NipSnap homolog [Source:Projected from Anopheles gambiae (AGAP003200) VB External Description%3BAcc:AGAP003200]	9.53854	2.69273	27.2666	5.0233	32.2716	5.14153	8.64304	9.38834	12.0652	10.4412	35.7556	30.4633	15.7242	73.7298	37.8789	46.6189	50.5994	52.2067
ADIR008272	Adenylosuccinate synthetase [Source:UniProtKB/TrEMBL%3BAcc:A0A182NKU2]	15.1641	5.78061	14.1498	12.6131	15.2081	10.3744	11.1951	14.8134	12.6836	9.29681	38.5522	28.4942	15.6938	35.4718	35.5158	36.8625	31.4513	34.8254
ADIR001378	unknown function	9.50706	18.4693	6.22099	16.0944	14.3548	15.2536	11.8504	23.5975	19.656	23.8301	16.0756	13.2537	15.6803	23.9806	29.2349	27.7027	36.7632	29.4203
ADIR004270	unknown function	9.82755	11.2288	9.97165	11.396	10.6156	10.0355	10.2319	10.2179	15.295	19.5356	37.994	31.629	15.6649	64.7324	74.273	61.4662	74.9305	68.8505
ADIR006313	ATP-dependent RNA helicase UAP56/SUB2 [Source:Projected from Anopheles gambiae (AGAP009075) VB External Description%3BAcc:AGAP009075]	9.88451	4.85244	5.44507	4.02821	9.66439	14.379	9.07968	14.0882	7.24821	18.7737	42.1729	48.0448	15.6384	64.4905	71.7958	62.4509	71.5552	67.5731
ADIR009859	unknown function	10.176	2.39059	3.51203	5.96058	15.6689	8.33043	19.159	14.2184	18.7492	13.0752	58.0083	18.2934	15.6285	1.93769	0.722798	0.812107	0.661324	1.03348
ADIR010189	solute carrier family 10 (sodium/bile acid cotransporter) [Source:Projected from Anopheles gambiae (AGAP002659) VB External Description%3BAcc:AGAP002659]	16.9232	5.84728	4.91917	10.0133	17.4613	8.35123	17.5824	11.8823	19.6523	22.6154	19.2569	32.9207	15.6188	36.5917	39.9647	35.1772	35.5708	36.8261
ADIR002233	Trehalase [Source:UniProtKB/TrEMBL%3BAcc:A0A182N3M1]	4.40033	4.56287	2.8767	5.68485	6.80699	11.5773	0.914507	7.28374	8.30701	13.227	31.6959	89.803	15.595	54.4476	82.3266	79.1722	61.2023	69.2872
ADIR000273	Uncharacterized MFS-type transporter C19orf28 [Source:Projected from Anopheles gambiae (AGAP011492) VB External Description%3BAcc:AGAP011492]	12.6911	15.7922	11.3783	18.9729	20.8659	20.7496	4.52157	13.7503	12.6377	23.2521	13.9852	18.4516	15.5874	26.1361	33.5193	42.4697	41.1792	35.8261
ADIR006157	unknown function	10.6401	32.7365	18.7868	33.6102	6.68129	7.06795	8.79681	19.1223	12.2123	0	13.8897	23.1075	15.5543	30.5788	83.5823	76.1702	77.9963	67.0819
ADIR009214	unknown function	4.59235	0	0	4.38934	4.30233	0	0	4.13486	7.94326	18.5076	46.2783	96.4459	15.5495	62.809	66.6709	65.4405	82.1493	69.2674
ADIR007693	Venom allergen [Source:Projected from Anopheles gambiae (AGAP006417) VB External Description%3BAcc:AGAP006417]	8.25548	20.5116	10.8143	17.5405	15.3588	14.6828	4.11453	8.93856	21.5407	49.6959	12.3699	2.63565	15.5382	72.5747	103.425	53.7152	102.034	82.9372
ADIR010702	Conserved oligomeric Golgi complex subunit [Source:Projected from Anopheles gambiae (AGAP003824) VB External Description%3BAcc:AGAP003824]	14.6016	20.9001	12.9782	11.3245	17.341	12.0985	11.6544	11.0753	22.3979	22.2334	16.8076	12.9953	15.534	51.7837	50.6382	63.8519	59.8186	56.5231
ADIR007289	Palmitoyltransferase [Source:UniProtKB/TrEMBL%3BAcc:A0A182NI16]	15.0499	5.19841	20.4223	20.4955	22.7847	24.2126	19.4554	7.0438	12.618	20.1171	8.31511	10.6537	15.5305	32.9411	31.6285	26.77	41.2007	33.1351
ADIR008286	unknown function	89.3014	10.9818	0	0	0	0	0	0	52.2809	0	8.28823	25.4177	15.5225	1.27419	0	0	6.06926	1.83586
ADIR004913	unknown function	19.4039	0	14.1359	8.31391	32.1279	19.1882	10.7409	7.77849	20.6068	25.9759	14.1928	13.7953	15.5217	40.3864	30.7973	39.6962	22.1772	33.2643
ADIR006440	neprilysin%2C neutral endopeptidase [Source:Projected from Anopheles gambiae (AGAP001791) VB Community Annotation%3BAcc:AGAP001791]	3.29776	1.5789	2.65219	3.93588	4.70642	5.50424	3.16382	2.29073	4.86471	10.1637	48.9497	95.1151	15.5186	93.6234	166.301	131.659	114.862	126.611
ADIR010191	unknown function	11.4287	2.53542	17.1091	12.6152	19.7427	17.7448	10.1717	19.151	28.4014	6.55201	19.8737	20.8483	15.5145	30.5884	40.2836	41.5668	37.8375	37.5691
ADIR005505	Glutathione peroxidase [Source:UniProtKB/TrEMBL%3BAcc:A0A182NCZ1]	15.869	10.2406	8.59697	6.7588	15.4345	31.678	10.1383	26.5652	17.8855	19.381	10.582	12.9071	15.5031	14.7875	10.1997	17.7354	14.9978	14.4301
ADIR004666	actin-like protein 6B [Source:Projected from Anopheles gambiae (AGAP008687) VB External Description%3BAcc:AGAP008687]	16.8624	11.5129	33.3462	7.96754	35.8905	8.92847	17.4356	3.7131	20.064	3.29714	20.2743	6.54279	15.4862	21.9363	13.1987	19.7375	14.8576	17.4325
ADIR011238	unknown function	13.374	7.33094	12.3646	7.5999	30.73	20.208	15.6847	7.09871	9.58076	25.2546	8.8352	27.6191	15.4734	77.0981	116.418	117.931	63.4841	93.7328
ADIR007259	proteasome inhibitor subunit 1 (PI31) [Source:Projected from Anopheles gambiae (AGAP007418) VB External Description%3BAcc:AGAP007418]	11.1984	9.27711	15.6422	20.1996	13.8839	20.6493	9.30334	13.4737	14.2894	20.9677	10.4735	26.201	15.4633	34.4309	38.2217	43.2781	43.5901	39.8802
ADIR002860	unknown function	15.8094	7.02785	14.7597	7.11636	19.9061	25.0616	15.4916	18.3544	17.7162	18.0992	11.7911	14.3563	15.4575	39.0714	45.2221	44.9983	39.3635	42.1638
ADIR003887	unknown function	17.5875	11.2719	17.1203	14.7225	16.6284	11.5611	17.6365	12.1463	17.7411	13.1229	20.9269	14.7831	15.4374	30.8258	23.0374	25.7665	24.9464	26.144
ADIR005895	unknown function	12.8749	9.47118	9.78893	6.81097	11.7252	6.46414	12.2626	8.45574	12.244	18.7569	29.5251	46.8536	15.4361	46.9105	40.119	44.2354	49.5764	45.2103
ADIR002100	AP-1 complex subunit mu [Source:Projected from Anopheles gambiae (AGAP011374) VB External Description%3BAcc:AGAP011374]	10.6407	14.4836	15.6495	10.3127	6.17163	12.4656	9.12265	14.4115	8.11341	17.3235	29.3438	37.0051	15.4203	40.2667	51.4194	41.7553	49.2138	45.6638
ADIR000887	Serine hydroxymethyltransferase [Source:UniProtKB/TrEMBL%3BAcc:A0A182MZT2]	25.0924	11.3877	21.1794	12.1656	30.0672	14.9523	20.2112	8.02495	17.7709	9.42535	6.30535	8.30595	15.4074	21.8557	17.2354	20.2758	21.5993	20.2416
ADIR007245	leucine-rich immune protein (Short) [Source:Projected from Anopheles gambiae (AGAP007453) VB Community Annotation%3BAcc:AGAP007453]	23.4112	11.195	28.2823	9.29075	36.814	3.55623	46.3909	2.16721	15.6767	2.40749	5.60073	0	15.3994	5.19139	0	0	0	1.29785
ADIR004117	G protein beta subunit-like [Source:Projected from Anopheles gambiae (AGAP001036) VB External Description%3BAcc:AGAP001036]	11.7428	16.0671	17.2032	20.0106	19.192	18.5434	16.3971	18.6572	10.6365	18.831	8.30875	8.97114	15.3801	16.927	18.6351	21.8852	16.1556	18.4007
ADIR008579	unknown function	11.8062	3.93427	13.2343	6.53429	18.0073	5.82523	11.5662	8.37471	13.9576	3.38039	23.5349	64.4003	15.3796	103.937	160.809	167.247	123.303	138.824
ADIR009877	RIO kinase [Source:Projected from Anopheles gambiae (AGAP001526) VB External Description%3BAcc:AGAP001526]	18.9663	2.40802	11.1349	12.7497	12.216	19.0959	8.68757	16.7743	20.908	20.1684	20.5127	20.9317	15.3795	54.1241	60.6279	44.7944	51.9432	52.8724
ADIR006079	pre-rRNA-processing protein TSR1 [Source:Projected from Anopheles gambiae (AGAP009438) VB External Description%3BAcc:AGAP009438]	18.9888	14.2409	14.948	9.3195	25.04	8.12245	21.6864	13.2225	17.1522	11.9154	16.7602	13.0826	15.3732	54.7524	51.2701	55.8133	53.5747	53.8526
ADIR005443	unknown function	20.2121	9.9035	19.0723	6.17333	27.0743	11.0725	20.5426	7.77473	22.8448	18.7422	12.6604	8.32088	15.3661	20.5063	7.04491	9.49883	6.76863	10.9547
ADIR006508	protein transport protein SEC13 [Source:Projected from Anopheles gambiae (AGAP003183) VB External Description%3BAcc:AGAP003183]	12.8167	11.0616	26.1045	11.0116	19.8596	22.5055	17.7474	11.5662	12.3914	22.8528	4.65896	11.3556	15.3277	12.3148	22.9422	32.2106	26.906	23.5934
ADIR004333	28S ribosomal protein S15%2C mitochondrial [Source:Projected from Anopheles gambiae (AGAP005615) VB Community Annotation%3BAcc:AGAP005615]	12.5438	7.31588	16.4026	8.35448	13.8273	11.6036	18.5737	13.4486	13.6604	28.2813	19.682	19.952	15.3038	22.6032	14.0562	17.7037	16.1855	17.6372
ADIR007398	adenine phosphoribosyltransferase [Source:Projected from Anopheles gambiae (AGAP005723) VB External Description%3BAcc:AGAP005723]	11.7711	12.1935	13.6967	18.9703	23.0969	10.3329	19.5614	9.44313	10.2448	15.7388	23.8167	14.5939	15.2883	25.4489	32.2008	24.9531	26.9655	27.3921
ADIR002886	sulfatase modifying factor [Source:Projected from Anopheles gambiae (AGAP013122) VB External Description%3BAcc:AGAP013122]	8.40971	20.8937	8.81361	11.3694	18.7762	14.9578	10.4782	22.7634	14.6279	20.2506	15.7552	16.1114	15.2673	32.723	23.9498	35.6889	47.6354	34.9993
ADIR005379	unknown function	12.869	8.29021	11.0124	10.1228	13.1638	13.3427	14.3933	12.2245	12.772	16.8836	30.0848	27.8158	15.2479	33.1103	33.1667	28.2992	31.9202	31.6241
ADIR000910	mitogen-activated protein kinase kinase 1 interacting protein [Source:Projected from Anopheles gambiae (AGAP000997) VB External Description%3BAcc:AGAP000997]	18.3558	10.6213	16.7484	14.8839	34.8767	15.1652	14.903	13.1031	19.3364	11.9783	11.5173	1.35837	15.2373	14.1532	18.5383	16.8723	22.0285	17.8981
ADIR000538	exosome complex component RRP43 [Source:Projected from Anopheles gambiae (AGAP012402) VB External Description%3BAcc:AGAP012402]	27.1451	18.4405	15.5584	16.3824	18.9402	16.7647	10.5692	6.12297	13.2792	23.8317	10.3312	5.4175	15.2319	34.23	28.9925	24.0004	37.8559	31.2697
ADIR002640	unknown function	14.4482	0	47.8438	47.9008	20.4184	0	26.8735	6.49087	18.6515	0	0	0	15.2189	0	0	0	0	0
ADIR010444	Histone deacetylase complex subunit SAP30 homolog [Source:Projected from Anopheles gambiae (AGAP001654) VB External Description%3BAcc:AGAP001654]	16.5994	13.3757	25.7489	17.8393	19.4244	8.49877	12.2608	18.866	16.0546	12.3288	13.7698	7.83745	15.217	40.762	23.2744	36.4842	30.6383	32.7897
ADIR006129	Mitochondrial carrier protein (Rim2) [Source:Projected from Anopheles gambiae (AGAP009333) VB External Description%3BAcc:AGAP009333]	4.23174	6.37497	4.99281	5.82933	7.59359	2.42251	4.76801	2.71238	5.47609	9.84144	59.7853	68.4677	15.208	160.797	140.703	136.033	141.331	144.716
ADIR000824	exosome complex protein LRP1 [Source:Projected from Anopheles gambiae (AGAP007147) VB External Description%3BAcc:AGAP007147]	18.9843	19.6376	8.29729	24.4063	11.7861	20.8576	18.3908	11.4158	12.831	16.9416	11.8975	6.74718	15.1828	34.9543	44.1787	41.8202	23.5085	36.1154
ADIR010363	hemomucin [Source:Projected from Anopheles gambiae (AGAP001732) VB External Description%3BAcc:AGAP001732]	11.2089	12.6808	13.3217	15.8004	15.1305	13.4037	10.1656	15.3343	20.7186	31.3082	7.88881	15.1208	15.1735	18.1174	21.7802	30.193	25.719	23.9524
ADIR009004	A-kinase anchor protein 1%2C mitochondrial [Source:Projected from Anopheles gambiae (AGAP002166) VB External Description%3BAcc:AGAP002166]	16.2627	4.33837	9.10783	6.75968	14.6535	13.7472	11.5906	7.55278	16.6074	13.0308	32.7488	35.4282	15.1523	49.9061	50.7537	56.0233	53.6031	52.5716
ADIR006955	unknown function	14.3868	9.86549	10.1972	12.7697	13.1191	8.65762	16.4229	14.0927	19.9809	9.76954	34.6053	17.8195	15.1406	35.5062	27.5579	26.1354	23.5107	28.1776
ADIR011650	unknown function	12.3899	0	16.2785	5.95235	37.5888	18.4061	11.5643	19.5435	10.7461	18.6849	20.5514	9.94867	15.1379	44.6196	77.1794	65.9642	47.6775	58.8602
ADIR003722	unknown function	0	0	47.7209	16.3783	33.891	0	21.8319	31.6892	30.1314	0	0	0	15.1369	37.7921	18.0416	0	29.1389	21.2431
ADIR010169	unknown function	15.5069	12.0203	30.5283	7.46333	24.0957	5.11501	48.2659	4.66078	11.219	5.19294	13.4155	4.14164	15.1354	22.3414	4.93656	10.9934	6.6389	11.2276
ADIR000045	Eukaryotic translation initiation factor 3 subunit B [Source:UniProtKB/TrEMBL%3BAcc:A0A182MXE2]	4.60815	1.91175	7.22838	0.595586	10.8322	5.45482	5.36364	5.54791	8.03201	6.15526	55.3386	70.3154	15.1153	184.682	195.749	200.227	189.825	192.621
ADIR005433	chondroitin 4-sulfotransferase [Source:Projected from Anopheles gambiae (AGAP004371) VB External Description%3BAcc:AGAP004371]	10.1452	4.50977	19.7014	14.0506	12.3711	16.5832	14.4598	14.1339	11.1158	18.5837	25.2922	20.2691	15.1013	31.7588	33.3249	29.4395	37.9201	33.1108
ADIR011459	signal transducing adaptor molecule [Source:Projected from Anopheles gambiae (AGAP008494) VB External Description%3BAcc:AGAP008494]	9.50463	6.34025	9.31291	7.57549	12.2758	7.69816	10.5856	12.8759	16.2794	15.6367	35.8504	37.1866	15.0935	17.8633	22.037	12.9206	15.786	17.1517
ADIR007113	unknown function	8.91264	4.61882	10.3638	7.66922	12.876	15.6393	6.17295	11.6213	16.3858	27.7931	40.1224	18.9179	15.0911	78.5107	87.0255	74.8135	87.6954	82.0113
ADIR001892	very-long-chain enoyl-CoA reductase [Source:Projected from Anopheles gambiae (AGAP010714) VB External Description%3BAcc:AGAP010714]	17.7934	6.01608	11.1275	15.7392	19.3891	6.10665	10.6111	16.7632	20.2202	10.8527	25.5339	20.9179	15.0892	30.111	13.1395	19.6528	13.31	19.0533
ADIR006194	unknown function	8.86852	0	16.2684	5.13677	47.037	0.876456	30.9373	6.401	4.62695	0	25.3569	35.4101	15.0766	8.94635	1.68479	2.50966	1.52189	3.66567
ADIR009151	unknown function	18.0387	25.392	4.31073	3.14929	12.2518	16.2458	48.9718	5.91171	17.0617	19.7896	9.34032	0	15.0386	23.6213	22.0289	6.98788	19.6232	18.0653
ADIR006119	unknown function	17.8354	9.03053	17.3576	10.4456	23.1041	16.3718	18.6181	10.4851	18.7891	16.6261	10.4169	10.5578	14.9698	26.3083	35.2366	21.6621	24.9728	27.045
ADIR000660	unknown function	45.8074	55.3215	0	1.63824	6.31341	1.67647	10.5692	9.18445	30.2471	0	7.9471	10.835	14.9617	2.445	9.66417	1.20002	5.82399	4.7833
ADIR006782	ATP synthase mitochondrial F1 complex assembly factor [Source:Projected from Anopheles gambiae (AGAP008876) VB External Description%3BAcc:AGAP008876]	14.4545	13.4381	26.5762	8.33915	24.2753	8.58641	7.19661	23.4551	20.0668	0	9.57382	23.193	14.9296	20.8232	19.3663	14.3575	14.8404	17.3468
ADIR008276	Myb-interacting protein [Source:Projected from Anopheles gambiae (AGAP003410) VB External Description%3BAcc:AGAP003410]	19.9824	25.5226	6.16791	11.3239	17.5242	9.30185	14.6373	10.6005	10.2095	33.0538	5.53599	15.0545	14.9095	27.098	33.6249	23.3186	20.1414	26.0457
ADIR004835	glyceraldehyde 3-phosphate dehydrogenase [Source:VB External Description%3BAcc:ADIR004835]	4.12178	4.26918	5.39626	5.31285	24.2667	13.5695	5.13693	11.1593	7.1737	11.0232	28.2419	59.1485	14.9016	122.774	170.507	155.361	140.429	147.268
ADIR006947	Sorcin [Source:Projected from Anopheles gambiae (AGAP006246) VB External Description%3BAcc:AGAP006246]	7.2268	0	3.1605	0	8.97979	7.14936	2.99962	6.51712	8.36843	9.67799	59.0248	65.5776	14.8902	97.1837	98.8107	95.5924	103.179	98.6915
ADIR005533	pre-mRNA-splicing factor [Source:Projected from Anopheles gambiae (AGAP004225) VB External Description%3BAcc:AGAP004225]	12.3597	19.1893	20.8215	8.52278	11.5004	15.7046	21.9982	15.9302	10.7475	28.3485	4.96533	8.45969	14.879	16.5395	30.1874	16.2386	33.3308	24.0741
ADIR007360	unknown function	30.9706	16.0195	16.2418	3.98224	15.3804	26.5389	5.14346	14.8993	8.97174	8.29095	11.6413	19.8094	14.8241	35.7024	21.6153	38.0066	31.8648	31.7973
ADIR009861	Regucalcin protein [Source:Projected from Anopheles gambiae (AGAP001501) VB External Description%3BAcc:AGAP001501]	17.4636	0	30.4549	2.60175	25.7782	3.53532	29.0314	5.65947	14.8213	3.59018	23.3374	21.3771	14.8042	9.03678	0	1.89648	5.39113	4.0811
ADIR006985	Contactin associated protein-like [Source:Projected from Anopheles gambiae (AGAP007545) VB External Description%3BAcc:AGAP007545]	11.9178	10.2369	5.63581	14.1625	11.8094	13.5716	14.3549	14.105	17.9217	21.3957	21.4873	20.8673	14.7888	10.5173	15.0662	15.9265	16.4627	14.4932
ADIR009857	Alpha-actinin%2C sarcomeric [Source:Projected from Anopheles gambiae (AGAP001497) VB External Description%3BAcc:AGAP001497]	3.22057	1.43192	0.601216	4.90846	8.53491	3.62986	1.72151	5.81667	6.4173	8.29453	52.4784	80.3902	14.7871	143.604	150.327	152.143	160.419	151.623
ADIR003851	U3 small nucleolar RNA-interacting protein [Source:Projected from Anopheles gambiae (AGAP005320) VB External Description%3BAcc:AGAP005320]	23.7793	10.5631	13.9661	7.51711	16.2246	11.4957	16.9405	17.5234	14.3698	15.5652	12.202	16.9948	14.7618	42.6715	29.3444	32.2063	27.5388	32.9402
ADIR003163	Zinc finger protein [Source:Projected from Anopheles gambiae (AGAP002118) VB External Description%3BAcc:AGAP002118]	24.8812	3.51574	17.7592	13.1314	28.3694	18.9814	8.45878	14.2916	13.7851	11.3384	10.0187	12.6103	14.7618	35.8637	47.066	40.7387	49.5722	43.3102
ADIR006151	unknown function	10.7833	9.14987	14.5239	10.768	16.3745	12.2495	5.70489	13.5721	34.1706	11.7854	15.1753	22.8566	14.7595	40.512	46.8285	41.9534	47.2386	44.1331
ADIR009555	Polypeptide N-acetylgalactosaminyltransferase [Source:UniProtKB/TrEMBL%3BAcc:A0A182NPH0]	14.3011	21.6736	11.5068	17.0546	14.2947	17.366	11.8886	10.5945	20.448	13.227	9.54284	15.1615	14.7549	35.946	57.4211	52.264	60.5713	51.5506
ADIR003005	unknown function	0	0	7.81438	5.62666	16.6713	47.0626	7.34202	15.9582	25.5097	0	31.5549	19.1977	14.7281	63.8037	28.851	88.7347	55.2137	59.1508
ADIR005994	unknown function	0	0	0	0	9.42861	0	0	0	17.0677	20.2256	64.7072	65.3031	14.7277	35.67	49.5297	21.4608	33.4105	35.0178
ADIR008896	28S ribosomal protein S11%2C mitochondrial [Source:Projected from Anopheles gambiae (AGAP003644) VB Community Annotation%3BAcc:AGAP003644]	19.3836	8.0135	20.3522	9.95111	14.4574	7.67251	12.8709	13.9823	11.219	20.7717	17.0743	20.7082	14.7047	63.3007	54.3022	40.309	53.1112	52.7558
ADIR001586	unknown function	9.10166	7.83623	6.57851	9.39343	7.90194	11.0756	5.31405	8.74435	15.5335	27.9271	30.6903	36.287	14.6986	49.1383	58.6871	59.7944	74.3714	60.4978
ADIR003392	U3 small nucleolar ribonucleoprotein protein IMP4 [Source:Projected from Anopheles gambiae (AGAP003890) VB External Description%3BAcc:AGAP003890]	21.3506	4.57453	25.0658	4.26889	28.7513	23.2718	14.6796	13.2874	16.6545	11.8154	5.5076	7.04622	14.6895	35.0157	27.9167	31.227	16.437	27.6491
ADIR008907	aldehyde dehydrogenase (NAD+) [Source:Projected from Anopheles gambiae (AGAP003652) VB External Description%3BAcc:AGAP003652]	17.352	5.88968	18.9711	10.3973	20.4927	11.8265	14.9507	9.68557	14.8469	13.9069	20.2156	17.0509	14.6322	55.4879	59.4815	49.8504	42.8964	51.9291
ADIR003432	Lipid storage droplets surface-binding protein [Source:Projected from Anopheles gambiae (AGAP002890) VB External Description%3BAcc:AGAP002890]	25.0786	6.1898	19.5316	7.70822	45.2966	1.9649	13.6497	0	7.80124	3.99073	38.011	6.33827	14.6301	61.6942	1.88113	26.0024	4.27872	23.4641
ADIR010630	charged multivesicular body protein [Source:Projected from Anopheles gambiae (AGAP003507) VB External Description%3BAcc:AGAP003507]	18.0458	6.99822	8.87566	10.8693	12.6083	17.848	5.61839	16.2754	5.87887	22.6511	24.4155	25.269	14.6128	40.6281	40.8417	43.1409	57.9927	45.6509
ADIR001118	NADH dehydrogenase (ubiquinone) Fe-S protein [Source:Projected from Anopheles gambiae (AGAP000170) VB External Description%3BAcc:AGAP000170]	20.8624	3.80597	19.3227	4.72731	25.1633	38.8524	39.7295	8.85322	4.26281	4.93065	4.62782	0	14.5948	8.84076	14.052	13.9154	12.6137	12.3555
ADIR004328	ADP-ribosylation factor GTPase-activating protein 2/3 [Source:Projected from Anopheles gambiae (AGAP005609) VB External Description%3BAcc:AGAP005609]	14.7807	9.34419	9.65745	8.06368	14.5667	11.3881	6.91319	16.2675	12.0799	14.8041	24.2014	33.0169	14.5903	48.6118	40.0139	49.829	40.1635	44.6546
ADIR007668	unknown function	13.5047	6.82835	8.44269	12.7726	14.1244	7.73777	9.79144	8.54865	14.6975	12.4815	36.7523	29.308	14.5825	31.1206	21.2702	23.4252	25.0567	25.2182
ADIR003705	Transcription initiation factor IIE subunit beta [Source:UniProtKB/TrEMBL%3BAcc:A0A182N7T1]	10.2686	9.81406	2.06913	13.7349	24.9778	20.2901	15.7482	29.9352	9.61944	12.6785	8.13215	17.6474	14.5763	46.6738	25.477	30.1611	32.5482	33.715
ADIR005839	splicing factor U2AF 35 kDa subunit [Source:Projected from Anopheles gambiae (AGAP002956) VB External Description%3BAcc:AGAP002956]	10.9076	3.75888	3.18023	11.6727	20.3308	11.9899	15.0911	17.4868	10.5252	9.73833	25.1303	34.9354	14.5623	69.8479	46.2486	79.0133	68.5187	65.9071
ADIR014134	unknown function	10.8093	7.20502	6.05751	9.72408	7.88359	11.4273	11.5529	9.0621	17.4895	15.4732	29.7901	38.0686	14.5453	25.0429	21.127	26.6966	25.239	24.5264
ADIR007793	Ubiquitin-related modifier 1 homolog [Source:UniProtKB/TrEMBL%3BAcc:A0A182NJG9]	9.36052	2.77245	13.9917	12.0862	11.5885	11.4372	14.4494	15.2913	12.4241	16.0819	29.4523	25.5348	14.5392	28.2715	26.9387	22.0243	29.8993	26.7834
ADIR003746	myotubularin related protein [Source:Projected from Anopheles gambiae (AGAP005341) VB External Description%3BAcc:AGAP005341]	10.4468	7.36249	11.8468	6.88384	10.9679	8.55224	9.34261	8.90041	10.9987	13.4233	37.4514	38.1879	14.5304	117.934	104.262	107.552	117.111	111.715
ADIR011624	Calumenin [Source:Projected from Anopheles gambiae (AGAP010392) VB External Description%3BAcc:AGAP010392]	1.96405	0	3.42802	3.79828	15.8209	11.6375	0	4.72684	6.83748	5.25214	41.5735	79.3133	14.5293	65.1089	66.954	58.2893	61.8649	63.0543
ADIR003295	splicing factor 3A [Source:Projected from Anopheles gambiae (AGAP003085) VB External Description%3BAcc:AGAP003085]	15.0612	7.65101	18.4822	14.8975	11.9787	10.309	16.866	13.8771	17.6797	18.4755	13.1285	15.6339	14.5034	39.8804	42.2994	37.2913	49.2006	42.1679
ADIR005085	Elongation factor G%2C mitochondrial [Source:UniProtKB/TrEMBL%3BAcc:A0A182NBQ5]	14.0141	14.827	13.1882	9.78277	22.8833	13.2701	16.7785	7.08656	15.1461	16.846	15.8681	14.2529	14.4953	44.4478	45.4242	52.5816	51.6256	48.5198
ADIR002495	M-type 9 protein [Source:Projected from Anopheles gambiae (AGAP001788) VB External Description%3BAcc:AGAP001788]	26.4466	19.6589	12.0377	11.1248	9.61486	15.8933	15.7665	14.5301	15.0159	13.8337	14.4771	5.49512	14.4912	26.5182	26.1044	37.3603	43.4803	33.3658
ADIR006434	unknown function	16.7291	8.59997	7.3634	21.2464	10.472	27.7208	0	15.0511	19.2547	33.7552	13.4877	0	14.4734	36.1055	38.0103	27.8712	23.6868	31.4185
ADIR010137	Tryptophan 2%2C3-dioxygenase [Source:UniProtKB/TrEMBL%3BAcc:A0A182NR48]	24.3586	4.6437	29.8661	8.30058	44.6059	5.29254	24.5584	2.15522	16.1294	1.19451	10.9483	1.57759	14.4692	7.88422	0.186913	1.82144	0.342614	2.5588
ADIR004543	COMM domain-containing protein [Source:Projected from Anopheles gambiae (AGAP002406) VB External Description%3BAcc:AGAP002406]	8.75565	15.5154	19.6963	2.40872	13.9911	19.8014	18.6887	13.5348	17.3777	35.1809	8.25773	0	14.434	18.0214	28.6538	19.5042	36.422	25.6503
ADIR005662	exosome complex component RRP42 [Source:Projected from Anopheles gambiae (AGAP010483) VB External Description%3BAcc:AGAP010483]	19.6846	22.4298	12.025	12.6892	15.8565	18.1435	14.7204	10.6592	19.4162	18.4238	4.90209	4.18379	14.4278	17.9687	24.8539	18.5462	21.4193	20.697
ADIR006890	unknown function	14.4518	8.4684	14.2159	8.90845	14.5044	6.37044	16.9664	5.83494	23.4239	10.8967	31.0302	17.8159	14.4073	59.0761	63.9871	63.5171	71.4537	64.5085
ADIR002172	NADH-cytochrome b5 reductase [Source:UniProtKB/TrEMBL%3BAcc:A0A182N3G0]	19.2875	2.30461	19.4285	7.16865	24.8321	8.79347	18.4889	5.35535	10.3266	5.95271	31.9125	18.9337	14.3987	47.0425	47.8229	62.9309	48.4107	51.5517
ADIR003238	3-dehydrosphinganine reductase [Source:Projected from Anopheles gambiae (AGAP003984) VB External Description%3BAcc:AGAP003984]	15.5551	12.0922	22.8917	11.2943	26.1832	14.3935	14.5446	6.14336	11.8535	7.79557	22.1814	7.73782	14.3889	37.8375	34.9048	34.3191	27.5844	33.6614
ADIR010997	HemK methyltransferase family member [Source:Projected from Anopheles gambiae (AGAP013725) VB External Description%3BAcc:AGAP013725]	19.2645	12.7154	19.0761	14.1485	15.7075	13.82	14.5607	11.0697	12.7197	17.544	12.7349	9.27773	14.3866	33.6637	23.656	26.7632	31.6529	28.9339
ADIR004352	protein kintoun [Source:Projected from Anopheles gambiae (AGAP005250) VB External Description%3BAcc:AGAP005250]	8.29667	6.29865	11.6337	10.2077	10.1342	9.1792	5.04805	8.40634	6.70422	13.781	27.5729	55.2746	14.3781	93.6498	83.4273	83.5988	88.8626	87.3846
ADIR014508	unknown function	8.08896	2.95924	2.48964	3.68546	6.18617	12.2102	5.93222	7.73173	7.45934	11.4458	37.6581	66.6476	14.3745	27.4354	32.3642	26.8734	24.5479	27.8052
ADIR008619	serine-threonine kinase receptor-associated protein [Source:Projected from Anopheles gambiae (AGAP005029) VB External Description%3BAcc:AGAP005029]	13.1599	10.4392	16.1871	10.509	14.8411	12.7249	14.8038	12.5826	12.5956	15.5079	19.3913	19.6788	14.3684	31.6204	32.5702	30.2062	30.2082	31.1513
ADIR004597	alkylated DNA repair protein alkB homolog [Source:Projected from Anopheles gambiae (AGAP000760) VB External Description%3BAcc:AGAP000760]	14.0207	14.4974	15.327	9.00532	23.9507	18.4918	17.4597	16.8594	8.11893	18.7743	12.1048	3.74086	14.3626	8.41743	15.5962	11.589	14.015	12.4044
ADIR003878	Density-regulated protein [Source:UniProtKB/TrEMBL%3BAcc:A0A182N8A4]	11.6301	20.0338	3.39204	7.46333	14.4574	25.575	19.3064	9.32156	8.9752	15.5788	15.8547	20.7082	14.358	42.821	46.8973	49.4701	37.6204	44.2022
ADIR009263	unknown function	7.87198	6.44794	7.57903	6.02853	9.22206	4.90281	7.23483	12.7214	9.39161	14.9379	31.8777	53.9558	14.3476	41.2155	39.3907	37.096	43.1652	40.2169
ADIR010625	Galactose-1-phosphate uridylyltransferase [Source:UniProtKB/TrEMBL%3BAcc:A0A182NSI5]	17.3847	6.00306	23.599	7.47176	44.2831	7.63003	11.2352	6.97335	16.8123	15.4959	13.2259	2.05256	14.3472	37.1216	29.262	24.5675	25.4452	29.0991
ADIR008970	unknown function	8.60809	7.46876	6.2675	15.8866	9.68183	10.2956	8.09755	9.1765	14.0291	22.6085	35.6738	24.1913	14.3321	31.7395	38.7546	33.0189	42.5413	36.5136
ADIR001317	unknown function	16.0841	6.60244	21.2444	12.3473	22.2904	6.9712	16.7557	7.34276	12.0209	7.78803	34.0629	8.41904	14.3274	42.3012	35.2581	35.1343	31.0508	35.9361
ADIR005683	unknown function	7.83464	3.65549	19.4651	1.51798	27.6361	4.63832	10.746	2.12203	4.77796	4.71039	55.7282	28.6618	14.2912	55.3408	10.3502	14.9274	7.41341	22.008
ADIR005958	Mps one binder kinase activator-like [Source:Projected from Anopheles gambiae (AGAP007872) VB External Description%3BAcc:AGAP007872]	3.44331	10.6819	21.0772	11.0596	2.13868	4.54106	11.4348	12.4217	11.9644	9.22092	36.7418	36.7419	14.2889	51.2675	41.5737	48.7854	55.0764	49.1758
ADIR000353	unknown function	4.27471	2.4176	5.0815	6.02368	8.6575	8.43573	6.7839	4.21027	10.8342	20.2488	52.3907	42.0308	14.2824	26.8898	30.802	29.6165	32.7607	30.0173
ADIR008128	peroxisomal membrane protein [Source:Projected from Anopheles gambiae (AGAP006040) VB External Description%3BAcc:AGAP006040]	10.1146	19.6029	9.95511	4.86902	28.2863	10.0081	6.29671	9.12052	10.9778	20.3213	21.4684	20.2561	14.2731	47.3614	31.3826	50.1867	36.8129	41.4359
ADIR005216	chloride intracellular channel [Source:Projected from Anopheles gambiae (AGAP000943) VB External Description%3BAcc:AGAP000943]	0	0	0	0	0	1.8107	0	0	1.59284	0	50.6878	117.066	14.2631	79.2023	76.5975	77.7763	69.1542	75.6826
ADIR006012	unknown function	42.0251	79.7942	0	0	0	0	0	0	16.1836	0	0.411663	32.3803	14.2329	0	0	1.24899	34.239	8.872
ADIR010113	Mitochondrial import inner membrane translocase subunit TIM50-C [Source:Projected from Anopheles gambiae (AGAP001108) VB External Description%3BAcc:AGAP001108]	14.9979	11.9141	18.3544	9.89748	21.3199	14.4803	18.3053	9.79644	15.0167	15.3451	11.5577	9.13061	14.1763	19.7811	19.253	14.4063	22.5172	18.9894
ADIR006064	unknown function	4.45986	6.91853	8.77373	2.1492	6.23169	8.82162	11.1086	22.1233	25.1851	40.3044	12.5902	21.4093	14.173	16.0656	40.3678	23.6916	22.9334	25.7646
ADIR010143	unknown function	10.1238	11.7989	9.93845	22.0292	19.9932	14.9955	20.5049	21.7006	11.0148	5.07577	14.7667	8.06746	14.1674	23.7118	27.5535	17.8823	17.3958	21.6358
ADIR010614	unknown function	16.864	5.58464	19.2199	5.2219	12.6437	8.13738	11.189	9.3973	17.52	10.061	31.9164	22.2188	14.1645	42.1607	28.3611	28.0748	29.0449	31.9104
ADIR011532	Class B Scavenger Receptor (CD36 domain). [Source:Projected from Anopheles gambiae (AGAP004847) VB Community Annotation%3BAcc:AGAP004847]	11.109	2.98892	11.1074	8.78494	19.073	8.38333	10.9494	9.66168	11.7211	6.59172	42.0336	27.4285	14.1527	21.7511	8.51279	10.8254	11.1043	13.0484
ADIR007902	unknown function	9.17773	19.6063	12.696	18.5074	15.0189	12.4211	12.5702	10.0763	15.3771	19.4631	12.8393	12.0008	14.1462	83.8023	101.263	91.0799	111.268	96.8533
ADIR000111	U1 small nuclear ribonucleoprotein A [Source:VB Community Annotation%3BAcc:ADIR000111]	10.4529	10.8086	18.2823	24.6184	25.9715	11.4883	17.356	16.7592	4.0354	4.66555	6.56254	18.5918	14.1327	50.2041	48.7201	36.2045	61.6992	49.207
ADIR005187	unknown function	6.4639	0	4.61408	4.54783	8.73588	0	1.46495	6.36465	4.09249	9.42656	65.7778	58.0435	14.1276	69.4534	58.9307	47.32	39.3882	53.7731
ADIR004751	Leukotriene A(4) hydrolase [Source:UniProtKB/TrEMBL%3BAcc:A0A182NAS5]	16.6372	12.1795	16.2054	11.3824	16.9525	15.4472	12.2043	10.6039	12.5083	22.2241	9.69587	13.4835	14.127	26.8061	24.6052	29.9165	29.1941	27.6305
ADIR000455	unknown function	8.69206	6.76639	9.37786	10.2729	18.5661	15.0878	8.95779	16.3845	16.8109	12.1077	16.1728	30.2815	14.1232	38.5507	50.0851	38.2112	37.4423	41.0723
ADIR007148	DnaJ homolog subfamily C member [Source:Projected from Anopheles gambiae (AGAP007620) VB External Description%3BAcc:AGAP007620]	12.1067	4.58379	7.69441	10.1601	18.5076	6.77513	11.0202	8.86542	13.4101	9.17456	40.1615	27.0126	14.1227	46.468	36.3244	31.8274	31.8434	36.6158
ADIR007215	Chloride channel protein [Source:UniProtKB/TrEMBL%3BAcc:A0A182NHU2]	14.2593	13.9843	9.69826	12.8858	18.4773	18.1059	16.5677	9.87865	14.987	12.5198	16.8365	11.1668	14.1139	21.6845	18.3844	15.6981	16.4834	18.0626
ADIR008730	peptidoglycan recognition protein (long) [Source:Projected from Anopheles gambiae (AGAP005552) VB Community Annotation%3BAcc:AGAP005552]	11.2287	4.3611	22.0523	2.71348	32.6214	13.8631	15.7431	5.06663	23.2058	2.81541	33.4497	2.23825	14.1132	29.3328	1.32994	3.96817	2.41092	9.26046
ADIR010495	mitochondrial 18 kDa protein [Source:Projected from Anopheles gambiae (AGAP001603) VB External Description%3BAcc:AGAP001603]	14.6442	17.2712	6.60623	13.6866	7.50412	16.9471	13.8498	12.7635	7.91546	12.1481	21.6387	24.1186	14.0911	34.939	34.3604	29.2373	26.9162	31.3632
ADIR005447	dipeptidyl-peptidase III [Source:Projected from Anopheles gambiae (AGAP004394) VB External Description%3BAcc:AGAP004394]	15.9125	14.9349	12.5435	8.32771	15.9327	8.46981	9.45052	14.1413	16.2926	14.1677	16.402	22.4721	14.0873	42.24	50.4355	42.7468	35.2233	42.6614
ADIR006414	unknown function	16.5995	3.14129	28.0274	7.65708	42.5042	6.32832	29.7471	3.64475	15.3585	2.20364	11.1159	2.61921	14.0789	12.4296	0.861978	4.78174	2.37036	5.11092
ADIR005566	MutT domain protein-like protein [Source:Projected from Anopheles gambiae (AGAP012590) VB External Description%3BAcc:AGAP012590]	15.2423	9.46989	25.9499	11.7818	22.6788	9.03455	20.8933	16.505	15.9123	3.05794	13.5463	4.8637	14.078	27.4594	14.4541	28.0188	13.0867	20.7548
ADIR005209	lysosomal Pro-X carboxypeptidase [Source:Projected from Anopheles gambiae (AGAP000994) VB External Description%3BAcc:AGAP000994]	13.9586	13.7694	16.0233	11.2179	29.0678	7.38923	20.3785	12.2959	15.4267	13.644	6.00952	9.74322	14.077	28.4663	23.7574	31.7045	19.9199	25.962
ADIR006732	Knickkopf [Source:Projected from Anopheles gambiae (AGAP004500) VB External Description%3BAcc:AGAP004500]	11.4078	18.4627	13.7146	19.0308	10.5812	17.5506	7.39881	16.483	10.3428	18.2813	9.52082	15.9462	14.0601	56.9056	71.7535	68.2087	62.4644	64.8331
ADIR005916	KRR1 small subunit processome component [Source:UniProtKB/TrEMBL%3BAcc:A0A182NE52]	15.6076	12.1259	11.9178	6.28846	7.2531	12.8442	16.2107	19.9553	11.32	18.2597	18.2176	18.6588	14.0549	34.6807	49.262	41.3567	50.2804	43.8949
ADIR003447	COP9 signalosome complex subunit [Source:Projected from Anopheles gambiae (AGAP002880) VB External Description%3BAcc:AGAP002880]	18.3911	10.0899	9.90846	13.61	22.109	21.3593	10.7888	12.6947	16.9553	6.50703	10.5879	15.5058	14.0423	41.3233	36.8235	26.74	34.406	34.8232
ADIR002672	translation initiation factor 4G [Source:Projected from Anopheles gambiae (AGAP002502) VB External Description%3BAcc:AGAP002502]	15.2802	2.02477	30.7824	2.52524	40.2287	6.40945	26.5666	2.78972	8.6493	0.650972	14.2108	18.3107	14.0357	24.3753	12.2211	15.576	13.5854	16.4395
ADIR001675	unknown function	29.6179	19.6385	0.846303	27.6086	13.8173	5.10915	4.84395	2.92272	22.0023	6.48583	3.45733	31.9034	14.0211	0.933281	1.22069	2.28342	1.67126	1.52716
ADIR000114	Fumarylacetoacetate hydrolase domain containing 2A [Source:Projected from Anopheles gambiae (AGAP011634) VB External Description%3BAcc:AGAP011634]	12.4529	20.3679	20.5912	13.9426	18.2754	16.8286	8.16883	14.1964	14.8311	2.62902	11.0172	14.6268	13.994	40.6205	38.48	50.9447	46.169	44.0536
ADIR006459	U3 small nucleolar RNA-associated protein [Source:Projected from Anopheles gambiae (AGAP002088) VB External Description%3BAcc:AGAP002088]	22.5818	12.8783	19.6845	7.29294	20.9604	19.3099	15.9563	16.3106	10.4932	7.54232	7.69688	7.18273	13.9908	28.7553	28.4062	30.8059	31.7303	29.9244
ADIR015077	unknown function	29.4942	0	26.4482	9.02919	0	19.8514	36.1884	8.75644	16.64	0	5.17134	16.2027	13.9818	0	0	0	0	0
ADIR000249	Leucine-rich repeat-containing protein [Source:Projected from Anopheles gambiae (AGAP011472) VB External Description%3BAcc:AGAP011472]	9.49031	4.92132	9.92476	7.97231	18.7869	13.7308	8.67905	19.9948	25.9143	12.6769	16.1577	19.1086	13.9465	17.7859	24.4536	27.6705	26.6784	24.1471
ADIR014515	unknown function	14.64	6.5867	13.152	18.9612	23.845	19.5934	4.66802	5.19264	23.6311	8.55818	15.9926	12.4169	13.9365	14.4423	13.0591	10.802	6.90707	11.3026
ADIR008232	Aconitate hydratase [Source:UniProtKB/TrEMBL%3BAcc:A0A182NKQ2]	14.126	16.3314	12.6563	13.7033	19.8382	14.3278	16.6126	12.757	14.4271	17.785	8.79141	5.76856	13.9271	18.3292	25.0729	20.7709	20.8512	21.2561
ADIR008006	TatD DNase family protein [Source:Projected from Anopheles gambiae (AGAP006162) VB External Description%3BAcc:AGAP006162]	15.5766	11.8688	7.48001	10.4762	17.109	14.4252	15.8572	15.4999	13.2975	14.0128	13.2849	18.1916	13.9233	31.1628	22.7756	19.7333	30.0913	25.9408
ADIR007593	Adenylate cyclase-stimulating G alpha protein [Source:Projected from Anopheles gambiae (AGAP006521) VB External Description%3BAcc:AGAP006521]	9.19616	9.15439	7.69534	12.831	15.7054	18.8724	25.6866	11.9563	10.2561	5.89717	16.4109	23.399	13.9217	2.12111	0.694005	0.519095	2.53172	1.46648
ADIR006277	unknown function	10.9362	8.32334	7.93589	8.96379	10.8144	6.7085	6.36656	12.7309	12.717	8.27335	41.9567	31.241	13.914	44.1496	39.532	32.1969	42.0783	39.4892
ADIR000955	Aminoacylase [Source:UniProtKB/TrEMBL%3BAcc:A0A182N000]	12.4296	13.4408	16.9702	17.7813	19.0764	27.7414	10.7789	10.7318	14.1164	17.336	3.02229	3.44253	13.9056	17.1372	32.7016	52.6672	20.4388	30.7362
ADIR003778	unknown function	14.6393	16.562	12.1788	9.67362	14.8203	13.1291	6.63843	9.61315	8.11802	14.6667	21.325	25.3894	13.8962	39.81	42.0374	43.6568	50.3869	43.9728
ADIR002109	unknown function	3.04906	4.72312	8.01121	0	5.69183	6.03898	0	13.7419	10.5791	12.261	38.9995	63.6427	13.8949	41.7266	67.1849	45.4475	54.761	52.28
ADIR007970	unknown function	13.3684	16.5633	13.8988	13.7688	9.10593	9.41428	12.9327	9.36348	16.4168	25.1327	17.8093	8.66073	13.8696	27.7314	25.9144	26.726	25.3795	26.4378
ADIR003040	fumarate hydratase%2C class II [Source:Projected from Anopheles gambiae (AGAP001884) VB External Description%3BAcc:AGAP001884]	15.4352	6.66745	20.1866	7.47458	29.4574	23.6941	18.176	16.2573	12.6985	8.59357	4.78687	2.72873	13.8464	13.5974	25.9065	19.9728	15.4876	18.7411
ADIR007896	unknown function	12.0684	16.0615	15.8114	13.317	24.0605	13.6297	17.1844	20.2217	8.99577	20.759	4.03886	0	13.8457	19.8768	32.7419	50.0017	31.0692	33.4224
ADIR008901	Translation initiation factor eIF-2B subunit alpha [Source:Projected from Anopheles gambiae (AGAP012611) VB External Description%3BAcc:AGAP012611]	13.1892	11.9591	17.2577	15.9536	14.2945	11.9355	12.331	8.92884	10.5267	15.4258	11.2708	22.7564	13.8191	28.5166	18.7079	29.4968	34.9538	27.9188
[truncated: 11,440 more rows]
