# Supplementary material for: Unraveling the Plasmodium vivax sporozoite transcriptional journey from mosquito vector to human host
Source: Sci Rep. 2018 Aug 15;8:12183. doi: 10.1038/s41598-018-30713-1 (PMC6093925; doi:10.1038/s41598-018-30713-1)
Supplement: Supplementary file 11 — Supplementary Dataset 10 [file 41598_2018_30713_MOESM11_ESM.xlsx]

## Sheet: Up-regulated
tracking_id	Gene Description	B1T0	B2T0	B3T0	B4T0	B1T4a	B2T4a	B3T4a	B4T4a	B1T4b	B2T4b	B3T4b	B4T4b	Average_Infected	UI_B1	UI_B2	UI_B3	UI_B4	Average_Uninfected	Log2FC	P-value
ADIR008862	unknown function	6553.05	768.56	9671.58	1707.65	19900.2	3006.01	10829.3	914.636	3138.63	620.349	1170.8	291.203	4881	377.183	81.3708	173.856	92.184	181.148	4.74428	2.6598e-06
ADIR010223	unknown function	4663.29	1157.95	7331.61	931.301	9581.77	1134.98	8720.95	1068.3	4250.4	429.382	544.405	96.8416	3325.93	659.36	30.3857	232.423	0	230.542	3.84485	0.00401358
ADIR007940	Alpha-crystallin B chain [Source:Projected from Anopheles gambiae (AGAP007159) VB External Description%3BAcc:AGAP007159]	10.8406	46.2073	35.579	207.304	156.706	544.53	210.865	1011.61	9183.54	7638.64	6883.86	8681.93	2884.3	0	0	3.84389	2.31983	1.54093	10.1491	2.20984e-05
ADIR008861	unknown function	2282.47	292.72	3506.83	485.687	8808.84	1002.35	3932.4	287.822	1072.04	196.867	238.362	87.8494	1849.52	167.733	5.27439	96.7462	18.4313	72.0462	4.66298	9.42757e-05
ADIR007941	unknown function	5.27276	43.7063	23.001	118.457	80.5635	315.827	135.102	658.88	4171.02	3805.09	2655.92	3182.76	1266.3	1.6889	6.65121	0.827675	1.00693	2.54368	8.48229	8.1975e-05
ADIR010798	defensin anti-microbial peptide [Source:Projected from Anopheles gambiae (AGAP011294) VB Community Annotation%3BAcc:AGAP011294]	2636.79	877.766	124.394	246.347	5186.26	1151.92	573.301	32.4543	1106.66	14.6096	74.3385	200.104	1018.75	0	7.09822	10.3451	67.1867	21.1575	5.52427	1.3707e-05
ADIR007674	unknown function	4005.2	2026.73	14.5173	5.23824	51.614	16.3964	61.4511	0	2909.67	11.0922	63.7891	418.815	798.709	0	0	11.7748	172.853	46.157	4.08393	0.0120831
ADIR000943	unknown function	2345.32	873.505	226.379	275.575	2249.04	449.445	426.616	100.035	1487.58	81.7857	355.695	413.779	773.73	1.17484	10.8303	6.91812	118.953	34.4691	4.44906	8.21957e-06
ADIR007974	unknown function	2998.06	1652.08	0	3.31454	35.4973	3.42271	34.3771	0	2864.93	27.7948	119.852	1405.41	762.062	0	0	0	162.301	40.5752	4.198	0.0178273
ADIR014583	unknown function	2434.93	1183.41	2.60987	3.84099	35.2172	31.4927	64.4803	3.59194	1671.66	7.99392	196.325	1349.44	582.083	2.86898	0	8.45584	170.735	45.515	3.64793	0.00369308
ADIR006825	gambicin anti-microbial peptide [Source:Projected from Anopheles gambiae (AGAP008645) VB Community Annotation%3BAcc:AGAP008645]	894.919	545.422	120.099	299.311	1690.45	476.624	662.915	97.7569	738.514	125.814	160.048	119.583	494.288	5.20627	4.59584	3.41402	24.763	9.49478	5.56052	1.24098e-10
ADIR002155	unknown function	840.88	57.7789	995.103	79.5011	1305.76	193.615	924.199	119.682	611.022	41.8117	545.983	60.2726	481.301	648.768	12.0227	76.8444	28.3304	191.491	1.32514	0.00599409
ADIR007286	C-Type Lysozyme. [Source:Projected from Anopheles gambiae (AGAP007385) VB Community Annotation%3BAcc:AGAP007385]	666.619	69.5049	903.728	132.582	1229.5	150.599	1005.53	112.05	461.024	62.5383	428.513	88.8795	442.589	447.744	6.63607	88.3484	14.7546	139.371	1.65998	0.00330152
ADIR007323	unknown function	909.75	675.556	108.012	206.879	1048.51	170.972	218.236	42.9488	1204.06	46.7799	241.016	414.245	440.58	6.46969	20.3443	1.90086	45.5438	18.5647	4.49635	3.01598e-07
ADIR014671	unknown function	1648.84	680.996	0	0	10.9845	1.66678	12.6101	0	1081.17	0	54.5144	969.489	371.689	0	0	0	175.165	43.7912	3.05668	0.0304982
ADIR010277	unknown function	725.35	113.491	797.417	266.219	918.71	108.273	692.377	90.6594	300.618	42.7553	338.212	65.5741	371.638	270.946	2.88703	50.5832	20.9116	86.332	2.09319	0.000357088
ADIR000118	unknown function	1658.99	660.71	0	10.3338	25.4444	32.3339	53.8685	9.75667	1142.26	0	5.23872	131.774	310.892	0	0	3.86985	59.9016	15.9429	4.2023	0.0111903
ADIR010345	delta-1-pyrroline-5-carboxylate synthetase [Source:Projected from Anopheles gambiae (AGAP002518) VB External Description%3BAcc:AGAP002518]	409.396	48.9576	609.281	90.7076	634.309	61.6216	555.782	46.7006	280.273	32.802	582.326	93.7701	287.161	393.591	10.1426	70.4887	15.2126	122.359	1.22401	0.0129534
ADIR004520	CLIP-domain serine protease [Source:Projected from Anopheles gambiae (AGAP010968) VB Community Annotation%3BAcc:AGAP010968]	396.713	45.2886	643.371	84.638	829.648	58.8906	516.473	38.7759	226.423	37.9259	466.964	43.9866	282.425	431.281	5.49306	89.8793	14.4038	135.264	1.05656	0.031806
ADIR008727	unknown function	1.59268	2.47349	2.08608	0	4.44398	7.86775	0	8.62266	1282.87	527.27	615.702	574.442	252.281	0	0	0	0	0	7.98459	0.00336008
ADIR003761	ribonuclease UK114 [Source:Projected from Anopheles gambiae (AGAP005327) VB External Description%3BAcc:AGAP005327]	344.292	40.6677	623.985	67.1205	542.111	65.289	327.132	75.0419	314.949	17.6705	212.207	35.3989	222.155	236.807	25.4356	46.8512	29.9043	84.7495	1.37985	0.00191768
ADIR007083	Calcyphosin-like protein [Source:Projected from Anopheles gambiae (AGAP007666) VB External Description%3BAcc:AGAP007666]	215	163.357	101.608	186.026	207.545	245.305	236.727	255.505	246.431	301.794	242.376	188.406	215.84	96.4117	100.588	72.5645	128.299	99.4658	1.10993	0.000433235
ADIR008882	unknown function	2.42969	14.8947	0	0	22.9868	14.5762	0	4.35736	33.3132	39.4478	899.267	1544.25	214.627	0	0	0	0	0	7.75239	0.00111189
ADIR000917	unknown function	246.595	120.854	251.744	143.352	311.041	158.9	242.264	152.864	282.879	228.138	260.564	164.936	213.678	103.371	66.4222	69.8926	74.7933	78.6198	1.43097	1.6038e-11
ADIR006197	unknown function	213.2	27.2348	395.958	55.3786	593.729	134.948	291.238	86.4631	149.5	35.1375	391.19	165.638	211.635	254.261	0	49.5114	27.1059	82.7196	1.34474	0.000428943
ADIR007713	unknown function	223.718	36.3503	455.57	67.2725	738.636	133.579	300.834	51.5074	128.764	52.3347	237.225	79.773	208.797	265.539	7.12966	72.7339	23.655	92.2644	1.1696	0.00268479
ADIR009868	unknown function	231.066	44.6949	403.187	88.0344	760.397	90.8856	373.328	52.22	137.88	32.6464	211.514	64.3991	207.521	102.109	4.01768	20.7919	10.025	34.2359	2.56508	0.000519018
ADIR007717	unknown function	349.141	75.3004	347.188	110.375	408.621	91.6345	398.782	42.8119	362.919	30.344	74.2595	17.6717	192.421	88.7267	2.86088	34.9119	8.67519	33.7937	2.47485	0.00037283
ADIR006142	unknown function	731.554	370.436	12.3208	0.610133	16.6152	2.16976	18.0391	1.41964	674.93	5.66653	21.6935	303.437	179.908	7.93199	2.36589	10.1927	90.9744	27.8662	2.6478	0.00848416
ADIR003449	Cystatin-like protein [Source:Projected from Anopheles gambiae (AGAP002878) VB External Description%3BAcc:AGAP002878]	148.959	142.283	95.1135	86.606	223.975	258.623	176.047	210.182	166.846	214.674	143.383	186.159	171.071	67.4243	56.2851	51.3583	78.6259	63.4234	1.41735	9.9409e-05
ADIR005272	unknown function	176.497	29.3079	275.726	68.8531	480.853	66.7175	255.347	45.7329	114.387	19.1821	313.48	146.284	166.031	215.931	8.1509	47.0537	15.4149	71.6376	1.20132	0.00155139
ADIR006239	unknown function	182.824	19.0682	385.421	67.6476	468.626	90.8669	292.114	64.2317	154.87	49.2118	132.827	60.6122	164.027	129.104	3.48378	40.7417	10.5428	45.9681	1.81295	0.000121554
ADIR010517	unknown function	261.784	71.7745	230.814	60.9154	464.17	63.1729	258.534	33.9006	185.385	28.5153	219.188	80.1404	163.191	35.457	13.3946	21.8957	28.4259	24.7933	2.67031	8.25893e-07
ADIR003594	unknown function	816.352	297.689	0	0	3.39914	0	9.10089	0	544.644	3.66553	9.42034	227.56	159.319	0	0	1.29221	39.1701	10.1156	3.85029	0.0225451
ADIR004807	2-oxo-4-hydroxy-4-carboxy-5-ureidoimidazoline decarboxylase [Source:Projected from Anopheles gambiae (AGAP009648) VB External Description%3BAcc:AGAP009648]	245.098	19.3436	356.909	83.9924	384.748	43.2929	338.041	36.585	165.181	37.6702	159.841	30.088	158.399	143.924	5.98539	31.0316	2.66978	45.9027	1.7649	0.000629109
ADIR014587	attacin anti-microbial peptide [Source:Projected from Anopheles gambiae (AGAP005620) VB Community Annotation%3BAcc:AGAP005620]	258.092	19.3928	399.541	53.8318	443.984	37.5914	242.181	28.3016	173.655	25.4283	137.817	0	151.651	95.0494	6.15507	31.5051	5.33691	34.5116	2.10388	0.00164783
ADIR010706	phosphoenolpyruvate carboxykinase (GTP) [Source:Projected from Anopheles gambiae (AGAP003350) VB External Description%3BAcc:AGAP003350]	184.203	29.3083	252.714	57.4727	373.667	24.01	249.8	22.4005	199.826	20.2437	339.933	43.0506	149.719	185.101	4.32537	45.6682	13.4462	62.1352	1.25535	0.00287449
ADIR003751	C-type lectin (CTL) [Source:Projected from Anopheles gambiae (AGAP005335) VB Community Annotation%3BAcc:AGAP005335]	215.25	5.14237	284.139	47.9722	471.313	57.2617	280.578	43.3251	125.288	29.9021	176.776	21.1453	146.508	76.3593	3.14306	17.5656	7.10565	26.0434	2.44744	0.000373071
ADIR006918	leucine-rich immune protein (Coil-less) [Source:Projected from Anopheles gambiae (AGAP005693) VB Community Annotation%3BAcc:AGAP005693]	151.311	28.1128	303.736	75.5519	476.335	89.2287	285.933	38.6586	135.097	26.7069	92.5946	19.6913	143.58	122.088	1.79801	30.2326	13.0922	41.8027	1.75609	0.00574462
ADIR006297	serine protease inhibitor (serpin) [Source:Projected from Anopheles gambiae (AGAP009212) VB Community Annotation%3BAcc:AGAP009212]	90.4075	17.42	42.8952	72.8528	182.706	198.153	107.74	167.58	134.523	133.086	203.115	300.347	137.569	35.1766	43.7931	42.9102	20.646	35.6315	1.91945	3.11717e-05
ADIR014414	unknown function	78.1582	71.2158	88.5878	108.977	140.84	188.194	186.91	353.632	146.903	129.418	50.8264	93.5097	136.431	31.5581	61.6707	54.3898	44.5607	48.0448	1.48653	5.01893e-05
ADIR007855	leucine-rich immune protein (Long) [Source:Projected from Anopheles gambiae (AGAP007039) VB Community Annotation%3BAcc:AGAP007039]	188.733	65.6159	225.15	136.637	384.988	45.1414	255.911	39.9371	175.72	14.4231	69.1807	13.073	134.543	37.4404	1.93763	15.2313	5.75483	15.091	3.07442	0.000386933
ADIR010049	unknown function	804.582	185.396	0	0	6.96557	0	3.10155	0	395.83	5.00437	21.1419	139.658	130.14	0	0	3.53102	40.5347	11.0164	3.44803	0.0339901
ADIR006988	unknown function	48.0279	31.0563	97.0625	40.5358	242.202	334.354	174.49	288.827	135.668	52.2278	35.7108	44.7875	127.079	17.3021	15.2299	25.4983	8.5803	16.6526	2.85908	0.000424418
ADIR004446	unknown function	220.243	74.9801	189.648	59.7626	220.233	89.4117	169.185	55.8111	131.239	63.5531	67.0244	43.3191	115.368	56.5268	18.5947	40.5266	42.7426	39.5977	1.51922	0.000418068
ADIR006989	unknown function	34.8121	30.6534	72.9868	60.4773	191.393	266.317	163.001	189.782	171.715	67.1217	55.5186	59.5194	113.608	40.7166	30.3452	44.019	24.3036	34.8461	1.67682	1.25094e-05
ADIR007734	Peptidyl-prolyl cis-trans isomerase [Source:UniProtKB/TrEMBL%3BAcc:A0A182NJB0]	151.049	109.172	152.258	124.342	161.28	111.237	139.37	100.081	118.284	92.5923	51.1698	42.639	112.79	43.2809	23.5599	43.0431	34.9545	36.2096	1.61262	1.28638e-06
ADIR014060	unknown function	191.346	31.6134	163.353	10.911	367.063	0	73.3212	32.6766	137.702	31.8347	215.277	68.8553	110.329	17.9455	6.47402	3.20806	46.5727	18.5501	2.50959	0.000698535
ADIR010385	unknown function	148.155	27.4578	198.944	55.0909	357.196	69.7269	177.366	34.5427	111.082	25.5696	65.3352	24.9903	107.955	62.2296	1.85415	12.4691	5.06148	20.4036	2.3478	0.000569495
ADIR007163	unknown function	34.4493	12.1768	93.165	43.9921	169.339	179.228	123.984	238.216	96.1775	34.5197	127.033	118.306	105.882	29.9092	16.2537	13.8124	18.1844	19.5399	2.37952	3.29113e-06
ADIR015582	unknown function	121.461	43.9044	36.9625	40.4495	129.113	138.319	159.153	228.445	124.93	70.2301	79.0175	89.9865	105.164	12.2145	13.8923	11.1724	11.6528	12.233	3.00409	5.43569e-06
ADIR008492	unknown function	102.659	83.5531	164.707	38.1882	299.256	41.2414	269.952	24.4767	151.602	0	62.9554	0	103.216	87.79	0	0	0	21.9475	2.18317	0.0236237
ADIR006371	Trehalose 6-phosphate phosphatase [Source:UniProtKB/TrEMBL%3BAcc:A0A182NFE9]	131.035	24.478	193.803	68.1461	231.316	36.5578	218.21	27.5875	182.282	20.4187	52.1543	10.3167	99.6921	18.0209	0	6.5372	0.796302	6.3386	3.7783	7.79049e-05
ADIR000262	unknown function	40.9962	17.9097	46.8674	65.6876	133.329	164.348	303.728	83.8988	160.106	119.2	17.7532	38.4787	99.3585	33.4758	35.1516	33.6777	19.5369	30.4605	1.67355	0.00128035
ADIR011634	Flavin-containing monooxygenase [Source:UniProtKB/TrEMBL%3BAcc:A0A182NVD3]	60.5448	3.21783	143.527	24.0415	144.195	41.8861	61.9306	21.4874	94.629	24.8986	283.506	252.127	96.3326	19.3937	1.9565	6.57727	0.889707	7.20429	3.56847	2.87279e-08
ADIR002105	unknown function	99.6779	11.7723	238.691	39.9251	350.609	46.8273	195.472	23.2233	67.5328	15.1461	42.8663	16.8076	95.7126	90.938	2.27643	32.8348	6.25314	33.0756	1.50496	0.00210366
ADIR011226	unknown function	139.292	29.2965	193.304	46.7503	329.568	54.1984	169.049	17.3394	82.717	16.5887	37.5041	12.5537	94.0134	56.4475	15.2345	65.5502	29.5004	41.6831	1.15446	0.00863398
ADIR007975	unknown function	129.453	29.2259	107.776	41.7032	239.194	40.5075	97.4693	23.0646	123.02	13.2058	136.463	104.905	90.4989	49.7405	0.317859	7.74463	7.43068	16.3084	2.40228	3.61723e-07
ADIR011272	unknown function	154.973	38.3928	135.914	40.2349	150.173	20.7976	142.249	24.5372	114.086	22.9123	148.396	40.3012	86.0806	45.3563	12.1101	21.1678	19.0871	24.4303	1.7758	6.69638e-05
ADIR002642	poly(U)-specific endoribonuclease [Source:Projected from Anopheles gambiae (AGAP002925) VB External Description%3BAcc:AGAP002925]	119.041	18.4225	200.42	33.2272	301.885	34.4296	163.999	11.8181	45.6252	9.99014	70.0283	10.8975	84.982	67.8366	2.35	18.0249	4.29082	23.1256	1.83347	0.00563731
ADIR014062	unknown function	61.6952	57.6728	68.5057	97.5211	62.8827	33.0427	61.4646	62.3029	61.8676	69.4855	210.093	145.865	82.6999	21.8817	21.8914	18.3422	33.2663	23.8454	1.75225	0.000305463
ADIR009256	unknown function	85.421	6.85304	157.201	27.7307	243.696	47.877	144.268	21.8877	55.6606	6.62979	133.58	47.3974	81.5169	70.6985	3.12685	11.6765	3.78943	22.3228	1.82295	0.0367413
ADIR010375	rRNA adenine N(6)-methyltransferase [Source:UniProtKB/TrEMBL%3BAcc:A0A182NRT5]	120.918	23.1679	114.454	49.6596	202.833	54.056	124.798	34.4228	92.9251	33.416	77.9723	24.6144	79.4364	30.914	11.7891	10.0833	10.2528	15.7598	2.26284	2.0728e-07
ADIR000147	unknown function	94.6	21.4111	165.337	55.1355	216.497	81.8305	171.85	37.3349	77.0885	11.8694	12.0287	0	78.7485	9.94003	0	12.555	1.69018	6.0463	3.50052	0.000259805
ADIR008083	leucine-rich immune protein (Long) [Source:Projected from Anopheles gambiae (AGAP006348) VB Community Annotation%3BAcc:AGAP006348]	119.531	7.724	112.224	46.7437	229.775	20.2964	123.843	7.04546	67.9927	14.2152	145.681	47.3755	78.5372	50.1093	2.00721	11.5114	6.10338	17.4328	2.10935	0.00257114
ADIR014876	unknown function	475.462	164.09	0	0	0	0	9.77341	0	173.534	0	13.1268	75.9801	75.9972	0	0	0	30.1772	7.5443	3.17177	0.0187435
ADIR003085	unknown function	83.8799	90.0983	103.528	78.8593	111.947	101.775	115.008	77.131	56.3837	27.5497	13.0159	11.0111	72.5156	14.794	32.8825	29.1888	20.4768	24.3355	1.53689	0.00984505
ADIR007570	glycine cleavage system H protein [Source:Projected from Anopheles gambiae (AGAP006548) VB External Description%3BAcc:AGAP006548]	114.397	20.8361	97.3067	41.9874	176	26.6694	133.961	36.3858	90.418	27.0722	43.1496	27.0464	69.6025	79.965	9.69075	21.5107	17.2514	32.1045	1.09269	0.00223949
ADIR003752	C-Type Lectin (CTL) - mannose binding. [Source:Projected from Anopheles gambiae (AGAP005334) VB Community Annotation%3BAcc:AGAP005334]	72.831	12.7787	147.941	18.5078	239.674	21.763	171.064	7.43356	88.2564	0	25.9739	0	67.1853	21.777	5.25533	5.84764	2.35229	8.80806	2.79742	0.000123191
ADIR011388	aquaporin [Source:Projected from Anopheles gambiae (AGAP008843) VB Community Annotation%3BAcc:AGAP008843]	76.6544	99.8408	43.3674	101.264	65.4263	53.1709	71.0249	77.61	67.6519	64.3785	42.9499	42.8833	67.1852	16.4246	24.478	39.4986	29.6072	27.5021	1.25839	0.00136915
ADIR005185	SP14D1 [Source:Projected from Anopheles gambiae (AGAP009849) VB External Description%3BAcc:AGAP009849]	72.3934	12.681	73.3664	64.1515	173.306	42.2712	95.3347	42.3387	100.334	18.397	74.5674	29.2209	66.5302	18.3717	7.70931	5.03969	3.50626	8.65674	2.80592	3.36283e-09
ADIR002153	Pacifastin-related peptide [Source:Projected from Anopheles gambiae (AGAP011319) VB External Description%3BAcc:AGAP011319]	84.3745	19.6376	149.351	4.06772	257.329	20.8576	97.2083	20.9289	69.6539	12.7062	37.6755	16.868	65.8882	22.7963	4.01625	22.4037	5.42503	13.6603	2.18983	0.00251957
ADIR000256	unknown function	71.6206	23.0108	105.681	36.573	229.731	61.8191	102.574	35.6538	65.8728	0	25.4401	10.5127	64.0407	43.8969	9.37554	31.4394	9.89216	23.651	1.3997	1.71297e-05
ADIR002800	unknown function	75.8378	12.0456	149.919	30.7436	209.635	24.4759	114.7	15.1137	51.0042	11.5287	58.0977	14.8445	63.9955	29.444	1.52195	6.84566	4.18535	10.4992	2.4988	3.10343e-05
ADIR005364	unknown function	90.8434	12.7003	108.32	26.2476	174.486	19.0607	104.468	10.8608	74.5178	8.60358	109.907	23.8766	63.6576	22.912	0.404361	8.1763	2.5887	8.52034	2.76374	0.000302721
ADIR007695	Serine protease SP24D [Source:Projected from Anopheles gambiae (AGAP006416) VB External Description%3BAcc:AGAP006416]	218.252	100.135	0	0	4.61417	1.63373	2.06017	1.49186	301.994	3.31775	3.87112	65.9849	58.6129	0	0	0	12.7722	3.19305	3.82955	0.0206897
ADIR000169	unknown function	0	0	0	0	0	0	20.9668	15.2155	14.4721	0	363.576	281.003	57.9361	0	0	0	14.0105	3.50263	3.71031	0.0106787
ADIR014403	unknown function	79.3959	10.6148	92.434	17.4364	95.543	9.79006	79.6747	5.04073	54.5975	7.45684	179.703	29.5783	55.1054	56.7826	4.0928	13.5635	4.80418	19.8108	1.43081	0.00327083
ADIR014454	unknown function	48.881	56.4639	43.1079	65.7642	59.6138	39.3599	58.2544	51.5596	51.2015	69.5047	53.6716	52.5401	54.1602	18.8502	28.1593	22.4432	31.2065	25.1648	1.076	0.000420932
ADIR014879	unknown function	7.95607	110.008	21.1035	45.111	165.128	23.8109	59.1516	0	6.8382	112.746	19.5994	12.9873	48.7033	11.422	15.6901	0	13.4237	10.1339	2.15838	0.00813919
ADIR010039	unknown function	263.054	78.7016	0	0	7.94315	0	10.55	0	165.23	0	12.1806	41.0701	48.2275	3.05462	0	6.04098	14.4699	5.89138	2.8366	0.0131359
ADIR006829	Enterokinase light chain [Source:Projected from Anopheles gambiae (AGAP008649) VB External Description%3BAcc:AGAP008649]	65.2718	13.5281	86.8277	16.8438	105.099	11.8132	101.709	8.83761	89.9844	8.7245	64.3918	3.46503	48.0413	72.915	0	9.98754	1.87013	21.1932	1.14388	0.0187507
ADIR002470	unknown function	59.9311	9.29841	88.2274	24.3911	129.437	19.8964	80.4174	15.9974	32.3329	12.7843	49.6483	20.5883	45.2458	54.7854	4.83997	14.2216	5.67754	19.8811	1.14712	0.000231647
ADIR002011	unknown function	24.6367	0	17.4334	21.8892	34.6592	14.4669	26.5562	20.4316	35.9284	5.34195	99.5079	242.023	45.2395	24.9523	0	5.64644	1.14395	7.93567	2.37148	9.37924e-05
ADIR007989	unknown function	58.472	5.14461	76.5096	22.4189	126.063	13.0697	71.5144	7.96665	32.6593	4.42403	94.6232	24.5997	44.7888	19.8779	0	3.89583	2.84474	6.65462	2.58059	0.000491981
ADIR004428	Protein yellow [Source:Projected from Anopheles gambiae (AGAP004549) VB External Description%3BAcc:AGAP004549]	51.106	13.7519	60.4265	29.4944	94.9259	12.6108	52.6865	23.0671	63.3371	13.7914	63.1575	46.9358	43.7742	35.4171	6.50048	11.1023	7.60493	15.1562	1.47058	5.09112e-06
ADIR010330	dihydropteridine reductase [Source:Projected from Anopheles gambiae (AGAP002534) VB External Description%3BAcc:AGAP002534]	33.0535	8.85769	43.2531	14.336	66.7125	68.6415	45.4646	63.7842	40.6845	36.566	51.0186	45.3894	43.1468	31.2144	9.70271	19.321	11.7546	17.9982	1.21645	5.62776e-05
ADIR005875	unknown function	47.9233	13.8245	59.7426	44.2977	85.9945	31.3081	72.0329	25.218	34.8491	21.6209	42.1473	27.2429	42.1835	16.4711	7.18054	4.92528	2.73113	7.82701	2.29048	1.88809e-10
ADIR007862	unknown function	61.7756	10.1145	89.7437	21.7033	121.378	12.8313	88.2947	8.48058	49.1047	4.34361	31.5592	3.44682	41.898	27.6017	2.72608	12.7446	1.24324	11.0789	1.82842	0.00504202
ADIR002798	CLIP-domain serine protease [Source:Projected from Anopheles gambiae (AGAP013184) VB Community Annotation%3BAcc:AGAP013184]	64.6819	11.3526	85.9897	38.3699	104.655	11.328	67.6293	16.0093	67.2249	4.18312	19.9282	4.98351	41.3613	18.7974	0.986152	9.57692	5.38095	8.68536	2.12887	8.99422e-06
ADIR007781	unknown function	16.8758	2.75792	27.9311	27.4374	89.2585	38.6228	24.3447	28.8481	149.831	42.7816	34.9714	8.51143	41.0143	1.27999	0	11.3107	3.04839	3.90977	3.09715	1.89557e-06
ADIR006238	unknown function	41.6315	7.5264	86.1212	8.43584	105.198	19.1118	68.8012	17.4799	24.4524	7.76328	49.1365	47.7752	40.2861	48.8458	0	6.15183	0	13.7494	1.485	0.000799672
ADIR007869	unknown function	41.8758	15.8878	45.3994	28.3748	109.32	12.0915	64.5318	7.99236	37.3801	6.82198	99.9479	7.57806	39.7668	66.2577	0.642091	4.80371	4.68704	19.0976	1.02037	0.00784967
ADIR000287	unknown function	52.2245	4.10811	67.0018	17.5596	108.751	10.7828	75.7242	10.2161	40.4388	6.04197	63.9473	16.7653	39.4635	38.3266	1.06459	5.58208	4.22112	12.2986	1.60535	0.000766528
ADIR004329	unknown function	50.409	6.72359	89.7157	14.4334	132.261	24.1473	77.8409	11.2719	30.9693	6.73201	21.1507	6.86394	39.3766	18.6876	0.452116	7.10893	2.47979	7.18211	2.30297	0.000314561
ADIR011612	unknown function	56.7812	3.42675	57.8654	13.8188	124.837	13.0162	43.5651	7.68655	36.0915	4.40662	87.0599	20.4829	39.0865	50.1371	1.93017	11.8874	3.53972	16.8736	1.16529	0.00138486
ADIR007612	Small calcium-binding mitochondrial carrier protein [Source:Projected from Anopheles gambiae (AGAP006508) VB External Description%3BAcc:AGAP006508]	52.5006	12.0135	28.9252	16.4707	33.9011	12.1837	31.4553	22.7748	58.7743	20.6226	99.0874	56.427	37.0947	20.4063	10.1815	19.2373	13.7351	15.8901	1.17342	6.94042e-06
ADIR002196	unknown function	49.6188	5.77304	66.3553	13.2677	115.06	15.5492	88.2031	6.28152	37.5959	7.43138	27.5231	5.89298	36.546	29.7506	0.873325	7.84732	0	9.61781	1.82217	0.00138797
ADIR004261	unknown function	44.1493	10.197	55.7869	29.499	104.453	26.3483	45.4323	13.2521	24.6782	11.0188	36.3875	32.437	36.1366	21.3439	8.13098	7.57064	2.48259	9.88203	1.7709	1.38382e-09
ADIR007295	L-gulonate 3-dehydrogenase [Source:Projected from Anopheles gambiae (AGAP013544) VB External Description%3BAcc:AGAP013544]	45.2438	6.6938	86.5109	11.1057	112.173	17.0245	60.8589	3.88848	28.7444	11.5248	20.1406	13.7445	34.8044	21.736	1.36125	7.10681	7.4008	9.40122	1.78339	0.00153218
ADIR002799	unknown function	35.5695	6.91783	65.3765	17.7821	124.781	14.8011	76.9378	4.51672	31.0024	5.56728	28.8848	5.29904	34.7863	22.034	0.523657	8.23129	2.87019	8.41478	1.92641	0.00218921
ADIR008936	Diamine acetyltransferase [Source:Projected from Anopheles gambiae (AGAP002239) VB External Description%3BAcc:AGAP002239]	61.2164	19.773	23.4321	56.4774	54.6909	30.2871	44.4604	11.4999	37.6483	40.9983	32.4893	4.0869	34.755	9.18729	7.30636	9.04055	4.36843	7.47566	2.07675	4.89135e-05
ADIR007760	phosphoglucomutase [Source:Projected from Anopheles gambiae (AGAP005860) VB External Description%3BAcc:AGAP005860]	40.4473	13.8884	72.9179	22.177	86.438	13.757	70.9691	10.0754	30.6343	19.001	19.9344	10.6386	34.2399	20.9115	18.3981	14.5581	11.5245	16.3481	1.02243	0.0271116
ADIR004641	unknown function	50.1873	25.7999	44.1804	31.8695	73.304	33.265	27.6996	30.1022	38.5094	45.007	5.39507	0	33.7766	8.02345	5.43004	23.8896	23.6868	15.2575	1.09701	0.0194545
ADIR002180	ornithine decarboxylase [Source:Projected from Anopheles gambiae (AGAP011805) VB External Description%3BAcc:AGAP011805]	42.2193	12.3947	24.9865	16.4779	64.5393	26.1896	43.0511	32.6094	60.1763	19.1503	28.3339	34.5964	33.7271	16.4607	8.50492	15.7295	11.428	13.0308	1.30746	4.22563e-07
ADIR003305	unknown function	43.8343	7.83386	70.232	16.709	117.62	10.7061	67.0714	5.26274	26.332	5.83449	23.6641	1.26114	33.0301	25.2035	1.24537	2.98651	1.59698	7.75809	1.95812	0.00779941
ADIR003836	cysteine dioxygenase [Source:Projected from Anopheles gambiae (AGAP005153) VB External Description%3BAcc:AGAP005153]	56.406	8.61256	72.7075	3.56966	101.548	5.48376	25.3433	8.34216	28.9419	14.848	39.0324	29.546	32.8651	3.99764	0	1.30862	0	1.32656	3.86353	3.09798e-06
ADIR002191	unknown function	39.8898	9.7767	61.3682	16.7071	116.221	17.6562	58.3217	4.41164	19.0685	4.19193	25.7275	14.7648	32.3421	37.3919	1.74948	7.37568	1.80327	12.0801	1.34997	0.00129118
ADIR014008	unknown function	41.0941	0	33.3024	77.9264	95.0172	12.581	15.7084	34.2138	32.6134	25.5666	6.05161	11.6839	32.1466	1.63349	0	4.50635	0.487613	1.65686	3.64106	6.38467e-05
ADIR003591	peritrophin [Source:Projected from Anopheles gambiae (AGAP006795) VB Community Annotation%3BAcc:AGAP006795]	264.523	62.428	0	0.971762	1.86474	0	1.25152	0	41.9628	0	0.935116	11.1875	32.0937	0	0	2.12644	9.49372	2.90504	3.08315	0.0151547
ADIR010469	triosephosphate isomerase [Source:VB Community Annotation%3BAcc:ADIR010469]	36.2772	15.2171	71.9699	11.3504	107.702	31.0164	65.9523	14.1514	13.636	7.87304	0.920556	3.13426	31.6	9.8901	16.7846	18.0433	10.0904	13.7021	1.14885	0.0317098
ADIR008219	unknown function	28.9036	50.5394	41.7347	38.9668	25.0276	36.3828	32.2709	64.1309	23.5132	14.3386	6.1311	8.74846	30.8907	3.57164	1.55614	2.71791	2.84322	2.67223	3.11841	5.91489e-05
ADIR008493	threonine dehydratase [Source:Projected from Anopheles gambiae (AGAP003571) VB External Description%3BAcc:AGAP003571]	38.9664	15.1517	51.9297	21.055	79.9875	1.47871	58.8674	9.47191	45.7024	0	24.7279	2.38348	29.1435	19.4444	0.706956	5.28751	0.64466	6.52088	2.00287	0.00103731
ADIR003960	unknown function	66.5242	33.5666	5.48371	24.9821	81.1877	33.6972	17.9379	2.16464	40.2187	1.20077	4.17307	37.149	29.0238	0.431999	2.25939	0	9.79991	3.12282	2.8644	2.18439e-05
ADIR000373	unknown function	24.4558	0	58.1828	15.0591	90.8783	29.6307	33.2572	12.0407	28.0677	13.3731	9.8458	23.017	28.1507	16.0231	4.20503	11.7766	5.7326	9.43433	1.48219	0.00127079
ADIR002192	unknown function	41.0422	1.74776	73.569	7.61599	96.1075	7.77076	44.8537	1.01495	23.4957	11.2729	20.9692	5.37313	27.9027	17.8285	2.12694	1.58836	0	5.38595	2.17823	0.0138779
ADIR000960	Peptidoglycan-recognition protein [Source:UniProtKB/TrEMBL%3BAcc:A0A182N005]	50.4592	25.6358	33.6632	24.793	76.8419	16.3219	41.1463	16.5537	19.1439	14.7313	9.46532	0	27.3963	1.32211	1.74361	1.29831	0	1.09101	3.76343	6.70537e-05
ADIR007120	unknown function	41.8527	4.44053	55.3147	18.45	60.8794	5.15952	59.3182	6.01279	26.9488	5.71632	37.4935	6.04414	27.3025	33.9405	0	11.402	3.27552	12.1545	1.10538	0.00698155
ADIR006081	Kynurenine formamidase [Source:UniProtKB/TrEMBL%3BAcc:A0A182NEL5]	41.2536	1.40981	65.2238	20.1932	47.1456	8.948	44.0864	14.7332	30.799	9.08686	30.8019	12.9858	27.2223	23.5254	1.71253	5.76013	2.33905	8.33428	1.59622	0.00148636
ADIR001408	4a-hydroxytetrahydrobiopterin dehydratase [Source:Projected from Anopheles gambiae (AGAP000439) VB External Description%3BAcc:AGAP000439]	36.5233	17.9018	45.3509	22.2565	45.6274	32.3034	45.4976	13.8729	36.7626	0	6.31486	3.07199	25.4569	5.54017	1.82773	5.44183	4.94624	4.43899	2.28223	0.0378688
ADIR003270	unknown function	36.4063	12.2542	40.4847	14.8033	63.6252	14.7932	50.6326	7.77609	31.1072	6.40383	17.0788	9.75995	25.4271	20.7479	2.31299	6.06722	4.87359	8.50042	1.47595	5.46865e-05
ADIR000334	unknown function	33.4543	6.26848	61.1415	10.9324	83.8146	14.318	47.242	5.82237	18.9616	4.84681	13.4944	3.847	25.3453	18.0121	0.760805	10.809	2.08021	7.91553	1.56315	0.00734524
ADIR005581	CLIP-domain serine protease [Source:Projected from Anopheles gambiae (AGAP002270) VB Community Annotation%3BAcc:AGAP002270]	40.0724	1.6393	48.2897	15.3092	89.1376	4.1639	42.0676	2.85569	25.7109	2.11421	24.0764	5.03762	25.0395	25.8407	0	7.44673	1.81299	8.7751	1.41352	0.000707464
ADIR007771	ficolin A [Source:Projected from Anopheles gambiae (AGAP005848) VB External Description%3BAcc:AGAP005848]	26.4032	0	63.3379	12.7748	86.8701	6.51639	42.5135	0	22.0309	2.20577	32.8188	1.75215	24.7686	13.4788	0	6.99266	1.89116	5.59065	1.96712	0.0015846
ADIR010014	Peptidoglycan-recognition protein [Source:UniProtKB/TrEMBL%3BAcc:A0A182NQS9]	23.4644	15.3198	6.48189	19.0279	41.4385	34.212	15.3771	22.2729	42.8967	34.7338	18.6309	11.8686	23.8104	3.55868	18.8566	1.75051	19.0396	10.8013	1.07199	7.34435e-05
ADIR000814	unknown function	24.8666	22.8811	37.5476	10.8606	53.9576	17.2767	55.9028	9.48675	29.2971	5.61453	6.50859	1.11377	22.9428	12.6224	9.24871	7.41294	4.82145	8.52637	1.32959	0.00228333
ADIR008342	Solute carrier family 2%2C facilitated glucose transporter member [Source:Projected from Anopheles gambiae (AGAP003492) VB External Description%3BAcc:AGAP003492]	29.5283	14.6472	22.4672	18.2623	31.2913	7.35862	25.5	11.1362	19.8065	8.44835	49.1444	35.5451	22.7613	18.2455	3.96849	8.91982	5.58915	9.18074	1.22277	0.00908615
ADIR003455	unknown function	11.2591	0	39.5006	3.59772	45.6167	14.8834	18.6721	3.38125	13.0039	15.1072	84.0562	18.1296	22.2673	10.8102	0	26.6861	3.20396	10.1751	1.05802	0.0385293
ADIR010445	Lipase [Source:Projected from Anopheles gambiae (AGAP001652) VB External Description%3BAcc:AGAP001652]	20.9447	1.27828	22.5375	5.57734	47.2289	15.7943	26.6366	20.0274	30.4342	9.04859	39.7819	26.7409	22.1692	21.0191	3.47919	8.10683	3.53611	9.03531	1.20712	9.44261e-06
ADIR015500	unknown function	116.812	57.6143	0	0	2.47558	0	3.30512	0	53.005	0	3.76058	21.2781	21.5209	0	0	1.88244	4.54559	1.60701	3.1108	0.0223444
ADIR008193	unknown function	22.8687	2.22039	29.9433	2.76294	46.5095	18.3529	42.7496	10.3187	31.0917	5.73418	26.7213	15.9564	21.2691	16.4799	0	2.02056	2.45493	5.23885	1.83569	2.23445e-05
ADIR000294	unknown function	22.2539	0	36.0097	0	70.3665	13.57	29.8168	0	32.6432	6.88742	42.3017	0	21.1541	12.3283	0	9.72959	0	5.51447	1.76585	0.00187902
ADIR010639	Nitrilase homolog [Source:Projected from Anopheles gambiae (AGAP013231) VB External Description%3BAcc:AGAP013231]	37.041	14.5539	44.8664	7.55461	56.4616	3.07777	32.0877	1.4081	21.7404	1.5628	24.6518	2.48066	20.6239	18.5483	0	4.95256	2.01243	6.37832	1.55126	0.00238469
ADIR009673	unknown function	17.904	16.6248	42.3838	3.43469	50.1981	10.6473	35.6355	19.3588	12.4113	7.20514	11.9273	17.2856	20.418	20.6295	3.44277	5.09008	3.05827	8.05515	1.24201	0.000192957
ADIR000413	unknown function	21.0672	3.4056	29.3226	4.24443	36.5514	3.23834	20.4733	0.988236	6.67726	2.19253	100.292	16.5208	20.4145	26.4273	1.0311	7.7182	0	8.79415	1.12859	0.0144927
ADIR001599	Pyrroline-5-carboxylate reductase [Source:UniProtKB/TrEMBL%3BAcc:A0A182N1U1]	20.9981	2.71681	41.268	6.75744	74.8934	6.91704	45.7824	9.47246	13.6947	0	13.9404	5.58883	20.1691	22.6955	1.66186	1.23787	3.00301	7.14956	1.37717	0.00667629

## Sheet: Down-regulated
tracking_id	Gene Description	B1T0	B2T0	B3T0	B4T0	B1T4a	B2T4a	B3T4a	B4T4a	B1T4b	B2T4b	B3T4b	B4T4b	Average_Infected	UI_B1	UI_B2	UI_B3	UI_B4	Average_Uninfected	Log2FC	P-value
ADIR009422	anopheline antiplatelet protein [Source:VB Community Annotation%3BAcc:ADIR009422]	49753.8	54306.3	57029.1	43638.3	45928.5	55506.7	43588.7	40694.7	35514.4	42664.5	30038	35952.5	44551.3	160177	157660	127432	183127	157099	-1.81811	0.00882787
ADIR014650	salivary gland protein [Source:Projected from Anopheles gambiae (AGAP006507) VB Community Annotation%3BAcc:AGAP006507]	3814.25	4856.09	3689.63	5864.74	3619.26	10756.7	3253.29	8009.98	4610.18	8718.9	2427.49	8672.86	5691.11	25153.2	41957.6	42332.2	45715.1	38789.5	-2.76867	0.00618637
ADIR007691	unknown function	3581.78	3633.7	4921.58	3456.14	4261.28	4692.53	3092.85	4530.79	3043.39	2995.44	3423.49	3524.96	3763.16	20358.1	18461.7	19368	21120.5	19827.1	-2.39714	0.0158199
ADIR014301	unknown function	3427.17	3327.14	2148.95	4248.13	2156.16	4688.61	1402.33	4851.3	1826.49	5372.34	2013.77	4905.01	3363.95	6912.07	9163.08	9152.35	9476.68	8676.05	-1.36662	0.0322111
ADIR000201	60S ribosomal protein L27a [Source:Projected from Anopheles gambiae (AGAP011706) VB Community Annotation%3BAcc:AGAP011706]	1516.52	783.384	1554.78	875.158	1727.16	1135.62	1271.58	1195.87	1505.86	1401.15	1850.01	1173.75	1332.57	3491.51	2864.12	3001.04	3261.01	3154.42	-1.24254	0.0351701
ADIR007445	Alpha-amylase [Source:UniProtKB/TrEMBL%3BAcc:A0A182NIH1]	716.047	1109.87	548.23	1042.59	573.503	938.852	476.023	1112.54	534.044	1361.9	609.884	1797.75	901.769	4225.92	4600.13	4072.57	4265.12	4290.93	-2.2492	0.000156739
ADIR003224	salivary gland protein [Source:Projected from Anopheles gambiae (AGAP013423) VB Community Annotation%3BAcc:AGAP013423]	273.929	319.288	250.187	417.736	252.635	490.571	181.999	488.361	336.53	855.613	920.43	2511.88	608.263	4698.3	5593.56	4936.72	4851.27	5019.96	-3.04283	0.000241091
ADIR001653	duplex-specific nuclease [Source:Projected from Anopheles gambiae (AGAP004948) VB External Description%3BAcc:AGAP004948]	311.516	194.325	365.992	264.599	320.454	303.768	297.683	283.746	229.078	241.176	454.547	426.03	307.743	2310.44	1711.75	2082.58	1899.94	2001.18	-2.69709	1.52309e-06
ADIR005268	unknown function	212.131	281.966	256.304	262.721	293.699	287.365	144.37	178.748	287.406	364.462	424.076	480.703	289.496	3330.49	2716.98	3530.99	2846	3106.11	-3.41899	0.00253139
ADIR009827	F-type H+-transporting ATPase subunit f [Source:Projected from Anopheles gambiae (AGAP012515) VB External Description%3BAcc:AGAP012515]	317.482	213.84	297.54	200.894	423.237	302.958	196.948	267.564	227.944	187.108	325.822	322.759	273.675	660.858	505.321	648.218	616.261	607.664	-1.14792	0.00704654
ADIR006809	mitochondrial ATPase inhibitor [Source:Projected from Anopheles gambiae (AGAP008898) VB External Description%3BAcc:AGAP008898]	167.4	244.428	243.92	253.119	179.36	287.815	179.871	371.049	266.175	465.794	171.878	234.56	255.447	681.066	677.402	746.976	1040.95	786.599	-1.6188	0.0391312
ADIR000534	Protein disulfide-isomerase [Source:UniProtKB/TrEMBL%3BAcc:A0A182MYS9]	30.3857	28.7607	32.2536	26.4411	70.3273	37.3746	24.1586	75.5363	50.6335	75.9094	695.824	1123.97	189.298	1428.3	1516.91	1329.75	1347.48	1405.61	-2.88589	0.0431466
ADIR002071	unknown function	137.945	111.808	130.307	129.75	120.485	131.503	82.9337	114.226	133.934	203.586	193.71	356.184	153.864	549.263	763.123	717.885	699.219	682.372	-2.14167	0.000119706
ADIR003326	translation initiation factor 1A [Source:Projected from Anopheles gambiae (AGAP003119) VB External Description%3BAcc:AGAP003119]	128.807	72.4457	107.872	56.0958	146.029	154.827	63.1048	109.002	138.584	117.864	240.242	194.952	127.485	581.782	511.473	610.819	646.191	587.566	-2.1956	0.0411023
ADIR009439	Carboxylic ester hydrolase [Source:UniProtKB/TrEMBL%3BAcc:A0A182NP54]	51.0566	92.4472	60.7815	99.6694	53.7578	107.52	39.9088	103.89	63.7371	167.986	140.977	421.768	116.958	776.109	681.597	634.51	985.295	769.378	-2.70729	0.00189899
ADIR003629	unknown function	68.8382	76.4901	60.4301	109.736	82.0979	78.0325	75.2732	82.8918	103.975	156.33	182.65	220.326	108.089	441.011	567.52	520.655	570.082	524.817	-2.26905	7.80583e-07
ADIR004761	unknown function	60.1282	52.4599	77.7542	57.9911	80.2272	67.3372	46.8488	58.3274	45.9724	51.6446	202.914	358.032	96.6364	977.944	1165.07	775.393	1058.11	994.129	-3.34939	0.000149936
ADIR003019	unknown function	47.4541	30.67	56.6317	43.6566	87.6991	83.8648	33.5909	79.19	71.8768	81.557	245.197	267.463	94.0709	836.396	1197.84	1260.84	1091.99	1096.77	-3.52942	0.00571411
ADIR001961	unknown function	75.6477	148.52	95.2692	128.775	91.9472	159.477	55.3024	81.1155	54.4709	132.294	14.8512	28.9925	88.8886	252.509	302.347	372.81	458.52	346.546	-1.951	0.0387962
ADIR007870	Nucleolar GTP-binding protein 1 [Source:UniProtKB/TrEMBL%3BAcc:A0A182NJP6]	88.1618	71.2897	105.379	61.8532	141.531	78.3802	105.609	51.3261	94.5313	87.1542	82.1061	64.5247	85.9872	281.372	324.123	346.086	334.461	321.51	-1.89047	0.0180964
ADIR004909	unknown function	76.6471	48.0991	85.1734	74.799	95.041	70.3673	96.4753	72.6557	78.1269	111.837	94.1756	81.5334	82.0776	376.026	443.517	439.024	414.762	418.332	-2.33556	2.82842e-06
ADIR008415	unknown function	63.177	81.5058	44.3132	75.8779	65.1986	93.6332	41.5073	77.9161	56.9387	122.26	80.1238	117.564	76.668	260.349	332.899	339.115	334.171	316.634	-2.03197	0.0206989
ADIR006033	V-type H+-transporting ATPase 54 kD subunit [Source:Projected from Anopheles gambiae (AGAP009486) VB External Description%3BAcc:AGAP009486]	46.8496	38.2813	36.9428	52.7882	33.5068	64.0198	45.6995	60.0315	46.5402	79.6987	134.291	187.967	68.8847	238.849	249.018	252.495	289.277	257.41	-1.88661	0.0283532
ADIR002569	Alpha-tocopherol transfer protein-like protein [Source:Projected from Anopheles gambiae (AGAP003733) VB External Description%3BAcc:AGAP003733]	34.5488	62.5269	55.3191	72.8693	41.1898	69.2244	44.9987	78.1992	68.2524	80.6349	98.0095	105.092	67.5721	282.448	305.106	263.617	379.456	307.657	-2.17031	0.0310967
ADIR011021	40S ribosomal protein S27a [Source:VB Community Annotation%3BAcc:ADIR011021]	46.2345	37.3211	65.4368	28.5573	74.0094	71.2889	43.7749	51.7214	75.5706	29.6959	120.567	103.411	62.2991	426.415	444.663	497.275	415.667	446.005	-2.82003	0.00368784
ADIR004760	unknown function	7.35854	3.81928	4.5518	4.70089	9.93077	7.25316	4.02653	4.54775	6.58794	6.84971	212.431	462.305	61.1969	920.827	1061.57	650.462	876.223	877.27	-3.81975	2.60432e-05
ADIR009554	unknown function	50.9994	50.2494	45.1505	52.4902	67.8265	71.4543	41.5556	44.3487	62.2345	72.6881	64.5863	82.6322	58.8513	298.954	474.036	471.726	395.86	410.144	-2.78019	0.032418
ADIR008191	unknown function	46.6278	52.2741	28.9127	56.734	42.5096	47.1485	45.3448	55.6698	64.4254	68.8584	86.9835	88.4793	56.9973	183.158	190.051	173.271	205.173	187.913	-1.70367	0.0053596
ADIR004227	Eukaryotic translation initiation factor 3 subunit E [Source:UniProtKB/TrEMBL%3BAcc:A0A182N9A3]	38.5109	29.9352	39.775	32.3725	56.4763	42.0146	31.5858	29.2746	43.2443	60.9511	63.2545	79.0616	45.538	238.115	251.897	246.875	260.508	249.349	-2.42746	0.0215336
ADIR010526	unknown function	32.0292	64.8878	25.3929	47.9216	26.1397	32.5711	13.3104	26.285	60.0149	107.011	57.3944	50.9845	45.3285	274.916	224.668	301.506	282.898	270.997	-2.55362	3.35887e-06
ADIR008154	unknown function	19.3287	9.78543	24.6928	18.282	35.0598	27.5041	7.84614	13.7972	27.407	41.4459	102.915	200.289	44.0294	570.855	1087.55	1059.77	806.356	881.133	-4.29206	0.000481101
ADIR000671	unknown function	43.3058	42.5279	40.6246	42.5911	53.3559	51.0068	35.5305	39.1121	39.539	42.4906	46.1597	43.3671	43.3009	133.674	161.834	173.5	157.96	156.742	-1.83216	0.0101561
ADIR000397	unknown function	23.8381	26.2143	29.3904	27.6761	40.1732	26.7846	25.996	23.0372	41.7314	42.3908	79.6534	119.808	42.2245	227.254	259.121	207.417	233.391	231.796	-2.42914	0.000512639
ADIR006819	unknown function	13.2445	0	0	12.3305	25.1685	39.8871	0	11.8456	33.8719	81.0505	67.517	217.835	41.8959	406.092	1224.38	914.407	791.668	834.137	-4.2831	0.00539876
ADIR004887	23.4 kDa salivary protein [Source:Projected from Anopheles gambiae (AGAP008782) VB External Description%3BAcc:AGAP008782]	38.3064	29.7035	40.8331	53.0409	64.7016	71.0532	62.6061	21.5907	24.9519	48.092	22.5598	11.5008	40.745	251.818	280.882	234.113	295.343	265.539	-2.67467	0.0215243
ADIR001129	elongation factor 1-gamma [Source:Projected from Anopheles gambiae (AGAP000883) VB External Description%3BAcc:AGAP000883]	19.4067	7.93946	33.4067	11.8639	47.4342	34.2794	14.0068	13.8302	32.9098	26.6199	109.907	81.3114	36.0763	334.212	390.97	402.438	370.554	374.543	-3.34041	0.0115672
ADIR002073	Transporter [Source:UniProtKB/TrEMBL%3BAcc:A0A182N361]	36.9553	32.7886	26.5899	41.2251	21.5217	38.3758	22.7142	43.2101	26.7744	54.3502	28.4518	58.3936	35.9459	87.2559	92.3946	91.1119	99.009	92.4429	-1.33867	0.0359463
ADIR006926	Ras-related protein Rab-2A [Source:Projected from Anopheles gambiae (AGAP005393) VB External Description%3BAcc:AGAP005393]	24.8129	26.3183	19.6911	23.1819	24.5439	19.936	23.8431	26.5585	25.0002	35.3404	77.8344	81.7169	34.0648	103.611	99.9721	96.9139	105.728	101.556	-1.54832	0.0411076
ADIR004002	Dolichyl-diphosphooligosaccharide--protein glycosyltransferase subunit 1 [Source:UniProtKB/TrEMBL%3BAcc:A0A182N8M8]	15.1892	25.0924	13.6596	24.8165	27.3291	24.361	16.5698	25.7098	17.3629	20.9329	73.3637	123.903	34.0242	241.529	259.176	262.717	237.536	250.24	-2.84264	0.0121933
ADIR009737	UDP-N-acetyl-alpha-D-galactosamine:polypeptide N-acetylgalactosaminyltransferase [Source:Projected from Anopheles gambiae (AGAP010367) VB External Description%3BAcc:AGAP010367]	25.835	14.2527	23.9248	26.3381	20.9231	23.216	15.5013	23.0372	22.2427	30.7831	61.4959	118.893	33.8702	149.699	145.524	157.204	164.197	154.156	-2.15365	0.0112335
ADIR008309	unknown function	27.5625	18.8205	25.0908	20.7038	30.6708	27.0023	15.5266	19.2714	26.6687	39.1769	62.2801	90.9144	33.6407	108.19	157.62	149.665	167.528	145.751	-2.08283	0.0198333
ADIR010119	Carboxylic ester hydrolase [Source:UniProtKB/TrEMBL%3BAcc:A0A182NR34]	23.1636	31.2637	18.9677	41.6693	19.6779	30.2799	15.3143	42.841	21.892	43.6113	29.0093	85.1494	33.5699	232.551	266.638	228.711	279.121	251.755	-2.87015	1.23521e-06
ADIR003170	unknown function	22.6884	28.155	32.7342	28.4231	31.7051	24.6842	25.4295	32.7398	25.6226	18.2266	60.8665	65.3589	33.0528	86.6321	95.1391	70.7149	99.1576	87.9109	-1.38459	0.00100515
ADIR003206	unknown function	25.2053	23.0339	21.9458	34.5777	22.5169	15.6641	16.8616	21.2814	20.3918	36.5726	68.5266	89.2572	32.9862	154.057	181.282	141.432	168.059	161.207	-2.25482	0.00168218
ADIR007694	unknown function	23.5693	45.1204	21.8083	40.7567	18.1735	47.2233	11.7561	54.0191	22.7478	53.7706	16.8496	38.0564	32.8209	163.612	140.918	146.341	155.982	151.713	-2.17484	0.0343446
ADIR003797	Eukaryotic translation initiation factor 3 subunit L [Source:UniProtKB/TrEMBL%3BAcc:A0A182N823]	34.5666	21.0094	30.1341	20.0143	34.6697	29.0113	14.8624	27.9796	24.2299	41.4061	52.0944	48.0316	31.5008	182.135	191.225	178.885	195.491	186.934	-2.53168	0.00109901
ADIR005172	unknown function	33.8238	24.2338	34.344	31.622	44.6926	39.8382	29.1355	21.9741	31.3939	24.373	26.2948	29.3796	30.9254	67.7074	66.4593	76.5273	72.0616	70.6889	-1.16704	0.00246755
ADIR010296	Serine incorporator [Source:Projected from Anopheles gambiae (AGAP002569) VB External Description%3BAcc:AGAP002569]	20.5871	16.7658	24.3662	15.1848	31.8658	33.8666	18.3329	24.7791	24.7591	39.3048	26.4772	88.953	30.4369	184.413	185.258	179.958	177.004	181.658	-2.53862	0.0108648
ADIR009494	V-type proton ATPase proteolipid subunit [Source:UniProtKB/TrEMBL%3BAcc:A0A182NPA9]	5.65606	0	11.1407	10.8795	5.27639	0	3.52024	7.64867	14.7246	11.3686	77.56	213.217	30.0826	189.448	284.057	236.725	176.66	221.722	-2.84107	0.0165093
ADIR006128	V-type H+-transporting ATPase 21kDa proteolipid subunit [Source:Projected from Anopheles gambiae (AGAP009334) VB External Description%3BAcc:AGAP009334]	13.4148	26.4759	22.4015	11.745	20.4587	41.0216	6.07409	17.5959	19.0633	34.298	43.6838	97.6558	29.4907	193.282	230.385	283.472	223.547	232.672	-2.93804	0.0107351
ADIR008886	signal recognition particle subunit SRP54 [Source:Projected from Anopheles gambiae (AGAP004610) VB External Description%3BAcc:AGAP004610]	17.929	30.5362	25.6809	21.499	25.3649	21.0627	19.161	26.2063	14.8742	25.6677	57.9835	58.4099	28.6979	150.762	145.082	130.761	163.745	147.588	-2.32288	0.0045691
ADIR004742	proton-coupled amino acid transporter [Source:Projected from Anopheles gambiae (AGAP009896) VB External Description%3BAcc:AGAP009896]	5.93938	7.104	10.7565	3.53919	16.9695	14.4287	10.2532	7.42407	15.1216	20.1474	81.6505	135.239	27.3811	289.118	278.747	336.057	319.803	305.931	-3.43491	0.000698174
ADIR000675	unknown function	15.7877	17.528	5.90257	16.367	32.4779	17.8132	19.6802	25.447	29.4543	13.5667	60.4623	73.646	27.3444	60.1419	57.5946	68.4976	59.1213	61.3389	-1.13707	0.0474396
ADIR001338	Small ubiquitin-related modifier [Source:UniProtKB/TrEMBL%3BAcc:A0A182N130]	1.92592	11.9164	25.343	11.0735	25.2156	7.63881	14.3716	17.3501	10.0078	0	80.8295	105.481	25.9294	205.246	241.154	183.55	138.074	192.006	-2.84139	0.0296279
ADIR000499	Translocase of outer mitochondrial membrane 20 homolog [Source:Projected from Anopheles gambiae (AGAP012339) VB External Description%3BAcc:AGAP012339]	11.48	0	10.0704	7.33469	21.4707	26.5599	4.7593	10.3422	23.2	7.70258	63.8623	98.6167	23.7832	154.307	173.204	138.795	199.238	166.386	-2.75574	0.00537583
ADIR008756	unknown function	2.19234	0	0	0	2.04202	2.16809	0	1.97735	3.80959	17.6101	57.7456	196.42	23.6638	143.734	200.475	145.95	163.48	163.41	-2.73683	0.0243713
ADIR006703	sodium-independent sulfate anion transporter [Source:Projected from Anopheles gambiae (AGAP002331) VB External Description%3BAcc:AGAP002331]	15.1763	3.93493	14.8791	3.67754	21.1238	14.971	4.73147	7.42262	11.0214	8.86901	90.1402	86.4446	23.5327	147.224	132.336	185.559	144.748	152.467	-2.64515	0.000740177
ADIR014726	unknown function	16.3531	50.2309	0	0	23.1504	16.3187	0	7.3409	0	16.5581	76.6645	66.7697	22.7822	129.092	80.7061	70.3391	96.5047	94.1605	-2.00048	0.0146501
ADIR011717	WD repeat and SOF domain-containing protein [Source:Projected from Anopheles gambiae (AGAP010305) VB External Description%3BAcc:AGAP010305]	39.281	18.3107	23.9961	20.2575	24.3398	25.8611	26.111	18.9074	19.3729	18.3825	18.9526	16.6975	22.5392	83.0374	76.8731	84.1957	97.859	85.4913	-1.87749	0.000106207
ADIR006144	unknown function	18.0553	17.3823	21.8874	10.8353	40.3917	49.9238	21.3603	12.7758	14.9312	11.1845	10.0044	20.6895	20.7851	24.9576	53.9518	63.5076	30.7752	43.2981	-1.0239	0.00263986
ADIR004547	V-type H+-transporting ATPase subunit E [Source:Projected from Anopheles gambiae (AGAP002401) VB External Description%3BAcc:AGAP002401]	1.03235	0	2.70697	1.99112	0	0	0	5.58722	0	12.4364	69.848	155.173	20.7313	160.661	222.048	190.033	171.716	186.114	-3.10608	0.0147665
ADIR010616	unknown function	24.1127	25.0166	3.40625	35.3989	16.1183	21.8509	8.67032	27.0721	19.6959	31.3295	21.5505	12.421	20.5536	77.0434	61.3541	61.5693	93.1424	73.2773	-1.78499	0.0468068
ADIR010593	V-type proton ATPase catalytic subunit A [Source:Projected from Anopheles gambiae (AGAP003153) VB Community Annotation%3BAcc:AGAP003153]	1.72332	4.28909	0	0	3.83842	1.36013	0	3.11199	6.00664	6.90644	66.6068	144.673	19.8763	152.041	185.27	147.356	142.94	156.902	-2.91909	0.0245211
ADIR009264	alpha-1%2C2-Mannosidase [Source:UniProtKB/TrEMBL%3BAcc:A0A182NNM9]	14.7426	18.0236	13.0745	19.9111	21.0033	15.5793	15.1033	13.7881	15.1451	16.8769	31.2661	41.8293	19.6953	81.9794	72.4157	79.4597	82.486	79.0852	-1.95223	0.036211
ADIR007705	C-type lectin (CTL) [Source:Projected from Anopheles gambiae (AGAP006267) VB Community Annotation%3BAcc:AGAP006267]	0.949327	1.47603	0	1.83826	7.93425	5.62176	2.36712	2.57098	6.61442	5.70896	75.1315	125.414	19.6356	102.633	140.798	142.082	119.176	126.172	-2.62358	0.0161144
ADIR000034	Solute carrier family 15 member [Source:Projected from Anopheles gambiae (AGAP012154) VB External Description%3BAcc:AGAP012154]	12.5013	16.4164	10.7191	14.4018	19.2019	13.4831	22.4152	10.9371	20.4368	35.212	25.5264	25.4356	18.8906	89.2727	117.66	105.756	90.4904	100.795	-2.35551	0.0195751
ADIR006466	unknown function	14.3807	6.35275	0	7.8676	19.2243	40.7582	25.5447	18.5039	42.6803	24.8213	0	0	16.6778	47.3326	87.2133	131.585	87.6101	88.4352	-2.3389	0.00347348
ADIR010608	ribosomal RNA-processing protein [Source:Projected from Anopheles gambiae (AGAP004463) VB External Description%3BAcc:AGAP004463]	23.2376	15.7929	15.2139	12.6328	24.3064	15.7805	12.6695	15.7275	18.9551	17.4806	14.2577	13.8989	16.6628	41.8641	27.5319	35.9324	32.427	34.4389	-1.00462	0.0162065
ADIR001769	ATP-dependent RNA helicase DDX56/DBP9 [Source:Projected from Anopheles gambiae (AGAP011147) VB External Description%3BAcc:AGAP011147]	20.5963	13.2968	17.2771	7.5296	14.4292	19.1721	11.6295	14.0342	20.314	20.2488	22.0402	18.543	16.5926	70.0254	67.4711	62.5237	69.533	67.3883	-1.95878	0.0138728
ADIR010574	transcription initiation factor TFIID subunit [Source:Projected from Anopheles gambiae (AGAP003135) VB External Description%3BAcc:AGAP003135]	23.5523	15.6271	22.1152	9.68941	15.7143	10.001	4.18627	30.3215	23.3337	13.5361	25.5702	5.40928	16.588	48.4636	35.5327	47.8016	54.6293	46.6068	-1.43657	0.0359644
ADIR010387	unknown function	7.33388	7.98502	11.5068	12.7909	20.421	15.9189	9.14507	7.9459	7.66801	19.1057	31.0142	46.6509	16.4572	158.585	223.458	223.027	181.714	196.696	-3.50139	0.00196286
ADIR008299	unknown function	5.98414	3.72268	14.6071	5.41045	11.1102	12.5968	7.95903	15.1275	7.64621	12.7925	38.2114	60.9205	16.3407	111.568	149.844	125.564	126.284	128.315	-2.89865	0.038219
ADIR005158	Methyltransferase-like protein [Source:Projected from Anopheles gambiae (AGAP009818) VB External Description%3BAcc:AGAP009818]	13.2719	2.06214	5.21219	10.2659	12.336	15.7283	0	9.58221	6.93028	18.6331	40.2861	61.3567	16.3054	38.2577	33.9366	40.328	44.4628	39.2463	-1.21763	0.0308171
ADIR007636	unknown function	9.59685	19.7067	0	18.2311	6.01789	31.8434	0	5.75243	0	25.8479	9.34564	67.6006	16.1619	220.79	256.631	233.333	238.594	237.337	-3.79572	0.00269626
ADIR002903	unknown function	15.7321	5.87386	20.5653	9.14946	11.6786	17.3816	17.2648	8.52313	13.7102	12.6086	24.2516	36.0106	16.0625	85.2761	94.3203	74.1304	90.9778	86.1762	-2.35311	0.0051409
ADIR007693	Venom allergen [Source:Projected from Anopheles gambiae (AGAP006417) VB External Description%3BAcc:AGAP006417]	8.25548	20.5116	10.8143	17.5405	15.3588	14.6828	4.11453	8.93856	21.5407	49.6959	12.3699	2.63565	15.5382	72.5747	103.425	53.7152	102.034	82.9372	-2.34351	0.00345092
ADIR006440	neprilysin%2C neutral endopeptidase [Source:Projected from Anopheles gambiae (AGAP001791) VB Community Annotation%3BAcc:AGAP001791]	3.29776	1.5789	2.65219	3.93588	4.70642	5.50424	3.16382	2.29073	4.86471	10.1637	48.9497	95.1151	15.5186	93.6234	166.301	131.659	114.862	126.611	-2.94959	0.000213673
ADIR011238	unknown function	13.374	7.33094	12.3646	7.5999	30.73	20.208	15.6847	7.09871	9.58076	25.2546	8.8352	27.6191	15.4734	77.0981	116.418	117.931	63.4841	93.7328	-2.52373	0.00241884
ADIR008579	unknown function	11.8062	3.93427	13.2343	6.53429	18.0073	5.82523	11.5662	8.37471	13.9576	3.38039	23.5349	64.4003	15.3796	103.937	160.809	167.247	123.303	138.824	-3.09364	0.000360353
ADIR000045	Eukaryotic translation initiation factor 3 subunit B [Source:UniProtKB/TrEMBL%3BAcc:A0A182MXE2]	4.60815	1.91175	7.22838	0.595586	10.8322	5.45482	5.36364	5.54791	8.03201	6.15526	55.3386	70.3154	15.1153	184.682	195.749	200.227	189.825	192.621	-3.58673	0.00615813
ADIR009857	Alpha-actinin%2C sarcomeric [Source:Projected from Anopheles gambiae (AGAP001497) VB External Description%3BAcc:AGAP001497]	3.22057	1.43192	0.601216	4.90846	8.53491	3.62986	1.72151	5.81667	6.4173	8.29453	52.4784	80.3902	14.7871	143.604	150.327	152.143	160.419	151.623	-3.27315	0.00275324
ADIR003005	unknown function	0	0	7.81438	5.62666	16.6713	47.0626	7.34202	15.9582	25.5097	0	31.5549	19.1977	14.7281	63.8037	28.851	88.7347	55.2137	59.1508	-1.93524	0.0165221
ADIR001586	unknown function	9.10166	7.83623	6.57851	9.39343	7.90194	11.0756	5.31405	8.74435	15.5335	27.9271	30.6903	36.287	14.6986	49.1383	58.6871	59.7944	74.3714	60.4978	-1.9699	0.0474693
ADIR003746	myotubularin related protein [Source:Projected from Anopheles gambiae (AGAP005341) VB External Description%3BAcc:AGAP005341]	10.4468	7.36249	11.8468	6.88384	10.9679	8.55224	9.34261	8.90041	10.9987	13.4233	37.4514	38.1879	14.5304	117.934	104.262	107.552	117.111	111.715	-2.85951	0.006257
ADIR006890	unknown function	14.4518	8.4684	14.2159	8.90845	14.5044	6.37044	16.9664	5.83494	23.4239	10.8967	31.0302	17.8159	14.4073	59.0761	63.9871	63.5171	71.4537	64.5085	-2.08807	0.0251767
ADIR004352	protein kintoun [Source:Projected from Anopheles gambiae (AGAP005250) VB External Description%3BAcc:AGAP005250]	8.29667	6.29865	11.6337	10.2077	10.1342	9.1792	5.04805	8.40634	6.70422	13.781	27.5729	55.2746	14.3781	93.6498	83.4273	83.5988	88.8626	87.3846	-2.52292	0.0188301
ADIR007902	unknown function	9.17773	19.6063	12.696	18.5074	15.0189	12.4211	12.5702	10.0763	15.3771	19.4631	12.8393	12.0008	14.1462	83.8023	101.263	91.0799	111.268	96.8533	-2.69167	2.17603e-06
ADIR000111	U1 small nuclear ribonucleoprotein A [Source:VB Community Annotation%3BAcc:ADIR000111]	10.4529	10.8086	18.2823	24.6184	25.9715	11.4883	17.356	16.7592	4.0354	4.66555	6.56254	18.5918	14.1327	50.2041	48.7201	36.2045	61.6992	49.207	-1.73022	0.0147375
ADIR006732	Knickkopf [Source:Projected from Anopheles gambiae (AGAP004500) VB External Description%3BAcc:AGAP004500]	11.4078	18.4627	13.7146	19.0308	10.5812	17.5506	7.39881	16.483	10.3428	18.2813	9.52082	15.9462	14.0601	56.9056	71.7535	68.2087	62.4644	64.8331	-2.12809	0.000173975
ADIR011615	unknown function	7.83658	10.7284	7.3757	17.0151	9.30777	14.2241	5.47276	5.09471	9.83437	22.6104	12.8078	42.8509	13.7632	69.5919	93.3742	64.5652	90.0977	79.4073	-2.44532	0.00840886
ADIR008153	unknown function	8.88459	0	0	0	16.9455	0	0	31.6892	0	0	46.3465	58.5592	13.5354	516.492	938.162	779.787	495.361	682.45	-5.55519	1.11749e-07
ADIR011395	protein cornichon homolog [Source:Projected from Anopheles gambiae (AGAP008974) VB External Description%3BAcc:AGAP008974]	8.13189	0	5.35269	0	19.022	4.03307	0	18.3116	3.51991	32.7482	42.7374	26.2206	13.3398	84.8978	82.3583	112.84	90.175	92.5678	-2.70599	0.00400847
ADIR006072	unknown function	13.424	9.77637	9.7063	15.5067	19.0796	9.01526	12.1109	8.76885	8.46387	8.01121	19.8831	22.695	13.0368	29.235	22.0695	31.0223	26.0576	27.0961	-1.00116	0.0452055
ADIR010648	CCR4-NOT transcription complex%2C subunit [Source:Projected from Anopheles gambiae (AGAP003525) VB External Description%3BAcc:AGAP003525]	12.3246	6.57283	13.8114	12.9667	15.6869	13.2015	14.9296	14.6251	13.5005	11.2899	8.18005	11.1982	12.3573	31.4729	27.8971	35.2783	30.2969	31.2363	-1.27106	0.0134683
ADIR008926	mediator of RNA polymerase II transcription subunit [Source:Projected from Anopheles gambiae (AGAP002247) VB Community Annotation%3BAcc:AGAP002247]	7.86247	7.63996	3.85701	8.5629	9.1275	12.6108	7.35161	7.98477	11.1268	19.702	22.4255	29.726	12.3314	54.5423	55.7184	60.3688	59.1495	57.4447	-2.13224	0.00111764
ADIR007659	unknown function	6.6142	0	26.2535	0	0	13.1721	0	0	0	13.3649	45.1635	43.0346	12.3002	85.5787	71.2632	94.6304	78.4332	82.4764	-2.64992	0.0493713
ADIR003441	V-type H+-transporting ATPase subunit B [Source:Projected from Anopheles gambiae (AGAP002884) VB External Description%3BAcc:AGAP002884]	1.69393	0	1.10766	0	2.35899	2.50738	0	0.764641	2.21339	5.09263	36.6386	92.9788	12.113	83.633	104.743	90.2642	77.2158	88.964	-2.77835	0.00340915
ADIR003298	unknown function	10.2936	4.57248	3.8473	6.64335	18.209	10.6438	7.33315	12.3896	11.9526	7.86096	24.6512	26.5298	12.0772	40.274	34.2728	35.9916	41.3009	37.9598	-1.57493	0.0307138
ADIR009372	Rab GDP dissociation inhibitor beta [Source:Projected from Anopheles gambiae (AGAP010025) VB External Description%3BAcc:AGAP010025]	3.45725	6.14287	6.46097	3.82494	10.0912	4.87489	4.92587	6.2418	3.44093	5.94057	30.82	58.1818	12.0336	74.0404	98.9376	89.9668	85.7754	87.18	-2.75822	0.0319335
ADIR007033	unknown function	5.44109	4.82903	4.07209	4.50573	8.67465	7.67917	7.74874	9.81951	5.40947	12.476	26.912	44.6511	11.8515	34.7277	32.4393	38.4721	32.0314	34.4176	-1.46253	0.0295711
ADIR000451	AarF domain containing kinase 1 precursor [Source:Projected from Anopheles gambiae (AGAP012287) VB External Description%3BAcc:AGAP012287]	3.70877	6.92228	8.72869	6.46822	11.7041	8.05034	3.69973	3.34854	8.40164	13.3781	27.9229	38.9274	11.7717	96.771	142.05	108.34	127.627	118.697	-3.22836	0.00590238
ADIR000036	Mitogen-activated protein kinase [Source:UniProtKB/TrEMBL%3BAcc:A0A182MXD3]	4.49232	7.9778	5.04025	1.24122	7.15735	11.4073	3.19952	8.10884	7.81998	5.14827	32.9548	45.007	11.6296	127.648	173.774	181.381	179.738	165.635	-3.72182	0.000180925
ADIR003812	unknown function	7.92693	4.29152	8.78022	9.36338	7.67012	5.94703	6.01867	8.24842	10.2177	9.66381	19.7172	39.9456	11.4825	79.7521	109.931	102.276	95.5717	96.8827	-2.97114	4.78063e-07
ADIR005322	Purple acid phosphatase [Source:UniProtKB/TrEMBL%3BAcc:A0A182NCF8]	9.08493	7.43431	10.0075	5.5552	8.88081	10.3825	4.76902	10.3595	9.16159	24.921	9.79496	27.3991	11.4792	88.9129	84.02	83.042	97.8494	88.4561	-2.84165	3.13261e-06
ADIR008518	unknown function	2.0219	3.13771	0	1.95014	0	3.998	7.55552	3.64771	3.51459	12.1779	37.9865	61.4183	11.4507	40.7898	67.3308	57.2533	58.9477	56.0804	-2.19677	0.00379811
ADIR004762	Transmembrane 9 superfamily member [Source:UniProtKB/TrEMBL%3BAcc:A0A182NAT6]	5.06698	6.89729	5.79572	2.45567	4.11409	4.99845	0.789858	4.00328	3.31179	2.53812	35.5855	59.4016	11.2465	103.178	130.76	102.76	105.194	110.473	-3.18625	3.76818e-05
ADIR003199	unknown function	7.98745	7.647	5.62207	2.97793	13.1126	11.5157	3.83117	10.541	9.10295	12.3105	15.974	31.2513	10.9895	26.1301	37.644	36.8383	30.6682	32.8201	-1.49611	0.00441411
ADIR009118	Eukaryotic translation initiation factor 3 subunit C [Source:UniProtKB/TrEMBL%3BAcc:A0A182NN83]	5.54711	0	2.23023	2.48339	8.70655	5.47028	2.12887	2.31205	3.34805	5.12825	36.1966	58.2825	10.9862	124.882	131.757	127.555	113.156	124.338	-3.38638	0.00790058
ADIR002126	unknown function	9.75902	5.93749	8.49771	8.05755	13.3102	13.27	5.31753	10.7394	8.80494	15.2744	10.7975	21.005	10.8976	65.8246	97.6551	85.3677	88.9008	84.437	-2.8442	2.26615e-05
ADIR006344	Protein kinase%2C AMP-activated%2C beta 2 non-catalytic subunit [Source:Projected from Anopheles gambiae (AGAP008195) VB External Description%3BAcc:AGAP008195]	4.42292	2.29014	5.79172	5.69899	5.48336	8.73795	0	3.99124	5.13088	26.6181	26.8838	35.2758	10.8604	73.3068	64.29	70.8708	63.2986	67.9416	-2.53922	0.0187496
ADIR001853	unknown function	0.321912	0	0	1.87207	0	0	0	0.581331	0.561062	3.87007	59.1969	62.4314	10.7362	58.0093	55.2346	49.5042	38.2278	50.244	-2.12641	0.0424551
ADIR007749	ATPase ASNA1 homolog [Source:UniProtKB/TrEMBL%3BAcc:A0A182NJC5]	2.7003	0	5.30263	1.30534	6.2751	10.6673	0	9.74786	8.22487	2.70802	27.7477	53.8141	10.7078	97.2985	74.1736	67.7443	81.1811	80.0994	-2.79222	0.028719
ADIR010895	unknown function	7.27959	3.23629	8.15473	11.0925	14.471	13.8468	6.48501	9.86035	8.15829	8.33339	16.4026	16.5231	10.3203	51.3495	62.6953	57.5691	64.4528	59.0167	-2.40645	0.0131976
ADIR003253	UMP-CMP kinase [Source:UniProtKB/TrEMBL%3BAcc:A0A182N6I1]	9.61139	0	2.5195	1.8547	17.8931	7.60079	7.18383	10.4047	6.68412	3.85872	26.1616	27.6479	10.1184	66.482	67.6261	73.4647	89.0324	74.1513	-2.75685	0.0206959
ADIR000775	DnaJ homolog subfamily C member [Source:Projected from Anopheles gambiae (AGAP012747) VB External Description%3BAcc:AGAP012747]	12.6706	7.85805	6.65118	7.3192	9.44929	7.52239	15.7758	11.4253	8.80116	10.1827	10.7579	12.1802	10.0495	63.8936	31.4517	35.9258	43.4024	43.6684	-2.01528	0.0067265
ADIR009925	unknown function	6.41127	1.42413	9.58379	6.20808	15.3084	8.13525	7.99338	9.09516	9.57286	7.34354	15.772	23.3217	10.0141	38.9476	42.3865	45.2579	42.5303	42.2806	-1.97436	0.0211843
ADIR004494	26S proteasome non-ATPase regulatory subunit [Source:Projected from Anopheles gambiae (AGAP001490) VB External Description%3BAcc:AGAP001490]	7.57109	4.71026	10.8896	4.40117	11.9468	9.71122	2.8322	9.56989	8.57531	13.6553	13.0206	20.4699	9.77944	52.934	52.8589	37.9307	52.7569	49.1201	-2.21711	0.0173441
ADIR006790	U3 small nucleolar ribonucleoprotein protein MPP10 [Source:UniProtKB/TrEMBL%3BAcc:A0A182NGL7]	8.46575	7.64831	8.56619	6.35478	15.2013	7.54201	5.44936	5.91835	9.04509	17.5074	13.4316	12.1505	9.77339	44.0945	54.0312	43.5263	51.7128	48.3412	-2.19532	0.0253404
ADIR000690	protein SDA1 [Source:Projected from Anopheles gambiae (AGAP008635) VB External Description%3BAcc:AGAP008635]	10.3705	6.10523	11.7228	7.60882	8.84128	10.5055	11.1857	6.0742	9.28311	7.86144	16.1283	10.6897	9.69805	43.2356	46.4806	40.7211	48.2482	44.6714	-2.09394	0.00224273
ADIR007387	unknown function	14.8728	13.1864	16.7156	10.2426	3.95736	2.10095	7.93888	0	9.23126	8.5325	12.9842	13.5932	9.44631	52.0465	32.3666	34.6031	36.4281	38.8611	-1.93199	5.74246e-05
ADIR007447	unknown function	1.1734	0.912794	0	1.13754	7.62098	27.7786	0	9.00612	2.55668	14.1056	12.2544	36.365	9.40926	76.5458	119.981	91.4518	112.097	100.019	-3.27869	0.0133692
ADIR008400	unknown function	9.66637	5.6415	3.6838	8.59573	7.09709	4.36889	5.52611	8.00212	7.72541	7.26063	20.9063	24.3058	9.39831	57.487	54.5913	50.2581	54.4482	54.1962	-2.40822	0.00165221
ADIR005236	Synaptic vesicle glycoprotein 2B [Source:Projected from Anopheles gambiae (AGAP010892) VB External Description%3BAcc:AGAP010892]	1.44237	0	0.942922	0	6.02418	2.84613	2.6979	4.55803	3.14192	7.22596	30.8303	52.7533	9.37192	52.5023	74.1478	81.4144	67.6316	68.924	-2.75311	0.0278407
ADIR006501	Upstream transcription factor 2/L-myc-2 [Source:Projected from Anopheles gambiae (AGAP003177) VB External Description%3BAcc:AGAP003177]	3.3449	0	2.92458	2.1492	6.23169	6.61621	13.8857	4.02242	5.81195	4.47827	26.2296	35.6821	9.28139	80.3279	89.2341	88.4486	82.1781	85.0472	-3.06509	0.0114311
ADIR006818	unknown function	0	0	0	0	0	0	0	0	0	0	26.6031	84.3008	9.24199	314.654	484.194	552.168	518.388	467.351	-5.51502	5.34123e-06
ADIR010163	ATP-binding cassette transporter (ABC transporter) family F member [Source:Projected from Anopheles gambiae (AGAP002693) VB Community Annotation%3BAcc:AGAP002693]	3.12406	2.15979	8.16871	3.36382	8.37588	5.4793	6.92571	1.25365	6.65427	5.56452	26.7689	27.5958	8.7862	88.0709	100.826	108.244	92.5858	97.4317	-3.3303	0.0199838
ADIR010865	cyclin-dependent kinase [Source:Projected from Anopheles gambiae (AGAP008541) VB External Description%3BAcc:AGAP008541]	7.18464	8.59052	8.67786	3.20873	5.1342	15.2768	5.51149	5.98626	4.8119	8.8648	8.24379	22.8859	8.69807	35.0511	40.7651	39.0321	35.1513	37.4999	-1.98908	0.0386837
ADIR004532	cytochrome P450 [Source:Projected from Anopheles gambiae (AGAP002417) VB Community Annotation%3BAcc:AGAP002417]	5.26071	8.18048	5.73363	9.34027	6.51261	4.32632	0	7.91547	5.34612	21.0887	6.52697	23.7173	8.66238	26.5418	43.0496	30.9435	33.1779	33.4282	-1.83314	0.00370598
ADIR008885	protein kinase C substrate 80K-H [Source:Projected from Anopheles gambiae (AGAP004609) VB External Description%3BAcc:AGAP004609]	3.67385	4.57145	3.84283	9.25524	7.50181	4.34969	5.49737	4.64383	4.48142	10.3071	22.5365	22.201	8.57184	77.3234	84.5618	66.879	72.0637	75.207	-2.99305	0.0158134
ADIR011701	high mobility group protein B1 [Source:Projected from Anopheles gambiae (AGAP000005) VB External Description%3BAcc:AGAP000005]	4.76985	1.48323	4.99148	3.69444	5.31543	4.70775	4.75737	0.86118	2.49252	3.82461	22.6505	42.5162	8.50538	46.7542	36.0487	33.6742	47.575	41.013	-2.14402	0.0153767
ADIR003882	unknown function	1.93284	4.01063	0.561244	4.16629	6.37391	2.965	5.89305	4.26675	24.34	15.4864	16.3268	15.6903	8.5011	118.276	150.826	134.152	163.828	141.77	-3.90946	0.000565204
ADIR002896	pumilio homology domain family member [Source:Projected from Anopheles gambiae (AGAP004322) VB External Description%3BAcc:AGAP004322]	11.1905	2.82321	11.8603	4.1046	10.664	9.54695	10.561	10.9239	6.3261	6.05974	9.8282	7.69138	8.46499	26.161	29.6464	27.3063	21.3436	26.1143	-1.51838	0.0472106
ADIR000541	COP9 complex subunit 7a [Source:Projected from Anopheles gambiae (AGAP012398) VB External Description%3BAcc:AGAP012398]	13.8742	13.4636	2.27221	8.37216	9.68149	8.56921	4.32152	10.9531	1.50815	13.9216	10.5642	2.76939	8.3559	37.4897	13.1753	25.7631	17.8586	23.5717	-1.39305	0.00877536
ADIR002803	unknown function	7.18993	2.98102	3.76205	1.85627	5.34161	7.56947	8.36629	3.46164	7.51423	7.68687	16.9605	27.4667	8.34638	53.2024	67.9256	65.6497	57.6996	61.1193	-2.73256	0.00629012
ADIR009720	unknown function	3.99157	0	0	0	4.63396	2.95491	0	2.70241	4.34509	8.00191	36.7148	36.5386	8.3236	56.8175	72.6099	54.2519	75.4977	64.7943	-2.819	0.0175971
ADIR001632	Adenosylhomocysteinase [Source:UniProtKB/TrEMBL%3BAcc:A0A182N1X4]	4.06434	4.7389	7.97575	4.91765	11.3248	8.02365	5.06687	3.66885	10.618	6.11101	12.3055	21.0304	8.32048	35.1512	43.2132	53.8087	45.4235	44.3991	-2.28419	0.0391699
ADIR005130	neprilysin%2C neutral endopeptidase 1 [Source:VB External Description%3BAcc:ADIR005130]	7.22664	7.80552	5.77978	9.44624	9.02497	12.796	4.41535	7.19279	7.71665	8.2701	9.15102	10.7691	8.29951	46.1421	77.4058	65.0692	66.8156	63.8582	-2.80206	1.78465e-06
ADIR004607	Endoplasmic reticulum resident protein 44 precursor [Source:Projected from Anopheles gambiae (AGAP000909) VB External Description%3BAcc:AGAP000909]	2.83563	3.52594	2.96849	1.09745	6.3227	3.35942	1.41389	3.07139	3.95003	4.54857	24.8557	39.7483	8.14146	75.2057	82.6068	60.0846	57.5144	68.8529	-2.93382	0.0287912
ADIR001745	unknown function	8.31552	9.93963	11.7219	3.71149	4.75587	8.8432	4.78356	17.3192	7.7944	12.8284	4.18035	2.03903	8.01938	20.283	30.2796	18.0784	32.9724	25.4034	-1.54962	0.0356518
ADIR005362	glycerol-3-phosphate O-acyltransferase 1/2 [Source:Projected from Anopheles gambiae (AGAP003687) VB External Description%3BAcc:AGAP003687]	2.3004	2.14788	2.40486	1.33867	6.40118	2.72239	2.86918	3.73929	5.21405	8.29453	28.7991	25.5787	7.65085	101.153	130.832	85.3167	109.719	106.755	-3.63877	0.0018359
ADIR006532	Very-long-chain (3R)-3-hydroxyacyl-CoA dehydratase [Source:UniProtKB/TrEMBL%3BAcc:A0A182NFW0]	10.5712	5.9767	5.02844	5.58247	9.81713	8.53667	5.99063	5.20524	4.18484	13.4852	4.9218	12.2376	7.62816	23.5498	23.6059	21.0326	25.6155	23.4509	-1.50277	0.0445973
ADIR007192	myosin heavy chain [Source:Projected from Anopheles gambiae (AGAP007523) VB External Description%3BAcc:AGAP007523]	3.44646	0	0	0	0.766877	2.44649	0.687882	0.996076	1.44267	2.20863	25.0193	52.0782	7.42438	42.1375	60.6769	56.1566	49.3969	52.092	-2.65585	0.00118697
ADIR011714	unknown function	0	0	0	0	0	0	0	0	0	21.3069	15.773	51.5974	7.38978	22.5141	41.7907	30.1322	17.5568	27.9984	-1.78927	0.0171222
ADIR006212	suppressor of tumorigenicity protein [Source:Projected from Anopheles gambiae (AGAP009119) VB External Description%3BAcc:AGAP009119]	2.55351	1.58789	6.68134	0.988662	8.53815	13.1068	1.27335	3.68805	7.11563	4.09537	16.6526	21.141	7.2852	47.8498	84.9514	80.055	68.4911	70.3368	-3.10604	0.0361504
ADIR006310	unknown function	10.0324	4.16331	2.33058	12.5418	6.617	12.3122	6.11748	8.45585	2.721	6.2521	6.82176	7.79049	7.17966	15.7494	24.349	27.3507	26.8721	23.5803	-1.58739	0.00332217
ADIR004922	alpha-1%2C2-Mannosidase [Source:UniProtKB/TrEMBL%3BAcc:A0A182NB94]	1.3547	0.843129	0	0	2.51358	1.06894	2.02743	1.95726	0.944629	2.17119	26.9023	43.9132	6.9747	73.0428	78.1092	71.0804	77.8923	75.0312	-3.25309	0.00178933
ADIR004104	Voltage-dependent L-type calcium channel subunit alpha [Source:UniProtKB/TrEMBL%3BAcc:A0A182N8Y0]	3.3925	4.90409	1.89909	4.93932	4.26827	7.40573	4.23207	3.28294	6.55142	4.36731	18.5621	18.8441	6.88741	34.5885	42.1514	34.4942	43.8351	38.7673	-2.33396	0.0065914
ADIR009735	Solute carrier family 17 (anion/sugar transporter)%2C member [Source:Projected from Anopheles gambiae (AGAP010370) VB External Description%3BAcc:AGAP010370]	0.457948	0	0	0	1.70094	0.903917	0	0	0.797738	0	24.7236	53.9314	6.8763	124.104	130.62	129.955	113.414	124.523	-3.99429	9.81675e-05
ADIR006785	unknown function	7.22923	4.9399	9.21443	3.0794	7.84822	1.7386	7.4779	3.50329	9.22461	7.06295	8.49514	12.3181	6.84431	28.726	26.2138	32.8123	29.1539	29.2265	-1.94609	0.00391747
ADIR006719	adiponectin receptor [Source:Projected from Anopheles gambiae (AGAP004486) VB External Description%3BAcc:AGAP004486]	1.86991	1.93722	0	1.20568	6.95089	3.69286	4.66141	2.25024	0	0	21.5255	37.746	6.81998	40.4278	40.1189	45.7984	31.0612	39.3516	-2.36739	0.0273318
ADIR001439	unknown function	4.56614	6.31561	7.29352	6.3958	7.05963	6.00463	6.96041	5.49775	4.42247	7.11458	7.06005	12.897	6.79897	17.1887	18.1593	19.6773	25.7675	20.1982	-1.44259	0.000111117
ADIR002247	unknown function	4.50568	4.95106	6.92411	4.88749	7.1259	6.53253	7.60438	4.54818	6.93418	4.24615	11.4107	7.99267	6.47192	67.8282	86.2384	87.7884	81.273	80.782	-3.45223	3.2538e-05
ADIR005055	COMPASS component SWD2 [Source:Projected from Anopheles gambiae (AGAP009700) VB External Description%3BAcc:AGAP009700]	5.88981	9.14905	0	4.26889	1.36911	4.36347	3.6699	5.31497	3.84334	11.8154	17.8997	9.39496	6.41488	39.26	44.6667	45.7996	37.9316	41.9145	-2.53297	0.0268675
ADIR008119	nuclear pore complex protein Nup54 [Source:Projected from Anopheles gambiae (AGAP006031) VB External Description%3BAcc:AGAP006031]	5.21752	4.50977	6.06197	7.86834	6.99238	5.71834	7.95287	3.66433	7.57897	9.29183	4.30506	7.37059	6.37766	20.0582	30.5934	28.2129	30.4358	27.3251	-1.94084	0.000133821
ADIR000536	Alanine--glyoxylate aminotransferase 2%2C mitochondrial [Source:Projected from Anopheles gambiae (AGAP012404) VB External Description%3BAcc:AGAP012404]	4.71632	5.33396	4.48591	6.64407	6.36916	4.23109	5.34588	3.8708	4.48183	0	13.9617	16.3724	6.31776	235.481	280.923	208.73	266.239	247.843	-5.08769	1.89461e-05
ADIR000966	One cut domain family member [Source:UniProtKB/TrEMBL%3BAcc:A0A182N011]	7.3365	4.24901	8.91602	4.63534	7.38308	7.06566	6.52655	4.00629	6.05003	4.78398	7.11298	4.87592	6.07845	35.668	37.8848	37.7626	38.4965	37.453	-2.44159	1.92962e-07
ADIR002488	cryptochrome [Source:Projected from Anopheles gambiae (AGAP001958) VB Community Annotation%3BAcc:AGAP001958]	4.31772	0	5.13271	1.52103	6.55858	11.6192	3.91549	4.96137	3.41969	9.43976	10.9492	9.98943	5.98535	49.2279	56.3007	58.7222	43.8945	52.0363	-2.92458	0.00534094
ADIR009898	unknown function	5.38542	3.35284	4.69066	6.61846	6.32573	3.18615	2.68701	5.83639	5.63487	1.43817	8.64935	15.3917	5.7664	29.2459	34.7975	27.8389	27.826	29.9271	-2.19241	0.00143008
ADIR011065	phosphoglucomutase [Source:Projected from Anopheles gambiae (AGAP008305) VB External Description%3BAcc:AGAP008305]	1.37623	1.07038	1.79924	1.33369	1.91582	4.07319	0	1.2426	2.99803	1.37885	12.7863	38.2924	5.68889	92.7502	112.263	102.433	113.085	105.133	-3.98796	1.57979e-05
ADIR008927	unknown function	0	0	0	0	0	0	0	0	11.2906	0	33.7585	21.7835	5.56938	28.332	26.617	38.1003	21.9908	28.76	-2.17955	0.0394564
ADIR002035	Calcium-transporting ATPase [Source:UniProtKB/TrEMBL%3BAcc:A0A182N323]	1.11471	0	0	0	0.413562	0.879441	0	0	2.33229	0	29.3542	31.8702	5.49703	56.8906	66.3301	68.534	54.8959	61.6626	-3.26975	0.00825554
ADIR004064	Coatomer subunit alpha [Source:UniProtKB/TrEMBL%3BAcc:A0A182N8U0]	5.27664	1.02665	3.0159	4.16008	4.89278	1.30069	2.87963	2.38276	4.026	6.60499	10.8454	19.3724	5.48199	37.8005	43.1273	38.5874	36.0707	38.8965	-2.62175	0.0208931
ADIR000709	Eukaryotic translation initiation factor 4E-binding protein [Source:Projected from Anopheles gambiae (AGAP007781) VB External Description%3BAcc:AGAP007781]	2.63753	0	0	0	0	0	0	4.74707	13.6685	0	17.8189	25.6296	5.37513	185.991	394.805	372.65	255.652	302.274	-5.57202	0.000124351
ADIR002134	unknown function	2.19632	1.86447	2.60882	1.54955	4.81445	5.11916	3.48663	4.32757	1.74081	6.39881	11.289	18.3907	5.31552	38.2857	44.7278	40.8204	40.2303	41.016	-2.73397	0.0318562
ADIR002865	BCL2/adenovirus E1B 19 kDa protein-interacting protein [Source:Projected from Anopheles gambiae (AGAP001411) VB External Description%3BAcc:AGAP001411]	1.09617	0	0	2.11325	0	0	0	0	0	0	28.8728	31.5676	5.30415	154.79	129.473	149.056	139.052	143.093	-4.51455	0.000448682
ADIR004385	ATP-binding cassette transporter (ABC transporter) family F member [Source:Projected from Anopheles gambiae (AGAP012005) VB Community Annotation%3BAcc:AGAP012005]	4.30317	4.46339	0.749937	3.3375	9.58195	3.96159	4.29329	5.69898	2.50034	2.29902	8.25479	13.6772	5.2601	33.0862	44.3345	37.2294	29.1353	35.9463	-2.56118	0.0482513
ADIR006971	unknown function	2.83341	1.6032	3.36636	4.49595	3.34531	5.08101	1.92753	6.04762	5.38864	5.16019	10.276	13.0961	5.21844	27.1085	32.5127	23.6137	29.7116	28.2366	-2.23315	0.00517078
ADIR000522	MRG-binding protein [Source:Projected from Anopheles gambiae (AGAP012361) VB External Description%3BAcc:AGAP012361]	6.80651	3.51938	5.95168	2.18639	8.45468	6.73207	5.651	2.04624	5.91291	4.55666	9.6105	0	5.119	14.7111	34.596	40.1789	31.1083	30.1486	-2.3478	0.0381964
ADIR007981	Calcium-transporting ATPase [Source:UniProtKB/TrEMBL%3BAcc:A0A182NK01]	2.11118	0	1.10344	0	0.391607	1.66554	1.0533	0.762623	0	0.845761	18.5933	34.8713	5.1165	36.5247	34.9787	36.913	30.5383	34.7387	-2.54671	0.0382344
ADIR002129	Tetraspanin [Source:UniProtKB/TrEMBL%3BAcc:A0A182N3B7]	4.40536	0	4.94243	1.2173	11.6973	2.48579	0	7.95201	4.38227	0	9.98681	14.0417	5.09258	57.1466	83.4038	78.2576	71.373	72.5452	-3.59351	0.00496163
ADIR004512	PRELI domain-containing protein 1%2C mitochondrial [Source:Projected from Anopheles gambiae (AGAP010959) VB External Description%3BAcc:AGAP010959]	0	7.16323	0	4.44979	4.30283	0	2.87558	0	4.01162	9.27568	14.1331	14.7846	5.08304	18.2993	37.4211	39.2607	27.7002	30.6703	-2.38027	0.0472522
ADIR000149	unknown function	1.54843	0	0	0	0	0	0	0	0	0	13.7641	44.4727	4.9821	44.6322	44.058	31.7498	23.9286	36.0921	-2.63239	0.0485702
ADIR007082	Sugar transporter ERD6-like [Source:Projected from Anopheles gambiae (AGAP007667) VB External Description%3BAcc:AGAP007667]	1.95866	3.65549	1.02448	2.27697	7.27265	4.63832	1.95382	0.707345	1.36513	4.71039	12.7483	17.4463	4.97982	69.4584	91.6736	90.6704	103.114	88.7291	-3.9074	0.000623921
ADIR010131	Isocitrate dehydrogenase [NAD] subunit%2C mitochondrial [Source:UniProtKB/TrEMBL%3BAcc:A0A182NR46]	0.560606	6.97098	2.93428	0	6.24981	3.32074	1.39765	3.03611	1.95236	2.2481	12.0223	17.8587	4.8793	45.2513	58.3215	75.2297	60.7097	59.8781	-3.37221	0.0019917
ADIR010068	unknown function	4.49232	0	0	1.24122	11.9289	7.60487	4.79928	3.47522	3.35142	2.57413	8.3885	10.2289	4.8404	34.2245	29.1649	20.8588	28.6698	28.2295	-2.32329	0.0195222
ADIR004232	Armitage [Source:Projected from Anopheles gambiae (AGAP006939) VB External Description%3BAcc:AGAP006939]	3.11196	1.52964	5.5633	3.17859	7.59358	4.19882	4.90336	2.95845	3.42769	7.87272	3.94479	8.32089	4.71698	14.8769	30.2016	22.8583	22.5692	22.6265	-2.04708	0.00154205
ADIR006011	unknown function	1.85796	2.88889	13.3663	0.899497	8.62647	2.75055	5.79107	3.35455	1.61823	5.58645	5.62128	1.47851	4.48665	25.4432	21.0592	26.8878	32.7518	26.5355	-2.3273	0.0261636
ADIR004524	unknown function	2.17053	3.3772	2.83684	2.10454	2.51708	5.35215	2.03025	3.91997	5.20268	4.34843	6.04258	13.7959	4.47485	32.074	31.185	32.5282	26.6229	30.6025	-2.52915	0.0287204
ADIR000579	unknown function	0.694298	0	1.81802	2.68465	2.58175	0	0	1.25314	0	5.57057	12.3271	26.5705	4.45834	36.0244	42.0994	24.5353	29.8159	33.1187	-2.64403	0.0381499
ADIR008899	DNA-directed RNA polymerase subunit beta [Source:UniProtKB/TrEMBL%3BAcc:A0A182NML4]	3.85699	3.60298	1.7631	1.8722	4.11151	3.23183	3.84937	2.6128	4.37337	6.56473	6.60256	11.0159	4.45478	25.8591	29.547	26.3614	24.0909	26.4646	-2.33198	0.013179
ADIR000606	WD repeat-containing protein 55 homolog [Source:Projected from Anopheles gambiae (AGAP008286) VB External Description%3BAcc:AGAP008286]	7.48633	8.21736	4.60766	1.70588	4.90656	5.21506	1.09812	0.795119	5.37022	1.76534	9.42518	2.80292	4.44965	38.0881	41.5819	46.6253	39.3868	41.4205	-2.96053	0.0142258
ADIR007314	translocation protein SEC63 [Source:Projected from Anopheles gambiae (AGAP007361) VB External Description%3BAcc:AGAP007361]	3.45974	0	2.7826	1.03221	4.44409	2.62492	1.99149	5.28704	2.78368	2.13265	13.8289	12.6861	4.42112	33.3798	48.1374	49.9236	32.9875	41.1071	-2.9574	0.00952968
ADIR009172	unknown function	0	0	0	0	3.80441	0	0	0	3.51991	0	5.82783	39.3309	4.37359	64.4052	43.14	49.1868	34.6827	47.8537	-3.18451	0.00354052
ADIR004037	unknown function	1.74189	5.4146	6.07869	5.61738	1.07895	8.02567	1.44753	3.14447	3.03291	9.31413	3.79091	1.84997	4.21142	41.8456	18.6755	20.5066	25.9471	26.7437	-2.41241	0.00146257
ADIR010989	autophagy related gene [Source:Projected from Anopheles gambiae (AGAP007970) VB Community Annotation%3BAcc:AGAP007970]	1.3743	0.712881	1.79587	1.33292	2.12453	2.71066	1.14273	0.827377	2.39613	4.58822	13.1691	18.1917	4.1972	29.7199	33.6452	27.455	35.4954	31.5789	-2.64813	0.0250876
ADIR010423	unknown function	0.89499	0	0	0	0	0	0	0	1.55642	3.59247	11.7476	31.449	4.10337	19.3466	23.8061	22.7951	23.0369	22.2462	-2.18747	0.00864876
ADIR009630	unknown function	0.670435	0	5.26608	0	1.24636	1.32423	3.34232	2.42023	2.33385	0	13.1512	19.2392	4.08283	43.4835	36.8296	46.4306	48.375	43.7797	-3.13914	0.00559919
ADIR000714	Isocitrate dehydrogenase [NAD] subunit%2C mitochondrial [Source:UniProtKB/TrEMBL%3BAcc:A0A182MZA9]	1.21176	0	1.58592	1.17212	3.37801	4.78591	0	3.28109	7.3838	2.42997	6.21878	17.3774	4.06873	36.6782	42.4285	29.9615	33.3193	35.5969	-2.85202	0.00810478
ADIR009040	unknown function	3.39036	7.30436	3.40842	4.04618	3.87098	5.14446	1.95157	3.29703	3.63721	0	4.83941	7.45866	4.02905	21.807	28.9891	23.541	26.49	25.2068	-2.38158	1.29715e-05
ADIR006302	unknown function	0	1.68476	0	0	0	0	0	0.978323	0	0	14.1436	31.0692	3.98966	24.215	30.7435	26.7897	28.8799	27.657	-2.52188	0.00723412
ADIR003104	Clathrin heavy chain [Source:UniProtKB/TrEMBL%3BAcc:A0A182N633]	1.97788	0.769769	0	0.479943	0.687613	1.70619	0	0.893201	1.72496	0.990202	12.9314	24.7199	3.90675	30.2994	45.0998	40.5952	29.8156	36.4525	-2.93222	0.00532618
ADIR002407	unknown function	4.02214	2.08642	0.583982	3.46772	6.63217	1.76291	2.22963	2.01791	4.28565	2.68561	9.94537	7.09852	3.9015	27.0608	32.8205	27.4135	35.3985	30.6733	-2.69197	0.000551252
ADIR006347	unknown function	0	0	5.16678	0	1.83472	3.89669	0	0	1.71308	0	5.55169	28.352	3.87625	18.4601	33.7411	23.7149	42.2546	29.5427	-2.64698	0.0168746
ADIR004682	unknown function	0.774214	0	2.02794	0	2.88003	0	0	0	1.34702	3.10659	11.5908	24.7071	3.86947	15.6213	24.9662	25.1809	25.258	22.7566	-2.28649	0.00486453
ADIR003923	unknown function	1.35484	2.10501	0	0	1.25939	1.33806	0	1.22271	1.17905	0	9.49267	28.0811	3.83607	22.4563	23.1001	22.0218	22.1111	22.4223	-2.27598	0.0130312
ADIR008930	Ankyrin repeat and FYVE domain-containing protein [Source:Projected from Anopheles gambiae (AGAP002243) VB External Description%3BAcc:AGAP002243]	3.24737	2.88766	1.81867	1.3498	2.58181	2.74507	3.47166	2.93254	1.61767	1.85858	6.8835	14.0014	3.78298	18.7269	23.1523	26.8223	16.375	21.2691	-2.21906	0.0204766
ADIR001296	Adenosylhomocysteinase [Source:UniProtKB/TrEMBL%3BAcc:A0A182N0Y8]	1.86574	0	0.541743	2.8153	1.15358	2.862	0.51714	0.374424	1.08441	1.66094	7.49467	25.0217	3.78264	23.3122	36.6867	27.7687	20.7054	27.1182	-2.55563	0.00577573
ADIR009530	Histone acetyltransferase [Source:UniProtKB/TrEMBL%3BAcc:A0A182NPE5]	4.27471	1.2088	6.0978	2.25888	5.05021	4.60131	1.93826	6.3154	5.41708	3.11521	3.61315	1.2362	3.76058	15.6857	22.7348	17.5505	24.7377	20.1772	-2.1533	0.0382352
ADIR001678	ATP-dependent RNA helicase DDX5/DBP2 [Source:Projected from Anopheles gambiae (AGAP004912) VB External Description%3BAcc:AGAP004912]	0.844489	0.875948	2.20755	0.545836	4.17864	0.555315	0	1.52512	0.981395	3.38379	8.36047	21.4721	3.74422	28.8132	37.1338	27.0004	19.8673	28.2037	-2.62191	0.0443954
ADIR009328	unknown function	3.49383	0	1.52165	3.38948	3.24012	1.91402	1.45265	2.4541	2.70775	4.66532	8.27511	11.7128	3.73557	21.2681	29.2292	29.5562	27.745	26.9496	-2.56122	0.00229766
ADIR006093	1-acyl-sn-glycerol-3-phosphate acyltransferase [Source:UniProtKB/TrEMBL%3BAcc:A0A182NEM6]	1.66047	2.57846	2.17517	4.81076	3.08926	0	0	1.4982	0	6.66382	11.6635	10.6028	3.72854	23.9299	20.4885	29.3594	28.5029	25.5702	-2.49034	0.0457452
ADIR006435	mortality factor 4-like protein [Source:Projected from Anopheles gambiae (AGAP001795) VB External Description%3BAcc:AGAP001795]	5.13391	1.59623	2.68663	4.96924	3.81476	3.0406	3.84013	2.78059	0.894127	4.11696	5.26145	6.5393	3.72283	20.7207	19.4095	18.1256	23.8329	20.5222	-2.1881	0.0211427
ADIR005124	unknown function	0.383768	0	2.00723	0.743603	2.84981	4.5439	0	0.692972	2.67484	0	14.6282	15.8697	3.6995	29.3209	32.5889	35.2044	46.8793	35.9984	-2.97688	0.0179343
ADIR007155	unknown function	0	2.18055	1.8377	6.78371	5.21943	2.77262	0	3.79997	3.66407	2.81541	8.5264	6.71475	3.69288	69.7918	102.405	62.4986	94.026	82.1804	-4.1477	0.00330582
ADIR011462	mediator of RNA polymerase II transcription subunit [Source:Projected from Anopheles gambiae (AGAP008496) VB Community Annotation%3BAcc:AGAP008496]	5.27286	2.04824	0	5.09844	2.45048	5.20725	6.57183	1.18969	4.58904	2.64385	6.77107	2.10137	3.66201	16.1497	27.4635	17.6985	27.1774	22.1223	-2.31026	0.0122586
ADIR002639	Phosphodiesterase [Source:UniProtKB/TrEMBL%3BAcc:A0A182N4S4]	0.553134	0	0.481786	0	0	0.727229	0.459966	0.666055	0.964574	0.73858	11.7889	27.5201	3.65836	20.7344	21.515	20.0158	23.4985	21.4409	-2.26824	0.0135424
ADIR002593	nuclear pore complex protein Nup98-Nup96 [Source:Projected from Anopheles gambiae (AGAP002351) VB External Description%3BAcc:AGAP002351]	2.03397	0.603179	2.52997	3.76112	3.23209	3.05532	1.44997	1.39972	3.37916	3.49098	8.1557	10.4504	3.62846	19.2715	28.4046	25.9333	23.5309	24.2851	-2.44968	0.0124874
ADIR009941	RNA polymerase II-associated factor [Source:Projected from Anopheles gambiae (AGAP001302) VB External Description%3BAcc:AGAP001302]	4.35018	0.796349	4.68196	3.47396	5.69716	2.52383	4.46807	1.84861	0.892221	5.12632	4.27323	4.87875	3.58422	22.8727	25.5497	26.7068	25.9926	25.2804	-2.51924	0.00922627
ADIR000280	unknown function	2.33679	3.62434	12.2616	0	8.70933	2.31148	5.81991	0	2.02973	0	5.50218	0	3.54961	16.8349	35.6484	48.0117	18.0193	29.6286	-2.75106	0.00416833
ADIR001569	unknown function	0	0	0	0	0	0	0	0	3.25098	0	8.94215	30.2159	3.53409	37.8357	21.6751	37.3606	28.8356	31.4267	-2.8383	0.010364
ADIR001428	unknown function	0	0	0	0	0	0	0	0	9.21386	21.8904	10.8185	0	3.49356	38.5214	42.9602	77.3753	108.088	66.7362	-3.914	0.00628196
ADIR006266	prolyl oligopeptidase [Source:Projected from Anopheles gambiae (AGAP009172) VB External Description%3BAcc:AGAP009172]	2.15852	0.839634	2.82113	1.56969	2.00251	2.66126	2.01902	3.411	1.41107	0	7.0105	15.4343	3.44489	23.7279	28.9783	27.0201	33.4431	28.2924	-2.72031	0.0354316
ADIR009954	unknown function	0.725208	0	0	0.702701	1.34619	3.57752	0	1.96433	1.89565	0	14.8276	14.9919	3.33592	26.1361	30.783	35.3061	36.8117	32.2592	-2.93934	0.0331599
ADIR003895	phosphatidylinositol glycan%2C class C [Source:Projected from Anopheles gambiae (AGAP005923) VB External Description%3BAcc:AGAP005923]	2.53384	2.62298	2.21298	4.89358	4.71447	1.6692	2.1047	1.52412	1.4691	6.77951	6.32976	2.69694	3.29593	26.7786	25.6583	28.6753	14.4972	23.9023	-2.53524	0.0239373
ADIR006220	unknown function	2.94583	1.01836	0.855783	2.53789	1.82245	1.93739	4.08175	2.9554	2.28186	1.31169	4.56027	12.4882	3.23307	25.9523	30.2429	32.3261	29.8552	29.5941	-2.85348	0.0260995
ADIR007381	unknown function	0.85092	1.98638	2.22374	0.825394	0.3946	2.5174	0.53067	1.53689	0.74185	5.11333	7.09986	14.8661	3.22393	14.4147	30.8406	21.8971	23.0784	22.5577	-2.47954	0.0103912
ADIR004287	pre-mRNA-processing factor [Source:Projected from Anopheles gambiae (AGAP006885) VB External Description%3BAcc:AGAP006885]	1.83083	1.81399	1.30419	1.13117	3.08541	0.492197	0.415285	1.35301	1.45178	2.33285	9.85447	12.4109	3.12301	22.1979	25.6525	27.2059	24.9517	25.002	-2.65685	0.00425053
ADIR007488	unknown function	0.806212	0	0	0	2.99953	1.59311	0	0	0	3.23529	12.0763	15.441	3.01262	12.7809	26.0092	34.2078	23.5294	24.1318	-2.6469	0.00908809
ADIR007190	Coronin [Source:UniProtKB/TrEMBL%3BAcc:A0A182NHR7]	0.298741	0	0	0	0	0	0	0	0	1.19709	8.87515	25.6396	3.00088	21.9645	29.2817	30.7641	31.3667	28.3443	-2.87469	0.0389916
ADIR008775	vigilin [Source:Projected from Anopheles gambiae (AGAP005467) VB External Description%3BAcc:AGAP005467]	0.920143	0.954856	0.400677	0.29764	1.13754	1.51204	0	0	0.802385	1.84279	8.38016	18.9889	2.93643	24.7638	38.3724	30.2647	25.6239	29.7562	-2.96592	0.000369658
ADIR010771	unknown function	0.369472	0	0.966175	0	2.74346	0.729073	0	2.00152	2.57534	0	11.3326	14.1016	2.9016	45.2728	59.2525	46.404	47.0435	49.4932	-3.69395	0.000186027
ADIR006134	unknown function	2.40893	0	0	4.64049	2.24495	4.76624	5.99923	2.17237	0	0	4.54037	7.71502	2.87397	19.0896	25.2771	17.0701	22.6994	21.0341	-2.50785	0.0132193
ADIR006381	unknown function	0	0	3.18023	4.66907	0	0	0	0	0	0	10.2806	15.5269	2.80473	197.32	210.431	262.805	215.938	221.624	-5.87067	0.00010009
ADIR004925	Protein bem46 [Source:Projected from Anopheles gambiae (AGAP008746) VB External Description%3BAcc:AGAP008746]	1.51241	0	0	0	2.8128	1.49406	1.88468	2.72952	2.63155	3.03418	7.78103	9.65151	2.79431	26.1567	25.8137	39.5625	32.4641	30.9992	-3.07613	0.00369948
ADIR000922	tropomodulin [Source:Projected from Anopheles gambiae (AGAP000969) VB External Description%3BAcc:AGAP000969]	1.02949	0	1.34687	0.99646	3.82485	2.03242	0	0.929307	1.79296	0	6.71421	13.1133	2.64832	23.0013	31.1376	32.7123	36.286	30.7843	-3.12301	0.0185769
ADIR000662	unknown function	2.1214	0	0	0	3.97157	0	0	0	0	0	18.2709	6.84502	2.60074	54.9832	45.0687	33.2254	32.5572	41.4586	-3.55969	0.0122196
ADIR005485	UDP-glucuronate decarboxylase [Source:Projected from Anopheles gambiae (AGAP004268) VB External Description%3BAcc:AGAP004268]	1.23994	1.28553	1.08101	3.20273	3.06964	2.44709	1.03069	0.74629	1.44022	0	8.8421	6.57525	2.58004	18.4699	25.7484	21.0021	16.3529	20.3933	-2.57911	0.000786639
ADIR001665	solute carrier family 6 (neurotransmitter transporter)%2C invertebrate [Source:Projected from Anopheles gambiae (AGAP004932) VB External Description%3BAcc:AGAP004932]	0.963332	0	0	0	0	0.475036	1.80224	0.434963	0.839762	0	10.2753	16.0687	2.57161	15.2771	25.4021	19.3593	24.4648	21.1258	-2.63108	0.0171087
ADIR011372	unknown function	0.49385	0	0.430115	0	0.305282	0.324623	0	0	0.574173	3.29692	6.86219	18.2942	2.54845	14.9523	26.3282	18.797	22.1163	20.5484	-2.60232	0.00462995
ADIR008741	unknown function	1.28634	0	0	0	0	0	3.20655	0	2.23918	2.5798	6.60561	14.352	2.52246	22.2485	17.0506	26.3582	17.6816	20.8347	-2.63197	0.0396131
ADIR009229	Bestrophin 2%2C3%2C4 [Source:Projected from Anopheles gambiae (AGAP004881) VB External Description%3BAcc:AGAP004881]	0	0	0	1.54831	1.97515	0.524984	0	0.96128	0.927892	0	9.13694	14.3775	2.45434	21.1022	27.5787	24.0234	14.2029	21.7268	-2.71791	0.0330691
ADIR009189	high mobility group 20A [Source:Projected from Anopheles gambiae (AGAP004789) VB External Description%3BAcc:AGAP004789]	0	6.61285	0	1.37147	1.31914	1.40147	1.76829	2.56093	3.70394	2.84619	5.30494	2.26281	2.42934	25.5627	26.8917	16.0465	26.8085	23.8273	-2.85593	0.000106541
ADIR000734	F-box and leucine-rich repeat protein 2/20 [Source:Projected from Anopheles gambiae (AGAP007807) VB External Description%3BAcc:AGAP007807]	0.481696	1.49786	0	1.8654	0.894676	0	0	0	1.67806	1.93122	8.52245	12.268	2.42828	43.0498	37.3172	40.129	42.2454	40.6853	-3.60398	0.00521026
ADIR002971	unknown function	0.827457	0	0.540593	0	0	1.22397	0	0.373631	0.360706	0	10.9304	14.4555	2.39269	29.5258	38.9454	41.4187	26.3613	34.0628	-3.36944	0.0358303
ADIR004311	unknown function	0	0	0	1.78483	0	0	2.30394	0	0	0	8.67386	14.773	2.29464	30.6485	36.9088	19.6293	42.836	32.5057	-3.34621	0.0232559
ADIR005122	short/branched chain acyl-CoA dehydrogenase [Source:Projected from Anopheles gambiae (AGAP009783) VB External Description%3BAcc:AGAP009783]	2.11479	0	5.53381	0	1.96439	1.0438	0	1.90895	0.92073	0	3.94159	10.1027	2.29423	28.9591	53.979	48.5353	28.1773	39.9127	-3.63453	0.0149482
ADIR011078	Membrane protein%2C palmitoylated [Source:Projected from Anopheles gambiae (AGAP008321) VB External Description%3BAcc:AGAP008321]	0.377334	0	0	0	0	0.744605	0	0	1.31503	0	9.47069	15.6028	2.29254	26.6537	26.3438	21.8329	26.6182	25.3621	-3.0012	0.0481716
ADIR005179	unknown function	0.924523	0.719352	1.20814	0.896671	2.57262	0.455884	0.576554	0.83489	0.805961	5.55591	4.50118	8.0772	2.26074	21.3261	29.1637	21.5119	28.256	25.0644	-2.99881	6.52499e-05
ADIR007731	glutamate synthase (NADPH/NADH) [Source:Projected from Anopheles gambiae (AGAP006360) VB External Description%3BAcc:AGAP006360]	0.81025	0	1.32281	1.17985	1.50215	0.798741	0.505402	0.182958	0.530024	0.81123	5.99839	13.1783	2.23501	20.298	25.3247	25.8343	20.7664	23.0558	-2.89455	0.00109626
ADIR007538	clock [Source:Projected from Anopheles gambiae (AGAP005711) VB Community Annotation%3BAcc:AGAP005711]	0.742424	0	0	0	0.688484	0.366038	0	0	0.970994	0	12.2117	11.7888	2.2307	33.4494	38.0774	26.4295	29.7284	31.9212	-3.3491	0.0113223
ADIR005453	2%2C3-bisphosphoglycerate-dependent phosphoglycerate mutase [Source:Projected from Anopheles gambiae (AGAP004399) VB External Description%3BAcc:AGAP004399]	2.4907	2.57846	2.17517	1.60359	1.54463	1.6407	0	0	2.88833	0	6.22052	5.30142	2.20363	25.1264	31.5208	38.7544	27.0777	30.6198	-3.30305	0.000174695
ADIR006859	unknown function	1.64561	0	2.68775	0.798161	3.43394	0.811387	1.02628	0.74306	1.07604	0.824046	7.43651	5.22691	2.14247	21.3526	34.8532	29.874	31.5267	29.4016	-3.27418	0.00574371
ADIR003452	protein HEXIM1/2 [Source:Projected from Anopheles gambiae (AGAP002875) VB External Description%3BAcc:AGAP002875]	0	0	1.19236	0.882737	0.846486	1.79937	0	0.822971	1.58803	1.82729	5.5154	10.1554	2.0525	38.1086	55.1017	43.7588	37.6285	43.6494	-3.87058	0.00485922
ADIR006905	unknown function	1.10004	0	0	0.426794	1.63246	1.30179	0	1.19209	1.91802	0	5.71172	11.1822	2.03876	19.6656	28.1704	34.7463	28.0343	27.6542	-3.23719	0.0292115
ADIR001092	unknown function	0	0	0	0	0	0	0	0	0	0	7.32689	16.4087	1.97797	25.5382	39.371	25.3114	51.7539	35.4936	-3.61525	0.00180388
ADIR009613	carboxy-terminal domain RNA polymerase II polypeptide A small phosphatase [Source:Projected from Anopheles gambiae (AGAP011422) VB External Description%3BAcc:AGAP011422]	0	0	2.19391	0	0	0	0	1.51105	0	0	11.765	8.02087	1.95757	22.9285	17.4869	20.1365	21.5599	20.528	-2.86373	0.0286861
ADIR002736	unknown function	0.918051	0	2.4016	0	2.55742	0	0	0.828777	1.59922	0	7.69103	7.30524	1.94178	19.8505	32.0819	29.811	19.7362	25.3699	-3.16413	0.00841157
ADIR000431	unknown function	0	0	1.50619	0	0	1.13636	0	1.03889	1.00204	0	6.44064	11.0011	1.84377	53.0885	90.3672	65.0384	47.4796	63.9934	-4.51442	0.000125252
ADIR007898	tyrosine-protein kinase receptor torso [Source:Projected from Anopheles gambiae (AGAP005763) VB External Description%3BAcc:AGAP005763]	1.71118	0.760785	0.638926	1.42241	1.81407	1.44656	0	0.883003	2.13095	0.979404	3.40122	5.43694	1.71879	22.2029	34.0735	24.4773	22.3069	25.7652	-3.29932	5.66877e-08
ADIR008109	unknown function	1.1224	0	0	0.435457	0	0.442759	0	0.405439	0	0	8.53425	7.84438	1.56539	32.0399	30.8584	29.7556	30.1498	30.7009	-3.62727	0.000347047
ADIR001507	Membrane-associated progesterone receptor component [Source:Projected from Anopheles gambiae (AGAP000767) VB External Description%3BAcc:AGAP000767]	1.70896	0	0	0	0	0	0	0	0	0	5.60416	10.9147	1.51899	22.1656	19.4711	21.7588	27.8651	22.8152	-3.24097	0.000320829
ADIR006374	unknown function	1.34573	0	0	0	0	0	0	0	0	0	7.62727	8.62999	1.46692	25.2042	12.8615	30.5375	34.5591	25.7906	-3.44095	0.00149329
ADIR001839	BTB/POZ domain-containing protein 13 (germ cell-less protein-like 1) [Source:Projected from Anopheles gambiae (AGAP011686) VB External Description%3BAcc:AGAP011686]	0.781893	0	0	0	0	0	0	0	0	1.56698	3.99852	11.1929	1.46169	14.0893	27.2991	26.4844	20.8505	22.1808	-3.23521	0.0145591
ADIR006384	adipokinetic hormone [Source:Projected from Anopheles gambiae (AGAP002430) VB Community Annotation%3BAcc:AGAP002430]	0	0	0	3.39385	0	1.73707	0	0	3.05693	3.52756	2.47131	2.8071	1.41615	12.6654	28.3804	13.6782	30.1648	21.2222	-3.20122	0.00637285
ADIR006570	proline dehydrogenase [Source:Projected from Anopheles gambiae (AGAP003860) VB External Description%3BAcc:AGAP003860]	0	0	0	0	0	0	0.965285	0	0	0	5.75796	6.1564	1.0733	29.573	29.2182	37.1466	37.2925	33.3076	-4.04852	0.00294113
ADIR011698	unknown function	0.73071	0	0	0	1.35881	0	0	0	0	0	5.46584	2.33104	0.823867	23.169	24.9349	39.2568	32.6287	29.9973	-4.08707	1.0267e-05
